# Supplementary material for: Comprehensive germline genomic profiles of children, adolescents and young adults with solid tumors
Source: Nat Commun. 2020 May 5;11:2206. doi: 10.1038/s41467-020-16067-1 (PMC7200683; doi:10.1038/s41467-020-16067-1)
Supplement: Supplementary file 4 — Supplementary Data 1 [file 41467_2020_16067_MOESM4_ESM.xlsx]

## Sheet: Supplementary Data 1
Supplementary Data 1 Patients Demographics
Patient ID	Tumor_type	Tumor_type_abv	Age_of_Onset	Sex	Age_group	sample_type	sequencing_type	Access_unit	Status	Ethnicity	Race
SJACT014	Adrenocortical Carcinoma	ACT	0.913889	Female	Children	Germline	WES	PCGP	Alive	-	-
SJACT019118	Adrenocortical Carcinoma	ACT	1.02	Female	Children	Germline	WES	SJLIFE	Alive	Non Spanish speaking, Non Hispanic	-
SJACT025	Adrenocortical Carcinoma	ACT	1.08333	Female	Children	Germline	WES	PCGP	Alive	-	-
SJACT018	Adrenocortical Carcinoma	ACT	1.08333	Female	Children	Germline	WES	PCGP	Alive	-	-
SJACT010	Adrenocortical Carcinoma	ACT	1.11389	Male	Children	Germline	WES	PCGP	Alive	-	-
SJACT016	Adrenocortical Carcinoma	ACT	1.26111	Male	Children	Germline	WES	PCGP	Alive	-	-
SJACT013	Adrenocortical Carcinoma	ACT	1.27778	Female	Children	Germline	WES	PCGP	Alive	-	-
SJACT023	Adrenocortical Carcinoma	ACT	1.33333	Female	Children	Germline	WES	PCGP	Alive	-	-
SJACT012	Adrenocortical Carcinoma	ACT	1.43056	Male	Children	Germline	WES	PCGP	Alive	-	-
SJACT026	Adrenocortical Carcinoma	ACT	1.75	Male	Children	Germline	WES	PCGP	Alive	-	-
SJACT015	Adrenocortical Carcinoma	ACT	1.9	Male	Children	Germline	WES	PCGP	Alive	-	-
SJACT017	Adrenocortical Carcinoma	ACT	2.00556	Male	Children	Germline	WES	PCGP	Alive	-	-
SJACT028	Adrenocortical Carcinoma	ACT	2.03611	Male	Children	Germline	WES	PCGP	Alive	-	-
SJACT020	Adrenocortical Carcinoma	ACT	2.18056	Female	Children	Germline	WES	PCGP	Alive	-	-
SJACT024	Adrenocortical Carcinoma	ACT	2.83056	Female	Children	Germline	WES	PCGP	Alive	-	-
SJACT022	Adrenocortical Carcinoma	ACT	7.39167	Female	Children	Germline	WES	PCGP	Alive	-	-
SJACT009	Adrenocortical Carcinoma	ACT	8.96111	Female	Children	Germline	WES	PCGP	Alive	-	-
SJACT019	Adrenocortical Carcinoma	ACT	9.00278	Female	Children	Germline	WES	PCGP	Alive	-	-
SJACT019754	Adrenocortical Carcinoma	ACT	10.22	Female	Children	Germline	WES	SJLIFE	Alive	Non Spanish speaking, Non Hispanic	-
SJACT021	Adrenocortical Carcinoma	ACT	13.05	Male	Children	Germline	WES	PCGP	Alive	-	-
SJACT027	Adrenocortical Carcinoma	ACT		Male		Germline	WES	PCGP	Alive	-	-
SJBCC040981	Basal Cell Carcinoma	BCC	3.29	Male	Children	Germline	WES	SJLIFE	Alive	Non Spanish speaking, Non Hispanic	-
SJCA019119	Carcinoma	CA	10.94	Male	Children	Germline	WES	SJLIFE	Alive	Non Spanish speaking, Non Hispanic	-
SJCA019120	Carcinoma	CA	12.3	Female	Children	Germline	WES	SJLIFE	Alive	Non Spanish speaking, Non Hispanic	-
SJCA041980	Carcinoma	CA	12.77	Female	Children	Germline	WES	SJLIFE	Alive	Non Spanish speaking, Non Hispanic	-
SJCA042494	Carcinoma	CA	13.11	Female	Children	Germline	WES	SJLIFE	Alive	Non Spanish speaking, Non Hispanic	-
SJCA019116	Carcinoma	CA	13.28	Male	Children	Germline	WES	SJLIFE	Alive	Non Spanish speaking, Non Hispanic	-
SJCA017893	Carcinoma	CA	13.64	Male	Children	Germline	WES	SJLIFE	Alive	Non Spanish speaking, Non Hispanic	-
SJCA042488	Carcinoma	CA	13.84	Female	Children	Germline	WES	SJLIFE	Alive	Non Spanish speaking, Non Hispanic	-
SJCA019117	Carcinoma	CA	15.34	Female	Adolescent	Germline	WES	SJLIFE	Alive	Non Spanish speaking, Non Hispanic	-
SJCA042484	Carcinoma	CA	15.51	Female	Adolescent	Germline	WES	SJLIFE	Alive	Non Spanish speaking, Non Hispanic	-
SJCA041905	Carcinoma	CA	15.8	Female	Adolescent	Germline	WES	SJLIFE	Alive	Non Spanish speaking, Non Hispanic	-
SJCA018563	Carcinoma	CA	16.31	Male	Adolescent	Germline	WES	SJLIFE	Alive	Non Spanish speaking, Non Hispanic	-
SJCA019767	Carcinoma	CA	16.99	Female	Adolescent	Germline	WES	SJLIFE	Alive	Non Spanish speaking, Non Hispanic	-
SJCA041981	Carcinoma	CA	17.29	Female	Adolescent	Germline	WES	SJLIFE	Alive	Non Spanish speaking, Non Hispanic	-
SJCA019193	Carcinoma	CA	17.92	Male	Adolescent	Germline	WES	SJLIFE	Alive	Non Spanish speaking, Non Hispanic	-
SJCNS018568	Central Nervous System	CNS	0.43	Male	Children	Germline	WES	SJLIFE	Alive	NOS Spanish,Hispanic,Latino	-
SJCNS041474	Central Nervous System	CNS	0.44	Male	Children	Germline	WES	SJLIFE	Alive	Non Spanish speaking, Non Hispanic	-
SJCNS009090	Central Nervous System	CNS	0.51	Male	Children	Germline	WES	SJLIFE	Alive	Non Spanish speaking, Non Hispanic	-
SJCNS018565	Central Nervous System	CNS	0.64	Female	Children	Germline	WES	SJLIFE	Alive	Non Spanish speaking, Non Hispanic	-
SJCNS041961	Central Nervous System	CNS	0.65	Male	Children	Germline	WES	SJLIFE	Alive	Non Spanish speaking, Non Hispanic	-
SJCNS019127	Central Nervous System	CNS	0.95	Male	Children	Germline	WES	SJLIFE	Alive	Non Spanish speaking, Non Hispanic	-
SJCNS042517	Central Nervous System	CNS	1.29	Female	Children	Germline	WES	SJLIFE	Alive	Non Spanish speaking, Non Hispanic	-
SJCNS001522	Central Nervous System	CNS	1.32	Female	Children	Germline	WES	SJLIFE	Alive	Non Spanish speaking, Non Hispanic	-
SJCNS019173	Central Nervous System	CNS	1.38	Female	Children	Germline	WES	SJLIFE	Alive	Non Spanish speaking, Non Hispanic	-
SJCNS003704	Central Nervous System	CNS	1.39	Female	Children	Germline	WES	SJLIFE	Alive	Non Spanish speaking, Non Hispanic	-
SJCNS019756	Central Nervous System	CNS	1.49	Male	Children	Germline	WES	SJLIFE	Alive	Non Spanish speaking, Non Hispanic	-
SJCNS041035	Central Nervous System	CNS	1.7	Male	Children	Germline	WES	SJLIFE	Alive	Non Spanish speaking, Non Hispanic	-
SJCNS019188	Central Nervous System	CNS	1.86	Female	Children	Germline	WES	SJLIFE	Alive	Non Spanish speaking, Non Hispanic	-
SJCNS018579	Central Nervous System	CNS	1.96	Male	Children	Germline	WES	SJLIFE	Alive	Non Spanish speaking, Non Hispanic	-
SJCNS018569	Central Nervous System	CNS	1.96	Male	Children	Germline	WES	SJLIFE	Alive	Non Spanish speaking, Non Hispanic	-
SJCNS018566	Central Nervous System	CNS	2.03	Male	Children	Germline	WES	SJLIFE	Alive	Non Spanish speaking, Non Hispanic	-
SJCNS003712	Central Nervous System	CNS	2.06	Male	Children	Germline	WES	SJLIFE	Alive	Non Spanish speaking, Non Hispanic	-
SJCNS040979	Central Nervous System	CNS	2.09	Male	Children	Germline	WES	SJLIFE	Alive	Non Spanish speaking, Non Hispanic	-
SJCNS018594	Central Nervous System	CNS	2.1	Female	Children	Germline	WES	SJLIFE	Alive	Non Spanish speaking, Non Hispanic	-
SJCNS018576	Central Nervous System	CNS	2.13	Male	Children	Germline	WES	SJLIFE	Alive	Non Spanish speaking, Non Hispanic	-
SJCNS041945	Central Nervous System	CNS	2.18	Female	Children	Germline	WES	SJLIFE	Alive	Non Spanish speaking, Non Hispanic	-
SJCNS018580	Central Nervous System	CNS	2.18	Female	Children	Germline	WES	SJLIFE	Alive	Non Spanish speaking, Non Hispanic	-
SJCNS041473	Central Nervous System	CNS	2.26	Female	Children	Germline	WES	SJLIFE	Alive	Non Spanish speaking, Non Hispanic	-
SJCNS019123	Central Nervous System	CNS	2.27	Female	Children	Germline	WES	SJLIFE	Alive	Non Spanish speaking, Non Hispanic	-
SJCNS019146	Central Nervous System	CNS	2.31	Female	Children	Germline	WES	SJLIFE	Alive	Non Spanish speaking, Non Hispanic	-
SJCNS019757	Central Nervous System	CNS	2.32	Male	Children	Germline	WES	SJLIFE	Alive	Non Spanish speaking, Non Hispanic	-
SJCNS019126	Central Nervous System	CNS	2.5	Male	Children	Germline	WES	SJLIFE	Alive	Non Spanish speaking, Non Hispanic	-
SJCNS019136	Central Nervous System	CNS	2.51	Male	Children	Germline	WES	SJLIFE	Alive	Non Spanish speaking, Non Hispanic	-
SJCNS019157	Central Nervous System	CNS	2.57	Male	Children	Germline	WES	SJLIFE	Alive	Non Spanish speaking, Non Hispanic	-
SJCNS019137	Central Nervous System	CNS	2.59	Female	Children	Germline	WES	SJLIFE	Alive	Non Spanish speaking, Non Hispanic	-
SJCNS019190	Central Nervous System	CNS	2.81	Male	Children	Germline	WES	SJLIFE	Alive	Non Spanish speaking, Non Hispanic	-
SJCNS019185	Central Nervous System	CNS	2.86	Male	Children	Germline	WES	SJLIFE	Alive	Non Spanish speaking, Non Hispanic	-
SJCNS019145	Central Nervous System	CNS	3.01	Male	Children	Germline	WES	SJLIFE	Alive	Non Spanish speaking, Non Hispanic	-
SJCNS019159	Central Nervous System	CNS	3.02	Female	Children	Germline	WES	SJLIFE	Alive	Non Spanish speaking, Non Hispanic	-
SJCNS041946	Central Nervous System	CNS	3.03	Male	Children	Germline	WES	SJLIFE	Alive	Non Spanish speaking, Non Hispanic	-
SJCNS001216	Central Nervous System	CNS	3.13	Male	Children	Germline	WES	SJLIFE	Alive	Non Spanish speaking, Non Hispanic	-
SJCNS041949	Central Nervous System	CNS	3.16	Female	Children	Germline	WES	SJLIFE	Alive	Non Spanish speaking, Non Hispanic	-
SJCNS019183	Central Nervous System	CNS	3.19	Female	Children	Germline	WES	SJLIFE	Alive	Non Spanish speaking, Non Hispanic	-
SJCNS001201	Central Nervous System	CNS	3.19	Male	Children	Germline	WES	SJLIFE	Alive	Non Spanish speaking, Non Hispanic	-
SJCNS019176	Central Nervous System	CNS	3.21	Male	Children	Germline	WES	SJLIFE	Alive	Non Spanish speaking, Non Hispanic	-
SJCNS019175	Central Nervous System	CNS	3.23	Male	Children	Germline	WES	SJLIFE	Alive	Non Spanish speaking, Non Hispanic	-
SJCNS019192	Central Nervous System	CNS	3.27	Male	Children	Germline	WES	SJLIFE	Alive	Non Spanish speaking, Non Hispanic	-
SJCNS018573	Central Nervous System	CNS	3.38	Male	Children	Germline	WES	SJLIFE	Alive	Non Spanish speaking, Non Hispanic	-
SJCNS041483	Central Nervous System	CNS	3.46	Female	Children	Germline	WES	SJLIFE	Alive	Non Spanish speaking, Non Hispanic	-
SJCNS018581	Central Nervous System	CNS	3.46	Female	Children	Germline	WES	SJLIFE	Alive	Non Spanish speaking, Non Hispanic	-
SJCNS001207	Central Nervous System	CNS	3.46	Female	Children	Germline	WES	SJLIFE	Alive	Non Spanish speaking, Non Hispanic	-
SJCNS042864	Central Nervous System	CNS	3.53	Female	Children	Germline	WES	SJLIFE	Alive	Non Spanish speaking, Non Hispanic	-
SJCNS019166	Central Nervous System	CNS	3.57	Female	Children	Germline	WES	SJLIFE	Alive	Non Spanish speaking, Non Hispanic	-
SJCNS001215	Central Nervous System	CNS	3.57	Male	Children	Germline	WES	SJLIFE	Alive	Non Spanish speaking, Non Hispanic	-
SJCNS041906	Central Nervous System	CNS	3.61	Male	Children	Germline	WES	SJLIFE	Alive	Non Spanish speaking, Non Hispanic	-
SJCNS019191	Central Nervous System	CNS	3.81	Male	Children	Germline	WES	SJLIFE	Alive	Non Spanish speaking, Non Hispanic	-
SJCNS019187	Central Nervous System	CNS	3.86	Male	Children	Germline	WES	SJLIFE	Alive	Non Spanish speaking, Non Hispanic	-
SJCNS018571	Central Nervous System	CNS	4.06	Male	Children	Germline	WES	SJLIFE	Alive	Non Spanish speaking, Non Hispanic	-
SJCNS041907	Central Nervous System	CNS	4.09	Female	Children	Germline	WES	SJLIFE	Alive	Non Spanish speaking, Non Hispanic	-
SJCNS019144	Central Nervous System	CNS	4.13	Male	Children	Germline	WES	SJLIFE	Alive	Non Spanish speaking, Non Hispanic	-
SJCNS001213	Central Nervous System	CNS	4.18	Female	Children	Germline	WES	SJLIFE	Alive	Non Spanish speaking, Non Hispanic	-
SJCNS018584	Central Nervous System	CNS	4.2	Female	Children	Germline	WES	SJLIFE	Alive	Non Spanish speaking, Non Hispanic	-
SJCNS019172	Central Nervous System	CNS	4.22	Male	Children	Germline	WES	SJLIFE	Alive	Non Spanish speaking, Non Hispanic	-
SJCNS019182	Central Nervous System	CNS	4.28	Female	Children	Germline	WES	SJLIFE	Alive	Non Spanish speaking, Non Hispanic	-
SJCNS019152	Central Nervous System	CNS	4.45	Male	Children	Germline	WES	SJLIFE	Alive	Non Spanish speaking, Non Hispanic	-
SJCNS042530	Central Nervous System	CNS	4.49	Male	Children	Germline	WES	SJLIFE	Alive	Non Spanish speaking, Non Hispanic	-
SJCNS041932	Central Nervous System	CNS	4.59	Male	Children	Germline	WES	SJLIFE	Alive	Non Spanish speaking, Non Hispanic	-
SJCNS019132	Central Nervous System	CNS	4.59	Male	Children	Germline	WES	SJLIFE	Alive	Non Spanish speaking, Non Hispanic	-
SJCNS041960	Central Nervous System	CNS	4.68	Male	Children	Germline	WES	SJLIFE	Alive	Non Spanish speaking, Non Hispanic	-
SJCNS019153	Central Nervous System	CNS	4.68	Female	Children	Germline	WES	SJLIFE	Alive	Non Spanish speaking, Non Hispanic	-
SJCNS017896	Central Nervous System	CNS	4.72	Female	Children	Germline	WES	SJLIFE	Alive	Non Spanish speaking, Non Hispanic	-
SJCNS003252	Central Nervous System	CNS	4.78	Male	Children	Germline	WES	SJLIFE	Alive	Non Spanish speaking, Non Hispanic	-
SJCNS041938	Central Nervous System	CNS	4.89	Female	Children	Germline	WES	SJLIFE	Alive	Non Spanish speaking, Non Hispanic	-
SJCNS019125	Central Nervous System	CNS	4.9	Female	Children	Germline	WES	SJLIFE	Alive	Non Spanish speaking, Non Hispanic	-
SJCNS019140	Central Nervous System	CNS	4.91	Male	Children	Germline	WES	SJLIFE	Alive	Non Spanish speaking, Non Hispanic	-
SJCNS018593	Central Nervous System	CNS	4.91	Male	Children	Germline	WES	SJLIFE	Alive	Non Spanish speaking, Non Hispanic	-
SJCNS042705	Central Nervous System	CNS	4.92	Male	Children	Germline	WES	SJLIFE	Alive	Non Spanish speaking, Non Hispanic	-
SJCNS041476	Central Nervous System	CNS	4.93	Female	Children	Germline	WES	SJLIFE	Alive	Non Spanish speaking, Non Hispanic	-
SJCNS003213	Central Nervous System	CNS	4.95	Female	Children	Germline	WES	SJLIFE	Alive	Non Spanish speaking, Non Hispanic	-
SJCNS003714	Central Nervous System	CNS	5.08	Male	Children	Germline	WES	SJLIFE	Alive	Non Spanish speaking, Non Hispanic	-
SJCNS018591	Central Nervous System	CNS	5.18	Male	Children	Germline	WES	SJLIFE	Alive	Non Spanish speaking, Non Hispanic	-
SJCNS019128	Central Nervous System	CNS	5.19	Female	Children	Germline	WES	SJLIFE	Alive	Non Spanish speaking, Non Hispanic	-
SJCNS019164	Central Nervous System	CNS	5.21	Male	Children	Germline	WES	SJLIFE	Alive	Non Spanish speaking, Non Hispanic	-
SJCNS041925	Central Nervous System	CNS	5.26	Male	Children	Germline	WES	SJLIFE	Alive	Non Spanish speaking, Non Hispanic	-
SJCNS041943	Central Nervous System	CNS	5.27	Male	Children	Germline	WES	SJLIFE	Alive	Non Spanish speaking, Non Hispanic	-
SJCNS019124	Central Nervous System	CNS	5.32	Female	Children	Germline	WES	SJLIFE	Alive	Non Spanish speaking, Non Hispanic	-
SJCNS018583	Central Nervous System	CNS	5.32	Female	Children	Germline	WES	SJLIFE	Alive	Non Spanish speaking, Non Hispanic	-
SJCNS019162	Central Nervous System	CNS	5.33	Male	Children	Germline	WES	SJLIFE	Alive	Non Spanish speaking, Non Hispanic	-
SJCNS042531	Central Nervous System	CNS	5.36	Male	Children	Germline	WES	SJLIFE	Alive	Non Spanish speaking, Non Hispanic	-
SJCNS003205	Central Nervous System	CNS	5.46	Female	Children	Germline	WES	SJLIFE	Alive	Non Spanish speaking, Non Hispanic	-
SJCNS018585	Central Nervous System	CNS	5.48	Male	Children	Germline	WES	SJLIFE	Alive	Non Spanish speaking, Non Hispanic	-
SJCNS041955	Central Nervous System	CNS	5.63	Female	Children	Germline	WES	SJLIFE	Alive	Non Spanish speaking, Non Hispanic	-
SJCNS041920	Central Nervous System	CNS	5.64	Female	Children	Germline	WES	SJLIFE	Alive	Non Spanish speaking, Non Hispanic	-
SJCNS041910	Central Nervous System	CNS	5.7	Male	Children	Germline	WES	SJLIFE	Alive	Non Spanish speaking, Non Hispanic	-
SJCNS042483	Central Nervous System	CNS	5.73	Female	Children	Germline	WES	SJLIFE	Alive	Non Spanish speaking, Non Hispanic	-
SJCNS019163	Central Nervous System	CNS	5.75	Male	Children	Germline	WES	SJLIFE	Alive	Non Spanish speaking, Non Hispanic	-
SJCNS018587	Central Nervous System	CNS	5.84	Female	Children	Germline	WES	SJLIFE	Alive	Non Spanish speaking, Non Hispanic	-
SJCNS042493	Central Nervous System	CNS	5.87	Female	Children	Germline	WES	SJLIFE	Alive	Non Spanish speaking, Non Hispanic	-
SJCNS041492	Central Nervous System	CNS	5.9	Female	Children	Germline	WES	SJLIFE	Alive	Non Spanish speaking, Non Hispanic	-
SJCNS042859	Central Nervous System	CNS	5.98	Female	Children	Germline	WES	SJLIFE	Alive	Non Spanish speaking, Non Hispanic	-
SJCNS018597	Central Nervous System	CNS	6.01	Male	Children	Germline	WES	SJLIFE	Alive	Non Spanish speaking, Non Hispanic	-
SJCNS001206	Central Nervous System	CNS	6.02	Male	Children	Germline	WES	SJLIFE	Alive	Non Spanish speaking, Non Hispanic	-
SJCNS042706	Central Nervous System	CNS	6.04	Female	Children	Germline	WES	SJLIFE	Alive	Non Spanish speaking, Non Hispanic	-
SJCNS019150	Central Nervous System	CNS	6.14	Female	Children	Germline	WES	SJLIFE	Alive	Non Spanish speaking, Non Hispanic	-
SJCNS041939	Central Nervous System	CNS	6.18	Male	Children	Germline	WES	SJLIFE	Alive	Non Spanish speaking, Non Hispanic	-
SJCNS041908	Central Nervous System	CNS	6.19	Male	Children	Germline	WES	SJLIFE	Alive	Non Spanish speaking, Non Hispanic	-
SJCNS040991	Central Nervous System	CNS	6.26	Female	Children	Germline	WES	SJLIFE	Alive	Non Spanish speaking, Non Hispanic	-
SJCNS019135	Central Nervous System	CNS	6.37	Male	Children	Germline	WES	SJLIFE	Alive	Non Spanish speaking, Non Hispanic	-
SJCNS019759	Central Nervous System	CNS	6.5	Female	Children	Germline	WES	SJLIFE	Alive	Non Spanish speaking, Non Hispanic	-
SJCNS003713	Central Nervous System	CNS	6.57	Male	Children	Germline	WES	SJLIFE	Alive	Non Spanish speaking, Non Hispanic	-
SJCNS041937	Central Nervous System	CNS	6.6	Female	Children	Germline	WES	SJLIFE	Alive	Non Spanish speaking, Non Hispanic	-
SJCNS018599	Central Nervous System	CNS	6.63	Male	Children	Germline	WES	SJLIFE	Alive	Non Spanish speaking, Non Hispanic	-
SJCNS018577	Central Nervous System	CNS	6.83	Male	Children	Germline	WES	SJLIFE	Alive	Non Spanish speaking, Non Hispanic	-
SJCNS018588	Central Nervous System	CNS	6.89	Male	Children	Germline	WES	SJLIFE	Alive	Non Spanish speaking, Non Hispanic	-
SJCNS018601	Central Nervous System	CNS	7.06	Male	Children	Germline	WES	SJLIFE	Alive	Non Spanish speaking, Non Hispanic	-
SJCNS019139	Central Nervous System	CNS	7.09	Male	Children	Germline	WES	SJLIFE	Alive	Non Spanish speaking, Non Hispanic	-
SJCNS041496	Central Nervous System	CNS	7.11	Female	Children	Germline	WES	SJLIFE	Alive	Non Spanish speaking, Non Hispanic	-
SJCNS018603	Central Nervous System	CNS	7.12	Female	Children	Germline	WES	SJLIFE	Alive	Non Spanish speaking, Non Hispanic	-
SJCNS040999	Central Nervous System	CNS	7.17	Male	Children	Germline	WES	SJLIFE	Alive	Non Spanish speaking, Non Hispanic	-
SJCNS019154	Central Nervous System	CNS	7.17	Female	Children	Germline	WES	SJLIFE	Alive	Non Spanish speaking, Non Hispanic	-
SJCNS019177	Central Nervous System	CNS	7.18	Male	Children	Germline	WES	SJLIFE	Alive	Non Spanish speaking, Non Hispanic	-
SJCNS041490	Central Nervous System	CNS	7.23	Female	Children	Germline	WES	SJLIFE	Alive	Non Spanish speaking, Non Hispanic	-
SJCNS041917	Central Nervous System	CNS	7.24	Female	Children	Germline	WES	SJLIFE	Alive	Non Spanish speaking, Non Hispanic	-
SJCNS018592	Central Nervous System	CNS	7.24	Female	Children	Germline	WES	SJLIFE	Alive	Non Spanish speaking, Non Hispanic	-
SJCNS041929	Central Nervous System	CNS	7.26	Female	Children	Germline	WES	SJLIFE	Alive	Non Spanish speaking, Non Hispanic	-
SJCNS019165	Central Nervous System	CNS	7.27	Male	Children	Germline	WES	SJLIFE	Alive	Non Spanish speaking, Non Hispanic	-
SJCNS042486	Central Nervous System	CNS	7.29	Female	Children	Germline	WES	SJLIFE	Alive	Non Spanish speaking, Non Hispanic	-
SJCNS019762	Central Nervous System	CNS	7.36	Male	Children	Germline	WES	SJLIFE	Alive	Non Spanish speaking, Non Hispanic	-
SJCNS041923	Central Nervous System	CNS	7.39	Male	Children	Germline	WES	SJLIFE	Alive	Non Spanish speaking, Non Hispanic	-
SJCNS041914	Central Nervous System	CNS	7.46	Male	Children	Germline	WES	SJLIFE	Alive	Non Spanish speaking, Non Hispanic	-
SJCNS019147	Central Nervous System	CNS	7.49	Female	Children	Germline	WES	SJLIFE	Alive	Non Spanish speaking, Non Hispanic	-
SJCNS041976	Central Nervous System	CNS	7.62	Female	Children	Germline	WES	SJLIFE	Alive	Non Spanish speaking, Non Hispanic	-
SJCNS019141	Central Nervous System	CNS	7.66	Male	Children	Germline	WES	SJLIFE	Alive	Non Spanish speaking, Non Hispanic	-
SJCNS041966	Central Nervous System	CNS	7.7	Male	Children	Germline	WES	SJLIFE	Alive	Non Spanish speaking, Non Hispanic	-
SJCNS041964	Central Nervous System	CNS	7.7	Female	Children	Germline	WES	SJLIFE	Alive	Non Spanish speaking, Non Hispanic	-
SJCNS041933	Central Nervous System	CNS	7.73	Female	Children	Germline	WES	SJLIFE	Alive	Non Spanish speaking, Non Hispanic	-
SJCNS041970	Central Nervous System	CNS	7.87	Female	Children	Germline	WES	SJLIFE	Alive	Non Spanish speaking, Non Hispanic	-
SJCNS041488	Central Nervous System	CNS	7.88	Female	Children	Germline	WES	SJLIFE	Alive	Non Spanish speaking, Non Hispanic	-
SJCNS018586	Central Nervous System	CNS	7.94	Male	Children	Germline	WES	SJLIFE	Alive	Non Spanish speaking, Non Hispanic	-
SJCNS041484	Central Nervous System	CNS	8.09	Male	Children	Germline	WES	SJLIFE	Alive	Non Spanish speaking, Non Hispanic	-
SJCNS003709	Central Nervous System	CNS	8.1	Male	Children	Germline	WES	SJLIFE	Alive	Non Spanish speaking, Non Hispanic	-
SJCNS019171	Central Nervous System	CNS	8.16	Male	Children	Germline	WES	SJLIFE	Alive	Non Spanish speaking, Non Hispanic	-
SJCNS019122	Central Nervous System	CNS	8.18	Male	Children	Germline	WES	SJLIFE	Alive	Non Spanish speaking, Non Hispanic	-
SJCNS019170	Central Nervous System	CNS	8.3	Female	Children	Germline	WES	SJLIFE	Alive	Non Spanish speaking, Non Hispanic	-
SJCNS019184	Central Nervous System	CNS	8.41	Male	Children	Germline	WES	SJLIFE	Alive	Non Spanish speaking, Non Hispanic	-
SJCNS019130	Central Nervous System	CNS	8.57	Female	Children	Germline	WES	SJLIFE	Alive	Non Spanish speaking, Non Hispanic	-
SJCNS041495	Central Nervous System	CNS	8.58	Male	Children	Germline	WES	SJLIFE	Alive	Non Spanish speaking, Non Hispanic	-
SJCNS019758	Central Nervous System	CNS	8.58	Female	Children	Germline	WES	SJLIFE	Alive	Non Spanish speaking, Non Hispanic	-
SJCNS041931	Central Nervous System	CNS	8.59	Female	Children	Germline	WES	SJLIFE	Alive	Non Spanish speaking, Non Hispanic	-
SJCNS018564	Central Nervous System	CNS	8.65	Male	Children	Germline	WES	SJLIFE	Alive	Non Spanish speaking, Non Hispanic	-
SJCNS041017	Central Nervous System	CNS	8.68	Male	Children	Germline	WES	SJLIFE	Alive	Non Spanish speaking, Non Hispanic	-
SJCNS041479	Central Nervous System	CNS	8.7	Female	Children	Germline	WES	SJLIFE	Alive	Non Spanish speaking, Non Hispanic	-
SJCNS019765	Central Nervous System	CNS	8.7	Male	Children	Germline	WES	SJLIFE	Alive	Non Spanish speaking, Non Hispanic	-
SJCNS041947	Central Nervous System	CNS	8.91	Male	Children	Germline	WES	SJLIFE	Alive	Non Spanish speaking, Non Hispanic	-
SJCNS041480	Central Nervous System	CNS	8.91	Male	Children	Germline	WES	SJLIFE	Alive	Non Spanish speaking, Non Hispanic	-
SJCNS041475	Central Nervous System	CNS	8.96	Female	Children	Germline	WES	SJLIFE	Alive	Non Spanish speaking, Non Hispanic	-
SJCNS041967	Central Nervous System	CNS	9.01	Female	Children	Germline	WES	SJLIFE	Alive	Non Spanish speaking, Non Hispanic	-
SJCNS017894	Central Nervous System	CNS	9.03	Male	Children	Germline	WES	SJLIFE	Alive	Non Spanish speaking, Non Hispanic	-
SJCNS019760	Central Nervous System	CNS	9.11	Female	Children	Germline	WES	SJLIFE	Alive	Non Spanish speaking, Non Hispanic	-
SJCNS041934	Central Nervous System	CNS	9.18	Male	Children	Germline	WES	SJLIFE	Alive	Non Spanish speaking, Non Hispanic	-
SJCNS019156	Central Nervous System	CNS	9.18	Male	Children	Germline	WES	SJLIFE	Alive	Non Spanish speaking, Non Hispanic	-
SJCNS018575	Central Nervous System	CNS	9.19	Male	Children	Germline	WES	SJLIFE	Alive	Non Spanish speaking, Non Hispanic	-
SJCNS003265	Central Nervous System	CNS	9.2	Female	Children	Germline	WES	SJLIFE	Alive	Mexican/Chicano	-
SJCNS041969	Central Nervous System	CNS	9.21	Male	Children	Germline	WES	SJLIFE	Alive	Non Spanish speaking, Non Hispanic	-
SJCNS019148	Central Nervous System	CNS	9.3	Male	Children	Germline	WES	SJLIFE	Alive	Non Spanish speaking, Non Hispanic	-
SJCNS041922	Central Nervous System	CNS	9.33	Male	Children	Germline	WES	SJLIFE	Alive	Non Spanish speaking, Non Hispanic	-
SJCNS019761	Central Nervous System	CNS	9.41	Male	Children	Germline	WES	SJLIFE	Alive	Non Spanish speaking, Non Hispanic	-
SJCNS010120	Central Nervous System	CNS	9.43	Male	Children	Germline	WES	SJLIFE	Alive	Non Spanish speaking, Non Hispanic	-
SJCNS001219	Central Nervous System	CNS	9.48	Male	Children	Germline	WES	SJLIFE	Alive	Non Spanish speaking, Non Hispanic	-
SJCNS019160	Central Nervous System	CNS	9.52	Female	Children	Germline	WES	SJLIFE	Alive	Non Spanish speaking, Non Hispanic	-
SJCNS019138	Central Nervous System	CNS	9.77	Male	Children	Germline	WES	SJLIFE	Alive	Non Spanish speaking, Non Hispanic	-
SJCNS041486	Central Nervous System	CNS	9.84	Male	Children	Germline	WES	SJLIFE	Alive	Non Spanish speaking, Non Hispanic	-
SJCNS041972	Central Nervous System	CNS	9.97	Female	Children	Germline	WES	SJLIFE	Alive	Non Spanish speaking, Non Hispanic	-
SJCNS019178	Central Nervous System	CNS	10.02	Female	Children	Germline	WES	SJLIFE	Alive	Non Spanish speaking, Non Hispanic	-
SJCNS019131	Central Nervous System	CNS	10.09	Male	Children	Germline	WES	SJLIFE	Alive	Non Spanish speaking, Non Hispanic	-
SJCNS041916	Central Nervous System	CNS	10.17	Male	Children	Germline	WES	SJLIFE	Alive	Non Spanish speaking, Non Hispanic	-
SJCNS041493	Central Nervous System	CNS	10.17	Male	Children	Germline	WES	SJLIFE	Alive	Non Spanish speaking, Non Hispanic	-
SJCNS041962	Central Nervous System	CNS	10.2	Male	Children	Germline	WES	SJLIFE	Alive	Non Spanish speaking, Non Hispanic	-
SJCNS041924	Central Nervous System	CNS	10.22	Male	Children	Germline	WES	SJLIFE	Alive	Non Spanish speaking, Non Hispanic	-
SJCNS003708	Central Nervous System	CNS	10.39	Female	Children	Germline	WES	SJLIFE	Alive	Non Spanish speaking, Non Hispanic	-
SJCNS019763	Central Nervous System	CNS	10.4	Female	Children	Germline	WES	SJLIFE	Alive	Non Spanish speaking, Non Hispanic	-
SJCNS041952	Central Nervous System	CNS	10.41	Male	Children	Germline	WES	SJLIFE	Alive	Non Spanish speaking, Non Hispanic	-
SJCNS041000	Central Nervous System	CNS	10.48	Female	Children	Germline	WES	SJLIFE	Alive	Non Spanish speaking, Non Hispanic	-
SJCNS018582	Central Nervous System	CNS	10.49	Male	Children	Germline	WES	SJLIFE	Alive	Non Spanish speaking, Non Hispanic	-
SJCNS042472	Central Nervous System	CNS	10.66	Female	Children	Germline	WES	SJLIFE	Alive	Non Spanish speaking, Non Hispanic	-
SJCNS019167	Central Nervous System	CNS	10.73	Male	Children	Germline	WES	SJLIFE	Alive	Non Spanish speaking, Non Hispanic	-
SJCNS019142	Central Nervous System	CNS	10.73	Female	Children	Germline	WES	SJLIFE	Alive	Non Spanish speaking, Non Hispanic	-
SJCNS041912	Central Nervous System	CNS	10.75	Female	Children	Germline	WES	SJLIFE	Alive	Non Spanish speaking, Non Hispanic	-
SJCNS041489	Central Nervous System	CNS	10.81	Female	Children	Germline	WES	SJLIFE	Alive	Non Spanish speaking, Non Hispanic	-
SJCNS019129	Central Nervous System	CNS	10.81	Male	Children	Germline	WES	SJLIFE	Alive	Non Spanish speaking, Non Hispanic	-
SJCNS041957	Central Nervous System	CNS	10.91	Male	Children	Germline	WES	SJLIFE	Alive	Non Spanish speaking, Non Hispanic	-
SJCNS041935	Central Nervous System	CNS	10.96	Male	Children	Germline	WES	SJLIFE	Alive	Non Spanish speaking, Non Hispanic	-
SJCNS042548	Central Nervous System	CNS	11.02	Male	Children	Germline	WES	SJLIFE	Alive	Non Spanish speaking, Non Hispanic	-
SJCNS017897	Central Nervous System	CNS	11.07	Male	Children	Germline	WES	SJLIFE	Alive	Non Spanish speaking, Non Hispanic	-
SJCNS001224	Central Nervous System	CNS	11.07	Female	Children	Germline	WES	SJLIFE	Alive	Non Spanish speaking, Non Hispanic	-
SJCNS042850	Central Nervous System	CNS	11.1	Male	Children	Germline	WES	SJLIFE	Alive	Non Spanish speaking, Non Hispanic	-
SJCNS042862	Central Nervous System	CNS	11.23	Male	Children	Germline	WES	SJLIFE	Alive	Non Spanish speaking, Non Hispanic	-
SJCNS042496	Central Nervous System	CNS	11.23	Female	Children	Germline	WES	SJLIFE	Alive	Non Spanish speaking, Non Hispanic	-
SJCNS018596	Central Nervous System	CNS	11.26	Male	Children	Germline	WES	SJLIFE	Alive	Non Spanish speaking, Non Hispanic	-
SJCNS019121	Central Nervous System	CNS	11.27	Female	Children	Germline	WES	SJLIFE	Alive	Non Spanish speaking, Non Hispanic	-
SJCNS041975	Central Nervous System	CNS	11.36	Male	Children	Germline	WES	SJLIFE	Alive	Non Spanish speaking, Non Hispanic	-
SJCNS019134	Central Nervous System	CNS	11.37	Female	Children	Germline	WES	SJLIFE	Alive	Non Spanish speaking, Non Hispanic	-
SJCNS018600	Central Nervous System	CNS	11.41	Female	Children	Germline	WES	SJLIFE	Alive	Non Spanish speaking, Non Hispanic	-
SJCNS019766	Central Nervous System	CNS	11.56	Female	Children	Germline	WES	SJLIFE	Alive	Non Spanish speaking, Non Hispanic	-
SJCNS018572	Central Nervous System	CNS	11.61	Male	Children	Germline	WES	SJLIFE	Alive	Non Spanish speaking, Non Hispanic	-
SJCNS019161	Central Nervous System	CNS	11.62	Male	Children	Germline	WES	SJLIFE	Alive	Non Spanish speaking, Non Hispanic	-
SJCNS010118	Central Nervous System	CNS	11.72	Female	Children	Germline	WES	SJLIFE	Alive	Non Spanish speaking, Non Hispanic	-
SJCNS041977	Central Nervous System	CNS	11.75	Male	Children	Germline	WES	SJLIFE	Alive	Non Spanish speaking, Non Hispanic	-
SJCNS041930	Central Nervous System	CNS	11.75	Female	Children	Germline	WES	SJLIFE	Alive	Non Spanish speaking, Non Hispanic	-
SJCNS019169	Central Nervous System	CNS	11.75	Female	Children	Germline	WES	SJLIFE	Alive	Non Spanish speaking, Non Hispanic	-
SJCNS041009	Central Nervous System	CNS	11.76	Male	Children	Germline	WES	SJLIFE	Alive	Non Spanish speaking, Non Hispanic	-
SJCNS041001	Central Nervous System	CNS	11.79	Male	Children	Germline	WES	SJLIFE	Alive	Non Spanish speaking, Non Hispanic	-
SJCNS042709	Central Nervous System	CNS	11.81	Male	Children	Germline	WES	SJLIFE	Alive	Non Spanish speaking, Non Hispanic	-
SJCNS041909	Central Nervous System	CNS	11.81	Female	Children	Germline	WES	SJLIFE	Alive	Non Spanish speaking, Non Hispanic	-
SJCNS041959	Central Nervous System	CNS	11.91	Female	Children	Germline	WES	SJLIFE	Alive	Non Spanish speaking, Non Hispanic	-
SJCNS018570	Central Nervous System	CNS	11.91	Female	Children	Germline	WES	SJLIFE	Alive	Non Spanish speaking, Non Hispanic	-
SJCNS041478	Central Nervous System	CNS	12.02	Male	Children	Germline	WES	SJLIFE	Alive	Non Spanish speaking, Non Hispanic	-
SJCNS018578	Central Nervous System	CNS	12.02	Female	Children	Germline	WES	SJLIFE	Alive	Non Spanish speaking, Non Hispanic	-
SJCNS041965	Central Nervous System	CNS	12.04	Male	Children	Germline	WES	SJLIFE	Alive	Non Spanish speaking, Non Hispanic	-
SJCNS041958	Central Nervous System	CNS	12.14	Female	Children	Germline	WES	SJLIFE	Alive	Non Spanish speaking, Non Hispanic	-
SJCNS019158	Central Nervous System	CNS	12.18	Male	Children	Germline	WES	SJLIFE	Alive	Non Spanish speaking, Non Hispanic	-
SJCNS041921	Central Nervous System	CNS	12.19	Female	Children	Germline	WES	SJLIFE	Alive	Non Spanish speaking, Non Hispanic	-
SJCNS041487	Central Nervous System	CNS	12.21	Female	Children	Germline	WES	SJLIFE	Alive	Non Spanish speaking, Non Hispanic	-
SJCNS042482	Central Nervous System	CNS	12.22	Female	Children	Germline	WES	SJLIFE	Alive	Non Spanish speaking, Non Hispanic	-
SJCNS041002	Central Nervous System	CNS	12.27	Male	Children	Germline	WES	SJLIFE	Alive	Non Spanish speaking, Non Hispanic	-
SJCNS041491	Central Nervous System	CNS	12.28	Female	Children	Germline	WES	SJLIFE	Alive	Non Spanish speaking, Non Hispanic	-
SJCNS019143	Central Nervous System	CNS	12.3	Male	Children	Germline	WES	SJLIFE	Alive	Non Spanish speaking, Non Hispanic	-
SJCNS001222	Central Nervous System	CNS	12.32	Male	Children	Germline	WES	SJLIFE	Alive	Non Spanish speaking, Non Hispanic	-
SJCNS019168	Central Nervous System	CNS	12.43	Female	Children	Germline	WES	SJLIFE	Alive	Non Spanish speaking, Non Hispanic	-
SJCNS018589	Central Nervous System	CNS	12.47	Female	Children	Germline	WES	SJLIFE	Alive	Non Spanish speaking, Non Hispanic	-
SJCNS042708	Central Nervous System	CNS	12.48	Male	Children	Germline	WES	SJLIFE	Alive	Non Spanish speaking, Non Hispanic	-
SJCNS041913	Central Nervous System	CNS	12.48	Male	Children	Germline	WES	SJLIFE	Alive	Non Spanish speaking, Non Hispanic	-
SJCNS010133	Central Nervous System	CNS	12.65	Female	Children	Germline	WES	SJLIFE	Alive	Non Spanish speaking, Non Hispanic	-
SJCNS019133	Central Nervous System	CNS	12.67	Male	Children	Germline	WES	SJLIFE	Alive	Non Spanish speaking, Non Hispanic	-
SJCNS018602	Central Nervous System	CNS	12.81	Male	Children	Germline	WES	SJLIFE	Alive	Non Spanish speaking, Non Hispanic	-
SJCNS001212	Central Nervous System	CNS	12.88	Male	Children	Germline	WES	SJLIFE	Alive	Non Spanish speaking, Non Hispanic	-
SJCNS041942	Central Nervous System	CNS	12.97	Female	Children	Germline	WES	SJLIFE	Alive	Non Spanish speaking, Non Hispanic	-
SJCNS041968	Central Nervous System	CNS	13.05	Male	Children	Germline	WES	SJLIFE	Alive	Non Spanish speaking, Non Hispanic	-
SJCNS042704	Central Nervous System	CNS	13.07	Male	Children	Germline	WES	SJLIFE	Alive	Non Spanish speaking, Non Hispanic	-
SJCNS041494	Central Nervous System	CNS	13.11	Male	Children	Germline	WES	SJLIFE	Alive	Non Spanish speaking, Non Hispanic	-
SJCNS040996	Central Nervous System	CNS	13.12	Female	Children	Germline	WES	SJLIFE	Alive	Non Spanish speaking, Non Hispanic	-
SJCNS003706	Central Nervous System	CNS	13.12	Male	Children	Germline	WES	SJLIFE	Alive	Non Spanish speaking, Non Hispanic	-
SJCNS019174	Central Nervous System	CNS	13.16	Male	Children	Germline	WES	SJLIFE	Alive	Non Spanish speaking, Non Hispanic	-
SJCNS019189	Central Nervous System	CNS	13.26	Male	Children	Germline	WES	SJLIFE	Alive	Non Spanish speaking, Non Hispanic	-
SJCNS041926	Central Nervous System	CNS	13.3	Female	Children	Germline	WES	SJLIFE	Alive	Non Spanish speaking, Non Hispanic	-
SJCNS041918	Central Nervous System	CNS	13.34	Female	Children	Germline	WES	SJLIFE	Alive	Non Spanish speaking, Non Hispanic	-
SJCNS041928	Central Nervous System	CNS	13.39	Female	Children	Germline	WES	SJLIFE	Alive	Non Spanish speaking, Non Hispanic	-
SJCNS019764	Central Nervous System	CNS	13.5	Male	Children	Germline	WES	SJLIFE	Alive	Non Spanish speaking, Non Hispanic	-
SJCNS042711	Central Nervous System	CNS	13.52	Male	Children	Germline	WES	SJLIFE	Alive	Non Spanish speaking, Non Hispanic	-
SJCNS041978	Central Nervous System	CNS	13.62	Male	Children	Germline	WES	SJLIFE	Alive	Non Spanish speaking, Non Hispanic	-
SJCNS042501	Central Nervous System	CNS	13.69	Female	Children	Germline	WES	SJLIFE	Alive	Non Spanish speaking, Non Hispanic	-
SJCNS041956	Central Nervous System	CNS	13.71	Female	Children	Germline	WES	SJLIFE	Alive	Non Spanish speaking, Non Hispanic	-
SJCNS017898	Central Nervous System	CNS	13.73	Male	Children	Germline	WES	SJLIFE	Alive	Non Spanish speaking, Non Hispanic	-
SJCNS042707	Central Nervous System	CNS	13.74	Male	Children	Germline	WES	SJLIFE	Alive	Non Spanish speaking, Non Hispanic	-
SJCNS042549	Central Nervous System	CNS	13.81	Female	Children	Germline	WES	SJLIFE	Alive	Non Spanish speaking, Non Hispanic	-
SJCNS041963	Central Nervous System	CNS	13.82	Male	Children	Germline	WES	SJLIFE	Alive	Non Spanish speaking, Non Hispanic	-
SJCNS003216	Central Nervous System	CNS	13.94	Male	Children	Germline	WES	SJLIFE	Alive	Non Spanish speaking, Non Hispanic	-
SJCNS001204	Central Nervous System	CNS	13.97	Female	Children	Germline	WES	SJLIFE	Alive	Non Spanish speaking, Non Hispanic	-
SJCNS041950	Central Nervous System	CNS	13.99	Male	Children	Germline	WES	SJLIFE	Alive	Non Spanish speaking, Non Hispanic	-
SJCNS019179	Central Nervous System	CNS	14.02	Female	Children	Germline	WES	SJLIFE	Alive	Non Spanish speaking, Non Hispanic	-
SJCNS042492	Central Nervous System	CNS	14.06	Male	Children	Germline	WES	SJLIFE	Alive	Non Spanish speaking, Non Hispanic	-
SJCNS041911	Central Nervous System	CNS	14.15	Female	Children	Germline	WES	SJLIFE	Alive	Non Spanish speaking, Non Hispanic	-
SJCNS041974	Central Nervous System	CNS	14.25	Male	Children	Germline	WES	SJLIFE	Alive	Non Spanish speaking, Non Hispanic	-
SJCNS041971	Central Nervous System	CNS	14.38	Female	Children	Germline	WES	SJLIFE	Alive	Non Spanish speaking, Non Hispanic	-
SJCNS041485	Central Nervous System	CNS	14.42	Male	Children	Germline	WES	SJLIFE	Alive	Non Spanish speaking, Non Hispanic	-
SJCNS041497	Central Nervous System	CNS	14.5	Female	Children	Germline	WES	SJLIFE	Alive	Non Spanish speaking, Non Hispanic	-
SJCNS001214	Central Nervous System	CNS	14.61	Male	Children	Germline	WES	SJLIFE	Alive	Non Spanish speaking, Non Hispanic	-
SJCNS041954	Central Nervous System	CNS	14.67	Male	Children	Germline	WES	SJLIFE	Alive	Non Spanish speaking, Non Hispanic	-
SJCNS041951	Central Nervous System	CNS	14.77	Female	Children	Germline	WES	SJLIFE	Alive	Non Spanish speaking, Non Hispanic	-
SJCNS019181	Central Nervous System	CNS	14.84	Male	Children	Germline	WES	SJLIFE	Alive	Non Spanish speaking, Non Hispanic	-
SJCNS041941	Central Nervous System	CNS	15.2	Male	Adolescent	Germline	WES	SJLIFE	Alive	Non Spanish speaking, Non Hispanic	-
SJCNS018574	Central Nervous System	CNS	15.4	Female	Adolescent	Germline	WES	SJLIFE	Alive	Non Spanish speaking, Non Hispanic	-
SJCNS041979	Central Nervous System	CNS	15.5	Female	Adolescent	Germline	WES	SJLIFE	Alive	Non Spanish speaking, Non Hispanic	-
SJCNS018567	Central Nervous System	CNS	15.72	Male	Adolescent	Germline	WES	SJLIFE	Alive	Non Spanish speaking, Non Hispanic	-
SJCNS019155	Central Nervous System	CNS	15.85	Male	Adolescent	Germline	WES	SJLIFE	Alive	Non Spanish speaking, Non Hispanic	-
SJCNS019151	Central Nervous System	CNS	15.93	Female	Adolescent	Germline	WES	SJLIFE	Alive	Non Spanish speaking, Non Hispanic	-
SJCNS040989	Central Nervous System	CNS	16	Male	Adolescent	Germline	WES	SJLIFE	Alive	Non Spanish speaking, Non Hispanic	-
SJCNS018595	Central Nervous System	CNS	16	Male	Adolescent	Germline	WES	SJLIFE	Alive	Non Spanish speaking, Non Hispanic	-
SJCNS001218	Central Nervous System	CNS	16.05	Male	Adolescent	Germline	WES	SJLIFE	Alive	Non Spanish speaking, Non Hispanic	-
SJCNS019186	Central Nervous System	CNS	16.34	Male	Adolescent	Germline	WES	SJLIFE	Alive	Non Spanish speaking, Non Hispanic	-
SJCNS041927	Central Nervous System	CNS	16.38	Female	Adolescent	Germline	WES	SJLIFE	Alive	Non Spanish speaking, Non Hispanic	-
SJCNS041948	Central Nervous System	CNS	16.5	Male	Adolescent	Germline	WES	SJLIFE	Alive	Non Spanish speaking, Non Hispanic	-
SJCNS041973	Central Nervous System	CNS	16.86	Male	Adolescent	Germline	WES	SJLIFE	Alive	Non Spanish speaking, Non Hispanic	-
SJCNS018598	Central Nervous System	CNS	17.05	Male	Adolescent	Germline	WES	SJLIFE	Alive	Non Spanish speaking, Non Hispanic	-
SJCNS042534	Central Nervous System	CNS	17.41	Male	Adolescent	Germline	WES	SJLIFE	Alive	Non Spanish speaking, Non Hispanic	-
SJCNS042527	Central Nervous System	CNS	17.57	Female	Adolescent	Germline	WES	SJLIFE	Alive	Non Spanish speaking, Non Hispanic	-
SJCNS041953	Central Nervous System	CNS	17.73	Female	Adolescent	Germline	WES	SJLIFE	Alive	Non Spanish speaking, Non Hispanic	-
SJCNS042710	Central Nervous System	CNS	17.83	Female	Adolescent	Germline	WES	SJLIFE	Alive	Non Spanish speaking, Non Hispanic	-
SJCNS041915	Central Nervous System	CNS	17.83	Female	Adolescent	Germline	WES	SJLIFE	Alive	Non Spanish speaking, Non Hispanic	-
SJCNS003208	Central Nervous System	CNS	17.98	Female	Adolescent	Germline	WES	SJLIFE	Alive	Non Spanish speaking, Non Hispanic	-
SJCNS041940	Central Nervous System	CNS	18.26	Male	Adolescent	Germline	WES	SJLIFE	Alive	Non Spanish speaking, Non Hispanic	-
SJCNS042856	Central Nervous System	CNS	19.74	Male	Adolescent	Germline	WES	SJLIFE	Alive	Non Spanish speaking, Non Hispanic	-
SJCNS019180	Central Nervous System	CNS	19.83	Female	Adolescent	Germline	WES	SJLIFE	Alive	Non Spanish speaking, Non Hispanic	-
SJCNS018590	Central Nervous System	CNS	21.03	Male	Young Adult	Germline	WES	SJLIFE	Alive	Non Spanish speaking, Non Hispanic	-
SJCNS041944	Central Nervous System	CNS	22.75	Female	Young Adult	Germline	WES	SJLIFE	Alive	Non Spanish speaking, Non Hispanic	-
SJCNS044979	Central Nervous System	CNS				Germline	WES	SJLIFE	Alive	-	-
SJCNS044977	Central Nervous System	CNS				Germline	WES	SJLIFE	Alive	-	-
SJCNS044975	Central Nervous System	CNS				Germline	WES	SJLIFE	Alive	-	-
SJCNS044973	Central Nervous System	CNS				Germline	WES	SJLIFE	Alive	-	-
SJCNS044968	Central Nervous System	CNS				Germline	WES	SJLIFE	Alive	-	-
SJCNS043974	Central Nervous System	CNS				Germline	WES	SJLIFE	Alive	-	-
SJCNS043972	Central Nervous System	CNS				Germline	WES	SJLIFE	Alive	-	-
SJCNS043971	Central Nervous System	CNS				Germline	WES	SJLIFE	Alive	-	-
SJCNS043967	Central Nervous System	CNS				Germline	WES	SJLIFE	Alive	-	-
SJCNS043959	Central Nervous System	CNS				Germline	WES	SJLIFE	Alive	-	-
SJCNS043958	Central Nervous System	CNS				Germline	WES	SJLIFE	Alive	-	-
SJCNS043951	Central Nervous System	CNS				Germline	WES	SJLIFE	Alive	-	-
SJCNS043943	Central Nervous System	CNS				Germline	WES	SJLIFE	Alive	-	-
SJCNS043942	Central Nervous System	CNS				Germline	WES	SJLIFE	Alive	-	-
SJCNS043939	Central Nervous System	CNS				Germline	WES	SJLIFE	Alive	-	-
SJCNS043932	Central Nervous System	CNS				Germline	WES	SJLIFE	Alive	-	-
SJCNS043930	Central Nervous System	CNS				Germline	WES	SJLIFE	Alive	-	-
SJCNS043924	Central Nervous System	CNS				Germline	WES	SJLIFE	Alive	-	-
SJCNS043922	Central Nervous System	CNS				Germline	WES	SJLIFE	Alive	-	-
SJCNS043916	Central Nervous System	CNS				Germline	WES	SJLIFE	Alive	-	-
SJCNS043914	Central Nervous System	CNS				Germline	WES	SJLIFE	Alive	-	-
SJCNS043913	Central Nervous System	CNS				Germline	WES	SJLIFE	Alive	-	-
SJCNS043453	Central Nervous System	CNS				Germline	WES	SJLIFE	Alive	-	-
SJCNS043450	Central Nervous System	CNS				Germline	WES	SJLIFE	Alive	-	-
SJCNS043131	Central Nervous System	CNS				Germline	WES	SJLIFE	Alive	-	-
SJCNS043125	Central Nervous System	CNS				Germline	WES	SJLIFE	Alive	-	-
SJCNS043123	Central Nervous System	CNS				Germline	WES	SJLIFE	Alive	-	-
SJCNS043121	Central Nervous System	CNS				Germline	WES	SJLIFE	Alive	-	-
SJCNS043120	Central Nervous System	CNS				Germline	WES	SJLIFE	Alive	-	-
SJCNS043117	Central Nervous System	CNS				Germline	WES	SJLIFE	Alive	-	-
SJCNS042890	Central Nervous System	CNS				Germline	WES	SJLIFE	Alive	-	-
SJCNS003238	Central Nervous System	CNS				Germline	WES	SJLIFE	Alive	-	-
SJEWS019207	Ewing's Sarcoma	EWS	2.87	Male	Children	Germline	WES	SJLIFE	Alive	Non Spanish speaking, Non Hispanic	-
SJEWS018618	Ewing's Sarcoma	EWS	3.55	Female	Children	Germline	WES	SJLIFE	Alive	Non Spanish speaking, Non Hispanic	-
SJEWS042714	Ewing's Sarcoma	EWS	3.6	Female	Children	Germline	WES	SJLIFE	Alive	Non Spanish speaking, Non Hispanic	-
SJEWS019195	Ewing's Sarcoma	EWS	4.16	Female	Children	Germline	WES	SJLIFE	Alive	Non Spanish speaking, Non Hispanic	-
SJEWS018622	Ewing's Sarcoma	EWS	4.4	Female	Children	Germline	WES	SJLIFE	Alive	Non Spanish speaking, Non Hispanic	-
SJEWS018624	Ewing's Sarcoma	EWS	4.46	Male	Children	Germline	WES	SJLIFE	Alive	Non Spanish speaking, Non Hispanic	-
SJEWS041509	Ewing's Sarcoma	EWS	4.94	Male	Children	Germline	WES	SJLIFE	Alive	Non Spanish speaking, Non Hispanic	-
SJEWS019199	Ewing's Sarcoma	EWS	5.12	Male	Children	Germline	WES	SJLIFE	Alive	Non Spanish speaking, Non Hispanic	-
SJEWS041503	Ewing's Sarcoma	EWS	5.16	Male	Children	Germline	WES	SJLIFE	Alive	Non Spanish speaking, Non Hispanic	-
SJEWS017899	Ewing's Sarcoma	EWS	5.79	Female	Children	Germline	WES	SJLIFE	Alive	Non Spanish speaking, Non Hispanic	-
SJEWS019197	Ewing's Sarcoma	EWS	6.01	Male	Children	Germline	WES	SJLIFE	Alive	Non Spanish speaking, Non Hispanic	-
SJEWS018625	Ewing's Sarcoma	EWS	6.07	Female	Children	Germline	WES	SJLIFE	Alive	Non Spanish speaking, Non Hispanic	-
SJEWS018609	Ewing's Sarcoma	EWS	6.55	Male	Children	Germline	WES	SJLIFE	Alive	Non Spanish speaking, Non Hispanic	-
SJEWS019206	Ewing's Sarcoma	EWS	6.8	Female	Children	Germline	WES	SJLIFE	Alive	Non Spanish speaking, Non Hispanic	-
SJEWS018616	Ewing's Sarcoma	EWS	6.85	Female	Children	Germline	WES	SJLIFE	Alive	Non Spanish speaking, Non Hispanic	-
SJEWS042520	Ewing's Sarcoma	EWS	6.95	Male	Children	Germline	WES	SJLIFE	Alive	Non Spanish speaking, Non Hispanic	-
SJEWS019213	Ewing's Sarcoma	EWS	7.28	Male	Children	Germline	WES	SJLIFE	Alive	Non Spanish speaking, Non Hispanic	-
SJEWS019211	Ewing's Sarcoma	EWS	7.57	Male	Children	Germline	WES	SJLIFE	Alive	Non Spanish speaking, Non Hispanic	-
SJEWS018606	Ewing's Sarcoma	EWS	7.71	Male	Children	Germline	WES	SJLIFE	Alive	Non Spanish speaking, Non Hispanic	-
SJEWS018621	Ewing's Sarcoma	EWS	7.96	Male	Children	Germline	WES	SJLIFE	Alive	Non Spanish speaking, Non Hispanic	-
SJEWS041505	Ewing's Sarcoma	EWS	8.17	Female	Children	Germline	WES	SJLIFE	Alive	Non Spanish speaking, Non Hispanic	-
SJEWS018620	Ewing's Sarcoma	EWS	8.21	Male	Children	Germline	WES	SJLIFE	Alive	Non Spanish speaking, Non Hispanic	-
SJEWS019208	Ewing's Sarcoma	EWS	8.46	Female	Children	Germline	WES	SJLIFE	Alive	Non Spanish speaking, Non Hispanic	-
SJEWS041508	Ewing's Sarcoma	EWS	8.71	Male	Children	Germline	WES	SJLIFE	Alive	Non Spanish speaking, Non Hispanic	-
SJEWS018608	Ewing's Sarcoma	EWS	8.91	Male	Children	Germline	WES	SJLIFE	Alive	Non Spanish speaking, Non Hispanic	-
SJEWS041990	Ewing's Sarcoma	EWS	9.04	Female	Children	Germline	WES	SJLIFE	Alive	Non Spanish speaking, Non Hispanic	-
SJEWS041504	Ewing's Sarcoma	EWS	9.37	Male	Children	Germline	WES	SJLIFE	Alive	Non Spanish speaking, Non Hispanic	-
SJEWS042614	Ewing's Sarcoma	EWS	9.76	Male	Children	Germline	WES	SJLIFE	Alive	Non Spanish speaking, Non Hispanic	-
SJEWS041012	Ewing's Sarcoma	EWS	10.02	Female	Children	Germline	WES	SJLIFE	Alive	Non Spanish speaking, Non Hispanic	-
SJEWS019217	Ewing's Sarcoma	EWS	10.5	Male	Children	Germline	WES	SJLIFE	Alive	Non Spanish speaking, Non Hispanic	-
SJEWS041988	Ewing's Sarcoma	EWS	10.88	Male	Children	Germline	WES	SJLIFE	Alive	Non Spanish speaking, Non Hispanic	-
SJEWS018613	Ewing's Sarcoma	EWS	10.93	Male	Children	Germline	WES	SJLIFE	Alive	Non Spanish speaking, Non Hispanic	-
SJEWS041989	Ewing's Sarcoma	EWS	11.42	Male	Children	Germline	WES	SJLIFE	Alive	Non Spanish speaking, Non Hispanic	-
SJEWS041992	Ewing's Sarcoma	EWS	12.06	Female	Children	Germline	WES	SJLIFE	Alive	Non Spanish speaking, Non Hispanic	-
SJEWS041502	Ewing's Sarcoma	EWS	12.31	Female	Children	Germline	WES	SJLIFE	Alive	Non Spanish speaking, Non Hispanic	-
SJEWS018610	Ewing's Sarcoma	EWS	12.64	Female	Children	Germline	WES	SJLIFE	Alive	Non Spanish speaking, Non Hispanic	-
SJEWS041986	Ewing's Sarcoma	EWS	12.71	Male	Children	Germline	WES	SJLIFE	Alive	Non Spanish speaking, Non Hispanic	-
SJEWS019203	Ewing's Sarcoma	EWS	12.78	Male	Children	Germline	WES	SJLIFE	Alive	Non Spanish speaking, Non Hispanic	-
SJEWS018615	Ewing's Sarcoma	EWS	12.9	Male	Children	Germline	WES	SJLIFE	Alive	Non Spanish speaking, Non Hispanic	-
SJEWS041993	Ewing's Sarcoma	EWS	13.07	Female	Children	Germline	WES	SJLIFE	Alive	Non Spanish speaking, Non Hispanic	-
SJEWS041985	Ewing's Sarcoma	EWS	13.16	Female	Children	Germline	WES	SJLIFE	Alive	Non Spanish speaking, Non Hispanic	-
SJEWS041984	Ewing's Sarcoma	EWS	13.25	Female	Children	Germline	WES	SJLIFE	Alive	Non Spanish speaking, Non Hispanic	-
SJEWS041499	Ewing's Sarcoma	EWS	13.32	Male	Children	Germline	WES	SJLIFE	Alive	Non Spanish speaking, Non Hispanic	-
SJEWS041501	Ewing's Sarcoma	EWS	13.47	Male	Children	Germline	WES	SJLIFE	Alive	Non Spanish speaking, Non Hispanic	-
SJEWS019200	Ewing's Sarcoma	EWS	13.66	Male	Children	Germline	WES	SJLIFE	Alive	Non Spanish speaking, Non Hispanic	-
SJEWS001301	Ewing's Sarcoma	EWS	13.69	Male	Children	Germline	WES	SJLIFE	Alive	Non Spanish speaking, Non Hispanic	-
SJEWS001304	Ewing's Sarcoma	EWS	13.71	Female	Children	Germline	WES	SJLIFE	Alive	Puerto Rican	-
SJEWS041511	Ewing's Sarcoma	EWS	13.75	Male	Children	Germline	WES	SJLIFE	Alive	Non Spanish speaking, Non Hispanic	-
SJEWS019768	Ewing's Sarcoma	EWS	13.79	Male	Children	Germline	WES	SJLIFE	Alive	Non Spanish speaking, Non Hispanic	-
SJEWS019214	Ewing's Sarcoma	EWS	13.87	Female	Children	Germline	WES	SJLIFE	Alive	Non Spanish speaking, Non Hispanic	-
SJEWS042715	Ewing's Sarcoma	EWS	14.82	Male	Children	Germline	WES	SJLIFE	Alive	Non Spanish speaking, Non Hispanic	-
SJEWS019218	Ewing's Sarcoma	EWS	14.87	Male	Children	Germline	WES	SJLIFE	Alive	Non Spanish speaking, Non Hispanic	-
SJEWS019216	Ewing's Sarcoma	EWS	14.95	Male	Children	Germline	WES	SJLIFE	Alive	Non Spanish speaking, Non Hispanic	-
SJEWS041995	Ewing's Sarcoma	EWS	14.99	Male	Children	Germline	WES	SJLIFE	Alive	NOS Spanish,Hispanic,Latino	-
SJEWS041506	Ewing's Sarcoma	EWS	15	Male	Children	Germline	WES	SJLIFE	Alive	Non Spanish speaking, Non Hispanic	-
SJEWS018619	Ewing's Sarcoma	EWS	15.09	Female	Adolescent	Germline	WES	SJLIFE	Alive	Non Spanish speaking, Non Hispanic	-
SJEWS041507	Ewing's Sarcoma	EWS	15.17	Male	Adolescent	Germline	WES	SJLIFE	Alive	Non Spanish speaking, Non Hispanic	-
SJEWS041500	Ewing's Sarcoma	EWS	15.23	Female	Adolescent	Germline	WES	SJLIFE	Alive	Non Spanish speaking, Non Hispanic	-
SJEWS019201	Ewing's Sarcoma	EWS	15.4	Female	Adolescent	Germline	WES	SJLIFE	Alive	Non Spanish speaking, Non Hispanic	-
SJEWS019215	Ewing's Sarcoma	EWS	15.79	Male	Adolescent	Germline	WES	SJLIFE	Alive	Non Spanish speaking, Non Hispanic	-
SJEWS019204	Ewing's Sarcoma	EWS	16.11	Female	Adolescent	Germline	WES	SJLIFE	Alive	Non Spanish speaking, Non Hispanic	-
SJEWS019769	Ewing's Sarcoma	EWS	16.22	Male	Adolescent	Germline	WES	SJLIFE	Alive	Non Spanish speaking, Non Hispanic	-
SJEWS042485	Ewing's Sarcoma	EWS	16.5	Male	Adolescent	Germline	WES	SJLIFE	Alive	Non Spanish speaking, Non Hispanic	-
SJEWS019194	Ewing's Sarcoma	EWS	16.64	Male	Adolescent	Germline	WES	SJLIFE	Alive	Non Spanish speaking, Non Hispanic	-
SJEWS018614	Ewing's Sarcoma	EWS	16.64	Female	Adolescent	Germline	WES	SJLIFE	Alive	Non Spanish speaking, Non Hispanic	-
SJEWS019205	Ewing's Sarcoma	EWS	16.8	Female	Adolescent	Germline	WES	SJLIFE	Alive	Non Spanish speaking, Non Hispanic	-
SJEWS041983	Ewing's Sarcoma	EWS	16.94	Female	Adolescent	Germline	WES	SJLIFE	Alive	Non Spanish speaking, Non Hispanic	-
SJEWS019209	Ewing's Sarcoma	EWS	16.94	Male	Adolescent	Germline	WES	SJLIFE	Alive	Non Spanish speaking, Non Hispanic	-
SJEWS018617	Ewing's Sarcoma	EWS	16.95	Male	Adolescent	Germline	WES	SJLIFE	Alive	Non Spanish speaking, Non Hispanic	-
SJEWS019198	Ewing's Sarcoma	EWS	17.74	Male	Adolescent	Germline	WES	SJLIFE	Alive	Non Spanish speaking, Non Hispanic	-
SJEWS042865	Ewing's Sarcoma	EWS	18.04	Male	Adolescent	Germline	WES	SJLIFE	Alive	Non Spanish speaking, Non Hispanic	-
SJEWS018611	Ewing's Sarcoma	EWS	18.15	Female	Adolescent	Germline	WES	SJLIFE	Alive	Non Spanish speaking, Non Hispanic	-
SJEWS019771	Ewing's Sarcoma	EWS	18.42	Female	Adolescent	Germline	WES	SJLIFE	Alive	Non Spanish speaking, Non Hispanic	-
SJEWS041982	Ewing's Sarcoma	EWS	18.43	Female	Adolescent	Germline	WES	SJLIFE	Alive	Non Spanish speaking, Non Hispanic	-
SJEWS019212	Ewing's Sarcoma	EWS	18.55	Male	Adolescent	Germline	WES	SJLIFE	Alive	Non Spanish speaking, Non Hispanic	-
SJEWS041991	Ewing's Sarcoma	EWS	19.43	Female	Adolescent	Germline	WES	SJLIFE	Alive	Non Spanish speaking, Non Hispanic	-
SJEWS041994	Ewing's Sarcoma	EWS	19.52	Male	Adolescent	Germline	WES	SJLIFE	Alive	Non Spanish speaking, Non Hispanic	-
SJEWS018607	Ewing's Sarcoma	EWS	19.9	Male	Adolescent	Germline	WES	SJLIFE	Alive	Non Spanish speaking, Non Hispanic	-
SJEWS017900	Ewing's Sarcoma	EWS	19.95	Male	Adolescent	Germline	WES	SJLIFE	Alive	Non Spanish speaking, Non Hispanic	-
SJEWS018623	Ewing's Sarcoma	EWS	19.97	Female	Adolescent	Germline	WES	SJLIFE	Alive	Non Spanish speaking, Non Hispanic	-
SJEWS019210	Ewing's Sarcoma	EWS	20.64	Female	Young Adult	Germline	WES	SJLIFE	Alive	Non Spanish speaking, Non Hispanic	-
SJEWS019196	Ewing's Sarcoma	EWS	20.86	Male	Young Adult	Germline	WES	SJLIFE	Alive	Non Spanish speaking, Non Hispanic	-
SJEWS019202	Ewing's Sarcoma	EWS	21.15	Male	Young Adult	Germline	WES	SJLIFE	Alive	Non Spanish speaking, Non Hispanic	-
SJEWS041510	Ewing's Sarcoma	EWS	21.31	Female	Young Adult	Germline	WES	SJLIFE	Alive	Non Spanish speaking, Non Hispanic	-
SJEWS044169	Ewing's Sarcoma	EWS				Germline	WES	SJLIFE	Alive	-	-
SJEWS043950	Ewing's Sarcoma	EWS				Germline	WES	SJLIFE	Alive	-	-
SJEWS043451	Ewing's Sarcoma	EWS				Germline	WES	SJLIFE	Alive	-	-
SJEWS043448	Ewing's Sarcoma	EWS				Germline	WES	SJLIFE	Alive	-	-
SJEWS043122	Ewing's Sarcoma	EWS				Germline	WES	SJLIFE	Alive	-	-
SJGCT019773	Germ Cell Tumor	GCT	0	Female	Children	Germline	WES	SJLIFE	Alive	Non Spanish speaking, Non Hispanic	-
SJGCT042716	Germ Cell Tumor	GCT	0.09	Female	Children	Germline	WES	SJLIFE	Alive	Non Spanish speaking, Non Hispanic	-
SJGCT018634	Germ Cell Tumor	GCT	0.29	Male	Children	Germline	WES	SJLIFE	Alive	Non Spanish speaking, Non Hispanic	-
SJGCT041514	Germ Cell Tumor	GCT	0.34	Male	Children	Germline	WES	SJLIFE	Alive	Non Spanish speaking, Non Hispanic	-
SJGCT018631	Germ Cell Tumor	GCT	0.54	Male	Children	Germline	WES	SJLIFE	Alive	Non Spanish speaking, Non Hispanic	-
SJGCT018629	Germ Cell Tumor	GCT	0.65	Male	Children	Germline	WES	SJLIFE	Alive	Non Spanish speaking, Non Hispanic	-
SJGCT041517	Germ Cell Tumor	GCT	0.82	Female	Children	Germline	WES	SJLIFE	Alive	Non Spanish speaking, Non Hispanic	-
SJGCT018638	Germ Cell Tumor	GCT	1.28	Male	Children	Germline	WES	SJLIFE	Alive	Non Spanish speaking, Non Hispanic	-
SJGCT019227	Germ Cell Tumor	GCT	1.33	Male	Children	Germline	WES	SJLIFE	Alive	Non Spanish speaking, Non Hispanic	-
SJGCT019223	Germ Cell Tumor	GCT	1.34	Male	Children	Germline	WES	SJLIFE	Alive	Non Spanish speaking, Non Hispanic	-
SJGCT018626	Germ Cell Tumor	GCT	1.36	Female	Children	Germline	WES	SJLIFE	Alive	Non Spanish speaking, Non Hispanic	-
SJGCT041524	Germ Cell Tumor	GCT	1.45	Female	Children	Germline	WES	SJLIFE	Alive	Non Spanish speaking, Non Hispanic	-
SJGCT041513	Germ Cell Tumor	GCT	1.68	Male	Children	Germline	WES	SJLIFE	Alive	Non Spanish speaking, Non Hispanic	-
SJGCT018640	Germ Cell Tumor	GCT	1.69	Female	Children	Germline	WES	SJLIFE	Alive	Non Spanish speaking, Non Hispanic	-
SJGCT042860	Germ Cell Tumor	GCT	1.73	Female	Children	Germline	WES	SJLIFE	Alive	Non Spanish speaking, Non Hispanic	-
SJGCT019219	Germ Cell Tumor	GCT	1.8	Female	Children	Germline	WES	SJLIFE	Alive	Non Spanish speaking, Non Hispanic	-
SJGCT018636	Germ Cell Tumor	GCT	1.89	Male	Children	Germline	WES	SJLIFE	Alive	Non Spanish speaking, Non Hispanic	-
SJGCT019232	Germ Cell Tumor	GCT	1.92	Female	Children	Germline	WES	SJLIFE	Alive	Non Spanish speaking, Non Hispanic	-
SJGCT041522	Germ Cell Tumor	GCT	2.08	Male	Children	Germline	WES	SJLIFE	Alive	Non Spanish speaking, Non Hispanic	-
SJGCT018632	Germ Cell Tumor	GCT	2.56	Male	Children	Germline	WES	SJLIFE	Alive	Non Spanish speaking, Non Hispanic	-
SJGCT040984	Germ Cell Tumor	GCT	2.82	Male	Children	Germline	WES	SJLIFE	Alive	Non Spanish speaking, Non Hispanic	-
SJGCT019230	Germ Cell Tumor	GCT	3.28	Female	Children	Germline	WES	SJLIFE	Alive	Non Spanish speaking, Non Hispanic	-
SJGCT018628	Germ Cell Tumor	GCT	3.39	Female	Children	Germline	WES	SJLIFE	Alive	Non Spanish speaking, Non Hispanic	-
SJGCT019231	Germ Cell Tumor	GCT	5.86	Female	Children	Germline	WES	SJLIFE	Alive	Non Spanish speaking, Non Hispanic	-
SJGCT042717	Germ Cell Tumor	GCT	7.39	Female	Children	Germline	WES	SJLIFE	Alive	Non Spanish speaking, Non Hispanic	-
SJGCT019238	Germ Cell Tumor	GCT	7.44	Female	Children	Germline	WES	SJLIFE	Alive	Non Spanish speaking, Non Hispanic	-
SJGCT041512	Germ Cell Tumor	GCT	7.92	Female	Children	Germline	WES	SJLIFE	Alive	Non Spanish speaking, Non Hispanic	-
SJGCT019236	Germ Cell Tumor	GCT	8.11	Female	Children	Germline	WES	SJLIFE	Alive	Non Spanish speaking, Non Hispanic	-
SJGCT041521	Germ Cell Tumor	GCT	8.34	Female	Children	Germline	WES	SJLIFE	Alive	Non Spanish speaking, Non Hispanic	-
SJGCT042847	Germ Cell Tumor	GCT	9.14	Female	Children	Germline	WES	SJLIFE	Alive	Non Spanish speaking, Non Hispanic	-
SJGCT041515	Germ Cell Tumor	GCT	9.15	Female	Children	Germline	WES	SJLIFE	Alive	Non Spanish speaking, Non Hispanic	-
SJGCT041520	Germ Cell Tumor	GCT	9.33	Female	Children	Germline	WES	SJLIFE	Alive	Non Spanish speaking, Non Hispanic	-
SJGCT042001	Germ Cell Tumor	GCT	9.75	Female	Children	Germline	WES	SJLIFE	Alive	Non Spanish speaking, Non Hispanic	-
SJGCT019229	Germ Cell Tumor	GCT	9.79	Female	Children	Germline	WES	SJLIFE	Alive	Non Spanish speaking, Non Hispanic	-
SJGCT019225	Germ Cell Tumor	GCT	9.8	Female	Children	Germline	WES	SJLIFE	Alive	Non Spanish speaking, Non Hispanic	-
SJGCT042000	Germ Cell Tumor	GCT	9.88	Female	Children	Germline	WES	SJLIFE	Alive	Non Spanish speaking, Non Hispanic	-
SJGCT042487	Germ Cell Tumor	GCT	10	Female	Children	Germline	WES	SJLIFE	Alive	Non Spanish speaking, Non Hispanic	-
SJGCT018637	Germ Cell Tumor	GCT	10.29	Female	Children	Germline	WES	SJLIFE	Alive	Non Spanish speaking, Non Hispanic	-
SJGCT042849	Germ Cell Tumor	GCT	10.35	Female	Children	Germline	WES	SJLIFE	Alive	Non Spanish speaking, Non Hispanic	-
SJGCT017901	Germ Cell Tumor	GCT	10.44	Female	Children	Germline	WES	SJLIFE	Alive	Non Spanish speaking, Non Hispanic	-
SJGCT042718	Germ Cell Tumor	GCT	10.65	Female	Children	Germline	WES	SJLIFE	Alive	Non Spanish speaking, Non Hispanic	-
SJGCT041998	Germ Cell Tumor	GCT	10.87	Female	Children	Germline	WES	SJLIFE	Alive	Non Spanish speaking, Non Hispanic	-
SJGCT041997	Germ Cell Tumor	GCT	10.94	Female	Children	Germline	WES	SJLIFE	Alive	Non Spanish speaking, Non Hispanic	-
SJGCT019226	Germ Cell Tumor	GCT	11	Female	Children	Germline	WES	SJLIFE	Alive	Non Spanish speaking, Non Hispanic	-
SJGCT041011	Germ Cell Tumor	GCT	11.03	Female	Children	Germline	WES	SJLIFE	Alive	Non Spanish speaking, Non Hispanic	-
SJGCT019224	Germ Cell Tumor	GCT	11.12	Female	Children	Germline	WES	SJLIFE	Alive	Non Spanish speaking, Non Hispanic	-
SJGCT018633	Germ Cell Tumor	GCT	11.15	Female	Children	Germline	WES	SJLIFE	Alive	Non Spanish speaking, Non Hispanic	-
SJGCT019237	Germ Cell Tumor	GCT	11.68	Female	Children	Germline	WES	SJLIFE	Alive	Non Spanish speaking, Non Hispanic	-
SJGCT042844	Germ Cell Tumor	GCT	11.81	Female	Children	Germline	WES	SJLIFE	Alive	Non Spanish speaking, Non Hispanic	-
SJGCT019772	Germ Cell Tumor	GCT	12.16	Female	Children	Germline	WES	SJLIFE	Alive	Non Spanish speaking, Non Hispanic	-
SJGCT041999	Germ Cell Tumor	GCT	12.17	Female	Children	Germline	WES	SJLIFE	Alive	Non Spanish speaking, Non Hispanic	-
SJGCT041523	Germ Cell Tumor	GCT	12.42	Female	Children	Germline	WES	SJLIFE	Alive	Non Spanish speaking, Non Hispanic	-
SJGCT041996	Germ Cell Tumor	GCT	12.99	Female	Children	Germline	WES	SJLIFE	Alive	Non Spanish speaking, Non Hispanic	-
SJGCT019222	Germ Cell Tumor	GCT	13.94	Female	Children	Germline	WES	SJLIFE	Alive	Non Spanish speaking, Non Hispanic	-
SJGCT041516	Germ Cell Tumor	GCT	14.34	Female	Children	Germline	WES	SJLIFE	Alive	Non Spanish speaking, Non Hispanic	-
SJGCT019228	Germ Cell Tumor	GCT	14.37	Female	Children	Germline	WES	SJLIFE	Alive	Non Spanish speaking, Non Hispanic	-
SJGCT019233	Germ Cell Tumor	GCT	15.33	Male	Adolescent	Germline	WES	SJLIFE	Alive	Non Spanish speaking, Non Hispanic	-
SJGCT019221	Germ Cell Tumor	GCT	15.68	Female	Adolescent	Germline	WES	SJLIFE	Alive	Non Spanish speaking, Non Hispanic	-
SJGCT041519	Germ Cell Tumor	GCT	15.86	Female	Adolescent	Germline	WES	SJLIFE	Alive	Non Spanish speaking, Non Hispanic	-
SJGCT042475	Germ Cell Tumor	GCT	16.06	Male	Adolescent	Germline	WES	SJLIFE	Alive	Non Spanish speaking, Non Hispanic	-
SJGCT019774	Germ Cell Tumor	GCT	16.34	Female	Adolescent	Germline	WES	SJLIFE	Alive	Non Spanish speaking, Non Hispanic	-
SJGCT018627	Germ Cell Tumor	GCT	16.51	Male	Adolescent	Germline	WES	SJLIFE	Alive	Non Spanish speaking, Non Hispanic	-
SJGCT041525	Germ Cell Tumor	GCT	16.87	Female	Adolescent	Germline	WES	SJLIFE	Alive	Non Spanish speaking, Non Hispanic	-
SJGCT019234	Germ Cell Tumor	GCT	17.26	Male	Adolescent	Germline	WES	SJLIFE	Alive	Non Spanish speaking, Non Hispanic	-
SJGCT042505	Germ Cell Tumor	GCT	17.5	Male	Adolescent	Germline	WES	SJLIFE	Alive	Non Spanish speaking, Non Hispanic	-
SJGCT019235	Germ Cell Tumor	GCT	18.09	Male	Adolescent	Germline	WES	SJLIFE	Alive	Non Spanish speaking, Non Hispanic	-
SJGCT018635	Germ Cell Tumor	GCT	18.87	Female	Adolescent	Germline	WES	SJLIFE	Alive	Non Spanish speaking, Non Hispanic	-
SJGCT018639	Germ Cell Tumor	GCT	20.06	Female	Young Adult	Germline	WES	SJLIFE	Alive	Non Spanish speaking, Non Hispanic	-
SJGCT043957	Germ Cell Tumor	GCT				Germline	WES	SJLIFE	Alive	-	-
SJGCT043925	Germ Cell Tumor	GCT				Germline	WES	SJLIFE	Alive	-	-
SJGCT043899	Germ Cell Tumor	GCT				Germline	WES	SJLIFE	Alive	-	-
SJGCT043136	Germ Cell Tumor	GCT				Germline	WES	SJLIFE	Alive	-	-
SJGCT042887	Germ Cell Tumor	GCT				Germline	WES	SJLIFE	Alive	-	-
SJGICT042114	Giant Cell Tumor	GICT	17.8	Male	Adolescent	Germline	WES	SJLIFE	Alive	Non Spanish speaking, Non Hispanic	-
SJGICT018824	Giant Cell Tumor	GICT	18.37	Male	Adolescent	Germline	WES	SJLIFE	Alive	Non Spanish speaking, Non Hispanic	-
SJGICT042113	Giant Cell Tumor	GICT	18.88	Male	Adolescent	Germline	WES	SJLIFE	Alive	Non Spanish speaking, Non Hispanic	-
SJHGG082	High Grade Glioma	HGG	0.1	Male	Children	Germline	WES	PCGP	Alive	-	-
SJHGG089	High Grade Glioma	HGG	0.16	Male	Children	Germline	WES	PCGP	Alive	Non Spanish speaking, Non Hispanic	-
SJHGG107	High Grade Glioma	HGG	0.35	Male	Children	Germline	WES	PCGP	Alive	Non Spanish speaking, Non Hispanic	-
SJHGG090	High Grade Glioma	HGG	0.52	Male	Children	Germline	WES	PCGP	Alive	Non Spanish speaking, Non Hispanic	-
SJHGG086	High Grade Glioma	HGG	1.42	Female	Children	Germline	WES	PCGP	Alive	-	-
SJHGG084	High Grade Glioma	HGG	1.8	Male	Children	Germline	WES	PCGP	Alive	-	-
SJHGG085	High Grade Glioma	HGG	1.95	Female	Children	Germline	WES	PCGP	Alive	-	-
SJHGG117	High Grade Glioma	HGG	2.57	Female	Children	Germline	WES	PCGP	Alive	Non Spanish speaking, Non Hispanic	-
SJHGG081	High Grade Glioma	HGG	2.88	Male	Children	Germline	WES	PCGP	Alive	-	-
SJHGG068	High Grade Glioma	HGG	2.97	Male	Children	Germline	WES	PCGP	Alive	-	-
SJHGG105	High Grade Glioma	HGG	3.32	Female	Children	Germline	WES	PCGP	Alive	Non Spanish speaking, Non Hispanic	-
SJHGG118	High Grade Glioma	HGG	3.39	Male	Children	Germline	WES	PCGP	Alive	-	-
SJHGG099	High Grade Glioma	HGG	3.52	Male	Children	Germline	WES	PCGP	Alive	Non Spanish speaking, Non Hispanic	-
SJHGG008	High Grade Glioma	HGG	3.66	Female	Children	Germline	WES	PCGP	Alive	-	-
SJHGG106	High Grade Glioma	HGG	3.72	Female	Children	Germline	WES	PCGP	Alive	-	-
SJHGG054	High Grade Glioma	HGG	3.96	Female	Children	Germline	WES	PCGP	Alive	-	-
SJHGG036	High Grade Glioma	HGG	4.19	Female	Children	Germline	WES	PCGP	Alive	-	-
SJHGG047	High Grade Glioma	HGG	4.27	Male	Children	Germline	WES	PCGP	Alive	-	-
SJHGG029	High Grade Glioma	HGG	4.33	Male	Children	Germline	WES	PCGP	Alive	-	-
SJHGG070	High Grade Glioma	HGG	4.42	Female	Children	Germline	WES	PCGP	Alive	-	-
SJHGG074	High Grade Glioma	HGG	4.63	Female	Children	Germline	WES	PCGP	Alive	-	-
SJHGG023	High Grade Glioma	HGG	4.81	Male	Children	Germline	WES	PCGP	Alive	Non Spanish speaking, Non Hispanic	-
SJHGG056	High Grade Glioma	HGG	5.16	Female	Children	Germline	WES	PCGP	Alive	-	-
SJHGG058	High Grade Glioma	HGG	5.2	Female	Children	Germline	WES	PCGP	Alive	-	-
SJHGG115	High Grade Glioma	HGG	5.28	Male	Children	Germline	WES	PCGP	Alive	Non Spanish speaking, Non Hispanic	-
SJHGG063	High Grade Glioma	HGG	5.4	Female	Children	Germline	WES	PCGP	Alive	-	-
SJHGG067	High Grade Glioma	HGG	5.6	Female	Children	Germline	WES	PCGP	Alive	-	-
SJHGG079	High Grade Glioma	HGG	5.68	Male	Children	Germline	WES	PCGP	Alive	-	-
SJHGG050	High Grade Glioma	HGG	5.7	Female	Children	Germline	WES	PCGP	Alive	-	-
SJHGG042	High Grade Glioma	HGG	5.85	Male	Children	Germline	WES	PCGP	Alive	Non Spanish speaking, Non Hispanic	-
SJHGG048	High Grade Glioma	HGG	6.12	Male	Children	Germline	WES	PCGP	Alive	-	-
SJHGG055	High Grade Glioma	HGG	6.43	Female	Children	Germline	WES	PCGP	Alive	-	-
SJHGG030	High Grade Glioma	HGG	6.48	Male	Children	Germline	WES	PCGP	Alive	Non Spanish speaking, Non Hispanic	-
SJHGG065	High Grade Glioma	HGG	6.58	Male	Children	Germline	WES	PCGP	Alive	-	-
SJHGG071	High Grade Glioma	HGG	6.87	Female	Children	Germline	WES	PCGP	Alive	-	-
SJHGG061	High Grade Glioma	HGG	6.9	Female	Children	Germline	WES	PCGP	Alive	-	-
SJHGG053	High Grade Glioma	HGG	7.31	Female	Children	Germline	WES	PCGP	Alive	-	-
SJHGG019	High Grade Glioma	HGG	7.41	Male	Children	Germline	WES	PCGP	Alive	Non Spanish speaking, Non Hispanic	-
SJHGG035	High Grade Glioma	HGG	7.49	Male	Children	Germline	WES	PCGP	Alive	NOS Spanish,Hispanic,Latino	-
SJHGG026	High Grade Glioma	HGG	7.65	Male	Children	Germline	WES	PCGP	Alive	Non Spanish speaking, Non Hispanic	-
SJHGG018	High Grade Glioma	HGG	8.01	Female	Children	Germline	WES	PCGP	Alive	Non Spanish speaking, Non Hispanic	-
SJHGG109	High Grade Glioma	HGG	8.64	Female	Children	Germline	WES	PCGP	Alive	-	-
SJHGG066	High Grade Glioma	HGG	9	Female	Children	Germline	WES	PCGP	Alive	-	-
SJHGG010324	High Grade Glioma	HGG	9.56	Male	Children	Germline	WES	PCGP	Alive	-	-
SJHGG034	High Grade Glioma	HGG	9.87	Female	Children	Germline	WES	PCGP	Alive	Non Spanish speaking, Non Hispanic	-
SJHGG010325	High Grade Glioma	HGG	10.23	Male	Children	Germline	WES	PCGP	Alive	-	-
SJHGG076	High Grade Glioma	HGG	10.25	Female	Children	Germline	WES	PCGP	Alive	-	-
SJHGG014	High Grade Glioma	HGG	10.67	Female	Children	Germline	WES	PCGP	Alive	Non Spanish speaking, Non Hispanic	-
SJHGG100	High Grade Glioma	HGG	10.99	Female	Children	Germline	WES	PCGP	Alive	Non Spanish speaking, Non Hispanic	-
SJHGG073	High Grade Glioma	HGG	11.1	Male	Children	Germline	WES	PCGP	Alive	-	-
SJHGG045	High Grade Glioma	HGG	11.78	Male	Children	Germline	WES	PCGP	Alive	-	-
SJHGG057	High Grade Glioma	HGG	12.3	Female	Children	Germline	WES	PCGP	Alive	-	-
SJHGG062	High Grade Glioma	HGG	12.5	Female	Children	Germline	WES	PCGP	Alive	-	-
SJHGG010326	High Grade Glioma	HGG	12.71	Female	Children	Germline	WES	PCGP	Alive	-	-
SJHGG060	High Grade Glioma	HGG	13.27	Male	Children	Germline	WES	PCGP	Alive	-	-
SJHGG104	High Grade Glioma	HGG	13.72	Female	Children	Germline	WES	PCGP	Alive	Non Spanish speaking, Non Hispanic	-
SJHGG049	High Grade Glioma	HGG	13.77	Female	Children	Germline	WES	PCGP	Alive	-	-
SJHGG025	High Grade Glioma	HGG	13.8	Male	Children	Germline	WES	PCGP	Alive	Non Spanish speaking, Non Hispanic	-
SJHGG043	High Grade Glioma	HGG	14.28	Male	Children	Germline	WES	PCGP	Alive	Non Spanish speaking, Non Hispanic	-
SJHGG111	High Grade Glioma	HGG	14.3	Male	Children	Germline	WES	PCGP	Alive	Non Spanish speaking, Non Hispanic	-
SJHGG031	High Grade Glioma	HGG	14.41	Female	Children	Germline	WES	PCGP	Alive	Non Spanish speaking, Non Hispanic	-
SJHGG021	High Grade Glioma	HGG	15.4	Female	Adolescent	Germline	WES	PCGP	Alive	Non Spanish speaking, Non Hispanic	-
SJHGG051	High Grade Glioma	HGG	15.7	Male	Adolescent	Germline	WES	PCGP	Alive	-	-
SJHGG022	High Grade Glioma	HGG	16.56	Female	Adolescent	Germline	WES	PCGP	Alive	South or Central Amercian	-
SJHGG094	High Grade Glioma	HGG	17.23	Male	Adolescent	Germline	WES	PCGP	Alive	-	-
SJHGG093	High Grade Glioma	HGG	17.84	Male	Adolescent	Germline	WES	PCGP	Alive	-	-
SJHGG091	High Grade Glioma	HGG				Germline	WES	PCGP	Alive	-	-
SJHGG088	High Grade Glioma	HGG				Germline	WES	PCGP	Alive	-	-
SJHGG087	High Grade Glioma	HGG				Germline	WES	PCGP	Alive	-	-
SJHGG083	High Grade Glioma	HGG		Female		Germline	WES	PCGP	Alive	-	-
SJHGG080	High Grade Glioma	HGG		Male		Germline	WES	PCGP	Alive	-	-
SJHGG072	High Grade Glioma	HGG				Germline	WES	PCGP	Alive	-	-
SJHGG039	High Grade Glioma	HGG				Germline	WES	PCGP	Alive	-	-
SJHGG037	High Grade Glioma	HGG				Germline	WES	PCGP	Alive	-	-
SJHGG032	High Grade Glioma	HGG				Germline	WES	PCGP	Alive	-	-
SJLGG001211	Low Grade Glioma	LGG	2.82	Male	Children	Germline	WES	SJLIFE	Alive	Non Spanish speaking, Non Hispanic	-
SJLGG001203	Low Grade Glioma	LGG	5.52	Female	Children	Germline	WES	SJLIFE	Alive	Non Spanish speaking, Non Hispanic	-
SJLGG001209	Low Grade Glioma	LGG	8.25	Male	Children	Germline	WES	SJLIFE	Alive	Non Spanish speaking, Non Hispanic	-
SJLGG011283	Low Grade Glioma	LGG	10	Male	Children	Germline	WES	SJLIFE	Alive	Non Spanish speaking, Non Hispanic	-
SJLGG001208	Low Grade Glioma	LGG	11.16	Male	Children	Germline	WES	SJLIFE	Alive	Non Spanish speaking, Non Hispanic	-
SJLGG001205	Low Grade Glioma	LGG	11.26	Male	Children	Germline	WES	SJLIFE	Alive	Non Spanish speaking, Non Hispanic	-
SJLGG001217	Low Grade Glioma	LGG	11.95	Male	Children	Germline	WES	SJLIFE	Alive	Non Spanish speaking, Non Hispanic	-
SJLGG065	Low Grade Glioma	LGG				Germline	WES	PCGP	Alive	-	-
SJLGG064	Low Grade Glioma	LGG				Germline	WES	PCGP	Alive	-	-
SJLGG049	Low Grade Glioma	LGG				Germline	WES	PCGP	Alive	-	-
SJLGG048	Low Grade Glioma	LGG				Germline	WES	PCGP	Alive	-	-
SJLGG046	Low Grade Glioma	LGG				Germline	WES	PCGP	Alive	-	-
SJLGG044	Low Grade Glioma	LGG				Germline	WES	PCGP	Alive	-	-
SJLGG010676	Low Grade Glioma	LGG				Germline	WES	PCGP	Alive	-	-
SJLGG010674	Low Grade Glioma	LGG				Germline	WES	PCGP	Alive	-	-
SJLGG010673	Low Grade Glioma	LGG				Germline	WES	PCGP	Alive	-	-
SJLGG010672	Low Grade Glioma	LGG				Germline	WES	PCGP	Alive	-	-
SJLGG010671	Low Grade Glioma	LGG				Germline	WES	PCGP	Alive	-	-
SJLGG010669	Low Grade Glioma	LGG				Germline	WES	PCGP	Alive	-	-
SJLGG001281	Low Grade Glioma	LGG				Germline	WES	PCGP	Alive	-	-
SJLGG001212	Low Grade Glioma	LGG				Germline	WES	PCGP	Alive	-	-
SJLGG001206	Low Grade Glioma	LGG				Germline	WES	PCGP	Alive	-	-
SJNBL042851	Neuroblastoma	NBL	0	Female	Children	Germline	WES	SJLIFE	Alive	Non Spanish speaking, Non Hispanic	-
SJNBL019425	Neuroblastoma	NBL	0.01	Female	Children	Germline	WES	SJLIFE	Alive	Non Spanish speaking, Non Hispanic	-
SJNBL019409	Neuroblastoma	NBL	0.01	Female	Children	Germline	WES	SJLIFE	Alive	Non Spanish speaking, Non Hispanic	-
SJNBL006048	Neuroblastoma	NBL	0.01	Male	Children	Germline	WES	SJLIFE	Alive	Non Spanish speaking, Non Hispanic	-
SJNBL042061	Neuroblastoma	NBL	0.02	Female	Children	Germline	WES	SJLIFE	Alive	Non Spanish speaking, Non Hispanic	-
SJNBL019393	Neuroblastoma	NBL	0.02	Female	Children	Germline	WES	SJLIFE	Alive	Non Spanish speaking, Non Hispanic	-
SJNBL041048	Neuroblastoma	NBL	0.03	Female	Children	Germline	WES	SJLIFE	Alive	Non Spanish speaking, Non Hispanic	-
SJNBL042518	Neuroblastoma	NBL	0.04	Male	Children	Germline	WES	SJLIFE	Alive	Non Spanish speaking, Non Hispanic	-
SJNBL019383	Neuroblastoma	NBL	0.04	Female	Children	Germline	WES	SJLIFE	Alive	Non Spanish speaking, Non Hispanic	-
SJNBL019379	Neuroblastoma	NBL	0.07	Male	Children	Germline	WES	SJLIFE	Alive	Non Spanish speaking, Non Hispanic	-
SJNBL041602	Neuroblastoma	NBL	0.08	Female	Children	Germline	WES	SJLIFE	Alive	Non Spanish speaking, Non Hispanic	-
SJNBL018745	Neuroblastoma	NBL	0.08	Male	Children	Germline	WES	SJLIFE	Alive	Non Spanish speaking, Non Hispanic	-
SJNBL042060	Neuroblastoma	NBL	0.09	Female	Children	Germline	WES	SJLIFE	Alive	Non Spanish speaking, Non Hispanic	-
SJNBL041590	Neuroblastoma	NBL	0.09	Female	Children	Germline	WES	SJLIFE	Alive	Non Spanish speaking, Non Hispanic	-
SJNBL019423	Neuroblastoma	NBL	0.1	Male	Children	Germline	WES	SJLIFE	Alive	Non Spanish speaking, Non Hispanic	-
SJNBL018740	Neuroblastoma	NBL	0.11	Female	Children	Germline	WES	SJLIFE	Alive	Non Spanish speaking, Non Hispanic	-
SJNBL018730	Neuroblastoma	NBL	0.11	Male	Children	Germline	WES	SJLIFE	Alive	Non Spanish speaking, Non Hispanic	-
SJNBL041598	Neuroblastoma	NBL	0.14	Male	Children	Germline	WES	SJLIFE	Alive	Non Spanish speaking, Non Hispanic	-
SJNBL041599	Neuroblastoma	NBL	0.17	Male	Children	Germline	WES	SJLIFE	Alive	Non Spanish speaking, Non Hispanic	-
SJNBL019382	Neuroblastoma	NBL	0.17	Male	Children	Germline	WES	SJLIFE	Alive	Non Spanish speaking, Non Hispanic	-
SJNBL018735	Neuroblastoma	NBL	0.17	Female	Children	Germline	WES	SJLIFE	Alive	Non Spanish speaking, Non Hispanic	-
SJNBL041047	Neuroblastoma	NBL	0.19	Male	Children	Germline	WES	SJLIFE	Alive	Non Spanish speaking, Non Hispanic	-
SJNBL019437	Neuroblastoma	NBL	0.21	Female	Children	Germline	WES	SJLIFE	Alive	Non Spanish speaking, Non Hispanic	-
SJNBL041601	Neuroblastoma	NBL	0.25	Male	Children	Germline	WES	SJLIFE	Alive	Non Spanish speaking, Non Hispanic	-
SJNBL019433	Neuroblastoma	NBL	0.27	Male	Children	Germline	WES	SJLIFE	Alive	Non Spanish speaking, Non Hispanic	-
SJNBL019410	Neuroblastoma	NBL	0.3	Male	Children	Germline	WES	SJLIFE	Alive	Non Spanish speaking, Non Hispanic	-
SJNBL019390	Neuroblastoma	NBL	0.31	Male	Children	Germline	WES	SJLIFE	Alive	Non Spanish speaking, Non Hispanic	-
SJNBL019380	Neuroblastoma	NBL	0.33	Female	Children	Germline	WES	SJLIFE	Alive	Non Spanish speaking, Non Hispanic	-
SJNBL041595	Neuroblastoma	NBL	0.35	Male	Children	Germline	WES	SJLIFE	Alive	Non Spanish speaking, Non Hispanic	-
SJNBL019416	Neuroblastoma	NBL	0.37	Female	Children	Germline	WES	SJLIFE	Alive	Non Spanish speaking, Non Hispanic	-
SJNBL042730	Neuroblastoma	NBL	0.38	Male	Children	Germline	WES	SJLIFE	Alive	Non Spanish speaking, Non Hispanic	-
SJNBL019394	Neuroblastoma	NBL	0.38	Male	Children	Germline	WES	SJLIFE	Alive	Non Spanish speaking, Non Hispanic	-
SJNBL019407	Neuroblastoma	NBL	0.39	Male	Children	Germline	WES	SJLIFE	Alive	Non Spanish speaking, Non Hispanic	-
SJNBL018753	Neuroblastoma	NBL	0.39	Female	Children	Germline	WES	SJLIFE	Alive	Non Spanish speaking, Non Hispanic	-
SJNBL018732	Neuroblastoma	NBL	0.4	Male	Children	Germline	WES	SJLIFE	Alive	Non Spanish speaking, Non Hispanic	-
SJNBL019406	Neuroblastoma	NBL	0.42	Female	Children	Germline	WES	SJLIFE	Alive	Non Spanish speaking, Non Hispanic	-
SJNBL019403	Neuroblastoma	NBL	0.42	Female	Children	Germline	WES	SJLIFE	Alive	Non Spanish speaking, Non Hispanic	-
SJNBL018756	Neuroblastoma	NBL	0.43	Male	Children	Germline	WES	SJLIFE	Alive	Non Spanish speaking, Non Hispanic	-
SJNBL017918	Neuroblastoma	NBL	0.43	Male	Children	Germline	WES	SJLIFE	Alive	Non Spanish speaking, Non Hispanic	-
SJNBL019436	Neuroblastoma	NBL	0.45	Female	Children	Germline	WES	SJLIFE	Alive	Non Spanish speaking, Non Hispanic	-
SJNBL139	Neuroblastoma	NBL	0.5	Female	Children	Germline	WES	PCGP	Alive	-	-
SJNBL040958	Neuroblastoma	NBL	0.5	Female	Children	Germline	WES	SJLIFE	Alive	Non Spanish speaking, Non Hispanic	-
SJNBL019387	Neuroblastoma	NBL	0.5	Male	Children	Germline	WES	SJLIFE	Alive	Non Spanish speaking, Non Hispanic	-
SJNBL019401	Neuroblastoma	NBL	0.51	Male	Children	Germline	WES	SJLIFE	Alive	Non Spanish speaking, Non Hispanic	-
SJNBL019412	Neuroblastoma	NBL	0.53	Female	Children	Germline	WES	SJLIFE	Alive	Non Spanish speaking, Non Hispanic	-
SJNBL041592	Neuroblastoma	NBL	0.54	Female	Children	Germline	WES	SJLIFE	Alive	Non Spanish speaking, Non Hispanic	-
SJNBL019402	Neuroblastoma	NBL	0.54	Male	Children	Germline	WES	SJLIFE	Alive	Non Spanish speaking, Non Hispanic	-
SJNBL019381	Neuroblastoma	NBL	0.54	Male	Children	Germline	WES	SJLIFE	Alive	Non Spanish speaking, Non Hispanic	-
SJNBL019429	Neuroblastoma	NBL	0.55	Male	Children	Germline	WES	SJLIFE	Alive	Non Spanish speaking, Non Hispanic	-
SJNBL019426	Neuroblastoma	NBL	0.55	Female	Children	Germline	WES	SJLIFE	Alive	Non Spanish speaking, Non Hispanic	-
SJNBL019420	Neuroblastoma	NBL	0.55	Male	Children	Germline	WES	SJLIFE	Alive	Non Spanish speaking, Non Hispanic	-
SJNBL019424	Neuroblastoma	NBL	0.59	Female	Children	Germline	WES	SJLIFE	Alive	Non Spanish speaking, Non Hispanic	-
SJNBL017919	Neuroblastoma	NBL	0.61	Male	Children	Germline	WES	SJLIFE	Alive	Non Spanish speaking, Non Hispanic	-
SJNBL019418	Neuroblastoma	NBL	0.64	Female	Children	Germline	WES	SJLIFE	Alive	Non Spanish speaking, Non Hispanic	-
SJNBL019399	Neuroblastoma	NBL	0.65	Female	Children	Germline	WES	SJLIFE	Alive	Non Spanish speaking, Non Hispanic	-
SJNBL019422	Neuroblastoma	NBL	0.67	Male	Children	Germline	WES	SJLIFE	Alive	Non Spanish speaking, Non Hispanic	-
SJNBL019396	Neuroblastoma	NBL	0.67	Male	Children	Germline	WES	SJLIFE	Alive	Non Spanish speaking, Non Hispanic	-
SJNBL019397	Neuroblastoma	NBL	0.68	Male	Children	Germline	WES	SJLIFE	Alive	Non Spanish speaking, Non Hispanic	-
SJNBL019388	Neuroblastoma	NBL	0.68	Female	Children	Germline	WES	SJLIFE	Alive	Non Spanish speaking, Non Hispanic	-
SJNBL019431	Neuroblastoma	NBL	0.71	Male	Children	Germline	WES	SJLIFE	Alive	Non Spanish speaking, Non Hispanic	-
SJNBL018736	Neuroblastoma	NBL	0.72	Female	Children	Germline	WES	SJLIFE	Alive	Non Spanish speaking, Non Hispanic	-
SJNBL018734	Neuroblastoma	NBL	0.76	Female	Children	Germline	WES	SJLIFE	Alive	Non Spanish speaking, Non Hispanic	-
SJNBL041605	Neuroblastoma	NBL	0.77	Male	Children	Germline	WES	SJLIFE	Alive	Non Spanish speaking, Non Hispanic	-
SJNBL019404	Neuroblastoma	NBL	0.77	Female	Children	Germline	WES	SJLIFE	Alive	Non Spanish speaking, Non Hispanic	-
SJNBL019440	Neuroblastoma	NBL	0.78	Female	Children	Germline	WES	SJLIFE	Alive	Non Spanish speaking, Non Hispanic	-
SJNBL017920	Neuroblastoma	NBL	0.83	Female	Children	Germline	WES	SJLIFE	Alive	Non Spanish speaking, Non Hispanic	-
SJNBL017917	Neuroblastoma	NBL	0.84	Female	Children	Germline	WES	SJLIFE	Alive	Non Spanish speaking, Non Hispanic	-
SJNBL018748	Neuroblastoma	NBL	0.86	Female	Children	Germline	WES	SJLIFE	Alive	Non Spanish speaking, Non Hispanic	-
SJNBL041596	Neuroblastoma	NBL	0.91	Female	Children	Germline	WES	SJLIFE	Alive	Non Spanish speaking, Non Hispanic	-
SJNBL019434	Neuroblastoma	NBL	0.91	Male	Children	Germline	WES	SJLIFE	Alive	Non Spanish speaking, Non Hispanic	-
SJNBL041603	Neuroblastoma	NBL	0.92	Female	Children	Germline	WES	SJLIFE	Alive	Non Spanish speaking, Non Hispanic	-
SJNBL018731	Neuroblastoma	NBL	0.92	Male	Children	Germline	WES	SJLIFE	Alive	Non Spanish speaking, Non Hispanic	-
SJNBL042729	Neuroblastoma	NBL	0.93	Male	Children	Germline	WES	SJLIFE	Alive	Non Spanish speaking, Non Hispanic	-
SJNBL018743	Neuroblastoma	NBL	0.93	Female	Children	Germline	WES	SJLIFE	Alive	Non Spanish speaking, Non Hispanic	-
SJNBL018741	Neuroblastoma	NBL	0.95	Male	Children	Germline	WES	SJLIFE	Alive	Non Spanish speaking, Non Hispanic	-
SJNBL018747	Neuroblastoma	NBL	1	Female	Children	Germline	WES	SJLIFE	Alive	Non Spanish speaking, Non Hispanic	-
SJNBL019439	Neuroblastoma	NBL	1.02	Male	Children	Germline	WES	SJLIFE	Alive	Non Spanish speaking, Non Hispanic	-
SJNBL019391	Neuroblastoma	NBL	1.03	Female	Children	Germline	WES	SJLIFE	Alive	Non Spanish speaking, Non Hispanic	-
SJNBL019398	Neuroblastoma	NBL	1.05	Female	Children	Germline	WES	SJLIFE	Alive	Non Spanish speaking, Non Hispanic	-
SJNBL019438	Neuroblastoma	NBL	1.07	Female	Children	Germline	WES	SJLIFE	Alive	Non Spanish speaking, Non Hispanic	-
SJNBL006049	Neuroblastoma	NBL	1.09	Female	Children	Germline	WES	SJLIFE	Alive	Non Spanish speaking, Non Hispanic	-
SJNBL019415	Neuroblastoma	NBL	1.1	Female	Children	Germline	WES	SJLIFE	Alive	Non Spanish speaking, Non Hispanic	-
SJNBL019413	Neuroblastoma	NBL	1.13	Male	Children	Germline	WES	SJLIFE	Alive	Non Spanish speaking, Non Hispanic	-
SJNBL019435	Neuroblastoma	NBL	1.15	Male	Children	Germline	WES	SJLIFE	Alive	Non Spanish speaking, Non Hispanic	-
SJNBL019400	Neuroblastoma	NBL	1.16	Male	Children	Germline	WES	SJLIFE	Alive	Non Spanish speaking, Non Hispanic	-
SJNBL018744	Neuroblastoma	NBL	1.16	Male	Children	Germline	WES	SJLIFE	Alive	Non Spanish speaking, Non Hispanic	-
SJNBL019421	Neuroblastoma	NBL	1.17	Female	Children	Germline	WES	SJLIFE	Alive	Non Spanish speaking, Non Hispanic	-
SJNBL018746	Neuroblastoma	NBL	1.17	Female	Children	Germline	WES	SJLIFE	Alive	Non Spanish speaking, Non Hispanic	-
SJNBL168	Neuroblastoma	NBL	1.2	Male	Children	Germline	WES	PCGP	Alive	-	-
SJNBL019803	Neuroblastoma	NBL	1.2	Female	Children	Germline	WES	SJLIFE	Alive	Non Spanish speaking, Non Hispanic	-
SJNBL019392	Neuroblastoma	NBL	1.22	Male	Children	Germline	WES	SJLIFE	Alive	Non Spanish speaking, Non Hispanic	-
SJNBL018739	Neuroblastoma	NBL	1.29	Male	Children	Germline	WES	SJLIFE	Alive	Non Spanish speaking, Non Hispanic	-
SJNBL158	Neuroblastoma	NBL	1.3	Male	Children	Germline	WES	PCGP	Alive	-	-
SJNBL040973	Neuroblastoma	NBL	1.3	Female	Children	Germline	WES	SJLIFE	Alive	Non Spanish speaking, Non Hispanic	-
SJNBL017921	Neuroblastoma	NBL	1.3	Male	Children	Germline	WES	SJLIFE	Alive	Non Spanish speaking, Non Hispanic	-
SJNBL143	Neuroblastoma	NBL	1.4	Female	Children	Germline	WES	PCGP	Alive	-	-
SJNBL019411	Neuroblastoma	NBL	1.44	Male	Children	Germline	WES	SJLIFE	Alive	Non Spanish speaking, Non Hispanic	-
SJNBL019385	Neuroblastoma	NBL	1.49	Female	Children	Germline	WES	SJLIFE	Alive	Non Spanish speaking, Non Hispanic	-
SJNBL041606	Neuroblastoma	NBL	1.5	Male	Children	Germline	WES	SJLIFE	Alive	Non Spanish speaking, Non Hispanic	-
SJNBL041600	Neuroblastoma	NBL	1.52	Male	Children	Germline	WES	SJLIFE	Alive	Non Spanish speaking, Non Hispanic	-
SJNBL137	Neuroblastoma	NBL	1.6	Female	Children	Germline	WES	PCGP	Alive	-	-
SJNBL019804	Neuroblastoma	NBL	1.63	Female	Children	Germline	WES	SJLIFE	Alive	Non Spanish speaking, Non Hispanic	-
SJNBL172	Neuroblastoma	NBL	1.7	Female	Children	Germline	WES	PCGP	Alive	-	-
SJNBL019405	Neuroblastoma	NBL	1.75	Male	Children	Germline	WES	SJLIFE	Alive	Non Spanish speaking, Non Hispanic	-
SJNBL017915	Neuroblastoma	NBL	1.79	Female	Children	Germline	WES	SJLIFE	Alive	Non Spanish speaking, Non Hispanic	-
SJNBL019432	Neuroblastoma	NBL	1.83	Female	Children	Germline	WES	SJLIFE	Alive	Non Spanish speaking, Non Hispanic	-
SJNBL041594	Neuroblastoma	NBL	1.86	Female	Children	Germline	WES	SJLIFE	Alive	Non Spanish speaking, Non Hispanic	-
SJNBL019419	Neuroblastoma	NBL	1.99	Male	Children	Germline	WES	SJLIFE	Alive	Non Spanish speaking, Non Hispanic	-
SJNBL018755	Neuroblastoma	NBL	2	Male	Children	Germline	WES	SJLIFE	Alive	Non Spanish speaking, Non Hispanic	-
SJNBL019408	Neuroblastoma	NBL	2.07	Male	Children	Germline	WES	SJLIFE	Alive	Non Spanish speaking, Non Hispanic	-
SJNBL018751	Neuroblastoma	NBL	2.07	Female	Children	Germline	WES	SJLIFE	Alive	Non Spanish speaking, Non Hispanic	-
SJNBL019430	Neuroblastoma	NBL	2.11	Female	Children	Germline	WES	SJLIFE	Alive	Non Spanish speaking, Non Hispanic	-
SJNBL019417	Neuroblastoma	NBL	2.38	Female	Children	Germline	WES	SJLIFE	Alive	Non Spanish speaking, Non Hispanic	-
SJNBL018733	Neuroblastoma	NBL	2.48	Male	Children	Germline	WES	SJLIFE	Alive	Non Spanish speaking, Non Hispanic	-
SJNBL019427	Neuroblastoma	NBL	2.51	Male	Children	Germline	WES	SJLIFE	Alive	Non Spanish speaking, Non Hispanic	-
SJNBL042524	Neuroblastoma	NBL	2.68	Male	Children	Germline	WES	SJLIFE	Alive	Non Spanish speaking, Non Hispanic	-
SJNBL018757	Neuroblastoma	NBL	2.88	Female	Children	Germline	WES	SJLIFE	Alive	Non Spanish speaking, Non Hispanic	-
SJNBL041607	Neuroblastoma	NBL	2.96	Female	Children	Germline	WES	SJLIFE	Alive	Non Spanish speaking, Non Hispanic	-
SJNBL006047	Neuroblastoma	NBL	3.21	Female	Children	Germline	WES	SJLIFE	Alive	NOS Spanish,Hispanic,Latino	-
SJNBL018750	Neuroblastoma	NBL	3.64	Male	Children	Germline	WES	SJLIFE	Alive	Non Spanish speaking, Non Hispanic	-
SJNBL018749	Neuroblastoma	NBL	3.75	Male	Children	Germline	WES	SJLIFE	Alive	South or Central Amercian	-
SJNBL018737	Neuroblastoma	NBL	3.89	Female	Children	Germline	WES	SJLIFE	Alive	Non Spanish speaking, Non Hispanic	-
SJNBL006050	Neuroblastoma	NBL	3.97	Male	Children	Germline	WES	SJLIFE	Alive	Non Spanish speaking, Non Hispanic	-
SJNBL018742	Neuroblastoma	NBL	3.98	Female	Children	Germline	WES	SJLIFE	Alive	Non Spanish speaking, Non Hispanic	-
SJNBL019805	Neuroblastoma	NBL	4.13	Male	Children	Germline	WES	SJLIFE	Alive	Non Spanish speaking, Non Hispanic	-
SJNBL041604	Neuroblastoma	NBL	4.17	Male	Children	Germline	WES	SJLIFE	Alive	Non Spanish speaking, Non Hispanic	-
SJNBL042538	Neuroblastoma	NBL	4.23	Male	Children	Germline	WES	SJLIFE	Alive	Non Spanish speaking, Non Hispanic	-
SJNBL019414	Neuroblastoma	NBL	4.25	Female	Children	Germline	WES	SJLIFE	Alive	Non Spanish speaking, Non Hispanic	-
SJNBL018752	Neuroblastoma	NBL	4.27	Female	Children	Germline	WES	SJLIFE	Alive	Non Spanish speaking, Non Hispanic	-
SJNBL041591	Neuroblastoma	NBL	4.43	Male	Children	Germline	WES	SJLIFE	Alive	Non Spanish speaking, Non Hispanic	-
SJNBL155	Neuroblastoma	NBL	4.6	Male	Children	Germline	WES	PCGP	Alive	-	-
SJNBL019428	Neuroblastoma	NBL	4.84	Female	Children	Germline	WES	SJLIFE	Alive	Non Spanish speaking, Non Hispanic	-
SJNBL019386	Neuroblastoma	NBL	4.86	Male	Children	Germline	WES	SJLIFE	Alive	Non Spanish speaking, Non Hispanic	-
SJNBL154	Neuroblastoma	NBL	5.1	Male	Children	Germline	WES	PCGP	Alive	-	-
SJNBL041593	Neuroblastoma	NBL	5.27	Female	Children	Germline	WES	SJLIFE	Alive	Non Spanish speaking, Non Hispanic	-
SJNBL017916	Neuroblastoma	NBL	5.5	Female	Children	Germline	WES	SJLIFE	Alive	Non Spanish speaking, Non Hispanic	-
SJNBL147	Neuroblastoma	NBL	5.7	Male	Children	Germline	WES	PCGP	Alive	-	-
SJNBL019802	Neuroblastoma	NBL	5.72	Male	Children	Germline	WES	SJLIFE	Alive	Non Spanish speaking, Non Hispanic	-
SJNBL042509	Neuroblastoma	NBL	6.15	Female	Children	Germline	WES	SJLIFE	Alive	Non Spanish speaking, Non Hispanic	-
SJNBL006063	Neuroblastoma	NBL	6.32	Male	Children	Germline	WES	SJLIFE	Alive	Non Spanish speaking, Non Hispanic	-
SJNBL152	Neuroblastoma	NBL	6.8	Male	Children	Germline	WES	PCGP	Alive	-	-
SJNBL146	Neuroblastoma	NBL	7	Female	Children	Germline	WES	PCGP	Alive	-	-
SJNBL181	Neuroblastoma	NBL	7.4	Female	Children	Germline	WES	PCGP	Alive	-	-
SJNBL184	Neuroblastoma	NBL	8	Male	Children	Germline	WES	PCGP	Alive	-	-
SJNBL019384	Neuroblastoma	NBL	8.26	Male	Children	Germline	WES	SJLIFE	Alive	Non Spanish speaking, Non Hispanic	-
SJNBL149	Neuroblastoma	NBL	8.4	Male	Children	Germline	WES	PCGP	Alive	-	-
SJNBL157	Neuroblastoma	NBL	8.6	Female	Children	Germline	WES	PCGP	Alive	-	-
SJNBL042062	Neuroblastoma	NBL	9.17	Male	Children	Germline	WES	SJLIFE	Alive	Non Spanish speaking, Non Hispanic	-
SJNBL148	Neuroblastoma	NBL	10.5	Female	Children	Germline	WES	PCGP	Alive	-	-
SJNBL182	Neuroblastoma	NBL	11.6	Female	Children	Germline	WES	PCGP	Alive	-	-
SJNBL018738	Neuroblastoma	NBL	12.15	Male	Children	Germline	WES	SJLIFE	Alive	Non Spanish speaking, Non Hispanic	-
SJNBL183	Neuroblastoma	NBL	12.7	Male	Children	Germline	WES	PCGP	Alive	-	-
SJNBL145	Neuroblastoma	NBL	13.8	Male	Children	Germline	WES	PCGP	Alive	-	-
SJNBL178	Neuroblastoma	NBL	14.4	Female	Children	Germline	WES	PCGP	Alive	-	-
SJNBL019389	Neuroblastoma	NBL	14.4	Male	Children	Germline	WES	SJLIFE	Alive	Non Spanish speaking, Non Hispanic	-
SJNBL151	Neuroblastoma	NBL	14.6	Male	Children	Germline	WES	PCGP	Alive	-	-
SJNBL171	Neuroblastoma	NBL	17.1	Female	Adolescent	Germline	WES	PCGP	Alive	-	-
SJNBL153	Neuroblastoma	NBL	18.2	Female	Adolescent	Germline	WES	PCGP	Alive	-	-
SJNBL185	Neuroblastoma	NBL				Germline	WES	PCGP	Alive	-	-
SJNBL179	Neuroblastoma	NBL				Germline	WES	PCGP	Alive	-	-
SJNBL177	Neuroblastoma	NBL		Female		Germline	WES	PCGP	Alive	-	-
SJNBL176	Neuroblastoma	NBL		Female		Germline	WES	PCGP	Alive	-	-
SJNBL175	Neuroblastoma	NBL		Male		Germline	WES	PCGP	Alive	-	-
SJNBL170	Neuroblastoma	NBL		Female		Germline	WES	PCGP	Alive	-	-
SJNBL169	Neuroblastoma	NBL		Female		Germline	WES	PCGP	Alive	-	-
SJNBL167	Neuroblastoma	NBL		Male		Germline	WES	PCGP	Alive	-	-
SJNBL166	Neuroblastoma	NBL		Male		Germline	WES	PCGP	Alive	-	-
SJNBL165	Neuroblastoma	NBL		Female		Germline	WES	PCGP	Alive	-	-
SJNBL164	Neuroblastoma	NBL		Male		Germline	WES	PCGP	Alive	-	-
SJNBL162	Neuroblastoma	NBL		Female		Germline	WES	PCGP	Alive	-	-
SJNBL161	Neuroblastoma	NBL		Female		Germline	WES	PCGP	Alive	-	-
SJNBL159	Neuroblastoma	NBL				Germline	WES	PCGP	Alive	-	-
SJNBL156	Neuroblastoma	NBL		Male		Germline	WES	PCGP	Alive	-	-
SJNBL150	Neuroblastoma	NBL		Female		Germline	WES	PCGP	Alive	-	-
SJNBL144	Neuroblastoma	NBL		Male		Germline	WES	PCGP	Alive	-	-
SJNBL142	Neuroblastoma	NBL		Male		Germline	WES	PCGP	Alive	-	-
SJNBL141	Neuroblastoma	NBL		Female		Germline	WES	PCGP	Alive	-	-
SJNBL140	Neuroblastoma	NBL		Male		Germline	WES	PCGP	Alive	-	-
SJNBL138	Neuroblastoma	NBL		Male		Germline	WES	PCGP	Alive	-	-
SJNBL136	Neuroblastoma	NBL		Male		Germline	WES	PCGP	Alive	-	-
SJNBL135	Neuroblastoma	NBL		Female		Germline	WES	PCGP	Alive	-	-
SJNBL134	Neuroblastoma	NBL		Female		Germline	WES	PCGP	Alive	-	-
SJNBL133	Neuroblastoma	NBL		Female		Germline	WES	PCGP	Alive	-	-
SJNBL043965	Neuroblastoma	NBL				Germline	WES	SJLIFE	Alive	-	-
SJNBL043927	Neuroblastoma	NBL				Germline	WES	SJLIFE	Alive	-	-
SJNBL043926	Neuroblastoma	NBL				Germline	WES	SJLIFE	Alive	-	-
SJNBL043459	Neuroblastoma	NBL				Germline	WES	SJLIFE	Alive	-	-
SJNM042093	Non-Malignant Tumor	NM	7.17	Female	Children	Germline	WES	SJLIFE	Alive	Non Spanish speaking, Non Hispanic	-
SJNM041634	Non-Malignant Tumor	NM	14.35	Female	Children	Germline	WES	SJLIFE	Alive	Non Spanish speaking, Non Hispanic	-
SJNM042094	Non-Malignant Tumor	NM	15.52	Female	Adolescent	Germline	WES	SJLIFE	Alive	Non Spanish speaking, Non Hispanic	-
SJOS018802	Osteosarcoma	OS	3.23	Male	Children	Germline	WES	SJLIFE	Alive	Non Spanish speaking, Non Hispanic	-
SJOS019814	Osteosarcoma	OS	3.24	Female	Children	Germline	WES	SJLIFE	Alive	Non Spanish speaking, Non Hispanic	-
SJOS019525	Osteosarcoma	OS	3.65	Male	Children	Germline	WES	SJLIFE	Alive	Non Spanish speaking, Non Hispanic	-
SJOS041641	Osteosarcoma	OS	4.79	Male	Children	Germline	WES	SJLIFE	Alive	Non Spanish speaking, Non Hispanic	-
SJOS019519	Osteosarcoma	OS	5	Male	Children	Germline	WES	SJLIFE	Alive	Non Spanish speaking, Non Hispanic	-
SJOS041639	Osteosarcoma	OS	6.17	Female	Children	Germline	WES	SJLIFE	Alive	Non Spanish speaking, Non Hispanic	-
SJOS019535	Osteosarcoma	OS	7.56	Male	Children	Germline	WES	SJLIFE	Alive	Non Spanish speaking, Non Hispanic	-
SJOS018823	Osteosarcoma	OS	7.98	Male	Children	Germline	WES	SJLIFE	Alive	Non Spanish speaking, Non Hispanic	-
SJOS019507	Osteosarcoma	OS	8.72	Female	Children	Germline	WES	SJLIFE	Alive	Non Spanish speaking, Non Hispanic	-
SJOS042106	Osteosarcoma	OS	9.15	Female	Children	Germline	WES	SJLIFE	Alive	Non Spanish speaking, Non Hispanic	-
SJOS018821	Osteosarcoma	OS	9.17	Female	Children	Germline	WES	SJLIFE	Alive	Non Spanish speaking, Non Hispanic	-
SJOS019518	Osteosarcoma	OS	9.21	Female	Children	Germline	WES	SJLIFE	Alive	Non Spanish speaking, Non Hispanic	-
SJOS019513	Osteosarcoma	OS	9.36	Male	Children	Germline	WES	SJLIFE	Alive	Non Spanish speaking, Non Hispanic	-
SJOS017934	Osteosarcoma	OS	9.69	Female	Children	Germline	WES	SJLIFE	Alive	Non Spanish speaking, Non Hispanic	-
SJOS042758	Osteosarcoma	OS	9.81	Female	Children	Germline	WES	SJLIFE	Alive	Non Spanish speaking, Non Hispanic	-
SJOS019526	Osteosarcoma	OS	10.03	Male	Children	Germline	WES	SJLIFE	Alive	Non Spanish speaking, Non Hispanic	-
SJOS018811	Osteosarcoma	OS	10.05	Female	Children	Germline	WES	SJLIFE	Alive	Non Spanish speaking, Non Hispanic	-
SJOS041643	Osteosarcoma	OS	10.08	Male	Children	Germline	WES	SJLIFE	Alive	Non Spanish speaking, Non Hispanic	-
SJOS042109	Osteosarcoma	OS	10.17	Female	Children	Germline	WES	SJLIFE	Alive	Non Spanish speaking, Non Hispanic	-
SJOS019546	Osteosarcoma	OS	10.17	Male	Children	Germline	WES	SJLIFE	Alive	Non Spanish speaking, Non Hispanic	-
SJOS018822	Osteosarcoma	OS	10.22	Female	Children	Germline	WES	SJLIFE	Alive	Non Spanish speaking, Non Hispanic	-
SJOS018810	Osteosarcoma	OS	10.37	Female	Children	Germline	WES	SJLIFE	Alive	Non Spanish speaking, Non Hispanic	-
SJOS019508	Osteosarcoma	OS	10.41	Male	Children	Germline	WES	SJLIFE	Alive	Non Spanish speaking, Non Hispanic	-
SJOS019528	Osteosarcoma	OS	10.77	Male	Children	Germline	WES	SJLIFE	Alive	Non Spanish speaking, Non Hispanic	-
SJOS019548	Osteosarcoma	OS	10.83	Female	Children	Germline	WES	SJLIFE	Alive	Non Spanish speaking, Non Hispanic	-
SJOS017935	Osteosarcoma	OS	10.98	Female	Children	Germline	WES	SJLIFE	Alive	Non Spanish speaking, Non Hispanic	-
SJOS041642	Osteosarcoma	OS	11.07	Female	Children	Germline	WES	SJLIFE	Alive	Non Spanish speaking, Non Hispanic	-
SJOS042104	Osteosarcoma	OS	11.13	Male	Children	Germline	WES	SJLIFE	Alive	Non Spanish speaking, Non Hispanic	-
SJOS019536	Osteosarcoma	OS	11.2	Male	Children	Germline	WES	SJLIFE	Alive	Non Spanish speaking, Non Hispanic	-
SJOS019533	Osteosarcoma	OS	11.22	Male	Children	Germline	WES	SJLIFE	Alive	Non Spanish speaking, Non Hispanic	-
SJOS019515	Osteosarcoma	OS	11.47	Male	Children	Germline	WES	SJLIFE	Alive	Non Spanish speaking, Non Hispanic	-
SJOS019543	Osteosarcoma	OS	11.49	Female	Children	Germline	WES	SJLIFE	Alive	Non Spanish speaking, Non Hispanic	-
SJOS042111	Osteosarcoma	OS	11.52	Male	Children	Germline	WES	SJLIFE	Alive	Non Spanish speaking, Non Hispanic	-
SJOS018814	Osteosarcoma	OS	11.76	Female	Children	Germline	WES	SJLIFE	Alive	Mexican/Chicano	-
SJOS018816	Osteosarcoma	OS	11.81	Female	Children	Germline	WES	SJLIFE	Alive	Non Spanish speaking, Non Hispanic	-
SJOS004903	Osteosarcoma	OS	11.81	Male	Children	Germline	WES	SJLIFE	Alive	Non Spanish speaking, Non Hispanic	-
SJOS042096	Osteosarcoma	OS	12.04	Female	Children	Germline	WES	SJLIFE	Alive	Non Spanish speaking, Non Hispanic	-
SJOS042514	Osteosarcoma	OS	12.3	Female	Children	Germline	WES	SJLIFE	Alive	Non Spanish speaking, Non Hispanic	-
SJOS042100	Osteosarcoma	OS	12.82	Female	Children	Germline	WES	SJLIFE	Alive	Non Spanish speaking, Non Hispanic	-
SJOS019527	Osteosarcoma	OS	12.89	Female	Children	Germline	WES	SJLIFE	Alive	Non Spanish speaking, Non Hispanic	-
SJOS018819	Osteosarcoma	OS	12.97	Female	Children	Germline	WES	SJLIFE	Alive	Non Spanish speaking, Non Hispanic	-
SJOS019510	Osteosarcoma	OS	13.05	Male	Children	Germline	WES	SJLIFE	Alive	Non Spanish speaking, Non Hispanic	-
SJOS019813	Osteosarcoma	OS	13.07	Female	Children	Germline	WES	SJLIFE	Alive	Non Spanish speaking, Non Hispanic	-
SJOS042868	Osteosarcoma	OS	13.27	Female	Children	Germline	WES	SJLIFE	Alive	Non Spanish speaking, Non Hispanic	-
SJOS019812	Osteosarcoma	OS	13.41	Female	Children	Germline	WES	SJLIFE	Alive	Non Spanish speaking, Non Hispanic	-
SJOS018817	Osteosarcoma	OS	13.47	Female	Children	Germline	WES	SJLIFE	Alive	Non Spanish speaking, Non Hispanic	-
SJOS018803	Osteosarcoma	OS	13.47	Male	Children	Germline	WES	SJLIFE	Alive	Non Spanish speaking, Non Hispanic	-
SJOS019521	Osteosarcoma	OS	13.53	Male	Children	Germline	WES	SJLIFE	Alive	Non Spanish speaking, Non Hispanic	-
SJOS018800	Osteosarcoma	OS	13.54	Female	Children	Germline	WES	SJLIFE	Alive	Non Spanish speaking, Non Hispanic	-
SJOS019538	Osteosarcoma	OS	13.62	Male	Children	Germline	WES	SJLIFE	Alive	Non Spanish speaking, Non Hispanic	-
SJOS019545	Osteosarcoma	OS	13.63	Male	Children	Germline	WES	SJLIFE	Alive	Non Spanish speaking, Non Hispanic	-
SJOS041635	Osteosarcoma	OS	13.65	Male	Children	Germline	WES	SJLIFE	Alive	Non Spanish speaking, Non Hispanic	-
SJOS018815	Osteosarcoma	OS	13.68	Male	Children	Germline	WES	SJLIFE	Alive	Non Spanish speaking, Non Hispanic	-
SJOS018813	Osteosarcoma	OS	13.77	Female	Children	Germline	WES	SJLIFE	Alive	Non Spanish speaking, Non Hispanic	-
SJOS042101	Osteosarcoma	OS	13.88	Female	Children	Germline	WES	SJLIFE	Alive	Non Spanish speaking, Non Hispanic	-
SJOS042491	Osteosarcoma	OS	13.91	Female	Children	Germline	WES	SJLIFE	Alive	Non Spanish speaking, Non Hispanic	-
SJOS019529	Osteosarcoma	OS	14.09	Male	Children	Germline	WES	SJLIFE	Alive	Non Spanish speaking, Non Hispanic	-
SJOS042869	Osteosarcoma	OS	14.16	Female	Children	Germline	WES	SJLIFE	Alive	Non Spanish speaking, Non Hispanic	-
SJOS019511	Osteosarcoma	OS	14.29	Female	Children	Germline	WES	SJLIFE	Alive	Non Spanish speaking, Non Hispanic	-
SJOS017933	Osteosarcoma	OS	14.29	Male	Children	Germline	WES	SJLIFE	Alive	Non Spanish speaking, Non Hispanic	-
SJOS017932	Osteosarcoma	OS	14.39	Female	Children	Germline	WES	SJLIFE	Alive	Non Spanish speaking, Non Hispanic	-
SJOS041636	Osteosarcoma	OS	14.51	Male	Children	Germline	WES	SJLIFE	Alive	Non Spanish speaking, Non Hispanic	-
SJOS042098	Osteosarcoma	OS	14.56	Female	Children	Germline	WES	SJLIFE	Alive	Non Spanish speaking, Non Hispanic	-
SJOS019524	Osteosarcoma	OS	14.58	Female	Children	Germline	WES	SJLIFE	Alive	Non Spanish speaking, Non Hispanic	-
SJOS019547	Osteosarcoma	OS	14.6	Female	Children	Germline	WES	SJLIFE	Alive	South or Central Amercian	-
SJOS041007	Osteosarcoma	OS	14.64	Female	Children	Germline	WES	SJLIFE	Alive	Non Spanish speaking, Non Hispanic	-
SJOS042103	Osteosarcoma	OS	14.82	Female	Children	Germline	WES	SJLIFE	Alive	Non Spanish speaking, Non Hispanic	-
SJOS019522	Osteosarcoma	OS	14.84	Female	Children	Germline	WES	SJLIFE	Alive	Non Spanish speaking, Non Hispanic	-
SJOS019537	Osteosarcoma	OS	14.9	Male	Children	Germline	WES	SJLIFE	Alive	Non Spanish speaking, Non Hispanic	-
SJOS019532	Osteosarcoma	OS	14.94	Female	Children	Germline	WES	SJLIFE	Alive	Non Spanish speaking, Non Hispanic	-
SJOS019509	Osteosarcoma	OS	15.07	Female	Adolescent	Germline	WES	SJLIFE	Alive	Non Spanish speaking, Non Hispanic	-
SJOS018807	Osteosarcoma	OS	15.44	Female	Adolescent	Germline	WES	SJLIFE	Alive	Non Spanish speaking, Non Hispanic	-
SJOS018812	Osteosarcoma	OS	15.45	Male	Adolescent	Germline	WES	SJLIFE	Alive	Non Spanish speaking, Non Hispanic	-
SJOS042848	Osteosarcoma	OS	15.46	Male	Adolescent	Germline	WES	SJLIFE	Alive	South or Central Amercian	-
SJOS042099	Osteosarcoma	OS	15.48	Male	Adolescent	Germline	WES	SJLIFE	Alive	Non Spanish speaking, Non Hispanic	-
SJOS019523	Osteosarcoma	OS	15.49	Male	Adolescent	Germline	WES	SJLIFE	Alive	Non Spanish speaking, Non Hispanic	-
SJOS019542	Osteosarcoma	OS	15.58	Male	Adolescent	Germline	WES	SJLIFE	Alive	Non Spanish speaking, Non Hispanic	-
SJOS042107	Osteosarcoma	OS	15.61	Male	Adolescent	Germline	WES	SJLIFE	Alive	Non Spanish speaking, Non Hispanic	-
SJOS019539	Osteosarcoma	OS	15.66	Male	Adolescent	Germline	WES	SJLIFE	Alive	Non Spanish speaking, Non Hispanic	-
SJOS018818	Osteosarcoma	OS	15.73	Male	Adolescent	Germline	WES	SJLIFE	Alive	Non Spanish speaking, Non Hispanic	-
SJOS018799	Osteosarcoma	OS	15.85	Male	Adolescent	Germline	WES	SJLIFE	Alive	Non Spanish speaking, Non Hispanic	-
SJOS019516	Osteosarcoma	OS	15.9	Male	Adolescent	Germline	WES	SJLIFE	Alive	Non Spanish speaking, Non Hispanic	-
SJOS042102	Osteosarcoma	OS	15.99	Male	Adolescent	Germline	WES	SJLIFE	Alive	Non Spanish speaking, Non Hispanic	-
SJOS018820	Osteosarcoma	OS	16.12	Female	Adolescent	Germline	WES	SJLIFE	Alive	Non Spanish speaking, Non Hispanic	-
SJOS019531	Osteosarcoma	OS	16.15	Male	Adolescent	Germline	WES	SJLIFE	Alive	Non Spanish speaking, Non Hispanic	-
SJOS018801	Osteosarcoma	OS	16.24	Female	Adolescent	Germline	WES	SJLIFE	Alive	Non Spanish speaking, Non Hispanic	-
SJOS018805	Osteosarcoma	OS	16.29	Male	Adolescent	Germline	WES	SJLIFE	Alive	Non Spanish speaking, Non Hispanic	-
SJOS019520	Osteosarcoma	OS	16.54	Male	Adolescent	Germline	WES	SJLIFE	Alive	Non Spanish speaking, Non Hispanic	-
SJOS042105	Osteosarcoma	OS	16.55	Male	Adolescent	Germline	WES	SJLIFE	Alive	Non Spanish speaking, Non Hispanic	-
SJOS019512	Osteosarcoma	OS	16.68	Female	Adolescent	Germline	WES	SJLIFE	Alive	-	-
SJOS042759	Osteosarcoma	OS	16.72	Male	Adolescent	Germline	WES	SJLIFE	Alive	Non Spanish speaking, Non Hispanic	-
SJOS041637	Osteosarcoma	OS	16.87	Male	Adolescent	Germline	WES	SJLIFE	Alive	Non Spanish speaking, Non Hispanic	-
SJOS042854	Osteosarcoma	OS	16.96	Male	Adolescent	Germline	WES	SJLIFE	Alive	Non Spanish speaking, Non Hispanic	-
SJOS018798	Osteosarcoma	OS	17.1	Female	Adolescent	Germline	WES	SJLIFE	Alive	Non Spanish speaking, Non Hispanic	-
SJOS019514	Osteosarcoma	OS	17.13	Female	Adolescent	Germline	WES	SJLIFE	Alive	Non Spanish speaking, Non Hispanic	-
SJOS018804	Osteosarcoma	OS	17.17	Male	Adolescent	Germline	WES	SJLIFE	Alive	Non Spanish speaking, Non Hispanic	-
SJOS019544	Osteosarcoma	OS	17.19	Female	Adolescent	Germline	WES	SJLIFE	Alive	Non Spanish speaking, Non Hispanic	-
SJOS018809	Osteosarcoma	OS	17.2	Female	Adolescent	Germline	WES	SJLIFE	Alive	Non Spanish speaking, Non Hispanic	-
SJOS042110	Osteosarcoma	OS	17.51	Female	Adolescent	Germline	WES	SJLIFE	Alive	Non Spanish speaking, Non Hispanic	-
SJOS042616	Osteosarcoma	OS	17.55	Female	Adolescent	Germline	WES	SJLIFE	Alive	Non Spanish speaking, Non Hispanic	-
SJOS042097	Osteosarcoma	OS	17.68	Male	Adolescent	Germline	WES	SJLIFE	Alive	Non Spanish speaking, Non Hispanic	-
SJOS041638	Osteosarcoma	OS	17.73	Male	Adolescent	Germline	WES	SJLIFE	Alive	Non Spanish speaking, Non Hispanic	-
SJOS018806	Osteosarcoma	OS	17.89	Male	Adolescent	Germline	WES	SJLIFE	Alive	Non Spanish speaking, Non Hispanic	-
SJOS041640	Osteosarcoma	OS	18.12	Male	Adolescent	Germline	WES	SJLIFE	Alive	Non Spanish speaking, Non Hispanic	-
SJOS042095	Osteosarcoma	OS	18.74	Male	Adolescent	Germline	WES	SJLIFE	Alive	Non Spanish speaking, Non Hispanic	-
SJOS019530	Osteosarcoma	OS	18.75	Male	Adolescent	Germline	WES	SJLIFE	Alive	Non Spanish speaking, Non Hispanic	-
SJOS018808	Osteosarcoma	OS	19.2	Male	Adolescent	Germline	WES	SJLIFE	Alive	Non Spanish speaking, Non Hispanic	-
SJOS019540	Osteosarcoma	OS	19.95	Male	Adolescent	Germline	WES	SJLIFE	Alive	Non Spanish speaking, Non Hispanic	-
SJOS019517	Osteosarcoma	OS	20.32	Male	Young Adult	Germline	WES	SJLIFE	Alive	Non Spanish speaking, Non Hispanic	-
SJOS042757	Osteosarcoma	OS	23.54	Male	Young Adult	Germline	WES	SJLIFE	Alive	Non Spanish speaking, Non Hispanic	-
SJOS019541	Osteosarcoma	OS	23.56	Male	Young Adult	Germline	WES	SJLIFE	Alive	Non Spanish speaking, Non Hispanic	-
SJOS043132	Osteosarcoma	OS				Germline	WES	SJLIFE	Alive	-	-
SJOS043119	Osteosarcoma	OS				Germline	WES	SJLIFE	Alive	-	-
SJOS001114	Osteosarcoma	OS		Female		Germline	WES	PCGP	Alive	-	-
SJOS001113	Osteosarcoma	OS		Male		Germline	WES	PCGP	Alive	-	-
SJPGL042495	Paraganglioma	PGL	15.41	Female	Adolescent	Germline	WES	SJLIFE	Alive	Non Spanish speaking, Non Hispanic	-
SJRCC019115	Renal Cell Carcinoma	RCC	8.5	Male	Children	Germline	WES	SJLIFE	Alive	-	-
SJRCC019114	Renal Cell Carcinoma	RCC	10.15	Male	Children	Germline	WES	SJLIFE	Alive	Non Spanish speaking, Non Hispanic	-
SJRB041657	Retinoblastoma	RB	0.03	Male	Children	Germline	WES	SJLIFE	Alive	Non Spanish speaking, Non Hispanic	-
SJRB019570	Retinoblastoma	RB	0.03	Female	Children	Germline	WES	SJLIFE	Alive	Non Spanish speaking, Non Hispanic	-
SJRB019828	Retinoblastoma	RB	0.06	Female	Children	Germline	WES	SJLIFE	Alive	Non Spanish speaking, Non Hispanic	-
SJRB041664	Retinoblastoma	RB	0.11	Male	Children	Germline	WES	SJLIFE	Alive	Non Spanish speaking, Non Hispanic	-
SJRB041655	Retinoblastoma	RB	0.14	Female	Children	Germline	WES	SJLIFE	Alive	Non Spanish speaking, Non Hispanic	-
SJRB019567	Retinoblastoma	RB	0.14	Female	Children	Germline	WES	SJLIFE	Alive	Non Spanish speaking, Non Hispanic	-
SJRB019569	Retinoblastoma	RB	0.17	Female	Children	Germline	WES	SJLIFE	Alive	Non Spanish speaking, Non Hispanic	-
SJRB017939	Retinoblastoma	RB	0.17	Male	Children	Germline	WES	SJLIFE	Alive	Non Spanish speaking, Non Hispanic	-
SJRB017936	Retinoblastoma	RB	0.18	Male	Children	Germline	WES	SJLIFE	Alive	Non Spanish speaking, Non Hispanic	-
SJRB017940	Retinoblastoma	RB	0.19	Female	Children	Germline	WES	SJLIFE	Alive	Non Spanish speaking, Non Hispanic	-
SJRB041658	Retinoblastoma	RB	0.24	Female	Children	Germline	WES	SJLIFE	Alive	Non Spanish speaking, Non Hispanic	-
SJRB041661	Retinoblastoma	RB	0.25	Female	Children	Germline	WES	SJLIFE	Alive	Non Spanish speaking, Non Hispanic	-
SJRB019574	Retinoblastoma	RB	0.25	Female	Children	Germline	WES	SJLIFE	Alive	Non Spanish speaking, Non Hispanic	-
SJRB041668	Retinoblastoma	RB	0.35	Male	Children	Germline	WES	SJLIFE	Alive	NOS Spanish,Hispanic,Latino	-
SJRB019558	Retinoblastoma	RB	0.41	Male	Children	Germline	WES	SJLIFE	Alive	Non Spanish speaking, Non Hispanic	-
SJRB018832	Retinoblastoma	RB	0.45	Female	Children	Germline	WES	SJLIFE	Alive	Non Spanish speaking, Non Hispanic	-
SJRB019817	Retinoblastoma	RB	0.53	Female	Children	Germline	WES	SJLIFE	Alive	Non Spanish speaking, Non Hispanic	-
SJRB042541	Retinoblastoma	RB	0.54	Male	Children	Germline	WES	SJLIFE	Alive	Non Spanish speaking, Non Hispanic	-
SJRB041666	Retinoblastoma	RB	0.54	Female	Children	Germline	WES	SJLIFE	Alive	Non Spanish speaking, Non Hispanic	-
SJRB019816	Retinoblastoma	RB	0.54	Male	Children	Germline	WES	SJLIFE	Alive	Non Spanish speaking, Non Hispanic	-
SJRB018830	Retinoblastoma	RB	0.54	Male	Children	Germline	WES	SJLIFE	Alive	Non Spanish speaking, Non Hispanic	-
SJRB019827	Retinoblastoma	RB	0.55	Male	Children	Germline	WES	SJLIFE	Alive	Non Spanish speaking, Non Hispanic	-
SJRB018826	Retinoblastoma	RB	0.65	Female	Children	Germline	WES	SJLIFE	Alive	Non Spanish speaking, Non Hispanic	-
SJRB019573	Retinoblastoma	RB	0.67	Male	Children	Germline	WES	SJLIFE	Alive	Non Spanish speaking, Non Hispanic	-
SJRB019565	Retinoblastoma	RB	0.69	Male	Children	Germline	WES	SJLIFE	Alive	Non Spanish speaking, Non Hispanic	-
SJRB019554	Retinoblastoma	RB	0.72	Male	Children	Germline	WES	SJLIFE	Alive	Non Spanish speaking, Non Hispanic	-
SJRB041651	Retinoblastoma	RB	0.81	Male	Children	Germline	WES	SJLIFE	Alive	Non Spanish speaking, Non Hispanic	-
SJRB041669	Retinoblastoma	RB	0.85	Female	Children	Germline	WES	SJLIFE	Alive	Non Spanish speaking, Non Hispanic	-
SJRB019829	Retinoblastoma	RB	0.89	Male	Children	Germline	WES	SJLIFE	Alive	Non Spanish speaking, Non Hispanic	-
SJRB041662	Retinoblastoma	RB	0.93	Female	Children	Germline	WES	SJLIFE	Alive	Non Spanish speaking, Non Hispanic	-
SJRB017937	Retinoblastoma	RB	0.96	Male	Children	Germline	WES	SJLIFE	Alive	Non Spanish speaking, Non Hispanic	-
SJRB040951	Retinoblastoma	RB	1.06	Male	Children	Germline	WES	SJLIFE	Alive	Non Spanish speaking, Non Hispanic	-
SJRB040971	Retinoblastoma	RB	1.13	Female	Children	Germline	WES	SJLIFE	Alive	Non Spanish speaking, Non Hispanic	-
SJRB041667	Retinoblastoma	RB	1.16	Male	Children	Germline	WES	SJLIFE	Alive	Non Spanish speaking, Non Hispanic	-
SJRB018834	Retinoblastoma	RB	1.17	Female	Children	Germline	WES	SJLIFE	Alive	Non Spanish speaking, Non Hispanic	-
SJRB018831	Retinoblastoma	RB	1.22	Female	Children	Germline	WES	SJLIFE	Alive	Non Spanish speaking, Non Hispanic	-
SJRB019557	Retinoblastoma	RB	1.23	Female	Children	Germline	WES	SJLIFE	Alive	Non Spanish speaking, Non Hispanic	-
SJRB041653	Retinoblastoma	RB	1.24	Female	Children	Germline	WES	SJLIFE	Alive	Non Spanish speaking, Non Hispanic	-
SJRB041652	Retinoblastoma	RB	1.26	Male	Children	Germline	WES	SJLIFE	Alive	Non Spanish speaking, Non Hispanic	-
SJRB041663	Retinoblastoma	RB	1.3	Female	Children	Germline	WES	SJLIFE	Alive	Non Spanish speaking, Non Hispanic	-
SJRB042853	Retinoblastoma	RB	1.32	Male	Children	Germline	WES	SJLIFE	Alive	Non Spanish speaking, Non Hispanic	-
SJRB041656	Retinoblastoma	RB	1.49	Female	Children	Germline	WES	SJLIFE	Alive	Non Spanish speaking, Non Hispanic	-
SJRB019556	Retinoblastoma	RB	1.49	Male	Children	Germline	WES	SJLIFE	Alive	Non Spanish speaking, Non Hispanic	-
SJRB019571	Retinoblastoma	RB	1.51	Female	Children	Germline	WES	SJLIFE	Alive	Non Spanish speaking, Non Hispanic	-
SJRB019826	Retinoblastoma	RB	1.55	Female	Children	Germline	WES	SJLIFE	Alive	Non Spanish speaking, Non Hispanic	-
SJRB019818	Retinoblastoma	RB	1.59	Male	Children	Germline	WES	SJLIFE	Alive	Non Spanish speaking, Non Hispanic	-
SJRB019830	Retinoblastoma	RB	1.66	Male	Children	Germline	WES	SJLIFE	Alive	Non Spanish speaking, Non Hispanic	-
SJRB019820	Retinoblastoma	RB	1.66	Male	Children	Germline	WES	SJLIFE	Alive	Non Spanish speaking, Non Hispanic	-
SJRB042760	Retinoblastoma	RB	1.89	Male	Children	Germline	WES	SJLIFE	Alive	Non Spanish speaking, Non Hispanic	-
SJRB019562	Retinoblastoma	RB	1.89	Female	Children	Germline	WES	SJLIFE	Alive	Non Spanish speaking, Non Hispanic	-
SJRB019819	Retinoblastoma	RB	1.92	Female	Children	Germline	WES	SJLIFE	Alive	Non Spanish speaking, Non Hispanic	-
SJRB019815	Retinoblastoma	RB	1.92	Male	Children	Germline	WES	SJLIFE	Alive	Non Spanish speaking, Non Hispanic	-
SJRB018828	Retinoblastoma	RB	2.02	Male	Children	Germline	WES	SJLIFE	Alive	Non Spanish speaking, Non Hispanic	-
SJRB041660	Retinoblastoma	RB	2.11	Male	Children	Germline	WES	SJLIFE	Alive	Non Spanish speaking, Non Hispanic	-
SJRB041649	Retinoblastoma	RB	2.11	Male	Children	Germline	WES	SJLIFE	Alive	Non Spanish speaking, Non Hispanic	-
SJRB041648	Retinoblastoma	RB	2.11	Female	Children	Germline	WES	SJLIFE	Alive	Non Spanish speaking, Non Hispanic	-
SJRB019566	Retinoblastoma	RB	2.15	Male	Children	Germline	WES	SJLIFE	Alive	Non Spanish speaking, Non Hispanic	-
SJRB041670	Retinoblastoma	RB	2.34	Male	Children	Germline	WES	SJLIFE	Alive	Non Spanish speaking, Non Hispanic	-
SJRB019561	Retinoblastoma	RB	2.34	Female	Children	Germline	WES	SJLIFE	Alive	Non Spanish speaking, Non Hispanic	-
SJRB019555	Retinoblastoma	RB	2.38	Male	Children	Germline	WES	SJLIFE	Alive	Non Spanish speaking, Non Hispanic	-
SJRB040968	Retinoblastoma	RB	2.47	Male	Children	Germline	WES	SJLIFE	Alive	Non Spanish speaking, Non Hispanic	-
SJRB041672	Retinoblastoma	RB	2.53	Male	Children	Germline	WES	SJLIFE	Alive	Non Spanish speaking, Non Hispanic	-
SJRB017938	Retinoblastoma	RB	2.55	Female	Children	Germline	WES	SJLIFE	Alive	Non Spanish speaking, Non Hispanic	-
SJRB019563	Retinoblastoma	RB	2.61	Female	Children	Germline	WES	SJLIFE	Alive	Non Spanish speaking, Non Hispanic	-
SJRB041654	Retinoblastoma	RB	2.64	Male	Children	Germline	WES	SJLIFE	Alive	Non Spanish speaking, Non Hispanic	-
SJRB018833	Retinoblastoma	RB	2.74	Male	Children	Germline	WES	SJLIFE	Alive	Non Spanish speaking, Non Hispanic	-
SJRB019575	Retinoblastoma	RB	2.83	Male	Children	Germline	WES	SJLIFE	Alive	Non Spanish speaking, Non Hispanic	-
SJRB018835	Retinoblastoma	RB	2.84	Male	Children	Germline	WES	SJLIFE	Alive	NOS Spanish,Hispanic,Latino	-
SJRB019559	Retinoblastoma	RB	2.85	Female	Children	Germline	WES	SJLIFE	Alive	Non Spanish speaking, Non Hispanic	-
SJRB019824	Retinoblastoma	RB	2.99	Female	Children	Germline	WES	SJLIFE	Alive	Non Spanish speaking, Non Hispanic	-
SJRB041671	Retinoblastoma	RB	3.3	Male	Children	Germline	WES	SJLIFE	Alive	Non Spanish speaking, Non Hispanic	-
SJRB019560	Retinoblastoma	RB	3.61	Female	Children	Germline	WES	SJLIFE	Alive	Non Spanish speaking, Non Hispanic	-
SJRB041674	Retinoblastoma	RB	3.72	Female	Children	Germline	WES	SJLIFE	Alive	Non Spanish speaking, Non Hispanic	-
SJRB019822	Retinoblastoma	RB	3.86	Male	Children	Germline	WES	SJLIFE	Alive	Non Spanish speaking, Non Hispanic	-
SJRB019821	Retinoblastoma	RB	4	Female	Children	Germline	WES	SJLIFE	Alive	Non Spanish speaking, Non Hispanic	-
SJRB041659	Retinoblastoma	RB	4.03	Female	Children	Germline	WES	SJLIFE	Alive	Non Spanish speaking, Non Hispanic	-
SJRB019564	Retinoblastoma	RB	4.26	Male	Children	Germline	WES	SJLIFE	Alive	Non Spanish speaking, Non Hispanic	-
SJRB018825	Retinoblastoma	RB	4.35	Female	Children	Germline	WES	SJLIFE	Alive	Non Spanish speaking, Non Hispanic	-
SJRB041665	Retinoblastoma	RB	4.41	Female	Children	Germline	WES	SJLIFE	Alive	Non Spanish speaking, Non Hispanic	-
SJRB018827	Retinoblastoma	RB	5.54	Male	Children	Germline	WES	SJLIFE	Alive	Non Spanish speaking, Non Hispanic	-
SJRB019823	Retinoblastoma	RB	5.8	Female	Children	Germline	WES	SJLIFE	Alive	Non Spanish speaking, Non Hispanic	-
SJRB019568	Retinoblastoma	RB	6.41	Female	Children	Germline	WES	SJLIFE	Alive	Non Spanish speaking, Non Hispanic	-
SJRB018829	Retinoblastoma	RB	6.88	Female	Children	Germline	WES	SJLIFE	Alive	Non Spanish speaking, Non Hispanic	-
SJRB041673	Retinoblastoma	RB	7.06	Male	Children	Germline	WES	SJLIFE	Alive	Non Spanish speaking, Non Hispanic	-
SJRB044969	Retinoblastoma	RB				Germline	WES	SJLIFE	Alive	-	-
SJRB043968	Retinoblastoma	RB				Germline	WES	SJLIFE	Alive	-	-
SJRB043964	Retinoblastoma	RB				Germline	WES	SJLIFE	Alive	-	-
SJRB043960	Retinoblastoma	RB				Germline	WES	SJLIFE	Alive	-	-
SJRB043952	Retinoblastoma	RB				Germline	WES	SJLIFE	Alive	-	-
SJRB043947	Retinoblastoma	RB				Germline	WES	SJLIFE	Alive	-	-
SJRB043940	Retinoblastoma	RB				Germline	WES	SJLIFE	Alive	-	-
SJRB043934	Retinoblastoma	RB				Germline	WES	SJLIFE	Alive	-	-
SJRB043915	Retinoblastoma	RB				Germline	WES	SJLIFE	Alive	-	-
SJRB043898	Retinoblastoma	RB				Germline	WES	SJLIFE	Alive	-	-
SJRB043454	Retinoblastoma	RB				Germline	WES	SJLIFE	Alive	-	-
SJRB043127	Retinoblastoma	RB				Germline	WES	SJLIFE	Alive	-	-
SJRB043124	Retinoblastoma	RB				Germline	WES	SJLIFE	Alive	-	-
SJRB005830	Retinoblastoma	RB				Germline	WES	SJLIFE	Alive	-	-
SJRHB018839	Rhabdomyosarcoma	RHB	0.11	Male	Children	Germline	WES	SJLIFE	Alive	Non Spanish speaking, Non Hispanic	-
SJRHB034	Rhabdomyosarcoma	RHB	0.12	Female	Children	Germline	WES	PCGP	Alive	Non Spanish speaking, Non Hispanic	-
SJRHB019584	Rhabdomyosarcoma	RHB	0.16	Female	Children	Germline	WES	SJLIFE	Alive	Non Spanish speaking, Non Hispanic	-
SJRHB031	Rhabdomyosarcoma	RHB	0.37	Female	Children	Germline	WES	PCGP	Alive	Non Spanish speaking, Non Hispanic	-
SJRHB018837	Rhabdomyosarcoma	RHB	0.39	Male	Children	Germline	WES	SJLIFE	Alive	Non Spanish speaking, Non Hispanic	-
SJRHB042506	Rhabdomyosarcoma	RHB	0.42	Male	Children	Germline	WES	SJLIFE	Alive	Non Spanish speaking, Non Hispanic	-
SJRHB026	Rhabdomyosarcoma	RHB	0.71	Female	Children	Germline	WES	PCGP	Alive	Non Spanish speaking, Non Hispanic	-
SJRHB018840	Rhabdomyosarcoma	RHB	0.85	Female	Children	Germline	WES	SJLIFE	Alive	Non Spanish speaking, Non Hispanic	-
SJRHB042521	Rhabdomyosarcoma	RHB	0.97	Male	Children	Germline	WES	SJLIFE	Alive	Non Spanish speaking, Non Hispanic	-
SJRHB020	Rhabdomyosarcoma	RHB	1.16667	Female	Children	Germline	WES	PCGP	Alive	-	-
SJRHB018843	Rhabdomyosarcoma	RHB	1.64	Male	Children	Germline	WES	SJLIFE	Alive	Non Spanish speaking, Non Hispanic	-
SJRHB019590	Rhabdomyosarcoma	RHB	1.72	Male	Children	Germline	WES	SJLIFE	Alive	Non Spanish speaking, Non Hispanic	-
SJRHB019587	Rhabdomyosarcoma	RHB	1.8	Female	Children	Germline	WES	SJLIFE	Alive	Non Spanish speaking, Non Hispanic	-
SJRHB018841	Rhabdomyosarcoma	RHB	1.8	Male	Children	Germline	WES	SJLIFE	Alive	Non Spanish speaking, Non Hispanic	-
SJRHB027	Rhabdomyosarcoma	RHB	1.89	Female	Children	Germline	WES	PCGP	Alive	Non Spanish speaking, Non Hispanic	-
SJRHB019588	Rhabdomyosarcoma	RHB	1.91	Male	Children	Germline	WES	SJLIFE	Alive	Non Spanish speaking, Non Hispanic	-
SJRHB043	Rhabdomyosarcoma	RHB	1.92	Male	Children	Germline	WES	PCGP	Alive	Non Spanish speaking, Non Hispanic	-
SJRHB019578	Rhabdomyosarcoma	RHB	2.25	Male	Children	Germline	WES	SJLIFE	Alive	Non Spanish speaking, Non Hispanic	-
SJRHB041684	Rhabdomyosarcoma	RHB	2.26	Male	Children	Germline	WES	SJLIFE	Alive	Non Spanish speaking, Non Hispanic	-
SJRHB041680	Rhabdomyosarcoma	RHB	2.33	Male	Children	Germline	WES	SJLIFE	Alive	Non Spanish speaking, Non Hispanic	-
SJRHB017945	Rhabdomyosarcoma	RHB	2.35	Female	Children	Germline	WES	SJLIFE	Alive	Non Spanish speaking, Non Hispanic	-
SJRHB019596	Rhabdomyosarcoma	RHB	2.37	Male	Children	Germline	WES	SJLIFE	Alive	Non Spanish speaking, Non Hispanic	-
SJRHB003948	Rhabdomyosarcoma	RHB	2.41	Male	Children	Germline	WES	SJLIFE	Alive	Non Spanish speaking, Non Hispanic	-
SJRHB019586	Rhabdomyosarcoma	RHB	2.54	Female	Children	Germline	WES	SJLIFE	Alive	Non Spanish speaking, Non Hispanic	-
SJRHB023	Rhabdomyosarcoma	RHB	2.58333	Male	Children	Germline	WES	PCGP	Alive	-	-
SJRHB019592	Rhabdomyosarcoma	RHB	2.64	Female	Children	Germline	WES	SJLIFE	Alive	Non Spanish speaking, Non Hispanic	-
SJRHB018848	Rhabdomyosarcoma	RHB	2.69	Male	Children	Germline	WES	SJLIFE	Alive	Non Spanish speaking, Non Hispanic	-
SJRHB017941	Rhabdomyosarcoma	RHB	2.75	Male	Children	Germline	WES	SJLIFE	Alive	Non Spanish speaking, Non Hispanic	-
SJRHB045	Rhabdomyosarcoma	RHB	2.84	Male	Children	Germline	WES	PCGP	Alive	Non Spanish speaking, Non Hispanic	-
SJRHB041	Rhabdomyosarcoma	RHB	2.94	Male	Children	Germline	WES	PCGP	Alive	Non Spanish speaking, Non Hispanic	-
SJRHB042497	Rhabdomyosarcoma	RHB	3.24	Female	Children	Germline	WES	SJLIFE	Alive	Non Spanish speaking, Non Hispanic	-
SJRHB039	Rhabdomyosarcoma	RHB	3.25	Male	Children	Germline	WES	PCGP	Alive	Non Spanish speaking, Non Hispanic	-
SJRHB042761	Rhabdomyosarcoma	RHB	3.3	Female	Children	Germline	WES	SJLIFE	Alive	Non Spanish speaking, Non Hispanic	-
SJRHB042467	Rhabdomyosarcoma	RHB	3.66	Female	Children	Germline	WES	SJLIFE	Alive	Non Spanish speaking, Non Hispanic	-
SJRHB019834	Rhabdomyosarcoma	RHB	3.68	Male	Children	Germline	WES	SJLIFE	Alive	Non Spanish speaking, Non Hispanic	-
SJRHB041676	Rhabdomyosarcoma	RHB	3.77	Female	Children	Germline	WES	SJLIFE	Alive	Non Spanish speaking, Non Hispanic	-
SJRHB041683	Rhabdomyosarcoma	RHB	4.13	Female	Children	Germline	WES	SJLIFE	Alive	Non Spanish speaking, Non Hispanic	-
SJRHB042500	Rhabdomyosarcoma	RHB	4.14	Male	Children	Germline	WES	SJLIFE	Alive	Non Spanish speaking, Non Hispanic	-
SJRHB019580	Rhabdomyosarcoma	RHB	4.18	Female	Children	Germline	WES	SJLIFE	Alive	Non Spanish speaking, Non Hispanic	-
SJRHB057	Rhabdomyosarcoma	RHB	4.25	Male	Children	Germline	WES	PCGP	Alive	-	-
SJRHB042855	Rhabdomyosarcoma	RHB	4.53	Male	Children	Germline	WES	SJLIFE	Alive	Non Spanish speaking, Non Hispanic	-
SJRHB019599	Rhabdomyosarcoma	RHB	4.64	Female	Children	Germline	WES	SJLIFE	Alive	Non Spanish speaking, Non Hispanic	-
SJRHB019576	Rhabdomyosarcoma	RHB	4.72	Male	Children	Germline	WES	SJLIFE	Alive	Non Spanish speaking, Non Hispanic	-
SJRHB042125	Rhabdomyosarcoma	RHB	4.84	Male	Children	Germline	WES	SJLIFE	Alive	Non Spanish speaking, Non Hispanic	-
SJRHB019597	Rhabdomyosarcoma	RHB	4.84	Female	Children	Germline	WES	SJLIFE	Alive	Non Spanish speaking, Non Hispanic	-
SJRHB041675	Rhabdomyosarcoma	RHB	4.95	Male	Children	Germline	WES	SJLIFE	Alive	Non Spanish speaking, Non Hispanic	-
SJRHB018836	Rhabdomyosarcoma	RHB	4.95	Male	Children	Germline	WES	SJLIFE	Alive	Non Spanish speaking, Non Hispanic	-
SJRHB041677	Rhabdomyosarcoma	RHB	4.97	Male	Children	Germline	WES	SJLIFE	Alive	Non Spanish speaking, Non Hispanic	-
SJRHB041682	Rhabdomyosarcoma	RHB	5.13	Male	Children	Germline	WES	SJLIFE	Alive	Non Spanish speaking, Non Hispanic	-
SJRHB019595	Rhabdomyosarcoma	RHB	5.16	Male	Children	Germline	WES	SJLIFE	Alive	Non Spanish speaking, Non Hispanic	-
SJRHB047	Rhabdomyosarcoma	RHB	5.26	Female	Children	Germline	WES	PCGP	Alive	Non Spanish speaking, Non Hispanic	-
SJRHB003947	Rhabdomyosarcoma	RHB	5.26	Female	Children	Germline	WES	SJLIFE	Alive	Non Spanish speaking, Non Hispanic	-
SJRHB018844	Rhabdomyosarcoma	RHB	5.28	Male	Children	Germline	WES	SJLIFE	Alive	Non Spanish speaking, Non Hispanic	-
SJRHB017946	Rhabdomyosarcoma	RHB	5.4	Male	Children	Germline	WES	SJLIFE	Alive	Non Spanish speaking, Non Hispanic	-
SJRHB059	Rhabdomyosarcoma	RHB	5.47	Male	Children	Germline	WES	PCGP	Alive	Non Spanish speaking, Non Hispanic	-
SJRHB019589	Rhabdomyosarcoma	RHB	5.69	Male	Children	Germline	WES	SJLIFE	Alive	Non Spanish speaking, Non Hispanic	-
SJRHB018849	Rhabdomyosarcoma	RHB	5.86	Female	Children	Germline	WES	SJLIFE	Alive	Non Spanish speaking, Non Hispanic	-
SJRHB019582	Rhabdomyosarcoma	RHB	5.91	Female	Children	Germline	WES	SJLIFE	Alive	Non Spanish speaking, Non Hispanic	-
SJRHB030	Rhabdomyosarcoma	RHB	5.91667	Male	Children	Germline	WES	PCGP	Alive	-	-
SJRHB041685	Rhabdomyosarcoma	RHB	5.92	Male	Children	Germline	WES	SJLIFE	Alive	Non Spanish speaking, Non Hispanic	-
SJRHB003949	Rhabdomyosarcoma	RHB	6.11	Male	Children	Germline	WES	SJLIFE	Alive	Non Spanish speaking, Non Hispanic	-
SJRHB049	Rhabdomyosarcoma	RHB	6.12	Male	Children	Germline	WES	PCGP	Alive	Non Spanish speaking, Non Hispanic	-
SJRHB044	Rhabdomyosarcoma	RHB	6.15	Female	Children	Germline	WES	PCGP	Alive	-	-
SJRHB017943	Rhabdomyosarcoma	RHB	6.72	Male	Children	Germline	WES	SJLIFE	Alive	Non Spanish speaking, Non Hispanic	-
SJRHB019585	Rhabdomyosarcoma	RHB	6.84	Female	Children	Germline	WES	SJLIFE	Alive	Non Spanish speaking, Non Hispanic	-
SJRHB042523	Rhabdomyosarcoma	RHB	7.07	Male	Children	Germline	WES	SJLIFE	Alive	Non Spanish speaking, Non Hispanic	-
SJRHB042118	Rhabdomyosarcoma	RHB	7.07	Male	Children	Germline	WES	SJLIFE	Alive	Non Spanish speaking, Non Hispanic	-
SJRHB042117	Rhabdomyosarcoma	RHB	7.09	Male	Children	Germline	WES	SJLIFE	Alive	Non Spanish speaking, Non Hispanic	-
SJRHB018850	Rhabdomyosarcoma	RHB	7.21	Male	Children	Germline	WES	SJLIFE	Alive	Non Spanish speaking, Non Hispanic	-
SJRHB035	Rhabdomyosarcoma	RHB	7.25	Female	Children	Germline	WES	PCGP	Alive	-	-
SJRHB019583	Rhabdomyosarcoma	RHB	7.45	Male	Children	Germline	WES	SJLIFE	Alive	Non Spanish speaking, Non Hispanic	-
SJRHB042	Rhabdomyosarcoma	RHB	7.49	Female	Children	Germline	WES	PCGP	Alive	Non Spanish speaking, Non Hispanic	-
SJRHB024	Rhabdomyosarcoma	RHB	7.52	Female	Children	Germline	WES	PCGP	Alive	NOS Spanish,Hispanic,Latino	-
SJRHB018847	Rhabdomyosarcoma	RHB	7.75	Female	Children	Germline	WES	SJLIFE	Alive	Non Spanish speaking, Non Hispanic	-
SJRHB003950	Rhabdomyosarcoma	RHB	7.75	Male	Children	Germline	WES	SJLIFE	Alive	Non Spanish speaking, Non Hispanic	-
SJRHB050	Rhabdomyosarcoma	RHB	7.76	Male	Children	Germline	WES	PCGP	Alive	Non Spanish speaking, Non Hispanic	-
SJRHB037	Rhabdomyosarcoma	RHB	7.84	Male	Children	Germline	WES	PCGP	Alive	Non Spanish speaking, Non Hispanic	-
SJRHB003906	Rhabdomyosarcoma	RHB	7.84	Female	Children	Germline	WES	SJLIFE	Alive	Non Spanish speaking, Non Hispanic	-
SJRHB019833	Rhabdomyosarcoma	RHB	7.85	Male	Children	Germline	WES	SJLIFE	Alive	Non Spanish speaking, Non Hispanic	-
SJRHB042116	Rhabdomyosarcoma	RHB	8.3	Male	Children	Germline	WES	SJLIFE	Alive	Non Spanish speaking, Non Hispanic	-
SJRHB042115	Rhabdomyosarcoma	RHB	8.57	Female	Children	Germline	WES	SJLIFE	Alive	Non Spanish speaking, Non Hispanic	-
SJRHB042763	Rhabdomyosarcoma	RHB	8.58	Male	Children	Germline	WES	SJLIFE	Alive	Non Spanish speaking, Non Hispanic	-
SJRHB040975	Rhabdomyosarcoma	RHB	8.73	Female	Children	Germline	WES	SJLIFE	Alive	Non Spanish speaking, Non Hispanic	-
SJRHB040	Rhabdomyosarcoma	RHB	8.79	Female	Children	Germline	WES	PCGP	Alive	NOS Spanish,Hispanic,Latino	-
SJRHB019598	Rhabdomyosarcoma	RHB	9.16	Female	Children	Germline	WES	SJLIFE	Alive	Non Spanish speaking, Non Hispanic	-
SJRHB018838	Rhabdomyosarcoma	RHB	9.21	Male	Children	Germline	WES	SJLIFE	Alive	Non Spanish speaking, Non Hispanic	-
SJRHB019832	Rhabdomyosarcoma	RHB	9.22	Female	Children	Germline	WES	SJLIFE	Alive	Non Spanish speaking, Non Hispanic	-
SJRHB018845	Rhabdomyosarcoma	RHB	9.42	Male	Children	Germline	WES	SJLIFE	Alive	Non Spanish speaking, Non Hispanic	-
SJRHB042124	Rhabdomyosarcoma	RHB	10.14	Female	Children	Germline	WES	SJLIFE	Alive	Non Spanish speaking, Non Hispanic	-
SJRHB042123	Rhabdomyosarcoma	RHB	10.37	Female	Children	Germline	WES	SJLIFE	Alive	Non Spanish speaking, Non Hispanic	-
SJRHB041678	Rhabdomyosarcoma	RHB	10.42	Female	Children	Germline	WES	SJLIFE	Alive	Non Spanish speaking, Non Hispanic	-
SJRHB019835	Rhabdomyosarcoma	RHB	10.5	Female	Children	Germline	WES	SJLIFE	Alive	Non Spanish speaking, Non Hispanic	-
SJRHB019831	Rhabdomyosarcoma	RHB	11.15	Female	Children	Germline	WES	SJLIFE	Alive	Non Spanish speaking, Non Hispanic	-
SJRHB041687	Rhabdomyosarcoma	RHB	11.21	Male	Children	Germline	WES	SJLIFE	Alive	Non Spanish speaking, Non Hispanic	-
SJRHB019594	Rhabdomyosarcoma	RHB	11.31	Male	Children	Germline	WES	SJLIFE	Alive	Non Spanish speaking, Non Hispanic	-
SJRHB042121	Rhabdomyosarcoma	RHB	11.71	Female	Children	Germline	WES	SJLIFE	Alive	Non Spanish speaking, Non Hispanic	-
SJRHB042119	Rhabdomyosarcoma	RHB	11.8	Female	Children	Germline	WES	SJLIFE	Alive	Non Spanish speaking, Non Hispanic	-
SJRHB019591	Rhabdomyosarcoma	RHB	12.28	Male	Children	Germline	WES	SJLIFE	Alive	Non Spanish speaking, Non Hispanic	-
SJRHB060	Rhabdomyosarcoma	RHB	12.64	Male	Children	Germline	WES	SJLIFE	Alive	Non Spanish speaking, Non Hispanic	-
SJRHB056	Rhabdomyosarcoma	RHB	12.92	Male	Children	Germline	WES	PCGP	Alive	Non Spanish speaking, Non Hispanic	-
SJRHB019593	Rhabdomyosarcoma	RHB	13.13	Male	Children	Germline	WES	SJLIFE	Alive	Non Spanish speaking, Non Hispanic	-
SJRHB042765	Rhabdomyosarcoma	RHB	13.19	Female	Children	Germline	WES	SJLIFE	Alive	Non Spanish speaking, Non Hispanic	-
SJRHB018842	Rhabdomyosarcoma	RHB	13.63	Male	Children	Germline	WES	SJLIFE	Alive	Non Spanish speaking, Non Hispanic	-
SJRHB003933	Rhabdomyosarcoma	RHB	13.84	Male	Children	Germline	WES	SJLIFE	Alive	Non Spanish speaking, Non Hispanic	-
SJRHB041681	Rhabdomyosarcoma	RHB	13.85	Male	Children	Germline	WES	SJLIFE	Alive	Non Spanish speaking, Non Hispanic	-
SJRHB033	Rhabdomyosarcoma	RHB	13.85	Male	Children	Germline	WES	PCGP	Alive	Non Spanish speaking, Non Hispanic	-
SJRHB036	Rhabdomyosarcoma	RHB	14.23	Female	Children	Germline	WES	PCGP	Alive	Non Spanish speaking, Non Hispanic	-
SJRHB018846	Rhabdomyosarcoma	RHB	14.35	Female	Children	Germline	WES	SJLIFE	Alive	Non Spanish speaking, Non Hispanic	-
SJRHB042481	Rhabdomyosarcoma	RHB	14.36	Female	Children	Germline	WES	SJLIFE	Alive	Non Spanish speaking, Non Hispanic	-
SJRHB022	Rhabdomyosarcoma	RHB	14.4167	Male	Children	Germline	WES	PCGP	Alive	-	-
SJRHB041689	Rhabdomyosarcoma	RHB	14.61	Female	Children	Germline	WES	SJLIFE	Alive	Non Spanish speaking, Non Hispanic	-
SJRHB041015	Rhabdomyosarcoma	RHB	15.13	Female	Adolescent	Germline	WES	SJLIFE	Alive	Non Spanish speaking, Non Hispanic	-
SJRHB042764	Rhabdomyosarcoma	RHB	15.16	Male	Adolescent	Germline	WES	SJLIFE	Alive	South or Central Amercian	-
SJRHB028	Rhabdomyosarcoma	RHB	15.26	Male	Adolescent	Germline	WES	PCGP	Alive	Non Spanish speaking, Non Hispanic	-
SJRHB019581	Rhabdomyosarcoma	RHB	15.28	Male	Adolescent	Germline	WES	SJLIFE	Alive	-	-
SJRHB019579	Rhabdomyosarcoma	RHB	15.29	Female	Adolescent	Germline	WES	SJLIFE	Alive	Non Spanish speaking, Non Hispanic	-
SJRHB046	Rhabdomyosarcoma	RHB	15.35	Female	Adolescent	Germline	WES	SJLIFE	Alive	Non Spanish speaking, Non Hispanic	-
SJRHB042762	Rhabdomyosarcoma	RHB	15.52	Male	Adolescent	Germline	WES	SJLIFE	Alive	Non Spanish speaking, Non Hispanic	-
SJRHB042543	Rhabdomyosarcoma	RHB	16.09	Male	Adolescent	Germline	WES	SJLIFE	Alive	Non Spanish speaking, Non Hispanic	-
SJRHB041686	Rhabdomyosarcoma	RHB	16.52	Male	Adolescent	Germline	WES	SJLIFE	Alive	Non Spanish speaking, Non Hispanic	-
SJRHB054	Rhabdomyosarcoma	RHB	16.6667	Female	Adolescent	Germline	WES	PCGP	Alive	-	-
SJRHB042499	Rhabdomyosarcoma	RHB	18.19	Male	Adolescent	Germline	WES	SJLIFE	Alive	Non Spanish speaking, Non Hispanic	-
SJRHB041690	Rhabdomyosarcoma	RHB	18.36	Male	Adolescent	Germline	WES	SJLIFE	Alive	Non Spanish speaking, Non Hispanic	-
SJRHB042122	Rhabdomyosarcoma	RHB	19.45	Male	Adolescent	Germline	WES	SJLIFE	Alive	Non Spanish speaking, Non Hispanic	-
SJRHB042120	Rhabdomyosarcoma	RHB	19.47	Male	Adolescent	Germline	WES	SJLIFE	Alive	Non Spanish speaking, Non Hispanic	-
SJRHB017944	Rhabdomyosarcoma	RHB	20.5	Female	Young Adult	Germline	WES	SJLIFE	Alive	Non Spanish speaking, Non Hispanic	-
SJRHB044167	Rhabdomyosarcoma	RHB				Germline	WES	SJLIFE	Alive	-	-
SJRHB044165	Rhabdomyosarcoma	RHB				Germline	WES	SJLIFE	Alive	-	-
SJRHB043458	Rhabdomyosarcoma	RHB				Germline	WES	SJLIFE	Alive	-	-
SJRHB011264	Rhabdomyosarcoma	RHB				Germline	WES	PCGP	Alive	-	-
SJRHB003902	Rhabdomyosarcoma	RHB				Germline	WES	SJLIFE	Alive	-	-
SJSTS018865	Soft Tissue Sarcoma	STS	0	Male	Children	Germline	WES	SJLIFE	Alive	Non Spanish speaking, Non Hispanic	-
SJSTS041018	Soft Tissue Sarcoma	STS	0.18	Female	Children	Germline	WES	SJLIFE	Alive	Non Spanish speaking, Non Hispanic	-
SJSTS019602	Soft Tissue Sarcoma	STS	0.22	Female	Children	Germline	WES	SJLIFE	Alive	Non Spanish speaking, Non Hispanic	-
SJSTS019604	Soft Tissue Sarcoma	STS	0.25	Female	Children	Germline	WES	SJLIFE	Alive	Non Spanish speaking, Non Hispanic	-
SJSTS018857	Soft Tissue Sarcoma	STS	0.33	Male	Children	Germline	WES	SJLIFE	Alive	Non Spanish speaking, Non Hispanic	-
SJSTS042513	Soft Tissue Sarcoma	STS	0.87	Female	Children	Germline	WES	SJLIFE	Alive	Non Spanish speaking, Non Hispanic	-
SJSTS019620	Soft Tissue Sarcoma	STS	1.12	Male	Children	Germline	WES	SJLIFE	Alive	Non Spanish speaking, Non Hispanic	-
SJSTS019600	Soft Tissue Sarcoma	STS	2.69	Female	Children	Germline	WES	SJLIFE	Alive	Non Spanish speaking, Non Hispanic	-
SJSTS018869	Soft Tissue Sarcoma	STS	3.04	Female	Children	Germline	WES	SJLIFE	Alive	Non Spanish speaking, Non Hispanic	-
SJSTS018871	Soft Tissue Sarcoma	STS	3.66	Female	Children	Germline	WES	SJLIFE	Alive	Non Spanish speaking, Non Hispanic	-
SJSTS018867	Soft Tissue Sarcoma	STS	3.96	Male	Children	Germline	WES	SJLIFE	Alive	Non Spanish speaking, Non Hispanic	-
SJSTS018868	Soft Tissue Sarcoma	STS	4.31	Female	Children	Germline	WES	SJLIFE	Alive	Non Spanish speaking, Non Hispanic	-
SJSTS018870	Soft Tissue Sarcoma	STS	4.32	Male	Children	Germline	WES	SJLIFE	Alive	Non Spanish speaking, Non Hispanic	-
SJSTS018851	Soft Tissue Sarcoma	STS	4.54	Male	Children	Germline	WES	SJLIFE	Alive	Non Spanish speaking, Non Hispanic	-
SJSTS019621	Soft Tissue Sarcoma	STS	4.76	Female	Children	Germline	WES	SJLIFE	Alive	Non Spanish speaking, Non Hispanic	-
SJSTS019623	Soft Tissue Sarcoma	STS	5.09	Female	Children	Germline	WES	SJLIFE	Alive	Non Spanish speaking, Non Hispanic	-
SJSTS018862	Soft Tissue Sarcoma	STS	5.54	Female	Children	Germline	WES	SJLIFE	Alive	Non Spanish speaking, Non Hispanic	-
SJSTS042128	Soft Tissue Sarcoma	STS	5.55	Female	Children	Germline	WES	SJLIFE	Alive	Non Spanish speaking, Non Hispanic	-
SJSTS017948	Soft Tissue Sarcoma	STS	5.7	Male	Children	Germline	WES	SJLIFE	Alive	Non Spanish speaking, Non Hispanic	-
SJSTS018853	Soft Tissue Sarcoma	STS	5.83	Male	Children	Germline	WES	SJLIFE	Alive	Non Spanish speaking, Non Hispanic	-
SJSTS018863	Soft Tissue Sarcoma	STS	6.08	Female	Children	Germline	WES	SJLIFE	Alive	Non Spanish speaking, Non Hispanic	-
SJSTS042126	Soft Tissue Sarcoma	STS	6.28	Female	Children	Germline	WES	SJLIFE	Alive	Non Spanish speaking, Non Hispanic	-
SJSTS019610	Soft Tissue Sarcoma	STS	6.78	Female	Children	Germline	WES	SJLIFE	Alive	Non Spanish speaking, Non Hispanic	-
SJSTS017949	Soft Tissue Sarcoma	STS	7.53	Male	Children	Germline	WES	SJLIFE	Alive	Non Spanish speaking, Non Hispanic	-
SJSTS041692	Soft Tissue Sarcoma	STS	7.88	Female	Children	Germline	WES	SJLIFE	Alive	Non Spanish speaking, Non Hispanic	-
SJSTS018858	Soft Tissue Sarcoma	STS	8.01	Male	Children	Germline	WES	SJLIFE	Alive	Non Spanish speaking, Non Hispanic	-
SJSTS019625	Soft Tissue Sarcoma	STS	8.08	Female	Children	Germline	WES	SJLIFE	Alive	Non Spanish speaking, Non Hispanic	-
SJSTS041691	Soft Tissue Sarcoma	STS	8.35	Male	Children	Germline	WES	SJLIFE	Alive	Non Spanish speaking, Non Hispanic	-
SJSTS019615	Soft Tissue Sarcoma	STS	8.49	Female	Children	Germline	WES	SJLIFE	Alive	Non Spanish speaking, Non Hispanic	-
SJSTS019626	Soft Tissue Sarcoma	STS	8.53	Male	Children	Germline	WES	SJLIFE	Alive	Non Spanish speaking, Non Hispanic	-
SJSTS019837	Soft Tissue Sarcoma	STS	9.57	Female	Children	Germline	WES	SJLIFE	Alive	Non Spanish speaking, Non Hispanic	-
SJSTS019836	Soft Tissue Sarcoma	STS	9.65	Male	Children	Germline	WES	SJLIFE	Alive	Non Spanish speaking, Non Hispanic	-
SJSTS017950	Soft Tissue Sarcoma	STS	9.7	Female	Children	Germline	WES	SJLIFE	Alive	Non Spanish speaking, Non Hispanic	-
SJSTS019601	Soft Tissue Sarcoma	STS	9.9	Male	Children	Germline	WES	SJLIFE	Alive	Non Spanish speaking, Non Hispanic	-
SJSTS018859	Soft Tissue Sarcoma	STS	9.97	Male	Children	Germline	WES	SJLIFE	Alive	Non Spanish speaking, Non Hispanic	-
SJSTS042871	Soft Tissue Sarcoma	STS	10.19	Male	Children	Germline	WES	SJLIFE	Alive	Non Spanish speaking, Non Hispanic	-
SJSTS019613	Soft Tissue Sarcoma	STS	11.3	Male	Children	Germline	WES	SJLIFE	Alive	Non Spanish speaking, Non Hispanic	-
SJSTS017951	Soft Tissue Sarcoma	STS	11.44	Female	Children	Germline	WES	SJLIFE	Alive	Non Spanish speaking, Non Hispanic	-
SJSTS041693	Soft Tissue Sarcoma	STS	11.51	Male	Children	Germline	WES	SJLIFE	Alive	Non Spanish speaking, Non Hispanic	-
SJSTS042136	Soft Tissue Sarcoma	STS	11.53	Female	Children	Germline	WES	SJLIFE	Alive	Non Spanish speaking, Non Hispanic	-
SJSTS019618	Soft Tissue Sarcoma	STS	11.54	Female	Children	Germline	WES	SJLIFE	Alive	Non Spanish speaking, Non Hispanic	-
SJSTS042133	Soft Tissue Sarcoma	STS	11.81	Female	Children	Germline	WES	SJLIFE	Alive	Non Spanish speaking, Non Hispanic	-
SJSTS018872	Soft Tissue Sarcoma	STS	11.88	Female	Children	Germline	WES	SJLIFE	Alive	Non Spanish speaking, Non Hispanic	-
SJSTS019619	Soft Tissue Sarcoma	STS	12.04	Male	Children	Germline	WES	SJLIFE	Alive	Non Spanish speaking, Non Hispanic	-
SJSTS018855	Soft Tissue Sarcoma	STS	12.27	Male	Children	Germline	WES	SJLIFE	Alive	Non Spanish speaking, Non Hispanic	-
SJSTS019614	Soft Tissue Sarcoma	STS	12.55	Female	Children	Germline	WES	SJLIFE	Alive	Non Spanish speaking, Non Hispanic	-
SJSTS018861	Soft Tissue Sarcoma	STS	12.58	Female	Children	Germline	WES	SJLIFE	Alive	Non Spanish speaking, Non Hispanic	-
SJSTS018854	Soft Tissue Sarcoma	STS	12.69	Male	Children	Germline	WES	SJLIFE	Alive	Non Spanish speaking, Non Hispanic	-
SJSTS019609	Soft Tissue Sarcoma	STS	13.14	Female	Children	Germline	WES	SJLIFE	Alive	Non Spanish speaking, Non Hispanic	-
SJSTS041645	Soft Tissue Sarcoma	STS	13.17	Female	Children	Germline	WES	SJLIFE	Alive	Non Spanish speaking, Non Hispanic	-
SJSTS019624	Soft Tissue Sarcoma	STS	13.4	Male	Children	Germline	WES	SJLIFE	Alive	Non Spanish speaking, Non Hispanic	-
SJSTS019607	Soft Tissue Sarcoma	STS	13.4	Female	Children	Germline	WES	SJLIFE	Alive	Non Spanish speaking, Non Hispanic	-
SJSTS019611	Soft Tissue Sarcoma	STS	13.69	Female	Children	Germline	WES	SJLIFE	Alive	Non Spanish speaking, Non Hispanic	-
SJSTS019606	Soft Tissue Sarcoma	STS	13.69	Male	Children	Germline	WES	SJLIFE	Alive	Non Spanish speaking, Non Hispanic	-
SJSTS042870	Soft Tissue Sarcoma	STS	13.9	Female	Children	Germline	WES	SJLIFE	Alive	Non Spanish speaking, Non Hispanic	-
SJSTS017947	Soft Tissue Sarcoma	STS	14.11	Female	Children	Germline	WES	SJLIFE	Alive	Non Spanish speaking, Non Hispanic	-
SJSTS019838	Soft Tissue Sarcoma	STS	14.45	Female	Children	Germline	WES	SJLIFE	Alive	Non Spanish speaking, Non Hispanic	-
SJSTS018852	Soft Tissue Sarcoma	STS	14.52	Male	Children	Germline	WES	SJLIFE	Alive	Non Spanish speaking, Non Hispanic	-
SJSTS042766	Soft Tissue Sarcoma	STS	14.55	Female	Children	Germline	WES	SJLIFE	Alive	Non Spanish speaking, Non Hispanic	-
SJSTS042135	Soft Tissue Sarcoma	STS	14.68	Female	Children	Germline	WES	SJLIFE	Alive	Non Spanish speaking, Non Hispanic	-
SJSTS019617	Soft Tissue Sarcoma	STS	14.7	Male	Children	Germline	WES	SJLIFE	Alive	Non Spanish speaking, Non Hispanic	-
SJSTS042127	Soft Tissue Sarcoma	STS	14.83	Female	Children	Germline	WES	SJLIFE	Alive	Non Spanish speaking, Non Hispanic	-
SJSTS018856	Soft Tissue Sarcoma	STS	14.92	Male	Children	Germline	WES	SJLIFE	Alive	Non Spanish speaking, Non Hispanic	-
SJSTS019605	Soft Tissue Sarcoma	STS	15.23	Male	Adolescent	Germline	WES	SJLIFE	Alive	Non Spanish speaking, Non Hispanic	-
SJSTS042130	Soft Tissue Sarcoma	STS	15.29	Male	Adolescent	Germline	WES	SJLIFE	Alive	Non Spanish speaking, Non Hispanic	-
SJSTS018864	Soft Tissue Sarcoma	STS	15.38	Female	Adolescent	Germline	WES	SJLIFE	Alive	Non Spanish speaking, Non Hispanic	-
SJSTS042132	Soft Tissue Sarcoma	STS	15.55	Female	Adolescent	Germline	WES	SJLIFE	Alive	Non Spanish speaking, Non Hispanic	-
SJSTS019622	Soft Tissue Sarcoma	STS	15.76	Female	Adolescent	Germline	WES	SJLIFE	Alive	Non Spanish speaking, Non Hispanic	-
SJSTS019612	Soft Tissue Sarcoma	STS	15.76	Male	Adolescent	Germline	WES	SJLIFE	Alive	Non Spanish speaking, Non Hispanic	-
SJSTS019616	Soft Tissue Sarcoma	STS	15.85	Male	Adolescent	Germline	WES	SJLIFE	Alive	Non Spanish speaking, Non Hispanic	-
SJSTS042129	Soft Tissue Sarcoma	STS	17.25	Female	Adolescent	Germline	WES	SJLIFE	Alive	Non Spanish speaking, Non Hispanic	-
SJSTS018873	Soft Tissue Sarcoma	STS	17.41	Male	Adolescent	Germline	WES	SJLIFE	Alive	Non Spanish speaking, Non Hispanic	-
SJSTS019608	Soft Tissue Sarcoma	STS	17.43	Male	Adolescent	Germline	WES	SJLIFE	Alive	Non Spanish speaking, Non Hispanic	-
SJSTS017952	Soft Tissue Sarcoma	STS	17.55	Female	Adolescent	Germline	WES	SJLIFE	Alive	Non Spanish speaking, Non Hispanic	-
SJSTS042131	Soft Tissue Sarcoma	STS	17.68	Female	Adolescent	Germline	WES	SJLIFE	Alive	Non Spanish speaking, Non Hispanic	-
SJSTS018860	Soft Tissue Sarcoma	STS	17.85	Female	Adolescent	Germline	WES	SJLIFE	Alive	Non Spanish speaking, Non Hispanic	-
SJSTS041010	Soft Tissue Sarcoma	STS	18.1	Male	Adolescent	Germline	WES	SJLIFE	Alive	Non Spanish speaking, Non Hispanic	-
SJSTS018866	Soft Tissue Sarcoma	STS	18.64	Female	Adolescent	Germline	WES	SJLIFE	Alive	Non Spanish speaking, Non Hispanic	-
SJSTS019627	Soft Tissue Sarcoma	STS	19.42	Male	Adolescent	Germline	WES	SJLIFE	Alive	Non Spanish speaking, Non Hispanic	-
SJSTS041647	Soft Tissue Sarcoma	STS	20.78	Male	Young Adult	Germline	WES	SJLIFE	Alive	Non Spanish speaking, Non Hispanic	-
SJSTS019603	Soft Tissue Sarcoma	STS	20.9	Male	Young Adult	Germline	WES	SJLIFE	Alive	Non Spanish speaking, Non Hispanic	-
SJSTS043936	Soft Tissue Sarcoma	STS				Germline	WES	SJLIFE	Alive	-	-
SJSTS043935	Soft Tissue Sarcoma	STS				Germline	WES	SJLIFE	Alive	-	-
SJSTS043137	Soft Tissue Sarcoma	STS				Germline	WES	SJLIFE	Alive	-	-
SJSTS042888	Soft Tissue Sarcoma	STS				Germline	WES	SJLIFE	Alive	-	-
SJST019551	Other Solid Tumor	OST	2.65	Female	Children	Germline	WES	SJLIFE	Alive	Non Spanish speaking, Non Hispanic	-
SJST019851	Other Solid Tumor	OST	2.66	Female	Children	Germline	WES	SJLIFE	Alive	Non Spanish speaking, Non Hispanic	-
SJST042112	Other Solid Tumor	OST	11.16	Female	Children	Germline	WES	SJLIFE	Alive	Non Spanish speaking, Non Hispanic	-
SJST041646	Other Solid Tumor	OST	15.68	Male	Adolescent	Germline	WES	SJLIFE	Alive	Non Spanish speaking, Non Hispanic	-
SJST019550	Other Solid Tumor	OST	17.13	Female	Adolescent	Germline	WES	SJLIFE	Alive	Non Spanish speaking, Non Hispanic	-
SJST019552	Other Solid Tumor	OST	17.52	Male	Adolescent	Germline	WES	SJLIFE	Alive	Non Spanish speaking, Non Hispanic	-
SJST019553	Other Solid Tumor	OST	19.09	Male	Adolescent	Germline	WES	SJLIFE	Alive	Non Spanish speaking, Non Hispanic	-
SJST044166	Other Solid Tumor	OST				Germline	WES	SJLIFE	Alive	-	-
SJST043961	Other Solid Tumor	OST				Germline	WES	SJLIFE	Alive	-	-
SJST043460	Other Solid Tumor	OST				Germline	WES	SJLIFE	Alive	-	-
SJWLM041697	Wilms' tumor	WLM	0.16	Female	Children	Germline	WES	SJLIFE	Alive	Non Spanish speaking, Non Hispanic	-
SJWLM018880	Wilms' tumor	WLM	0.17	Male	Children	Germline	WES	SJLIFE	Alive	Non Spanish speaking, Non Hispanic	-
SJWLM018903	Wilms' tumor	WLM	0.24	Female	Children	Germline	WES	SJLIFE	Alive	Non Spanish speaking, Non Hispanic	-
SJWLM019671	Wilms' tumor	WLM	0.28	Female	Children	Germline	WES	SJLIFE	Alive	Non Spanish speaking, Non Hispanic	-
SJWLM042769	Wilms' tumor	WLM	0.29	Male	Children	Germline	WES	SJLIFE	Alive	Non Spanish speaking, Non Hispanic	-
SJWLM019698	Wilms' tumor	WLM	0.38	Female	Children	Germline	WES	SJLIFE	Alive	Non Spanish speaking, Non Hispanic	-
SJWLM041703	Wilms' tumor	WLM	0.42	Male	Children	Germline	WES	SJLIFE	Alive	Non Spanish speaking, Non Hispanic	-
SJWLM019687	Wilms' tumor	WLM	0.45	Female	Children	Germline	WES	SJLIFE	Alive	Non Spanish speaking, Non Hispanic	-
SJWLM019650	Wilms' tumor	WLM	0.5	Male	Children	Germline	WES	SJLIFE	Alive	Non Spanish speaking, Non Hispanic	-
SJWLM042770	Wilms' tumor	WLM	0.53	Male	Children	Germline	WES	SJLIFE	Alive	Non Spanish speaking, Non Hispanic	-
SJWLM041705	Wilms' tumor	WLM	0.53	Female	Children	Germline	WES	SJLIFE	Alive	Non Spanish speaking, Non Hispanic	-
SJWLM041706	Wilms' tumor	WLM	0.55	Female	Children	Germline	WES	SJLIFE	Alive	Non Spanish speaking, Non Hispanic	-
SJWLM019633	Wilms' tumor	WLM	0.59	Female	Children	Germline	WES	SJLIFE	Alive	Non Spanish speaking, Non Hispanic	-
SJWLM019850	Wilms' tumor	WLM	0.61	Female	Children	Germline	WES	SJLIFE	Alive	Non Spanish speaking, Non Hispanic	-
SJWLM019666	Wilms' tumor	WLM	0.62	Male	Children	Germline	WES	SJLIFE	Alive	Non Spanish speaking, Non Hispanic	-
SJWLM017963	Wilms' tumor	WLM	0.76	Male	Children	Germline	WES	SJLIFE	Alive	Non Spanish speaking, Non Hispanic	-
SJWLM017953	Wilms' tumor	WLM	0.77	Female	Children	Germline	WES	SJLIFE	Alive	Non Spanish speaking, Non Hispanic	-
SJWLM018886	Wilms' tumor	WLM	0.81	Male	Children	Germline	WES	SJLIFE	Alive	Non Spanish speaking, Non Hispanic	-
SJWLM041698	Wilms' tumor	WLM	0.91	Female	Children	Germline	WES	SJLIFE	Alive	Non Spanish speaking, Non Hispanic	-
SJWLM018892	Wilms' tumor	WLM	1.02	Female	Children	Germline	WES	SJLIFE	Alive	Non Spanish speaking, Non Hispanic	-
SJWLM041700	Wilms' tumor	WLM	1.04	Male	Children	Germline	WES	SJLIFE	Alive	Non Spanish speaking, Non Hispanic	-
SJWLM019846	Wilms' tumor	WLM	1.04	Male	Children	Germline	WES	SJLIFE	Alive	Non Spanish speaking, Non Hispanic	-
SJWLM018894	Wilms' tumor	WLM	1.05	Female	Children	Germline	WES	SJLIFE	Alive	Non Spanish speaking, Non Hispanic	-
SJWLM017959	Wilms' tumor	WLM	1.06	Female	Children	Germline	WES	SJLIFE	Alive	Non Spanish speaking, Non Hispanic	-
SJWLM018884	Wilms' tumor	WLM	1.1	Female	Children	Germline	WES	SJLIFE	Alive	Non Spanish speaking, Non Hispanic	-
SJWLM019677	Wilms' tumor	WLM	1.11	Female	Children	Germline	WES	SJLIFE	Alive	Non Spanish speaking, Non Hispanic	-
SJWLM018882	Wilms' tumor	WLM	1.14	Male	Children	Germline	WES	SJLIFE	Alive	Non Spanish speaking, Non Hispanic	-
SJWLM018908	Wilms' tumor	WLM	1.15	Female	Children	Germline	WES	SJLIFE	Alive	Non Spanish speaking, Non Hispanic	-
SJWLM041712	Wilms' tumor	WLM	1.22	Male	Children	Germline	WES	SJLIFE	Alive	Non Spanish speaking, Non Hispanic	-
SJWLM019694	Wilms' tumor	WLM	1.23	Female	Children	Germline	WES	SJLIFE	Alive	Non Spanish speaking, Non Hispanic	-
SJWLM040961	Wilms' tumor	WLM	1.25	Male	Children	Germline	WES	SJLIFE	Alive	Non Spanish speaking, Non Hispanic	-
SJWLM019839	Wilms' tumor	WLM	1.27	Female	Children	Germline	WES	SJLIFE	Alive	Non Spanish speaking, Non Hispanic	-
SJWLM019672	Wilms' tumor	WLM	1.28	Female	Children	Germline	WES	SJLIFE	Alive	Non Spanish speaking, Non Hispanic	-
SJWLM018915	Wilms' tumor	WLM	1.28	Female	Children	Germline	WES	SJLIFE	Alive	Non Spanish speaking, Non Hispanic	-
SJWLM018887	Wilms' tumor	WLM	1.53	Female	Children	Germline	WES	SJLIFE	Alive	Non Spanish speaking, Non Hispanic	-
SJWLM041025	Wilms' tumor	WLM	1.54	Female	Children	Germline	WES	SJLIFE	Alive	Non Spanish speaking, Non Hispanic	-
SJWLM019699	Wilms' tumor	WLM	1.57	Male	Children	Germline	WES	SJLIFE	Alive	Non Spanish speaking, Non Hispanic	-
SJWLM019674	Wilms' tumor	WLM	1.59	Male	Children	Germline	WES	SJLIFE	Alive	Non Spanish speaking, Non Hispanic	-
SJWLM019659	Wilms' tumor	WLM	1.64	Female	Children	Germline	WES	SJLIFE	Alive	Non Spanish speaking, Non Hispanic	-
SJWLM019847	Wilms' tumor	WLM	1.71	Male	Children	Germline	WES	SJLIFE	Alive	Non Spanish speaking, Non Hispanic	-
SJWLM019843	Wilms' tumor	WLM	1.71	Male	Children	Germline	WES	SJLIFE	Alive	Non Spanish speaking, Non Hispanic	-
SJWLM019842	Wilms' tumor	WLM	1.71	Male	Children	Germline	WES	SJLIFE	Alive	Non Spanish speaking, Non Hispanic	-
SJWLM019641	Wilms' tumor	WLM	1.71	Female	Children	Germline	WES	SJLIFE	Alive	Non Spanish speaking, Non Hispanic	-
SJWLM019840	Wilms' tumor	WLM	1.72	Male	Children	Germline	WES	SJLIFE	Alive	Non Spanish speaking, Non Hispanic	-
SJWLM018888	Wilms' tumor	WLM	1.72	Female	Children	Germline	WES	SJLIFE	Alive	Non Spanish speaking, Non Hispanic	-
SJWLM041713	Wilms' tumor	WLM	1.74	Female	Children	Germline	WES	SJLIFE	Alive	Non Spanish speaking, Non Hispanic	-
SJWLM018889	Wilms' tumor	WLM	1.74	Male	Children	Germline	WES	SJLIFE	Alive	Non Spanish speaking, Non Hispanic	-
SJWLM018874	Wilms' tumor	WLM	1.74	Male	Children	Germline	WES	SJLIFE	Alive	Non Spanish speaking, Non Hispanic	-
SJWLM040965	Wilms' tumor	WLM	1.79	Female	Children	Germline	WES	SJLIFE	Alive	Non Spanish speaking, Non Hispanic	-
SJWLM041701	Wilms' tumor	WLM	1.83	Male	Children	Germline	WES	SJLIFE	Alive	Non Spanish speaking, Non Hispanic	-
SJWLM019648	Wilms' tumor	WLM	1.86	Male	Children	Germline	WES	SJLIFE	Alive	Non Spanish speaking, Non Hispanic	-
SJWLM041719	Wilms' tumor	WLM	1.9	Male	Children	Germline	WES	SJLIFE	Alive	Non Spanish speaking, Non Hispanic	-
SJWLM019681	Wilms' tumor	WLM	1.91	Female	Children	Germline	WES	SJLIFE	Alive	Non Spanish speaking, Non Hispanic	-
SJWLM018916	Wilms' tumor	WLM	2.01	Male	Children	Germline	WES	SJLIFE	Alive	Non Spanish speaking, Non Hispanic	-
SJWLM018891	Wilms' tumor	WLM	2.03	Female	Children	Germline	WES	SJLIFE	Alive	Non Spanish speaking, Non Hispanic	-
SJWLM041714	Wilms' tumor	WLM	2.06	Female	Children	Germline	WES	SJLIFE	Alive	Non Spanish speaking, Non Hispanic	-
SJWLM041699	Wilms' tumor	WLM	2.06	Female	Children	Germline	WES	SJLIFE	Alive	Non Spanish speaking, Non Hispanic	-
SJWLM019697	Wilms' tumor	WLM	2.07	Male	Children	Germline	WES	SJLIFE	Alive	Non Spanish speaking, Non Hispanic	-
SJWLM019656	Wilms' tumor	WLM	2.08	Female	Children	Germline	WES	SJLIFE	Alive	Non Spanish speaking, Non Hispanic	-
SJWLM018905	Wilms' tumor	WLM	2.09	Male	Children	Germline	WES	SJLIFE	Alive	Non Spanish speaking, Non Hispanic	-
SJWLM019635	Wilms' tumor	WLM	2.1	Female	Children	Germline	WES	SJLIFE	Alive	Non Spanish speaking, Non Hispanic	-
SJWLM019652	Wilms' tumor	WLM	2.13	Female	Children	Germline	WES	SJLIFE	Alive	Non Spanish speaking, Non Hispanic	-
SJWLM018917	Wilms' tumor	WLM	2.14	Female	Children	Germline	WES	SJLIFE	Alive	Non Spanish speaking, Non Hispanic	-
SJWLM018909	Wilms' tumor	WLM	2.14	Male	Children	Germline	WES	SJLIFE	Alive	Non Spanish speaking, Non Hispanic	-
SJWLM019630	Wilms' tumor	WLM	2.17	Male	Children	Germline	WES	SJLIFE	Alive	Non Spanish speaking, Non Hispanic	-
SJWLM042502	Wilms' tumor	WLM	2.18	Female	Children	Germline	WES	SJLIFE	Alive	Non Spanish speaking, Non Hispanic	-
SJWLM019685	Wilms' tumor	WLM	2.19	Male	Children	Germline	WES	SJLIFE	Alive	Non Spanish speaking, Non Hispanic	-
SJWLM019644	Wilms' tumor	WLM	2.22	Male	Children	Germline	WES	SJLIFE	Alive	Non Spanish speaking, Non Hispanic	-
SJWLM019657	Wilms' tumor	WLM	2.23	Male	Children	Germline	WES	SJLIFE	Alive	Non Spanish speaking, Non Hispanic	-
SJWLM019676	Wilms' tumor	WLM	2.31	Male	Children	Germline	WES	SJLIFE	Alive	Non Spanish speaking, Non Hispanic	-
SJWLM019636	Wilms' tumor	WLM	2.36	Male	Children	Germline	WES	SJLIFE	Alive	Non Spanish speaking, Non Hispanic	-
SJWLM019688	Wilms' tumor	WLM	2.38	Male	Children	Germline	WES	SJLIFE	Alive	Non Spanish speaking, Non Hispanic	-
SJWLM019691	Wilms' tumor	WLM	2.41	Female	Children	Germline	WES	SJLIFE	Alive	Non Spanish speaking, Non Hispanic	-
SJWLM019678	Wilms' tumor	WLM	2.44	Female	Children	Germline	WES	SJLIFE	Alive	Non Spanish speaking, Non Hispanic	-
SJWLM042137	Wilms' tumor	WLM	2.48	Female	Children	Germline	WES	SJLIFE	Alive	Non Spanish speaking, Non Hispanic	-
SJWLM041704	Wilms' tumor	WLM	2.49	Female	Children	Germline	WES	SJLIFE	Alive	Non Spanish speaking, Non Hispanic	-
SJWLM018896	Wilms' tumor	WLM	2.54	Female	Children	Germline	WES	SJLIFE	Alive	Non Spanish speaking, Non Hispanic	-
SJWLM042861	Wilms' tumor	WLM	2.58	Female	Children	Germline	WES	SJLIFE	Alive	Non Spanish speaking, Non Hispanic	-
SJWLM018885	Wilms' tumor	WLM	2.67	Male	Children	Germline	WES	SJLIFE	Alive	Non Spanish speaking, Non Hispanic	-
SJWLM018914	Wilms' tumor	WLM	2.68	Female	Children	Germline	WES	SJLIFE	Alive	Non Spanish speaking, Non Hispanic	-
SJWLM018881	Wilms' tumor	WLM	2.72	Male	Children	Germline	WES	SJLIFE	Alive	Non Spanish speaking, Non Hispanic	-
SJWLM019646	Wilms' tumor	WLM	2.75	Female	Children	Germline	WES	SJLIFE	Alive	Non Spanish speaking, Non Hispanic	-
SJWLM019631	Wilms' tumor	WLM	2.77	Male	Children	Germline	WES	SJLIFE	Alive	Non Spanish speaking, Non Hispanic	-
SJWLM019664	Wilms' tumor	WLM	2.82	Female	Children	Germline	WES	SJLIFE	Alive	Non Spanish speaking, Non Hispanic	-
SJWLM042139	Wilms' tumor	WLM	2.92	Male	Children	Germline	WES	SJLIFE	Alive	Non Spanish speaking, Non Hispanic	-
SJWLM019704	Wilms' tumor	WLM	3.05	Female	Children	Germline	WES	SJLIFE	Alive	Non Spanish speaking, Non Hispanic	-
SJWLM019663	Wilms' tumor	WLM	3.05	Male	Children	Germline	WES	SJLIFE	Alive	Non Spanish speaking, Non Hispanic	-
SJWLM019696	Wilms' tumor	WLM	3.07	Male	Children	Germline	WES	SJLIFE	Alive	Non Spanish speaking, Non Hispanic	-
SJWLM018895	Wilms' tumor	WLM	3.09	Male	Children	Germline	WES	SJLIFE	Alive	Non Spanish speaking, Non Hispanic	-
SJWLM018877	Wilms' tumor	WLM	3.09	Female	Children	Germline	WES	SJLIFE	Alive	Non Spanish speaking, Non Hispanic	-
SJWLM017954	Wilms' tumor	WLM	3.1	Male	Children	Germline	WES	SJLIFE	Alive	Non Spanish speaking, Non Hispanic	-
SJWLM018897	Wilms' tumor	WLM	3.11	Female	Children	Germline	WES	SJLIFE	Alive	Non Spanish speaking, Non Hispanic	-
SJWLM018910	Wilms' tumor	WLM	3.16	Male	Children	Germline	WES	SJLIFE	Alive	Non Spanish speaking, Non Hispanic	-
SJWLM041709	Wilms' tumor	WLM	3.19	Male	Children	Germline	WES	SJLIFE	Alive	Non Spanish speaking, Non Hispanic	-
SJWLM019662	Wilms' tumor	WLM	3.2	Female	Children	Germline	WES	SJLIFE	Alive	Non Spanish speaking, Non Hispanic	-
SJWLM017962	Wilms' tumor	WLM	3.22	Male	Children	Germline	WES	SJLIFE	Alive	Non Spanish speaking, Non Hispanic	-
SJWLM019660	Wilms' tumor	WLM	3.23	Female	Children	Germline	WES	SJLIFE	Alive	Non Spanish speaking, Non Hispanic	-
SJWLM018911	Wilms' tumor	WLM	3.3	Female	Children	Germline	WES	SJLIFE	Alive	Non Spanish speaking, Non Hispanic	-
SJWLM041695	Wilms' tumor	WLM	3.35	Male	Children	Germline	WES	SJLIFE	Alive	Non Spanish speaking, Non Hispanic	-
SJWLM019661	Wilms' tumor	WLM	3.38	Male	Children	Germline	WES	SJLIFE	Alive	Non Spanish speaking, Non Hispanic	-
SJWLM019638	Wilms' tumor	WLM	3.39	Male	Children	Germline	WES	SJLIFE	Alive	Non Spanish speaking, Non Hispanic	-
SJWLM019689	Wilms' tumor	WLM	3.47	Male	Children	Germline	WES	SJLIFE	Alive	Non Spanish speaking, Non Hispanic	-
SJWLM018876	Wilms' tumor	WLM	3.5	Male	Children	Germline	WES	SJLIFE	Alive	Non Spanish speaking, Non Hispanic	-
SJWLM041711	Wilms' tumor	WLM	3.52	Female	Children	Germline	WES	SJLIFE	Alive	Non Spanish speaking, Non Hispanic	-
SJWLM019684	Wilms' tumor	WLM	3.52	Female	Children	Germline	WES	SJLIFE	Alive	Non Spanish speaking, Non Hispanic	-
SJWLM041710	Wilms' tumor	WLM	3.56	Female	Children	Germline	WES	SJLIFE	Alive	Non Spanish speaking, Non Hispanic	-
SJWLM019849	Wilms' tumor	WLM	3.63	Female	Children	Germline	WES	SJLIFE	Alive	Non Spanish speaking, Non Hispanic	-
SJWLM041694	Wilms' tumor	WLM	3.66	Female	Children	Germline	WES	SJLIFE	Alive	Non Spanish speaking, Non Hispanic	-
SJWLM019708	Wilms' tumor	WLM	3.69	Male	Children	Germline	WES	SJLIFE	Alive	Non Spanish speaking, Non Hispanic	-
SJWLM018878	Wilms' tumor	WLM	3.72	Female	Children	Germline	WES	SJLIFE	Alive	Non Spanish speaking, Non Hispanic	-
SJWLM041718	Wilms' tumor	WLM	3.75	Female	Children	Germline	WES	SJLIFE	Alive	Non Spanish speaking, Non Hispanic	-
SJWLM019841	Wilms' tumor	WLM	3.79	Female	Children	Germline	WES	SJLIFE	Alive	Non Spanish speaking, Non Hispanic	-
SJWLM019682	Wilms' tumor	WLM	3.79	Male	Children	Germline	WES	SJLIFE	Alive	Non Spanish speaking, Non Hispanic	-
SJWLM041702	Wilms' tumor	WLM	3.81	Female	Children	Germline	WES	SJLIFE	Alive	Non Spanish speaking, Non Hispanic	-
SJWLM019844	Wilms' tumor	WLM	3.82	Female	Children	Germline	WES	SJLIFE	Alive	Non Spanish speaking, Non Hispanic	-
SJWLM018901	Wilms' tumor	WLM	3.82	Female	Children	Germline	WES	SJLIFE	Alive	Non Spanish speaking, Non Hispanic	-
SJWLM042140	Wilms' tumor	WLM	3.85	Female	Children	Germline	WES	SJLIFE	Alive	Non Spanish speaking, Non Hispanic	-
SJWLM018898	Wilms' tumor	WLM	3.89	Male	Children	Germline	WES	SJLIFE	Alive	Non Spanish speaking, Non Hispanic	-
SJWLM018918	Wilms' tumor	WLM	4.05	Female	Children	Germline	WES	SJLIFE	Alive	Non Spanish speaking, Non Hispanic	-
SJWLM019679	Wilms' tumor	WLM	4.13	Male	Children	Germline	WES	SJLIFE	Alive	Non Spanish speaking, Non Hispanic	-
SJWLM019632	Wilms' tumor	WLM	4.15	Male	Children	Germline	WES	SJLIFE	Alive	Non Spanish speaking, Non Hispanic	-
SJWLM018893	Wilms' tumor	WLM	4.17	Female	Children	Germline	WES	SJLIFE	Alive	Non Spanish speaking, Non Hispanic	-
SJWLM042768	Wilms' tumor	WLM	4.19	Male	Children	Germline	WES	SJLIFE	Alive	Non Spanish speaking, Non Hispanic	-
SJWLM019675	Wilms' tumor	WLM	4.22	Female	Children	Germline	WES	SJLIFE	Alive	Non Spanish speaking, Non Hispanic	-
SJWLM018902	Wilms' tumor	WLM	4.22	Female	Children	Germline	WES	SJLIFE	Alive	Non Spanish speaking, Non Hispanic	-
SJWLM040987	Wilms' tumor	WLM	4.25	Male	Children	Germline	WES	SJLIFE	Alive	Non Spanish speaking, Non Hispanic	-
SJWLM017961	Wilms' tumor	WLM	4.26	Male	Children	Germline	WES	SJLIFE	Alive	Non Spanish speaking, Non Hispanic	-
SJWLM017957	Wilms' tumor	WLM	4.3	Male	Children	Germline	WES	SJLIFE	Alive	Non Spanish speaking, Non Hispanic	-
SJWLM018890	Wilms' tumor	WLM	4.33	Female	Children	Germline	WES	SJLIFE	Alive	Non Spanish speaking, Non Hispanic	-
SJWLM019706	Wilms' tumor	WLM	4.38	Male	Children	Germline	WES	SJLIFE	Alive	Non Spanish speaking, Non Hispanic	-
SJWLM018920	Wilms' tumor	WLM	4.38	Female	Children	Germline	WES	SJLIFE	Alive	Non Spanish speaking, Non Hispanic	-
SJWLM018900	Wilms' tumor	WLM	4.38	Male	Children	Germline	WES	SJLIFE	Alive	Non Spanish speaking, Non Hispanic	-
SJWLM041696	Wilms' tumor	WLM	4.44	Female	Children	Germline	WES	SJLIFE	Alive	Non Spanish speaking, Non Hispanic	-
SJWLM019639	Wilms' tumor	WLM	4.45	Female	Children	Germline	WES	SJLIFE	Alive	Non Spanish speaking, Non Hispanic	-
SJWLM018875	Wilms' tumor	WLM	4.51	Female	Children	Germline	WES	SJLIFE	Alive	Non Spanish speaking, Non Hispanic	-
SJWLM019667	Wilms' tumor	WLM	4.54	Male	Children	Germline	WES	SJLIFE	Alive	Non Spanish speaking, Non Hispanic	-
SJWLM019695	Wilms' tumor	WLM	4.67	Female	Children	Germline	WES	SJLIFE	Alive	Non Spanish speaking, Non Hispanic	-
SJWLM041708	Wilms' tumor	WLM	4.71	Female	Children	Germline	WES	SJLIFE	Alive	Non Spanish speaking, Non Hispanic	-
SJWLM019642	Wilms' tumor	WLM	4.71	Female	Children	Germline	WES	SJLIFE	Alive	Non Spanish speaking, Non Hispanic	-
SJWLM019686	Wilms' tumor	WLM	4.73	Female	Children	Germline	WES	SJLIFE	Alive	Non Spanish speaking, Non Hispanic	-
SJWLM042138	Wilms' tumor	WLM	4.77	Male	Children	Germline	WES	SJLIFE	Alive	Non Spanish speaking, Non Hispanic	-
SJWLM041717	Wilms' tumor	WLM	4.78	Female	Children	Germline	WES	SJLIFE	Alive	Non Spanish speaking, Non Hispanic	-
SJWLM019647	Wilms' tumor	WLM	4.81	Female	Children	Germline	WES	SJLIFE	Alive	Non Spanish speaking, Non Hispanic	-
SJWLM040988	Wilms' tumor	WLM	4.92	Female	Children	Germline	WES	SJLIFE	Alive	Non Spanish speaking, Non Hispanic	-
SJWLM019640	Wilms' tumor	WLM	5.02	Male	Children	Germline	WES	SJLIFE	Alive	Non Spanish speaking, Non Hispanic	-
SJWLM018899	Wilms' tumor	WLM	5.06	Female	Children	Germline	WES	SJLIFE	Alive	Non Spanish speaking, Non Hispanic	-
SJWLM018912	Wilms' tumor	WLM	5.08	Female	Children	Germline	WES	SJLIFE	Alive	Non Spanish speaking, Non Hispanic	-
SJWLM019629	Wilms' tumor	WLM	5.09	Male	Children	Germline	WES	SJLIFE	Alive	Non Spanish speaking, Non Hispanic	-
SJWLM019680	Wilms' tumor	WLM	5.15	Female	Children	Germline	WES	SJLIFE	Alive	Non Spanish speaking, Non Hispanic	-
SJWLM018919	Wilms' tumor	WLM	5.17	Female	Children	Germline	WES	SJLIFE	Alive	Non Spanish speaking, Non Hispanic	-
SJWLM019692	Wilms' tumor	WLM	5.22	Male	Children	Germline	WES	SJLIFE	Alive	Non Spanish speaking, Non Hispanic	-
SJWLM018904	Wilms' tumor	WLM	5.25	Female	Children	Germline	WES	SJLIFE	Alive	Non Spanish speaking, Non Hispanic	-
SJWLM017958	Wilms' tumor	WLM	5.47	Female	Children	Germline	WES	SJLIFE	Alive	Non Spanish speaking, Non Hispanic	-
SJWLM017956	Wilms' tumor	WLM	5.56	Female	Children	Germline	WES	SJLIFE	Alive	Non Spanish speaking, Non Hispanic	-
SJWLM041720	Wilms' tumor	WLM	5.61	Female	Children	Germline	WES	SJLIFE	Alive	Non Spanish speaking, Non Hispanic	-
SJWLM019673	Wilms' tumor	WLM	5.79	Female	Children	Germline	WES	SJLIFE	Alive	Non Spanish speaking, Non Hispanic	-
SJWLM019665	Wilms' tumor	WLM	5.79	Female	Children	Germline	WES	SJLIFE	Alive	Non Spanish speaking, Non Hispanic	-
SJWLM019653	Wilms' tumor	WLM	5.83	Male	Children	Germline	WES	SJLIFE	Alive	Non Spanish speaking, Non Hispanic	-
SJWLM019628	Wilms' tumor	WLM	5.83	Female	Children	Germline	WES	SJLIFE	Alive	Non Spanish speaking, Non Hispanic	-
SJWLM017955	Wilms' tumor	WLM	5.83	Female	Children	Germline	WES	SJLIFE	Alive	Non Spanish speaking, Non Hispanic	-
SJWLM019670	Wilms' tumor	WLM	5.94	Female	Children	Germline	WES	SJLIFE	Alive	Non Spanish speaking, Non Hispanic	-
SJWLM018906	Wilms' tumor	WLM	5.94	Female	Children	Germline	WES	SJLIFE	Alive	Non Spanish speaking, Non Hispanic	-
SJWLM019668	Wilms' tumor	WLM	5.99	Male	Children	Germline	WES	SJLIFE	Alive	Non Spanish speaking, Non Hispanic	-
SJWLM019845	Wilms' tumor	WLM	6.02	Male	Children	Germline	WES	SJLIFE	Alive	Non Spanish speaking, Non Hispanic	-
SJWLM019693	Wilms' tumor	WLM	6.17	Female	Children	Germline	WES	SJLIFE	Alive	Non Spanish speaking, Non Hispanic	-
SJWLM019655	Wilms' tumor	WLM	6.3	Female	Children	Germline	WES	SJLIFE	Alive	Non Spanish speaking, Non Hispanic	-
SJWLM019637	Wilms' tumor	WLM	6.38	Female	Children	Germline	WES	SJLIFE	Alive	Non Spanish speaking, Non Hispanic	-
SJWLM019705	Wilms' tumor	WLM	6.39	Female	Children	Germline	WES	SJLIFE	Alive	South or Central Amercian	-
SJWLM018907	Wilms' tumor	WLM	6.4	Female	Children	Germline	WES	SJLIFE	Alive	Non Spanish speaking, Non Hispanic	-
SJWLM019707	Wilms' tumor	WLM	6.46	Female	Children	Germline	WES	SJLIFE	Alive	Non Spanish speaking, Non Hispanic	-
SJWLM018883	Wilms' tumor	WLM	6.51	Female	Children	Germline	WES	SJLIFE	Alive	Non Spanish speaking, Non Hispanic	-
SJWLM018879	Wilms' tumor	WLM	6.58	Female	Children	Germline	WES	SJLIFE	Alive	Non Spanish speaking, Non Hispanic	-
SJWLM019634	Wilms' tumor	WLM	6.72	Male	Children	Germline	WES	SJLIFE	Alive	Non Spanish speaking, Non Hispanic	-
SJWLM042533	Wilms' tumor	WLM	6.74	Female	Children	Germline	WES	SJLIFE	Alive	Non Spanish speaking, Non Hispanic	-
SJWLM019848	Wilms' tumor	WLM	7.03	Male	Children	Germline	WES	SJLIFE	Alive	Non Spanish speaking, Non Hispanic	-
SJWLM019645	Wilms' tumor	WLM	7.22	Female	Children	Germline	WES	SJLIFE	Alive	Non Spanish speaking, Non Hispanic	-
SJWLM019654	Wilms' tumor	WLM	7.41	Female	Children	Germline	WES	SJLIFE	Alive	Non Spanish speaking, Non Hispanic	-
SJWLM017960	Wilms' tumor	WLM	7.43	Male	Children	Germline	WES	SJLIFE	Alive	Non Spanish speaking, Non Hispanic	-
SJWLM041707	Wilms' tumor	WLM	7.52	Female	Children	Germline	WES	SJLIFE	Alive	Non Spanish speaking, Non Hispanic	-
SJWLM019690	Wilms' tumor	WLM	8.05	Male	Children	Germline	WES	SJLIFE	Alive	Non Spanish speaking, Non Hispanic	-
SJWLM041716	Wilms' tumor	WLM	8.13	Male	Children	Germline	WES	SJLIFE	Alive	Non Spanish speaking, Non Hispanic	-
SJWLM019703	Wilms' tumor	WLM	8.7	Male	Children	Germline	WES	SJLIFE	Alive	Non Spanish speaking, Non Hispanic	-
SJWLM019702	Wilms' tumor	WLM	9.17	Female	Children	Germline	WES	SJLIFE	Alive	Non Spanish speaking, Non Hispanic	-
SJWLM041721	Wilms' tumor	WLM	9.89	Male	Children	Germline	WES	SJLIFE	Alive	Non Spanish speaking, Non Hispanic	-
SJWLM019701	Wilms' tumor	WLM	10.43	Female	Children	Germline	WES	SJLIFE	Alive	Non Spanish speaking, Non Hispanic	-
SJWLM041715	Wilms' tumor	WLM	10.61	Male	Children	Germline	WES	SJLIFE	Alive	Non Spanish speaking, Non Hispanic	-
SJWLM018913	Wilms' tumor	WLM	12.05	Male	Children	Germline	WES	SJLIFE	Alive	Non Spanish speaking, Non Hispanic	-
SJWLM019649	Wilms' tumor	WLM	12.33	Female	Children	Germline	WES	SJLIFE	Alive	Non Spanish speaking, Non Hispanic	-
SJWLM019700	Wilms' tumor	WLM	15.08	Female	Adolescent	Germline	WES	SJLIFE	Alive	Non Spanish speaking, Non Hispanic	-
SJWLM042141	Wilms' tumor	WLM	15.58	Male	Adolescent	Germline	WES	SJLIFE	Alive	Non Spanish speaking, Non Hispanic	-
SJWLM044978	Wilms' tumor	WLM				Germline	WES	SJLIFE	Alive	-	-
SJWLM044962	Wilms' tumor	WLM				Germline	WES	SJLIFE	Alive	-	-
SJWLM044164	Wilms' tumor	WLM				Germline	WES	SJLIFE	Alive	-	-
SJWLM043955	Wilms' tumor	WLM				Germline	WES	SJLIFE	Alive	-	-
SJWLM043953	Wilms' tumor	WLM				Germline	WES	SJLIFE	Alive	-	-
SJWLM043938	Wilms' tumor	WLM				Germline	WES	SJLIFE	Alive	-	-
SJWLM043923	Wilms' tumor	WLM				Germline	WES	SJLIFE	Alive	-	-
SJWLM043921	Wilms' tumor	WLM				Germline	WES	SJLIFE	Alive	-	-
SJWLM043919	Wilms' tumor	WLM				Germline	WES	SJLIFE	Alive	-	-
SJWLM043918	Wilms' tumor	WLM				Germline	WES	SJLIFE	Alive	-	-
SJWLM043895	Wilms' tumor	WLM				Germline	WES	SJLIFE	Alive	-	-
SJWLM043456	Wilms' tumor	WLM				Germline	WES	SJLIFE	Alive	-	-
SJWLM043455	Wilms' tumor	WLM				Germline	WES	SJLIFE	Alive	-	-
SJWLM043128	Wilms' tumor	WLM				Germline	WES	SJLIFE	Alive	-	-
SJWLM042886	Wilms' tumor	WLM				Germline	WES	SJLIFE	Alive	-	-
CCF11008	Adrenocortical Carcinoma	ACT	19	Female	Adolescent	Germline	WES	CCF	Alive	-	White
CCF10699	High Grade Glioma	HGG	18	Male	Adolescent	Germline	WES	CCF	Deceased	-	White
CCF10723	High Grade Glioma	HGG	12	Male	Children	Germline	WES	CCF	Alive	-	White
CCF10769	High Grade Glioma	HGG	17	Male	Adolescent	Germline	WES	CCF	Alive	-	White
CCF10770	Low Grade Glioma	LGG	19	Female	Adolescent	Germline	WES	CCF	Alive	-	White
CCF10783	High Grade Glioma	HGG	8	Male	Children	Germline	WES	CCF	Alive	-	White
CCF10839	Low Grade Glioma	LGG	7	Male	Children	Germline	WES	CCF	Deceased	-	White
CCF11814	High Grade Glioma	HGG	18	Male	Adolescent	Germline	WES	CCF	Alive	-	White
CCF10771	Ewing's Sarcoma	EWS	14	Male	Children	Germline	WES	CCF	Alive	-	White
CCF11170	Ewing's Sarcoma	EWS	9	Female	Children	Germline	WES	CCF	Alive	-	White
CCF11834	Ewing's Sarcoma	EWS	18	Female	Adolescent	Germline	WES	CCF	Alive	-	White
CCF12039	Ewing's Sarcoma	EWS	8	Male	Children	Germline	WES	CCF	Alive	-	White
CCF12040	Ewing's Sarcoma	EWS	16	Male	Adolescent	Germline	WES	CCF	Deceased	-	White
CCF12189	Ewing's Sarcoma	EWS	22	Male	Young Adult	Germline	WES	CCF	Alive	-	White
CCF11521	Central Nervous System	CNS	14	Female	Children	Germline	WES	CCF	Alive	-	White
CCF10781	Neuroblastoma	NBL	2	Female	Children	Germline	WES	CCF	Alive	-	White
CCF11805	Neuroblastoma	NBL	14	Female	Children	Germline	WES	CCF	Alive	-	African-American / White
CCF11930	Neuroblastoma	NBL	28	Male	Young Adult	Germline	WES	CCF	Alive	-	White
CCF11777	Osteosarcoma	OS	19	Male	Adolescent	Germline	WES	CCF	Deceased	-	White
CCF11813	Osteosarcoma	OS	5	Male	Children	Germline	WES	CCF	Alive	-	African-American / White
CCF11829	Osteosarcoma	OS	10	Female	Children	Germline	WES	CCF	Alive	-	White
CCF11835	Osteosarcoma	OS	11	Female	Children	Germline	WES	CCF	Alive	-	White
CCF11884	Osteosarcoma	OS	21	Male	Young Adult	Germline	WES	CCF	Alive	-	White
CCF11946	Osteosarcoma	OS	18	Female	Adolescent	Germline	WES	CCF	Alive	-	White
CCF11987	Osteosarcoma	OS	5	Male	Children	Germline	WES	CCF	Alive	-	-
CCF12020	Osteosarcoma	OS	11	Female	Children	Germline	WES	CCF	Alive	-	White
CCF12237	Osteosarcoma	OS	22	Male	Young Adult	Germline	WES	CCF	Alive	-	White
CCF12311	Osteosarcoma	OS	8	Female	Children	Germline	WES	CCF	Alive	-	African-American
CCF12327	Osteosarcoma	OS	10	Female	Children	Germline	WES	CCF	Alive	-	White
CCF13072	Osteosarcoma	OS	16	Male	Adolescent	Germline	WES	CCF	Alive	-	Filipino/ Chinese
CCF13084	Osteosarcoma	OS	3	Male	Children	Germline	WES	CCF	Alive	-	White
CCF13105	Osteosarcoma	OS	18	Male	Adolescent	Germline	WES	CCF	Alive	-	Asian
CCF12007	Germ Cell Tumor	GCT	13	Male	Children	Germline	WES	CCF	Alive	-	Costa Rica / Venezuela
CCF11485	Non-Malignant Tumor	NM	10	Male	Children	Germline	WES	CCF	Alive	-	African-American
CCF11804	Low Malignant Potential Renal Tumors	LMPRT	12	Female	Children	Germline	WES	CCF	Alive	-	White
CCF11993	Wilms' tumor	WLM	21	Male	Young Adult	Germline	WES	CCF	Alive	-	Other
CCF12081	Low Malignant Potential Renal Tumors	LMPRT	1	Male	Children	Germline	WES	CCF	Alive	-	Other
CCF12094	Wilms' tumor	WLM	2	Female	Children	Germline	WES	CCF	Alive	-	Other
CCF13037	Renal Cell Carcinoma	RCC	29	Male	Young Adult	Germline	WES	CCF	Alive	-	White
CCF10782	Soft Tissue Sarcoma	STS	6	Female	Children	Germline	WES	CCF	Deceased	-	White
CCF10903	Soft Tissue Sarcoma	STS	8	Female	Children	Germline	WES	CCF	Alive	-	Other
CCF11143	Soft Tissue Sarcoma	STS	0.5	Male	Children	Germline	WES	CCF	Alive	-	White
CCF11171	Soft Tissue Sarcoma	STS	16	Male	Adolescent	Germline	WES	CCF	Alive	-	White
CCF11769	Soft Tissue Sarcoma	STS	6	Male	Children	Germline	WES	CCF	Alive	-	White
CCF11848	Soft Tissue Sarcoma	STS	13	Female	Children	Germline	WES	CCF	Alive	-	White
CCF11950	Soft Tissue Sarcoma	STS	20	Male	Young Adult	Germline	WES	CCF	Alive	-	White
CCF12064	Rhabdomyosarcoma	RHB	2	Female	Children	Germline	WES	CCF	Alive	-	White
CCF12082	Soft Tissue Sarcoma	STS	9	Male	Children	Germline	WES	CCF	Alive	-	White
CCF12130	Rhabdomyosarcoma	RHB	6	Female	Children	Germline	WES	CCF	Alive	-	White
CCF13090	Rhabdomyosarcoma	RHB	2	Male	Children	Germline	WES	CCF	Alive	-	Other
