# Supplementary material for: Comprehensive germline genomic profiles of children, adolescents and young adults with solid tumors
Source: Nat Commun. 2020 May 5;11:2206. doi: 10.1038/s41467-020-16067-1 (PMC7200683; doi:10.1038/s41467-020-16067-1)
Supplement: Supplementary file 5 — Supplementary Data 2 [file 41467_2020_16067_MOESM5_ESM.xlsx]

## Sheet: Supplementary Data 2
Supplementary Data 2 List of known cancer predisposing genes (KCPG)
Gene Symbol	Mode of Inheritance	Mode of inheritance_Abbreviation	Gene_Classification	Chromosome location	Source
ABCB11	Autosomal-Recessive	AR	Not Classified	2q31.1	Rahman, 2014b (Pubmed ID 24429628)
ALK	Autosomal-Dominant	AD	Oncogene	2p23	Rahman, 2014b (Pubmed ID 24429628)
ANKRD26	Autosomal-Dominant	AD	Not Classified	10p12.1	McGee and Nichols, 2016 (Pubmed ID 27913494)
APC	Autosomal-Dominant	AD	Tumor Suppressor Gene	5q21	Rahman, 2014b (Pubmed ID 24429628)
APOBEC3B	Autosomal-Recessive	AR	Oncogene; Tumor Suppressor Gene	22q13.1	Cancer Gene Census Germline download 3/11/2019 (http://cancer.sanger.ac.uk/census/ )
AR	X-Linked-Dominant	XLD	Oncogene	Xq12	Cancer Gene Census Germline download 3/11/2019 (http://cancer.sanger.ac.uk/census/ )
ATM	Autosomal-Recessive ; Autosomal-Dominant	AR/AD	Tumor Suppressor Gene	11q22.3	Rahman, 2014b (Pubmed ID 24429628)
ATR	Autosomal-Dominant	AD	Tumor Suppressor Gene	3q23	Cancer Gene Census Germline download 3/11/2019 (http://cancer.sanger.ac.uk/census/ )
AXIN2	Autosomal-Dominant	AD	Not Classified	17q24.1	Rahman, 2014b (Pubmed ID 24429628)
BAP1	Autosomal-Dominant	AD	Tumor Suppressor Gene	3p21.31-p21.2	Rahman, 2014b (Pubmed ID 24429628)
BARD1	Autosomal-Dominant	AD	Tumor Suppressor Gene	2q35	Cancer Gene Census Germline download 3/11/2019 (http://cancer.sanger.ac.uk/census/ )
BLM	Autosomal-Recessive	AR	Tumor Suppressor Gene	15q26.1	Rahman, 2014b (Pubmed ID 24429628)
BMPR1A	Autosomal-Dominant	AD	Tumor Suppressor Gene	10q22.3	Rahman, 2014b (Pubmed ID 24429628)
BRAF	Autosomal-Dominant	AD	Oncogene	7q34	Zhang et al., 2015 (Pubmed ID 27050224)
BRCA1	Autosomal-Dominant	AD	Tumor Suppressor Gene	17q21	Rahman, 2014b (Pubmed ID 24429628)
BRCA2	Autosomal-Recessive ; Autosomal-Dominant	AR/AD	Tumor Suppressor Gene	13q12	Rahman, 2014b (Pubmed ID 24429628)
BRIP1	Autosomal-Recessive ; Autosomal-Dominant	AR/AD	Tumor Suppressor Gene	17q22	Rahman, 2014b (Pubmed ID 24429628)
BTK	X-Linked-Recessive	XLR	Oncogene; Tumor Suppressor Gene	Xq22.1	McGee and Nichols, 2016 (Pubmed ID 27913494)
BUB1B	Autosomal-Recessive	AR	Tumor Suppressor Gene	15q15	Rahman, 2014b (Pubmed ID 24429628)
CASP10	Autosomal-Dominant	AD	Not Classified	2q33.1	McGee and Nichols, 2016 (Pubmed ID 27913494)
CBL	Autosomal-Dominant	AD	Oncogene	11q23	Rahman, 2014b (Pubmed ID 24429628)
CBP	X-Linked-Recessive	XLR	Not Classified	Xq28	Grobner et al., 2018 (Pubmed ID 29489754)
CDC73	Autosomal-Dominant	AD	Tumor Suppressor Gene	1q25	Rahman, 2014b (Pubmed ID 24429628)
CDH1	Autosomal-Dominant	AD	Tumor Suppressor Gene	16q22.1	Rahman, 2014b (Pubmed ID 24429628)
CDK4	Autosomal-Dominant	AD	Oncogene	12q14	Rahman, 2014b (Pubmed ID 24429628)
CDKN1B	Autosomal-Recessive ; Autosomal-Dominant	AR/AD	Not Classified	12p.13.1	Rahman, 2014b (Pubmed ID 24429628)
CDKN1C	Autosomal-Dominant	AD	Not Classified	11p15.4	Zhang et al., 2015 (Pubmed ID 27050224)
CDKN2A	Autosomal-Dominant	AD	Tumor Suppressor Gene	9p21	Rahman, 2014b (Pubmed ID 24429628)
CEBPA	Autosomal-Dominant	AD	Oncogene	19q13.1	Rahman, 2014b (Pubmed ID 24429628)
CFTR	Autosomal-Recessive	AR	Tumor Suppressor Gene	7q31.2	Than et al., 2017 (Pubmed ID 26751771)
CHEK2	Autosomal-Dominant	AD	Tumor Suppressor Gene	22q12.1	Rahman, 2014b (Pubmed ID 24429628)
COL7A1	Autosomal-Recessive ; Autosomal-Dominant	AR/AD	Not Classified	3p21.31	Rahman, 2014b (Pubmed ID 24429628)
CREBBP	Autosomal-Dominant	AD	Not Classified	16p13.3	Grobner et al., 2018 (Pubmed ID 29489754)
CTR9	Autosomal-Dominant	AD	Not Classified	11p15.4	Hanks et al., 2014 (Pubmed ID 25099282)
CXCR4	Autosomal-Dominant	AD	Oncogene	2q22.1	Cancer Gene Census Germline download 3/11/2019 (http://cancer.sanger.ac.uk/census/ )
CYLD	Autosomal-Dominant	AD	Tumor Suppressor Gene	16q12.1	Rahman, 2014b (Pubmed ID 24429628)
DDB2	Autosomal-Dominant	AD	Tumor Suppressor Gene	11p12	Rahman, 2014b (Pubmed ID 24429628)
DDX41	Autosomal-Dominant	AD	Not Classified	5q35.3	McGee and Nichols, 2016 (Pubmed ID 27913494)
DHCR7	Autosomal-Recessive	AR	Not Classified	11q13.4	Grobner et al., 2018 (Pubmed ID 29489754)
DICER1	Autosomal-Dominant	AD	Tumor Suppressor Gene	14q32.13	Rahman, 2014b (Pubmed ID 24429628)
DIS3L2	Autosomal-Recessive	AR	Not Classified	2q37.1	Rahman, 2014b (Pubmed ID 24429628)
DKC1	X-Linked-Recessive	XLR	Not Classified	Xq28	Rahman, 2014b (Pubmed ID 24429628)
DOCK8	Autosomal-Recessive	AR	Not Classified	9p24.3	Rahman, 2014b (Pubmed ID 24429628)
DROSHA	Autosomal-Dominant	AD	Not Classified	5p13.3	Foulkes et al., 2014 (Pubmed ID 25176334)
EGFR	Autosomal-Dominant	AD	Oncogene	7p12	Rahman, 2014b (Pubmed ID 24429628)
ELANE	Autosomal-Dominant	AD	Not Classified	19p13.3	Rahman, 2014b (Pubmed ID 24429628)
EP300	Autosomal-Dominant	AD	Not Classified	22q13.2	Grobner et al., 2018 (Pubmed ID 29489754)
EPCAM	Autosomal-Dominant	AD	Not Classified	2p21	Zhang et al., 2015 (Pubmed ID 27050224)
ERBB4	Autosomal-Dominant	AD	Oncogene; Tumor Suppressor Gene	2q34	Cancer Gene Census Germline download 3/11/2019 (http://cancer.sanger.ac.uk/census/ )
ERCC1	Autosomal-Recessive	AR	Tumor Suppressor Gene	19q13.32	Zhang et al., 2015 (Pubmed ID 27050224)
ERCC2	Autosomal-Recessive	AR	Tumor Suppressor Gene	19q13.3	Rahman, 2014b (Pubmed ID 24429628)
ERCC3	Autosomal-Recessive	AR	Tumor Suppressor Gene	2q21	Rahman, 2014b (Pubmed ID 24429628)
ERCC4	Autosomal-Recessive	AR	Tumor Suppressor Gene	16p13.12	Rahman, 2014b (Pubmed ID 24429628)
ERCC5	Autosomal-Recessive	AR	Tumor Suppressor Gene	13q33	Rahman, 2014b (Pubmed ID 24429628)
ETV6	Autosomal-Dominant	AD	Oncogene	12p13.2	Moriyama et al., 2015 (Pubmed ID 26522332)
EXT1	Autosomal-Dominant	AD	Tumor Suppressor Gene	8q24.11	Rahman, 2014b (Pubmed ID 24429628)
EXT2	Autosomal-Dominant	AD	Tumor Suppressor Gene	11p12-p11	Rahman, 2014b (Pubmed ID 24429628)
FAH	Autosomal-Recessive	AR	Not Classified	15q25.1	Rahman, 2014b (Pubmed ID 24429628)
FANCA	Autosomal-Recessive	AR	Tumor Suppressor Gene	16q24.3	Rahman, 2014b (Pubmed ID 24429628)
FANCC	Autosomal-Recessive	AR	Tumor Suppressor Gene	9q22.3	Rahman, 2014b (Pubmed ID 24429628)
FANCD2	Autosomal-Recessive	AR	Tumor Suppressor Gene	3p26	Cancer Gene Census Germline download 3/11/2019 (http://cancer.sanger.ac.uk/census/ )
FANCE	Autosomal-Recessive	AR	Tumor Suppressor Gene	6p21-p22	Cancer Gene Census Germline download 3/11/2019 (http://cancer.sanger.ac.uk/census/ )
FANCF	Autosomal-Recessive	AR	Tumor Suppressor Gene	11p15	Cancer Gene Census Germline download 3/11/2019 (http://cancer.sanger.ac.uk/census/ )
FANCG	Autosomal-Recessive	AR	Tumor Suppressor Gene	9p13	Rahman, 2014b (Pubmed ID 24429628)
FANCI	Autosomal-Recessive	AR	Tumor Suppressor Gene	15q26.1	Zhang et al., 2015 (Pubmed ID 27050224)
FANCL	Autosomal-Recessive	AR	Tumor Suppressor Gene	2p16.1	Zhang et al., 2015 (Pubmed ID 27050224)
FANCM	Autosomal-Dominant	AD	Tumor Suppressor Gene	14q21.2	Kiiski et al., 2014 (Pubmed ID 25288723)
FAS	Autosomal-Dominant	AD	Tumor Suppressor Gene	10q23.31	McGee and Nichols, 2016 (Pubmed ID 27913494)
FASLG	Autosomal-Dominant	AD	Not Classified	1q24.3	McGee and Nichols, 2016 (Pubmed ID 27913494)
FAT1	Unknown	unknown	Tumor Suppressor Gene	4q35.2	Cancer Gene Census Germline download 3/11/2019 (http://cancer.sanger.ac.uk/census/ )
FGFR2	Autosomal-Dominant	AD	Not Classified	10q26.13	Grobner et al., 2018 (Pubmed ID 29489754)
FGFR3	Autosomal-Dominant	AD	Not Classified	4p16.3	Grobner et al., 2018 (Pubmed ID 29489754)
FH	Autosomal-Recessive ; Autosomal-Dominant	AR/AD	Tumor Suppressor Gene	1q42.1	Rahman, 2014b (Pubmed ID 24429628)
FLCN	Autosomal-Dominant	AD	Not Classified	17p11.2	Rahman, 2014b (Pubmed ID 24429628)
FMR1	X-Linked-Dominant	XLD	Not Classified	Xq27.3	Grobner et al., 2018 (Pubmed ID 29489754)
G6PC3	Autosomal-Recessive	AR	Not Classified	17q21.31	McGee and Nichols, 2016 (Pubmed ID 27913494)
GATA2	Autosomal-Dominant	AD	Oncogene	3q21.3	Rahman, 2014b (Pubmed ID 24429628)
GBA	Autosomal-Recessive	AR	Not Classified	1q21	Rahman, 2014b (Pubmed ID 24429628)
GJB2	Autosomal-Dominant	AD	Not Classified	13q12.11	Rahman, 2014b (Pubmed ID 24429628)
GLI3	Autosomal-Dominant	AD	Not Classified	7p14.1	Grobner et al., 2018 (Pubmed ID 29489754)
GNAS1	Autosomal-Dominant	AD	Not Classified	20q13.32	Grobner et al., 2018 (Pubmed ID 29489754)
GPC3	X-Linked-Recessive	XLR	Not Classified	Xq26.1	Rahman, 2014b (Pubmed ID 24429628)
H19	Autosomal-Dominant	AD	Not Classified	11p15.5	Grobner et al., 2018 (Pubmed ID 29489754)
HABP2	Autosomal-Dominant	AD	Not Classified	10q25.3	Kesserwan et al., 2016 (Pubmed ID 27249705)
HAX1	Autosomal-Recessive	AR	Oncogene	1q21.3	McGee and Nichols, 2016 (Pubmed ID 27913494)
HFE	Autosomal-Recessive	AR	Not Classified	6p22.2	Rahman, 2014b (Pubmed ID 24429628)
HMBS	Autosomal-Dominant	AD	Not Classified	11q23.3	Rahman, 2014b (Pubmed ID 24429628)
HNF1A	Autosomal-Recessive	AR	Tumor Suppressor Gene	12q24.2	Cancer Gene Census Germline download 3/11/2019 (http://cancer.sanger.ac.uk/census/ )
HRAS	Autosomal-Dominant	AD	Oncogene	11p15.5	Rahman, 2014b (Pubmed ID 24429628)
ITK	Autosomal-Recessive	AR	Oncogene	5q33.3	Rahman, 2014b (Pubmed ID 24429628)
JMJD1C	Autosomal-Dominant	AD	Not Classified	10q21.3	Wang et al., 2014 (Pubmed ID 24896186)
KCNQ1OT1	Autosomal-Dominant	AD	Not Classified	11p15.5	Grobner et al., 2018 (Pubmed ID 29489754)
KDR	Autosomal-Dominant	AD	Oncogene	4q12	Cancer Gene Census Germline download 3/11/2019 (http://cancer.sanger.ac.uk/census/ )
KIT	Autosomal-Dominant	AD	Oncogene	4q12	Rahman, 2014b (Pubmed ID 24429628)
KLHDC8B	Autosomal-Recessive	AR	Not Classified	3p21.31	McGee and Nichols, 2016 (Pubmed ID 27913494)
KRAS	Autosomal-Dominant	AD	Oncogene	12p12.1	Zhang et al., 2015 (Pubmed ID 27050224)
L2HGDH	Autosomal-Recessive	AR	Not Classified	14q21.3	Grobner et al., 2018 (Pubmed ID 29489754)
LMO1	Autosomal-Dominant	AD	Oncogene	11p15	Cancer Gene Census Germline download 3/11/2019 (http://cancer.sanger.ac.uk/census/ )
LZTR1	Autosomal-Recessive ; Autosomal-Dominant	AR/AD	Not Classified	22q11.21	Grobner et al., 2018 (Pubmed ID 29489754)
MAP2K1	Autosomal-Dominant	AD	Oncogene	15q22.31	Zhang et al., 2015 (Pubmed ID 27050224)
MAP2K2	Autosomal-Dominant	AD	Oncogene	19p13.3	Zhang et al., 2015 (Pubmed ID 27050224)
MAX	Autosomal-Dominant	AD	Tumor Suppressor Gene	14q23	Rahman, 2014b (Pubmed ID 24429628)
MEN1	Autosomal-Dominant	AD	Tumor Suppressor Gene	11q13	Rahman, 2014b (Pubmed ID 24429628)
MET	Autosomal-Dominant	AD	Oncogene	7q31	Rahman, 2014b (Pubmed ID 24429628)
MITF	Autosomal-Dominant	AD	Oncogene	3p13	Yokoyama et al., 2011 (Pubmed ID 22080950 )
MLH1	Autosomal-Recessive ; Autosomal-Dominant	AR/AD	Tumor Suppressor Gene	3p21.3	Rahman, 2014b (Pubmed ID 24429628)
MPL	Autosomal-Dominant	AD	Oncogene	1p34	Cancer Gene Census Germline download 3/11/2019 (http://cancer.sanger.ac.uk/census/ )
MRE11A	Autosomal-Recessive	AR	Oncogene	11q21	Grobner et al., 2018 (Pubmed ID 29489754)
MSH2	Autosomal-Recessive ; Autosomal-Dominant	AR/AD	Tumor Suppressor Gene	2p21	Rahman, 2014b (Pubmed ID 24429628)
MSH6	Autosomal-Recessive ; Autosomal-Dominant	AR/AD	Tumor Suppressor Gene	2p16	Rahman, 2014b (Pubmed ID 24429628)
MTAP	Autosomal-Dominant	AD	Not Classified	9p21.3	Rahman, 2014b (Pubmed ID 24429628)
MUTYH	Autosomal-Recessive	AR	Tumor Suppressor Gene	1p34.1	Rahman, 2014b (Pubmed ID 24429628)
NBN	Autosomal-Recessive	AR	Tumor Suppressor Gene	8q21	Rahman, 2014b (Pubmed ID 24429628)
NBS1	Autosomal-Recessive	AR	Not Classified	8q21.3	Grobner et al., 2018 (Pubmed ID 29489754)
NDRG4	Unknown	unknown	Tumor Suppressor Gene	16q21	Kesserwan et al., 2016 (Pubmed ID 27249705)
NF1	Autosomal-Dominant	AD	Tumor Suppressor Gene	17q12	Rahman, 2014b (Pubmed ID 24429628)
NF2	Autosomal-Dominant	AD	Tumor Suppressor Gene	22q12.2	Rahman, 2014b (Pubmed ID 24429628)
NHP2	Autosomal-Recessive	AR	Not Classified	5q35.3	Zhang et al., 2015 (Pubmed ID 27050224)
NOP10	Autosomal-Recessive	AR	Not Classified	15q14	Zhang et al., 2015 (Pubmed ID 27050224)
NPAT	Unknown	unknown	Not Classified	11q22.3	McGee and Nichols, 2016 (Pubmed ID 27913494)
NRAS	Autosomal-Dominant	AD	Oncogene	1p13.2	Zhang et al., 2015 (Pubmed ID 27050224)
NSD1	Autosomal-Dominant	AD	Not Classified	5q35.3	Grobner et al., 2018 (Pubmed ID 29489754)
NTHL1	Autosomal-Recessive	AR	Not Classified	16p13.3	Rivera et al., 2015 (Pubmed ID 26559593)
NTRK1	Autosomal-Dominant	AD	Not Classified	1q23.1	Grobner et al., 2018 (Pubmed ID 29489754)
PALB2	Autosomal-Recessive ; Autosomal-Dominant	AR/AD	Tumor Suppressor Gene	16p12.1	Rahman, 2014b (Pubmed ID 24429628)
PAX5	Autosomal-Dominant	AD	Oncogene	9p13.2	Shah et al., 2013 (Pubmed ID 24013638)
PDGFRA	Autosomal-Dominant	AD	Oncogene	4q12	Rahman, 2014b (Pubmed ID 24429628)
PHOX2B	Autosomal-Dominant	AD	Tumor Suppressor Gene	4p12	Rahman, 2014b (Pubmed ID 24429628)
PMS1	Autosomal-Recessive	AR	Tumor Suppressor Gene	2q31-q33	Cancer Gene Census Germline download 3/11/2019 (http://cancer.sanger.ac.uk/census/ )
PMS2	Autosomal-Recessive ; Autosomal-Dominant	AR/AD	Tumor Suppressor Gene	7p22	Rahman, 2014b (Pubmed ID 24429628)
POLD1	Autosomal-Dominant	AD	Tumor Suppressor Gene	19q13.33	Rahman, 2014b (Pubmed ID 24429628)
POLE	Autosomal-Recessive ; Autosomal-Dominant	AR/AD	Tumor Suppressor Gene	12q24.33	Rahman, 2014b (Pubmed ID 24429628)
POLH	Autosomal-Recessive	AR	Tumor Suppressor Gene	6p21.1	Rahman, 2014b (Pubmed ID 24429628)
POT1	Autosomal-Dominant	AD	Not Classified	7q31.33	Robles-Espinoza et al., 2014 (Pubmed ID 24686849)
PRDM9	Autosomal-Dominant	AD	Not Classified	5p14.2	(Hussin et al., 2013 (Pubmed ID 23222848)
PRF1	Autosomal-Recessive	AR	Tumor Suppressor Gene	10q22	Cancer Gene Census Germline download 3/11/2019 (http://cancer.sanger.ac.uk/census/ )
PRKAR1A	Autosomal-Dominant	AD	Not Classified	17q23-q24	Rahman, 2014b (Pubmed ID 24429628)
PRSS1	Autosomal-Dominant	AD	Not Classified	7q34	Rahman, 2014b (Pubmed ID 24429628)
PTCH1	Autosomal-Dominant	AD	Tumor Suppressor Gene	9q22.3	Rahman, 2014b (Pubmed ID 24429628)
PTEN	Autosomal-Dominant	AD	Tumor Suppressor Gene	10q23.3	Rahman, 2014b (Pubmed ID 24429628)
PTPN11	Autosomal-Dominant	AD	Oncogene	12q24.13	Rahman, 2014b (Pubmed ID 24429628)
PTPN13	Autosomal-Recessive	AR	Tumor Suppressor Gene	4q21.3	Cancer Gene Census Germline download 3/11/2019 (http://cancer.sanger.ac.uk/census/ )
RAD51	Autosomal-Recessive ; Autosomal-Dominant	AR/AD	Tumor Suppressor Gene	15q15.1	Grobner et al., 2018 (Pubmed ID 29489754)
RAD51C	Autosomal-Recessive ; Autosomal-Dominant	AR/AD	Tumor Suppressor Gene	17q25.1	Rahman, 2014b (Pubmed ID 24429628)
RAD51D	Autosomal-Dominant	AD	Tumor Suppressor Gene	17q11	Rahman, 2014b (Pubmed ID 24429628)
RAF1	Autosomal-Dominant	AD	Oncogene	3p25.2	Zhang et al., 2015 (Pubmed ID 27050224)
RB1	Autosomal-Dominant	AD	Tumor Suppressor Gene	13q14.2	Rahman, 2014b (Pubmed ID 24429628)
RBM8A	Autosomal-Recessive	AR	Not Classified	1q21.1	McGee and Nichols, 2016 (Pubmed ID 27913494)
RECQL	Autosomal-Dominant	AD	Not Classified	12p12.1	Cybulski et al., 2015 (Pubmed ID 25915596)
RECQL3	Autosomal-Recessive	AR	Not Classified	15q26.1	Grobner et al., 2018 (Pubmed ID 29489754)
RECQL4	Autosomal-Recessive	AR	Tumor Suppressor Gene	8q24.3	Rahman, 2014b (Pubmed ID 24429628)
REST	Autosomal-Dominant	AD	Not Classified	4q12	Kesserwan et al., 2016 (Pubmed ID 27249705)
RET	Autosomal-Dominant	AD	Oncogene	10q11.2	Rahman, 2014b (Pubmed ID 24429628)
RHBDF2	Autosomal-Dominant	AD	Not Classified	17q25.1	Rahman, 2014b (Pubmed ID 24429628)
RIT1	Autosomal-Dominant	AD	Not Classified	1q22	Kesserwan et al., 2016 (Pubmed ID 27249705)
RMRP	Autosomal-Recessive	AR	Not Classified	9p13.3	Rahman, 2014b (Pubmed ID 24429628)
RUNX1	Autosomal-Dominant	AD	Oncogene	21q22.3	Rahman, 2014b (Pubmed ID 24429628)
SBDS	Autosomal-Recessive	AR	Tumor Suppressor Gene	7q11	Rahman, 2014b (Pubmed ID 24429628)
SDHA	Autosomal-Recessive ; Autosomal-Dominant	AR/AD	Not Classified	5p15.33	Rahman, 2014b (Pubmed ID 24429628)
SDHAF2	Autosomal-Dominant	AD	Tumor Suppressor Gene	11q12.2	Rahman, 2014b (Pubmed ID 24429628)
SDHB	Autosomal-Dominant	AD	Tumor Suppressor Gene	1p36.1-p35	Rahman, 2014b (Pubmed ID 24429628)
SDHC	Autosomal-Dominant	AD	Tumor Suppressor Gene	1q21	Rahman, 2014b (Pubmed ID 24429628)
SDHD	Autosomal-Dominant	AD	Tumor Suppressor Gene	11q23	Rahman, 2014b (Pubmed ID 24429628)
SERPINA1	Autosomal-Recessive	AR	Not Classified	14q32.13	Rahman, 2014b (Pubmed ID 24429628)
SETBP1	Autosomal-Dominant	AD	Oncogene	18q21.1	Cancer Gene Census Germline download 3/11/2019 (http://cancer.sanger.ac.uk/census/ )
SH2B3	Autosomal-Recessive	AR	Not Classified	12q24.12	Zhang et al., 2015 (Pubmed ID 27050224)
SH2D1A	X-Linked-Recessive	XLR	Not Classified	Xq25	Rahman, 2014b (Pubmed ID 24429628)
SHOC2	Autosomal-Dominant	AD	Not Classified	10q25.2	Zhang et al., 2015 (Pubmed ID 27050224)
SLC25A13	Autosomal-Recessive	AR	Not Classified	7q21.3	Rahman, 2014b (Pubmed ID 24429628)
SLX4	Autosomal-Recessive	AR	Tumor Suppressor Gene	16p13.3	Kesserwan et al., 2016 (Pubmed ID 27249705)
SMAD4	Autosomal-Dominant	AD	Tumor Suppressor Gene	18q21.1	Rahman, 2014b (Pubmed ID 24429628)
SMARCA2	Autosomal-Recessive ; Autosomal-Dominant	AR/AD	Tumor Suppressor Gene	9p24.3	Grobner et al., 2018 (Pubmed ID 29489754)
SMARCA4	Autosomal-Dominant	AD	Tumor Suppressor Gene	19p13.2	Rahman, 2014b (Pubmed ID 24429628)
SMARCB1	Autosomal-Dominant	AD	Tumor Suppressor Gene	22q11	Rahman, 2014b (Pubmed ID 24429628)
SMARCE1	Autosomal-Dominant	AD	Not Classified	17q21.2	Rahman, 2014b (Pubmed ID 24429628)
SOS1	Autosomal-Dominant	AD	Not Classified	2p22.1	Rahman, 2014b (Pubmed ID 24429628)
SPOP	Autosomal-Recessive	AR	Tumor Suppressor Gene	17q21.33	Cancer Gene Census Germline download 3/11/2019 (http://cancer.sanger.ac.uk/census/ )
SPRTN	Autosomal-Recessive	AR	Not Classified	1q42.2	Lessel et al., 2014 (Pubmed ID 25261934)
SRP72	Autosomal-Dominant	AD	Not Classified	4q12	McGee and Nichols, 2016 (Pubmed ID 27913494)
SRY	Y-linked	YL	Not Classified	Yp11.31	Rahman, 2014b (Pubmed ID 24429628)
STAT3	Autosomal-Dominant	AD	Oncogene	17q21.1	Rahman, 2014b (Pubmed ID 24429628)
STK11	Autosomal-Dominant	AD	Tumor Suppressor Gene	19p13.3	Rahman, 2014b (Pubmed ID 24429628)
SUFU	Autosomal-Dominant	AD	Tumor Suppressor Gene	10q24.32	Rahman, 2014b (Pubmed ID 24429628)
TERT	Autosomal-Recessive ; Autosomal-Dominant	AR/AD	Oncogene	5p15.33	Rahman, 2014b (Pubmed ID 24429628)
TFAP2A	Autosomal-Dominant	AD	Not Classified	6p24.3	Grobner et al., 2018 (Pubmed ID 29489754)
TGFBR1	Autosomal-Dominant	AD	Not Classified	9q22.33	Rahman, 2014b (Pubmed ID 24429628)
TGFBR2	Autosomal-Recessive	AR	Tumor Suppressor Gene	3p24.1	Cancer Gene Census Germline download 3/11/2019 (http://cancer.sanger.ac.uk/census/ )
TMEM127	Autosomal-Dominant	AD	Not Classified	2q11.2	Rahman, 2014b (Pubmed ID 24429628)
TNFRSF6	Autosomal-Dominant	AD	Not Classified	10q23.31	Rahman, 2014b (Pubmed ID 24429628)
TP53	Autosomal-Dominant	AD	Tumor Suppressor Gene	17p13.1	Rahman, 2014b (Pubmed ID 24429628)
TP63	Autosomal-Dominant	AD	Oncogene; Tumor Suppressor Gene	3q28	Cancer Gene Census Germline download 3/11/2019 (http://cancer.sanger.ac.uk/census/ )
TRIM37	Autosomal-Recessive	AR	Not Classified	17q22	Rahman, 2014b (Pubmed ID 24429628)
TSC1	Autosomal-Dominant	AD	Tumor Suppressor Gene	9q34	Rahman, 2014b (Pubmed ID 24429628)
TSC2	Autosomal-Dominant	AD	Tumor Suppressor Gene	16p13.3	Rahman, 2014b (Pubmed ID 24429628)
TSHR	Autosomal-Dominant	AD	Oncogene	14q31	Cancer Gene Census Germline download 3/11/2019 (http://cancer.sanger.ac.uk/census/ )
UROD	Autosomal-Recessive ; Autosomal-Dominant	AR/AD	Not Classified	1p34.1	Rahman, 2014b (Pubmed ID 24429628)
VHL	Autosomal-Dominant	AD	Tumor Suppressor Gene	3p25	Rahman, 2014b (Pubmed ID 24429628)
WAS	X-Linked-Recessive	XLR	Not Classified	Xp11.23	Rahman, 2014b (Pubmed ID 24429628)
WRN	Autosomal-Recessive	AR	Tumor Suppressor Gene	8p12	Rahman, 2014b (Pubmed ID 24429628)
WT1	Autosomal-Dominant	AD	Tumor Suppressor Gene	11p13	Rahman, 2014b (Pubmed ID 24429628)
XPA	Autosomal-Recessive	AR	Tumor Suppressor Gene	9q22.3	Rahman, 2014b (Pubmed ID 24429628)
XPC	Autosomal-Recessive	AR	Tumor Suppressor Gene	3p25	Rahman, 2014b (Pubmed ID 24429628)
XRCC2	Autosomal-Recessive	AR	Not Classified	7q36.1	Kesserwan et al., 2016 (Pubmed ID 27249705)
XRCC3	Autosomal-Dominant	AD	Not Classified	14q32.33	Grobner et al., 2018 (Pubmed ID 29489754)
