# Supplementary material for: Comprehensive germline genomic profiles of children, adolescents and young adults with solid tumors
Source: Nat Commun. 2020 May 5;11:2206. doi: 10.1038/s41467-020-16067-1 (PMC7200683; doi:10.1038/s41467-020-16067-1)
Supplement: Supplementary file 6 — Supplementary Data 3 [file 41467_2020_16067_MOESM6_ESM.xlsx]

## Sheet: Supplementary Data 3
Supplementary Data 3 Pathogenic & likely-pathogenic variants in known cancer predisposing and candidate genes in CCF Series. Related to Figure 1.
Patient_ID	Tumor_types	Project	Mutation_Status	IVA_Prediction	Hugo_Symbol	Cancer_Predisposition	Variant_Classification	Variant_Type	NCBI_Build	Chromosome	Start_Position	End_position	Cytoband	Reference_Allele	Sample_Allele1	Sample_Allele2	Nucleotide_Change	Protein_Change	Transcript_ID	Genotype	Regulatory_Site	Transcriptional_Regulator	SIFT_Function_Prediction	SIFT_Score	PolyPhen-2_Function_Prediction	CADD_Score	Conservation_phyloP_p-value	dbSNP_ID	DGV_ID	1000_Genomes_Frequency	NHLBI_ESP_Frequency	NHLBI_ESP_African_Frequency	NHLBI_ESP_European_Frequency	ExAC_Frequency	ExAC_East_Asian_Frequency	ExAC_South_Asian_Frequency	ExAC_African_Frequency	ExAC_European_Frequency	ExAC_Latino_Frequency	ExAC_Homozygous_Count	gnomAD_Frequency	gnomAD_East_Asian_Frequency	gnomAD_South_Asian_Frequency	gnomAD_African_Frequency	gnomAD_European_Frequency	gnomAD_Latino_Frequency	gnomAD_Jewish_Frequency	gnomAD_Homozygous_Count	HGMD
CCF12237	OS	CCF_CAYA	Germline	Pathogenic	BRCA2	Known Cancer Predisposing Gene (KCPG)	Frame_Shift_Ins	INS	37	13	32912770	32912771	q13.1			T	c.4284dupT	p.Q1429fs*9	NM_000059.3; ENST00000544455.5; ENST00000380152.7	Het						23.1		80359439; 1005805156			0.008	0	0.012								0.003	0		0	0.005	0	0	0	CI011227 (DM)
CCF11829	OS	CCF_CAYA	Germline	Pathogenic	GJB2	Known Cancer Predisposing Gene (KCPG)	Frame_Shift_Del	DEL	37	13	20763686	20763686	q12.11	C	C		c.35delG	p.G12fs*2	ENST00000382844.2; NM_004004.5; ENST00000645189.1; ENST00000382848.5	Het						25.6	7.925e-07	80338939		0.24	0.743	0.094	1.078	0.604	0	0.073	0.125	0.891	0.406	3	0.626	0	0.075	0.117	0.944	0.471	0.365	10	CD972240 (DM)
CCF12237	OS	CCF_CAYA	Germline	Pathogenic	TP53	Known Cancer Predisposing Gene (KCPG)	Nonsense_Mutation	SNP	37	17	7577022	7577022	p13.1	G	G	A	c.782+477C>T; c.799C>T; c.520C>T; c.883C>T; c.916C>T; c.439C>T	p.R147*; p.R174*; p.R295*; p.R306*; p.R267*	ENST00000359597.8; NM_001126115.1; ENST00000610623.4; NM_001126113.2; ENST00000610538.4; NM_001126114.2; ENST00000620739.4; NM_000546.5; NM_001126117.1; NM_001276699.1; NM_001126116.1; NM_001276697.1; NM_001276698.1; ENST00000420246.6; ENST00000615910.4; ENST00000610292.4; ENST00000413465.6; NM_001276696.1; ENST00000269305.8; ENST00000619186.4; ENST00000622645.4; ENST00000617185.4; NM_001276695.1…	Het						37		121913344																					CM971506 (DM)
CCF11834	OS	CCF_CAYA	Germline	Likely Pathogenic	ABCA3	Candidate	Missense_Mutation	SNP	37	16	2348448	2348448	p13.3	G	G	A	c.1835C>T; c.1661C>T	p.P612L; p.P554L	NM_001089.2; ENST00000301732.9; ENST00000382381.7	Het			Damaging	0	Probably Damaging	27.9	3.631e-05	748087352						0.001	0.012	0	0	0	0	0	0.002	0.006	0	0	0.002	0	0	0
CCF12327	EWS	CCF_CAYA	Germline	Pathogenic	ABCA3	Candidate	Missense_Mutation	SNP	37	16	2347468	2347468	p13.3	G	G	A	c.1951C>T; c.2125C>T	p.R651W; p.R709W	NM_001089.2; ENST00000301732.9; ENST00000382381.7	Het			Damaging	0.01	Possibly Damaging	24.9	0.0001442	148671332		0.12	0.185	0.182	0.186	0.131	0	0.018	0.232	0.157	0.13	0	0.134	0.005	0.013	0.175	0.174	0.105	0.099	0	CM120589 (DM?)
CCF10699	HGG	CCF_CAYA	Germline	Likely Pathogenic	ABCC6	Candidate	Missense_Mutation	SNP	37	16	16248879	16248879	p13.11	C	C	T	c.3892G>A; c.*1101G>A; n.3554G>A; c.3550G>A	p.V1298I; p.V1184I	NM_001171.5; ENST00000205557.11; NM_001351800.1; NR_147784.1; ENST00000622290.4	Het					Possibly Damaging	33	0.0001279	63751325		0.04				0.023	0	0.012	0.118	0.011	0	0	0.018	0	0.009	0.106	0.014	0	0	0	CM1710254 (DM?)
CCF11946	OS	CCF_CAYA	Germline	Pathogenic	ACADS	Candidate	Missense_Mutation	SNP	37	12	121163690	121163690	q24.31	T	T	C	c.2T>C	p.M1T	NM_001302554.1; ENST00000411593.2; NM_000017.3; ENST00000242592.8	Het	ENCODE TFBS	ELF1; TBP; CCNT2; POLR2A; MAX; SIN3A; IRF1; MXI1; E2F1; HMGN3; E2F6			Possibly Damaging	19.26		990322697													0.001	0	0	0	0.003	0	0	0	CM085206 (DM)
CCF12007	GCT	CCF_CAYA	Germline	Pathogenic	ACADS	Candidate	Missense_Mutation	SNP	37	12	121164918	121164918	q24.31	C	C	T	c.136C>T	p.R46W	NM_001302554.1; ENST00000411593.2; NM_000017.3; ENST00000242592.8	Het			Damaging	0	Probably Damaging	34		121908003		0.02				0.012	0	0.048	0	0.007	0.017	0	0.015	0	0.078	0	0.008	0.017	0	0	CM890001 (DM)
CCF11521	CNS	CCF_CAYA	Germline	Likely Pathogenic	ACSF3	Candidate	Missense_Mutation	SNP	37	16	89169073	89169073	q24.3	C	C	T	c.-68C>T; n.1109C>T; c.728C>T	p.P243L	ENST00000378345.8; NR_147929.1; NR_104293.1; ENST00000614302.4; NM_174917.4; NM_001127214.3; NM_001243279.2; ENST00000406948.7; NM_001284316.1; NR_147928.1; ENST00000317447.8	Het			Damaging	0	Probably Damaging	29.8	3.776e-06	140986055		0.04	0.031	0.091	0	0.008	0	0	0.096	0	0	0	0.009	0	0	0.087	0.001	0.003	0	0	CM116844 (DM)
CCF12237	OS	CCF_CAYA	Germline	Pathogenic	AGBL5	Candidate	Nonsense_Mutation	SNP	37	2	27276411	27276411	p23.3	G	G	A	n.574G>A; n.535G>A; c.357G>A	p.W119*	ENST00000323064.12; NM_001035507.2; NM_021831.5; ENST00000360131.4; NR_104246.1; NR_138023.1	Het						36	3.357e-06
CCF12327	OS	CCF_CAYA	Germline	Likely Pathogenic	AGRN	Candidate	Missense_Mutation	SNP	37	1	985378	985378	p36.33	G	G	A	c.4525G>A; c.4840G>A; c.4426G>A	p.E1614K; p.E1476K; p.E1509K	NM_001364727.1; ENST00000620552.4; NM_001305275.1; ENST00000379370.6; NM_198576.3	Het					Benign	13.01		147259096		0.04	0.108	0.046	0.14	0.079	0	0.007	0.014	0.103	0.138	0	0.091	0	0.007	0.053	0.133	0.088	0	1
CCF12007	GCT	CCF_CAYA	Germline	Pathogenic	AIPL1	Candidate	Nonsense_Mutation	SNP	37	17	6329101	6329101	p13.2	C	C	T	c.645G>A; c.717G>A; c.*805G>A; c.798G>A; c.834G>A; c.654G>A; c.762G>A; c.768G>A	p.W218*; p.W239*; p.W215*; p.W254*; p.W256*; p.W278*; p.W266*	ENST00000576307.5; NM_001285401.2; ENST00000250087.9; NM_001285399.2; ENST00000576776.5; NM_001033054.2; ENST00000574506.5; NM_001285400.2; NM_001033055.2; ENST00000570466.5; ENST00000575265.5; NM_014336.4; ENST00000381129.7; NM_001285402.1	Het						38	1.172e-05	62637014		0.02	0.062	0	0.093	0.037	0	0.018	0.02	0.052	0.017	0	0.034	0	0.016	0.025	0.053	0.006	0	0	CM000003 (DM)
CCF12040	EWS	CCF_CAYA	Germline	Pathogenic	ALDOB	Candidate	Missense_Mutation	SNP	37	9	104189856	104189856	q31.1	C	C	G	c.448G>C	p.A150P	ENST00000374855.8; ENST00000616752.1; NM_000035.3	Het			Damaging	0.01	Probably Damaging	31	0.0001545	1800546		0.18	0.346	0.045	0.5	0.27	0	0.024	0.038	0.417	0.104	0	0.306	0	0.032	0.079	0.473	0.16	0.177	0	CM880004 (DM)
CCF10782	STS	CCF_CAYA	Germline	Likely Pathogenic	ALG13	Candidate	Missense_Mutation	SNP	37	X	110954948	110954948	q23	C	C	T	n.-619G>A; c.646C>T; n.936-1505C>T; c.568C>T; c.880C>T	p.P216S; p.P190S; p.P294S	NM_001257230.1; ENST00000610588.4; NM_001257231.1; ENST00000621367.4; NM_001257234.1; NM_001099922.2; NM_001257237.1; ENST00000430794.1; ENST00000251943.8; NM_001324292.1; ENST00000394780.7; ENST00000436609.5; NM_001324293.1; NR_148693.1	Het			Damaging	0.01		29.3	5.035e-05	753556936		0.026				0.012	0.157	0	0	0	0	0	0.007	0.097	0	0	0	0	0	6	CM154733 (DM)
CCF12082	STS	CCF_CAYA	Germline	Pathogenic	APOC3	Candidate	Splice_Site	SNP	37	11	116701354	116701354	q23.3	G	G	A	c.55+1G>A; c.109+1G>A		ENST00000375345.3; ENST00000227667.7; ENST00000630701.1; NM_000040.2	Het	Splice Site Loss					25.1	0.0006637	138326449		0.08	0.146	0.068	0.186	0.137	0	0.018	0.058	0.201	0.087	0	0.138	0	0.016	0.071	0.192	0.108	0.187	0	CS138510 (DM)
CCF10783	HGG	CCF_CAYA	Germline	Pathogenic	AQP5	Candidate	Splice_Site	SNP	37	12	50357274	50357274	q13.12	G	G	A	n.-708C>T; n.-567C>T; c.364-1G>A; n.-569C>T		NR_110591.1; NR_110589.1; ENST00000550214.1; ENST00000293599.6; ENST00000552379.1; NR_110590.1; NM_001651.3; ENST00000550530.1	Het	Splice Site Loss					26	1.71e-05	762943471						0.001	0	0	0	0.001	0	0	0.001	0	0	0	0.001	0	0	0
CCF11848	STS	CCF_CAYA	Germline	Pathogenic	ARMC4	Candidate	Splice_Site	SNP	37	10	28223938	28223938	p12.1	C	C	T	c.1070+1G>A; c.2495+1G>A; c.1571+1G>A		ENST00000305242.9; NM_001312689.1; NM_001290020.1; NM_001290021.1; NM_018076.4	Het	Splice Site Loss					24.1	1.567e-06	879253744													0	0	0	0	0.001	0	0	0	CS137207 (DM)
CCF11993	WLM	CCF_CAYA	Germline	Pathogenic	ATP8B1	Candidate	Missense_Mutation	SNP	37	18	55338750	55338750	q21.31	G	G	A	n.570+29466G>A; c.1882C>T	p.R628W	ENST00000588925.5; ENST00000283684.8; NM_005603.6	Het			Damaging	0	Probably Damaging	34		752045131						0.002	0.012	0	0	0.003	0	0	0.001	0.006	0	0	0.001	0	0	0	CM043823 (DM)
CCF12327	OS	CCF_CAYA	Germline	Pathogenic	BBS1	Candidate	Missense_Mutation	SNP	37	11	66293652	66293652	q13.2	T	T	G	c.1169T>G; c.878T>G; c.*21+755A>C; c.782T>G; c.1280T>G; c.*876T>G	p.M293R; p.M261R; p.M390R; p.M427R	ENST00000455748.6; NM_024649.4; ENST00000318312.11; ENST00000526986.5; NM_001348571.1; ENST00000393994.4; ENST00000419755.3; ENST00000630659.2	Het			Damaging	0.01	Benign	28.2	0.0001432	113624356		0.1	0.2	0.068	0.268	0.148	0	0	0.038	0.227	0.086	0	0.157	0	0	0.092	0.244	0.087	0	0	CM021489 (DM)
CCF12039	EWS	CCF_CAYA	Germline	Pathogenic	BBS12	Candidate	Frame_Shift_Del	DEL	37	4	123664139	123664139	q27	A	A		c.1092delA	p.E365fs*18	NM_152618.2; NM_001178007.1; ENST00000314218.7; ENST00000542236.5	Het						25.3		770218590						0.001	0	0	0	0.001	0	0	0.002	0	0	0	0.003	0	0	0	CD070443 (DM)
CCF10903	STS	CCF_CAYA	Germline	Likely Pathogenic	BLOC1S3	Candidate	Missense_Mutation	SNP	37	19	45682571	45682571	q13.32	G	G	A	c.-1095C>T; c.17G>A	p.R6H	NM_001270892.1; ENST00000433642.2; ENST00000592647.1; NM_212550.4; NM_001270893.1; ENST00000587722.1; ENST00000006275.8; NM_024108.2; ENST00000585934.1; ENST00000588062.5; NM_001270891.1	Het	Promoter Loss; ENCODE TFBS	POLR2A; Mafb	Damaging	0	Possibly Damaging	28.2		145609489		0.04	0.047	0.023	0.059	0.07	0	0.009	0.018	0.109	0.04	0	0.049	0	0.004	0.015	0.083	0.022	0	0
CCF10782	STS	CCF_CAYA	Germline	Pathogenic	C9	Candidate	Nonsense_Mutation	SNP	37	5	39341378	39341378	p13.1	G	G	A	c.346C>T	p.R116*	NM_001737.4; ENST00000263408.4	Het						35		121909592		0.3				0.083	1.066	0.043	0	0	0	1	0.075	0.992	0.046	0	0.001	0	0	0	CM980287 (DM)
CCF12311	OS	CCF_CAYA	Germline	Pathogenic	CAPN1	Candidate	Splice_Site	SNP	37	11	64950441	64950441	q13.1	T	T	C	c.267+2T>C; n.-1136A>G; n.449+2T>C		NM_001198869.1; NM_001198868.1; ENST00000533129.5; ENST00000527323.5; ENST00000533820.5; ENST00000279247.10; NR_145677.1; ENST00000526623.2; ENST00000524773.5; NM_005186.3; NR_040008.1	Het	Splice Site Loss					24.6	5.741e-05	199559271		0.02	0.024	0.076	0	0.011	0	0.006	0.11	0	0.009	0	0.009	0	0.003	0.092	0	0.003	0	0
CCF12081	LMPRT	CCF_CAYA	Germline	Pathogenic	CD36	Candidate	Frame_Shift_Del	DEL	37	7	80302673	80302676	q21.11	TATT	TATT		c.1202_1205delTATT; n.1193_1196delTATT; c.974_977delTATT; c.1085_1088delTATT; c.*147_*150delTATT; c.1022_1025delTATT	p.V341fs*4; p.V401fs*4; p.V362fs*4; p.V325fs*4	ENST00000447544.6; NM_001001548.2; ENST00000433696.6; ENST00000544133.5; ENST00000309881.11; NM_001001547.2; NM_000072.3; NM_001289908.1; ENST00000394788.7; NM_001127443.1; ENST00000538969.5; NR_110501.1; ENST00000435819.5; NM_001289911.1; ENST00000432207.5; ENST00000534394.5; NM_001289909.1; NM_001127444.1	Het						32		769354931			0.016	0.023	0.012	0.021	0	0.036	0.01	0.023	0	0	0.014	0	0.036	0.013	0.015	0	0	0
CCF10770	LGG	CCF_CAYA	Germline	Pathogenic	CD96	Candidate	Missense_Mutation	SNP	37	3	111261097	111261097	q13.13	T	T	C	n.172T>C; c.2T>C	p.M1T	ENST00000438817.6; ENST00000283285.9; NM_198196.2; ENST00000352690.8; NR_134917.1; NM_005816.4; NM_001318889.1	Het	ENCODE TFBS	NFKB1	Damaging	0.01	Probably Damaging	24.4	0.001679	201217931			0.008	0	0.012	0.01	0	0	0	0.016	0	0	0.013	0	0	0	0.024	0	0	0
CCF11987	OS	CCF_CAYA	Germline	Likely Pathogenic	CDHR1	Candidate	Splice_Site	SNP	37	10	85962879	85962879	q23.1	G	G	A	c.783G>A	p.P261P	ENST00000332904.7; NM_033100.3; ENST00000623527.3; NM_001171971.2	Het	Splice Site Loss					16.05		147346345		0.1	0.231	0	0.349	0.34	0.012	0	0.01	0.558	0.017	1	0.307	0.005	0.01	0.021	0.506	0.029	0.404	5	CS140565 (DM)
CCF11834	EWS	CCF_CAYA	Germline	Pathogenic	CDKAL1	Candidate	Nonsense_Mutation	SNP	37	6	20781435	20781435	p22.3	C	C	T	n.176-8146G>A; c.577C>T	p.R193*	ENST00000421167.1; ENST00000378610.1; NM_017774.3; ENST00000274695.8	Het						38	0.006823	781358578						0.001	0	0	0	0.001	0	0	0.001	0	0	0	0.001	0	0	0
CCF10770	LGG	CCF_CAYA	Germline	Likely Pathogenic	CHD7	Candidate	Missense_Mutation	SNP	37	8	61765483	61765483	q12.2	C	C	A	c.6199C>A; c.1717-9305C>A	p.Q2067K	NM_001316690.1; NM_017780.3; ENST00000524602.5; ENST00000423902.6	Het			Damaging	0.03	Possibly Damaging	31	8.933e-07
CCF10770	LGG	CCF_CAYA	Germline	Pathogenic	CIB2	Candidate	Missense_Mutation	SNP	37	15	78398079	78398079	q25.1	A	A	C	n.750+2T>G; c.557+2T>G; c.542+2T>G; c.413+2T>G; c.395+2T>G; c.415T>G	p.C139G	ENST00000539011.5; NM_006383.3; NM_001271888.1; NR_125435.1; NM_001271889.1; ENST00000258930.7; ENST00000560618.5; NM_001301224.1; ENST00000557846.5	Het	Splice Site Loss					22.7	0.0004819
CCF10770	LGG	CCF_CAYA	Germline	Pathogenic	CLCN1	Candidate	Missense_Mutation	SNP	37	7	143018525	143018525	q34	C	C	G	c.501C>G; n.588C>G	p.F167L	NM_000083.2; ENST00000343257.6; NR_046453.1	Het					Benign	19.26		149729531		0.08	0.138	0.023	0.198	0.109	0	0.073	0.01	0.149	0.069	0	0.108	0	0.088	0	0.095	0.105	0.818	0	CM940283 (DM)
CCF11171	STS	CCF_CAYA	Germline	Likely Pathogenic	CLN8	Candidate	Missense_Mutation	SNP	37	8	1719690	1719690	p23.3	A	A	G	c.470A>G	p.H157R	ENST00000635751.1; ENST00000519254.2; ENST00000635855.1; ENST00000637156.1; NM_018941.3; ENST00000637083.1; ENST00000636934.1; ENST00000331222.5; ENST00000520991.3	Het			Damaging	0	Probably Damaging	23.3	1.256e-05	149308952			0.008	0.023	0	0.002	0	0	0.01	0.003	0	0	0.001	0	0	0	0.003	0	0	0	CM091906 (DM)
CCF10723	HGG	CCF_CAYA	Germline	Likely Pathogenic	CLPB	Candidate	Missense_Mutation	SNP	37	11	72004653	72004653	q13.4	G	G	A	c.1705C>T; c.1837C>T; c.1882C>T; c.1747C>T; c.1792C>T	p.R583C; p.R598C; p.R569C; p.R613C; p.R628C	ENST00000340729.9; NM_030813.5; NM_001258392.2; NM_001258393.2; NM_001258394.2; ENST00000538039.5; ENST00000294053.8; ENST00000543042.6; ENST00000437826.6	Het			Damaging	0	Probably Damaging	34	1.694e-06	150343959		0.06	0.223	0.068	0.303	0.11	0	0	0.02	0.161	0.096	0	0.106	0	0	0.029	0.166	0.087	0	0	CM152399 (DM)
CCF11485	NM	CCF_CAYA	Germline	Pathogenic	CLRN1	Candidate	Splice_Site	SNP	37	3	150658308	150658308	q25.1	T	T	A	c.433+1061A>T; c.205+1061A>T; n.876-2A>T; c.434-2A>T; n.235+49651T>A; c.*47+1061A>T; n.123+87915T>A		NM_174878.2; ENST00000328863.8; ENST00000476886.5; NM_001195794.1; NM_052995.2; ENST00000327047.5; NR_046380.2; ENST00000469268.1; ENST00000295911.6; NM_001256819.1	Het	Splice Site Loss					14.29		567709615						0.008	0	0	0	0.028	0	0	0.052	0	0	0.027	0.107	0.004	0	0
CCF12020	OS	CCF_CAYA	Germline	Likely Pathogenic	CNGB1	Candidate	Missense_Mutation	SNP	37	16	57937773	57937773	q21	C	C	T	c.2729G>A; c.2747G>A	p.R916H; p.R910H	NM_001286130.1; NM_001297.4; ENST00000251102.12; ENST00000564448.5	Het			Damaging	0	Probably Damaging	35	2.992e-06	137853902		0.06	0.087	0.024	0.118	0.056	0.046	0.012	0.02	0.081	0.009	0	0.051	0.016	0.01	0.021	0.081	0.015	0	0	CM119879 (DM)
CCF11171	STS	CCF_CAYA	Germline	Pathogenic	COG8	Candidate	Nonsense_Mutation	SNP	37	16	69369086	69369086	q22.1	G	G	A	c.751C>T	p.R251*	NM_032382.4; ENST00000562081.2; ENST00000306875.8	Het						41	5.821e-07	567223248		0.02				0.002	0	0.018	0	0	0	0	0.002	0	0.01	0	0.001	0	0	0
CCF10770	LGG	CCF_CAYA	Germline	Likely Pathogenic	DOCK7	Candidate	In_Frame_Del	DEL	37	1	63063515	63063517	p31.3	AAG	AAG		c.1683-11222_1683-11220delCTT; c.286_288delGAA	p.E96del	ENST00000635123.1; NM_001272002.1; NM_033407.3; ENST00000340370.10; NM_001272001.1; ENST00000371129.3; NM_014495.3; ENST00000251157.10; ENST00000454575.6; NM_001272000.1; ENST00000404627.3; NM_001271999.1; ENST00000635253.1; NM_001330614.1; ENST00000634264.1	Het						14.17	0.0004656	537365761		0.08	0.248	0.328	0.206	0.013	0	0.025	0.069	0.007	0	0	0.015	0	0.024	0.075	0.008	0.006	0	0	CD121334 (DM?)
CCF10903	STS	CCF_CAYA	Germline	Likely Pathogenic	DYX1C1	Candidate	Missense_Mutation	SNP	37	15	55731682	55731682	q21.3	T	T	A	n.1136A>T; n.912A>T; c.881A>T	p.K294M	NR_037923.1; ENST00000321149.7; NM_001033560.1; NM_130810.3; ENST00000565113.5; ENST00000348518.4; NM_001033559.2; ENST00000457155.6; ENST00000448430.6	Het			Damaging	0.01	Probably Damaging	29.9	0.00317	116339967		0.06	0.162	0.068	0.21	0.109	0	0	0.029	0.171	0.035	0	0.114	0	0	0.042	0.18	0.058	0.059	0
CCF12007	GCT	CCF_CAYA	Germline	Pathogenic	ELMOD3	Candidate	Nonsense_Mutation	SNP	37	2	85617274	85617274	p11.2	C	C	T	n.1473C>T; n.1485C>T; n.1176C>T; c.829C>T	p.Q277*	NM_001329793.1; ENST00000409013.7; NM_001329792.1; NM_001135021.1; NM_001329791.1; NM_001135022.1; NR_138133.1; ENST00000409890.6; NR_138131.1; ENST00000409344.7; ENST00000315658.11; ENST00000393852.8; NR_138132.1; NM_001135023.1	Het						41	0.001603	754832791						0.001	0	0	0	0.001	0	0	0	0	0	0	0.001	0	0	0
CCF11170	EWS	CCF_CAYA	Germline	Likely Pathogenic	EMC1	Candidate	Missense_Mutation	SNP	37	1	19547289	19547289	p36.13	G	G	A	n.59+10236G>A; n.174+10236G>A; c.2641C>T; c.2638C>T; c.2575C>T; n.175-9052G>A	p.R881C; p.R880C; p.R859C	ENST00000375208.7; NM_001271429.1; ENST00000477853.5; ENST00000437898.1; NM_001271427.1; NR_135115.1; ENST00000375199.7; NM_001271428.1; NM_015047.2; NR_135114.1	Het			Damaging	0	Probably Damaging	35	0.0001914	375114221			0.015	0	0.023	0.002	0	0	0	0.004	0	0	0.003	0	0.003	0	0.005	0	0	0
CCF10783	HGG	CCF_CAYA	Germline	Pathogenic	ERAP2	Candidate	Splice_Site	SNP	37	5	96224888	96224888	q15	G	G	T	n.1561-1G>T; c.850-1G>T; n.1689-15807C>A; c.715-1G>T		NM_001130140.2; ENST00000437043.7; NR_137637.1; ENST00000510309.1; NM_001329229.1; ENST00000501338.5; ENST00000379904.8; NM_022350.4; NM_001329233.1	Het	Splice Site Loss					24.4	0.0001581
CCF11950	STS	CCF_CAYA	Germline	Pathogenic	EYS	Candidate	Frame_Shift_Del	DEL	37	6	65301404	65301410	q12	AGCTATA	AGCTATA		c.4350_4356delTATAGCT	p.I1451fs*3	ENST00000503581.5; NM_001292009.1; NM_001142800.1; ENST00000370621.7	Het						32		761238771						0.015	0	0	0	0.035	0	0	0.008	0	0	0	0.016	0	0	0	CD103602 (DM)
CCF11987	OS	CCF_CAYA	Germline	Likely Pathogenic	FRAS1	Candidate	Missense_Mutation	SNP	37	4	79343055	79343055	q21.21	C	C	T	c.4579C>T	p.R1527W	NM_001166133.1; NM_025074.6; ENST00000512123.3; ENST00000325942.10	Het			Damaging	0.01	Possibly Damaging	29.5	0.008299	1872267		0.14	0.193	0.073	0.252	0.244	0	0.188	0.061	0.284	0.397	1	0.267	0	0.244	0.067	0.291	0.387	0.424	2	CM1415418 (DM)
CCF11993	WLM	CCF_CAYA	Germline	Pathogenic	G6PC	Candidate	Splice_Site	SNP	37	17	41061319	41061319	q21.31	G	G	C	c.370-1G>C; c.447-1G>C; c.447-1613G>C		ENST00000585489.1; ENST00000592383.5; NM_000151.3; ENST00000253801.6; NM_001270397.1	Het	Splice Site Loss					24.5	4.519e-06
CCF12040	EWS	CCF_CAYA	Germline	Pathogenic	GALT	Candidate	Missense_Mutation	SNP	37	9	34649029	34649029	p13.3	G	G	T	c.-3026G>T; c.528G>T; c.855G>T	p.K285N; p.K176N	ENST00000450095.6; NM_000155.3; ENST00000378842.7; ENST00000555003.5; NM_001258332.1	Het			Damaging	0.01	Probably Damaging	26.5		111033773		0.02	0.038	0	0.058	0.013	0	0	0	0.018	0.026	0	0.013	0	0	0	0.018	0.023	0	0	CM920296 (DM)
CCF11835	OS	CCF_CAYA	Germline	Pathogenic	GLRA1	Candidate	Missense_Mutation	SNP	37	5	151231126	151231126	q33.1	C	C	T	c.737G>A; c.488G>A	p.R246Q; p.R163Q	NM_000171.3; NM_001292000.1; NM_001146040.1; ENST00000274576.8; ENST00000455880.2	Het			Damaging	0	Probably Damaging	35	9.441e-07	281864916						0.001	0	0.006	0	0	0	0	0.001	0	0.003	0	0	0.003	0	0	CM031193 (DM)
CCF12082	STS	CCF_CAYA	Germline	Likely Pathogenic	GNRHR	Candidate	Missense_Mutation	SNP	37	4	68619618	68619618	q13.2	G	G	A	c.436C>T; n.334+182G>A; n.1839-1289G>A	p.P146S	NM_001012763.1; NM_000406.2; ENST00000420975.2; ENST00000502758.1; ENST00000226413.4; ENST00000500538.6	Het			Damaging	0	Probably Damaging	24.7	1.318e-06	144900788		0.06	0.046	0	0.07	0.132	0	0	0.029	0.11	0.608	1	0.118	0	0	0.037	0.11	0.352	0	1	CM056594 (DM)
CCF11814	HGG	CCF_CAYA	Germline	Pathogenic	GPR68	Candidate	Nonsense_Mutation	SNP	37	14	91700389	91700389	q32.11	C	C	A	c.1006G>T	p.E336*	NM_001177676.1; ENST00000535815.5; ENST00000531499.2; NM_001348437.1; NM_003485.3	Het						37	0.001452	61745752		0.04	0.055	0.027	0.069	0.136	0	0	0.093	0.218	0	0	0.091	0	0	0.02	0.173	0.006	0	0
CCF10771	EWS	CCF_CAYA	Germline	Pathogenic	ICK	Candidate	Nonsense_Mutation	SNP	37	6	52884059	52884059	p12.2	T	T	A	c.457A>T	p.K153*	ENST00000350082.9; NM_014920.3; NM_016513.4; ENST00000356971.3	Het						36
CCF10770	LGG	CCF_CAYA	Germline	Pathogenic	IFIH1	Candidate	Nonsense_Mutation	SNP	37	2	163144821	163144821	q24.2	G	G	A	c.919C>T	p.Q307*	NM_022168.4; ENST00000263642.2	Het						34		762821474						0.001	0	0	0	0.001	0	0	0	0	0	0	0.001	0	0	0
CCF11930	NBL	CCF_CAYA	Germline	Pathogenic	ITGA8	Candidate	Splice_Site	SNP	37	10	15573047	15573047	p13	A	A	G	c.2937+2T>C; c.2982+2T>C		ENST00000378076.3; NM_001291494.1; NM_003638.2	Het	Splice Site Loss					25	0.0002999	587777279													0	0	0	0	0	0	0	0	CS140875 (DM)
CCF12082	STS	CCF_CAYA	Germline	Pathogenic	IVD	Candidate	Missense_Mutation	SNP	37	15	40707653	40707653	q15.1	C	C	T	c.884C>T; n.1342C>T; c.851C>T; c.941C>T; c.1028C>T; n.1275C>T; n.1362C>T	p.A343V; p.A314V; p.A284V; p.A295V	ENST00000487418.6; NM_001354599.1; NR_148925.1; NM_002225.3; NR_148923.1; ENST00000479013.6; NM_001159508.1; NM_001354601.1; NM_001354597.1; NM_001354598.1; NM_001354600.1; NR_148924.1	Het			Damaging	0.02	Possibly Damaging	33	9.311e-07	28940889		0.04	0.069	0.068	0.07	0.073	0	0	0.029	0.107	0.052	0	0.067	0	0	0.017	0.107	0.038	0	0	CM983435 (DM)
CCF12039	EWS	CCF_CAYA	Germline	Pathogenic	KLB	Candidate	In_Frame_Del	DEL	37	4	39448673	39448675	p14	TCT	TCT		c.2329_2331delTTC	p.F777del	NM_175737.3; ENST00000257408.4	Het						12.35	1.734e-05	549659598		0.14	0.483	0.26	0.598	0.227	0	0.018	0.09	0.34	0.131	0	0.242	0	0.02	0.094	0.374	0.134	0.229	2	CD1714477 (DM)
CCF10770	LGG	CCF_CAYA	Germline	Pathogenic	LAMB2	Candidate	Nonsense_Mutation	SNP	37	3	49162849	49162849	p21.31	G	G	A	c.2557C>T	p.R853*	ENST00000305544.8; ENST00000418109.5; NM_002292.3	Het						40	4.207e-07	1257722275													0.003	0		0	0.005	0	0	0
CCF12040	EWS	CCF_CAYA	Germline	Pathogenic	LDLR	Candidate	Missense_Mutation	SNP	37	19	11216133	11216133	p13.2	G	G	A	c.314-1935G>A; c.428G>A; c.551G>A; c.314-1108G>A	p.C184Y; p.C143Y	ENST00000455727.6; NM_001195800.1; ENST00000535915.5; NM_001195799.1; NM_000527.4; ENST00000558013.5; NM_001195798.1; ENST00000545707.5; ENST00000558518.5; ENST00000557933.5; NM_001195803.1	Het			Damaging	0	Probably Damaging	25.8	3.648e-06	121908039													0.01	0		0	0.016	0	0	0	CM981182 (DM)
CCF10769	HGG	CCF_CAYA	Germline	Likely Pathogenic	LFNG	Candidate	Frame_Shift_Ins	INS	37	7	2552885	2552886	p22.3			GATG	c.163_166dupGATG	p.E56fs*2	ENST00000402506.5; NM_001166355.1	Het-Alt								778766046
CCF11521	CNS	CCF_CAYA	Germline	Likely Pathogenic	LFNG	Candidate	Frame_Shift_Ins	INS	37	7	2552885	2552886	p22.3			GATG	c.163_166dupGATG	p.E56fs*2	ENST00000402506.5; NM_001166355.1	Het-Alt								778766046
CCF11950	STS	CCF_CAYA	Germline	Pathogenic	LIFR	Candidate	Frame_Shift_Del	DEL	37	5	38506064	38506067	p13.1	CATT	CATT		c.1231_1234delAATG	p.N411fs*13	NM_001127671.1; ENST00000263409.8; NM_001364297.1; ENST00000453190.6; NM_002310.5	Het						34	0.000342																						CD040588 (DM)
CCF10723	HGG	CCF_CAYA	Germline	Pathogenic	LIPA	Candidate	Splice_Site	SNP	37	10	90982268	90982268	q23.31	C	C	T	c.894G>A; c.546G>A; c.726G>A	p.Q242Q; p.Q182Q; p.Q298Q	NM_000235.3; ENST00000371837.5; NM_001288979.1; ENST00000456827.5; ENST00000336233.9; NM_001127605.2	Het	Splice Site Loss					15.24	2.564e-05	116928232		0.06	0.038	0	0.058	0.083	0	0.03	0.01	0.107	0.139	0	0.089	0	0.055	0.021	0.111	0.113	0.079	0	CS951467 (DM)
CCF11950	STS	CCF_CAYA	Germline	Pathogenic	LIPA	Candidate	Splice_Site	SNP	37	10	90982268	90982268	q23.31	C	C	T	c.894G>A; c.546G>A; c.726G>A	p.Q242Q; p.Q182Q; p.Q298Q	NM_000235.3; ENST00000371837.5; NM_001288979.1; ENST00000456827.5; ENST00000336233.9; NM_001127605.2	Het	Splice Site Loss					15.24	2.564e-05	116928232		0.06	0.038	0	0.058	0.083	0	0.03	0.01	0.107	0.139	0	0.089	0	0.055	0.021	0.111	0.113	0.079	0	CS951467 (DM)
CCF12237	OS	CCF_CAYA	Germline	Pathogenic	LRAT	Candidate	Frame_Shift_Del	DEL	37	4	155665875	155665876	q32.1	AA	AA		c.400_401delAA	p.K134fs*12	ENST00000336356.3; NM_004744.4; ENST00000507827.5; NM_001301645.1	Het						31		761717462						0.001	0	0	0	0.001	0	0	0	0	0	0	0.001	0	0	0	CD012004 (DM)
CCF11835	OS	CCF_CAYA	Germline	Likely Pathogenic	LRBA	Candidate	Missense_Mutation	SNP	37	4	151771966	151771966	q31.3	C	C	T	c.3914G>A	p.R1305H	ENST00000357115.7; NM_006726.4; ENST00000507224.5; ENST00000510413.5; NM_001199282.2	Het			Damaging	0	Probably Damaging	34	2.158e-05	144754728			0.015	0	0.023	0.007	0	0	0.01	0.01	0.009	0	0.01	0	0	0.017	0.005	0.003	0.138	0
CCF10769	HGG	CCF_CAYA	Germline	Pathogenic	MMACHC	Candidate	Nonsense_Mutation	SNP	37	1	45974653	45974653	p34.1	C	C	G	c.615C>G; c.444C>G	p.Y205*; p.Y148*	ENST00000401061.8; NM_015506.2; NM_001330540.1; ENST00000616135.1	Het						37	0.005929	747527726						0.002	0	0	0	0	0.017	0	0.002	0	0.006	0	0	0.009	0	0	CM060071 (DM)
CCF12327	OS	CCF_CAYA	Germline	Likely Pathogenic	MYPN	Candidate	Missense_Mutation	SNP	37	10	69881254	69881254	q21.3	A	A	G	n.351A>G; n.329+14696A>G; c.77+14696A>G; c.59A>G; c.-1064A>G	p.Y20C	ENST00000613327.4; ENST00000540630.5; ENST00000373675.3; NM_001256267.1; NM_032578.3; ENST00000354393.6; NM_001256268.1; NR_045663.3; ENST00000358913.9; NR_045662.3	Het			Damaging	0.03	Probably Damaging	25.8	1.233e-05	140148105		0.1	0.092	0.045	0.116	0.092	0	0.006	0.039	0.128	0.095	0	0.092	0	0	0.042	0.127	0.128	0	0	CM122964 (DM)
CCF11884	OS	CCF_CAYA	Germline	Pathogenic	NBAS	Candidate	Splice_Site	SNP	37	2	15676676	15676676	p24.3	C	C	T	n.558-1G>A; c.514-1G>A		ENST00000281513.9; NR_052013.2; NM_015909.3	Het	Splice Site Loss					23.5	3.119e-06	1430959610
CCF11521	CNS	CCF_CAYA	Germline	Likely Pathogenic	NDUFB9	Candidate	Missense_Mutation	SNP	37	8	125555366	125555366	q24.13	G	G	T	c.11G>T; c.-29G>T; c.107G>T; c.140G>T	p.R47L; p.R36L; p.R4L	ENST00000522532.5; NM_005005.2; NM_001311168.1; NM_001278646.1; ENST00000276689.7; ENST00000517367.1; NM_001278645.1; ENST00000518008.5	Het			Damaging	0.05	Probably Damaging	34	2.249e-06	142723791		0.439	0.246	0.726	0	0.082	0	0.006	0.885	0	0.043	1	0.087	0	0.003	0.899	0.001	0.044	0	1
CCF11813	OS	CCF_CAYA	Germline	Likely Pathogenic	NDUFB9	Candidate	Missense_Mutation	SNP	37	8	125555366	125555366	q24.13	G	G	T	c.11G>T; c.-29G>T; c.107G>T; c.140G>T	p.R47L; p.R36L; p.R4L	ENST00000522532.5; NM_005005.2; NM_001311168.1; NM_001278646.1; ENST00000276689.7; ENST00000517367.1; NM_001278645.1; ENST00000518008.5	Het			Damaging	0.05	Probably Damaging	34	2.249e-06	142723791		0.439	0.246	0.726	0	0.082	0	0.006	0.885	0	0.043	1	0.087	0	0.003	0.899	0.001	0.044	0	1
CCF12130	RHB	CCF_CAYA	Germline	Pathogenic	NDUFS1	Candidate	Frame_Shift_Del	DEL	37	2	206994924	206994931	q33.3	AGGCTTAT	AGGCTTAT		c.1256_1263delATAAGCCT; c.1631_1638delATAAGCCT; c.1241_1248delATAAGCCT; c.1418_1425delATAAGCCT; c.1589_1596delATAAGCCT; c.1481_1488delATAAGCCT	p.Y530fs*42; p.Y414fs*42; p.Y419fs*42; p.Y544fs*42; p.Y473fs*42; p.Y494fs*42	ENST00000457011.5; ENST00000423725.5; ENST00000432169.5; NM_001199981.1; NM_005006.6; ENST00000233190.10; NM_001199982.1; ENST00000449699.5; NM_001199984.1; NM_001199983.1; ENST00000440274.5; ENST00000455934.6	Het						35
CCF11987	OS	CCF_CAYA	Germline	Pathogenic	NEB	Candidate	Splice_Site	SNP	37	2	152361990	152361990	q23.3	A	A	G	c.18639+2T>C; c.23847+2T>C; c.23742+2T>C		ENST00000409198.5; NM_004543.4; NM_001164507.1; NM_001164508.1; ENST00000618972.4; ENST00000397345.7; ENST00000604864.5; ENST00000427231.6; ENST00000603639.5; NM_001271208.1; ENST00000172853.14	Het	Splice Site Loss					25.9	0.002239	545937015						0.002	0	0	0.01	0.001	0	0	0.004	0	0	0.004	0.007	0	0	0
CCF11813	OS	CCF_CAYA	Germline	Pathogenic	NHLRC1	Candidate	Missense_Mutation	SNP	37	6	18122633	18122633	p22.3	G	G	C	c.205C>G	p.P69A	ENST00000340650.5; NM_198586.2	Het	ENCODE TFBS	POLR2A	Damaging	0	Probably Damaging	24.2	0.0003206	28940576						0.011	0	0	0	0.016	0.029	0	0.009	0	0	0	0.015	0.013	0	0	CM033789 (DM)
CCF10771	EWS	CCF_CAYA	Germline	Pathogenic	OGG1	Candidate	Missense_Mutation	SNP	37	3	9792107	9792107	p25.3	G	G	A	c.137G>A; n.480G>A	p.R46Q	NM_016828.2; ENST00000302036.11; NM_001354651.1; NR_148932.1; ENST00000383826.9; ENST00000302008.12; ENST00000302003.11; NM_016827.2; ENST00000344629.11; NM_001354650.1; NM_016821.2; ENST00000449570.6; NM_001354648.1; ENST00000339511.9; ENST00000349503.9; NM_016820.3; NM_016826.2; NM_016829.2; NM_002542.5; NM_001354649.1; NM_016819.3; NR_148930.1; NR_148931.1; NM_001354652.1	Het	Splice Site Loss; ENCODE TFBS	POLR2A; E2F1	Damaging	0.01	Probably Damaging	34	0.0001189	104893751		0.06	0.215	0.045	0.302	0.207	0	0.03	0.039	0.304	0.131	0	0.218	0	0.039	0.075	0.321	0.189	0.079	0	CM115639 (FP); CM024572 (DM)
CCF10782	STS	CCF_CAYA	Germline	Pathogenic	OGG1	Candidate	Missense_Mutation	SNP	37	3	9792107	9792107	p25.3	G	G	A	c.137G>A; n.480G>A	p.R46Q	NM_016828.2; ENST00000302036.11; NM_001354651.1; NR_148932.1; ENST00000383826.9; ENST00000302008.12; ENST00000302003.11; NM_016827.2; ENST00000344629.11; NM_001354650.1; NM_016821.2; ENST00000449570.6; NM_001354648.1; ENST00000339511.9; ENST00000349503.9; NM_016820.3; NM_016826.2; NM_016829.2; NM_002542.5; NM_001354649.1; NM_016819.3; NR_148930.1; NR_148931.1; NM_001354652.1	Het	Splice Site Loss; ENCODE TFBS	POLR2A; E2F1	Damaging	0.01	Probably Damaging	34	0.0001189	104893751		0.06	0.215	0.045	0.302	0.207	0	0.03	0.039	0.304	0.131	0	0.218	0	0.039	0.075	0.321	0.189	0.079	0	CM115639 (FP); CM024572 (DM)
CCF10723	HGG	CCF_CAYA	Germline	Pathogenic	OTOG	Candidate	Splice_Site	SNP	37	11	17656735	17656735	p15.1	G	G	A	c.7693+1G>A; c.7729+1G>A		ENST00000399397.5; ENST00000399391.6; NM_001292063.1; NM_001277269.1	Het	Splice Site Loss					23.4	3.614e-05	548496846		0.02				0.066	0	0	0	0.183	0	0	0.082	0	0	0.027	0.165	0.008	0	0
CCF10783	HGG	CCF_CAYA	Germline	Likely Pathogenic	P3H2	Candidate	Missense_Mutation	SNP	37	3	189681875	189681875	q28	G	G	A	c.1906C>T; c.1363C>T	p.P636S; p.P455S	NM_018192.3; ENST00000427335.6; NM_001134418.1; ENST00000319332.9	Het			Damaging	0	Probably Damaging	32	2.28e-06	780622871						0.012	0	0	0	0.019	0	0	0.009	0	0	0	0.014	0.006	0	0	CM174538 (DM)
CCF12007	GCT	CCF_CAYA	Germline	Likely Pathogenic	PCDH15	Candidate	Missense_Mutation	SNP	37	10	55780122	55780122	q21.1	C	C	T	c.2581G>A; c.2617G>A; c.1305+175321G>A; c.2596G>A; c.1098+193574G>A; c.-24-163099G>A; c.2515G>A; c.2091+58969G>A; c.2368G>A; c.2470G>A; c.1414G>A; c.2602G>A	p.V839M; p.V790M; p.V861M; p.V873M; p.V866M; p.V868M; p.V824M; p.V472M	NM_001354404.1; ENST00000395430.5; NM_001142763.1; ENST00000395445.5; ENST00000616114.4; ENST00000621708.4; ENST00000395438.5; ENST00000409834.5; NM_001354411.1; NM_001354430.1; ENST00000395446.5; ENST00000373957.7; ENST00000395433.5; NM_001142765.1; ENST00000644397.1; NM_001142771.1; NM_033056.3; ENST00000414778.5; ENST00000320301.10; ENST00000617051.4; ENST00000617271.4; NM_001142764.1; ENST000…	Het			Damaging	0.01	Possibly Damaging	23.1	0.0001288	142512524		0.04	0.038	0	0.058	0.058	0	0.03	0.019	0.065	0.121	0	0.064	0	0.032	0.021	0.073	0.134	0	0
CCF10770	LGG	CCF_CAYA	Germline	Likely Pathogenic	PCK2	Candidate	Missense_Mutation	SNP	37	14	24573006	24573006	q11.2	G	G	A	c.1756G>A; c.1354G>A; c.1505-45G>A; c.-28+10925C>T; c.-254+10925C>T; c.1258G>A	p.G452S; p.G586S; p.G420S	NM_001308054.1; NM_004563.3; NM_001354770.1; ENST00000561286.5; ENST00000216780.8; NM_001354768.1; ENST00000545054.6; ENST00000561028.5; ENST00000558096.5; NM_001291556.1; ENST00000559250.5; NM_006177.4	Het			Damaging	0	Possibly Damaging	32	0.0002223	61737098		0.08	0.261	0.068	0.36	0.255	0.023	0.073	0.029	0.375	0.104	0	0.256	0.005	0.078	0.05	0.376	0.157	0.266	0	CM1312594 (DM?)
CCF11170	EWS	CCF_CAYA	Germline	Likely Pathogenic	PCK2	Candidate	Missense_Mutation	SNP	37	14	24573006	24573006	q11.2	G	G	A	c.1756G>A; c.1354G>A; c.1505-45G>A; c.-28+10925C>T; c.-254+10925C>T; c.1258G>A	p.G452S; p.G586S; p.G420S	NM_001308054.1; NM_004563.3; NM_001354770.1; ENST00000561286.5; ENST00000216780.8; NM_001354768.1; ENST00000545054.6; ENST00000561028.5; ENST00000558096.5; NM_001291556.1; ENST00000559250.5; NM_006177.4	Het			Damaging	0	Possibly Damaging	32	0.0002223	61737098		0.08	0.261	0.068	0.36	0.255	0.023	0.073	0.029	0.375	0.104	0	0.256	0.005	0.078	0.05	0.376	0.157	0.266	0	CM1312594 (DM?)
CCF11814	HGG	CCF_CAYA	Germline	Pathogenic	PCSK9	Candidate	Missense_Mutation	SNP	37	1	55524303	55524303	p32.3	C	C	T	c.1486C>T; n.1093C>T	p.R496W	ENST00000302118.5; NM_174936.3; NR_110451.1	Het			Damaging	0.02	Possibly Damaging	24.1		374603772			0.008	0	0.012	0.007	0	0.032	0	0.003	0.01	0	0.004	0	0.026	0	0.003	0	0	0	CM066163 (DM)
CCF11835	OS	CCF_CAYA	Germline	Likely Pathogenic	PGM3	Candidate	Missense_Mutation	SNP	37	6	83885724	83885724	q14.1	T	T	A	c.1085A>T; c.1169A>T; c.842A>T	p.E362V; p.E281V; p.E390V	ENST00000283977.8; NM_015599.2; ENST00000616566.4; ENST00000506587.5; NM_001199917.1; ENST00000512866.5; NM_001199918.1; ENST00000513973.5; NM_001199919.1	Het			Damaging	0.04	Possibly Damaging	29.2	0.002178	34238319			0.023	0	0.035	0.031	0	0	0	0.046	0.009	0	0.041	0	0	0	0.007	0.017	0.907	0
CCF11008	ACT	CCF_CAYA	Germline	Pathogenic	PHGDH	Candidate	Splice_Site	SNP	37	1	120263946	120263946	p12	T	T	C	c.290+2T>C		ENST00000641074.1; ENST00000641597.1; ENST00000641023.1; ENST00000641115.1; ENST00000369409.9; NM_006623.3	Het	Splice Site Loss					24.2	2.884e-05	886041874													0	0	0	0	0.001	0	0	0	CS185912 (DM)
CCF12081	LMPRT	CCF_CAYA	Germline	Likely Pathogenic	PHYH	Candidate	Missense_Mutation	SNP	37	10	13337497	13337497	p13	G	G	C	c.187C>G; c.-57C>G; c.244C>G	p.R63G; p.R82G	NM_001037537.1; NM_001323080.1; ENST00000396913.6; NM_001323084.1; ENST00000263038.8; NM_001323082.1; NM_006214.3; NM_001323083.1; ENST00000396920.7	Het	Splice Site Loss		Damaging	0.04	Possibly Damaging	22.6		145404396		0.12	0.162	0.477	0	0.041	0	0.006	0.445	0.004	0	0	0.042	0	0.003	0.462	0.001	0	0	0	CM166582 (DM)
CCF11171	STS	CCF_CAYA	Germline	Pathogenic	PIEZO1	Candidate	Splice_Site	SNP	37	16	88789419	88789419	q24.3	T	T	C	c.4496-2A>G		ENST00000301015.14; NM_001142864.4	Het	Splice Site Loss					22.6	0.0002415
CCF12020	OS	CCF_CAYA	Germline	Likely Pathogenic	PLCE1	Candidate	Missense_Mutation	SNP	37	10	95930939	95930939	q23.33	C	C	T	c.1495C>T; c.571C>T	p.R191C; p.R499C	ENST00000371375.1; NM_001165979.2; NM_001288989.1; NM_016341.3; ENST00000371385.7; ENST00000371380.7	Het			Damaging	0	Probably Damaging	35	1.567e-06	61751493		0.08	0.158	0.053	0.207	0.219	0	0.097	0.061	0.319	0.069	1	0.168	0	0.075	0.042	0.268	0.061	0	1	BM1411466 (DM?)
CCF11805	NBL	CCF_CAYA	Germline	Likely Pathogenic	POLR3B	Candidate	Missense_Mutation	SNP	37	12	106826199	106826199	q23.3	T	T	A	c.1568T>A; c.1394T>A	p.V523E; p.V465E	NM_001160708.1; ENST00000539066.5; NM_018082.5; ENST00000228347.8	Het			Damaging	0.01	Benign	25.9	1.183e-05	138249161		0.02	0.031	0	0.047	0.028	0	0	0	0.045	0	0	0.03	0	0	0.008	0.053	0.003	0	0	CM119256 (DM)
CCF12040	EWS	CCF_CAYA	Germline	Pathogenic	RBBP8	Candidate	Nonsense_Mutation	SNP	37	18	20573276	20573276	q11.2	C	C	T	c.1486C>T	p.R496*	NM_002894.2; NM_203292.1; ENST00000327155.9; ENST00000399722.6; ENST00000399725.6; NM_203291.1; ENST00000360790.9	Het						36		145578344													0.001	0	0	0	0.001	0	0	0
CCF10782	STS	CCF_CAYA	Germline	Likely Pathogenic	RP1	Candidate	Nonsense_Mutation	SNP	37	8	55542239	55542239	q12.1	C	C	T	c.787+7391C>T; c.5797C>T	p.R1933*	ENST00000220676.1; ENST00000637698.1; ENST00000636932.1; NM_006269.1	Het						40		118031911		0.04				0.013	0.162	0	0	0.003	0	0	0.018	0.228	0.003	0	0.002	0.003	0	0	CM015009 (DM?)
CCF12039	EWS	CCF_CAYA	Germline	Pathogenic	SERAC1	Candidate	Nonsense_Mutation	SNP	37	6	158549239	158549239	q25.3	G	G	A	c.787C>T; c.826C>T; c.916C>T; n.944C>T; c.652C>T	p.R306*; p.R218*; p.R263*; p.R276*	ENST00000642244.1; ENST00000644972.1; ENST00000367104.8; ENST00000646410.1; ENST00000647468.1; NR_073096.1; NM_032861.3; ENST00000642903.1; ENST00000367101.5; ENST00000646208.1	Het						39	0.002438	780664696						0.001	0	0	0	0.001	0	0	0.001	0.006	0.006	0	0	0	0	0	CM1717672 (DM)
CCF11884	OS	CCF_CAYA	Germline	Pathogenic	SLC22A5	Candidate	Missense_Mutation	SNP	37	5	131721062	131721062	q31.1	C	C	T	c.767C>T; c.695C>T	p.T256M; p.T232M	ENST00000435065.6; ENST00000245407.7; NM_003060.3; NM_001308122.1	Het			Damaging	0.04	Probably Damaging	25.9	1.786e-06	114269482		0.06	0.015	0	0.023	0.013	0.023	0.006	0.01	0.011	0.035	0	0.01	0.016	0.006	0.017	0.008	0.015	0	0	CM051222 (DM)
CCF11171	STS	CCF_CAYA	Germline	Likely Pathogenic	STRA6	Candidate	Missense_Mutation	SNP	37	15	74472462	74472462	q24.1	G	G	A	c.2080C>T; c.2008C>T; c.1936C>T; c.1939C>T; n.-895C>T; c.1963C>T; c.2074C>T	p.R694C; p.R655C; p.R646C; p.R647C; p.R692C; p.R670C	ENST00000561647.1; ENST00000616000.4; NM_001199040.1; NM_001199041.1; ENST00000535552.5; NM_022369.3; ENST00000423167.6; ENST00000395105.8; ENST00000563965.5; NM_001142617.1; ENST00000449139.6; NM_001142618.1; ENST00000416286.7; ENST00000574278.5; NM_001199042.1; ENST00000323940.9; NM_001142619.1	Het			Damaging	0	Probably Damaging	32		118203959						0.003	0	0	0	0.005	0	0	0.002	0	0	0	0.003	0	0	0	CM071109 (DM)
CCF12130	RHB	CCF_CAYA	Germline	Likely Pathogenic	SUCLG1	Candidate	Missense_Mutation	SNP	37	2	84668561	84668561	p11.2	G	G	A	c.341C>T	p.T114M	ENST00000393868.6; NM_003849.3	Het			Damaging	0.01	Possibly Damaging	29.2	0.0003273	201224138		0.02	0.023	0.023	0.023	0.02	0.024	0.018	0.01	0.022	0.018	0	0.018	0.011	0.013	0.017	0.023	0.017	0	0
CCF10839	LGG	CCF_CAYA	Germline	Likely Pathogenic	TDP1	Candidate	Missense_Mutation	SNP	37	14	90456086	90456086	q32.11	G	G	A	c.1343G>A	p.R448Q	ENST00000555880.5; ENST00000393454.6; ENST00000335725.8; NM_001330205.1; NM_018319.3; NM_001008744.1; ENST00000393452.7	Het			Damaging	0.05	Probably Damaging	35	1.239e-06	144746398			0.031	0	0.047	0.023	0.023	0.006	0	0.035	0	0	0.029	0.011	0.003	0.004	0.049	0.006	0	1
CCF11814	HGG	CCF_CAYA	Germline	Pathogenic	TMLHE	Candidate	Nonsense_Mutation	SNP	37	X	154754246	154754246	q28	G	G	A	c.229C>T	p.R77*	NM_001184797.1; ENST00000334398.7; NM_018196.3; ENST00000369439.4	Het						36		781889971						0.008	0	0	0.012	0.006	0.032	0	0.007	0	0	0	0.004	0.032	0	2	CM129999 (DM)
CCF10699	HGG	CCF_CAYA	Germline	Pathogenic	TMPRSS15	Candidate	Nonsense_Mutation	SNP	37	21	19685292	19685292	q21.1	G	G	C	c.2135C>G	p.S712*	NM_002772.2; ENST00000284885.7	Het						48	0.0001652	77200626		0.02	0.115	0	0.174	0.065	0	0	0.038	0.1	0.017	0	0.065	0	0	0.033	0.107	0.015	0.01	0	CM020047 (DM)
CCF10770	LGG	CCF_CAYA	Germline	Likely Pathogenic	TNFRSF13B	Candidate	Missense_Mutation	SNP	37	17	16852237	16852237	p11.2	A	A	T	c.122T>A; c.260T>A	p.I87N; p.I41N	ENST00000579315.5; ENST00000261652.6; ENST00000583789.1; NM_012452.2	Het			Damaging	0	Probably Damaging	25.2	0.002897	72553877		0.02	0.046	0	0.07	0.046	0	0.006	0.01	0.067	0.043	0	0.04	0	0.003	0.004	0.056	0.046	0.049	0	CM091122 (DM)
CCF10770	LGG	CCF_CAYA	Germline	Likely Pathogenic	TNNT2	Candidate	Missense_Mutation	SNP	37	1	201333434	201333434	q32.1	G	G	A	c.451C>T; c.481C>T; c.274C>T; c.436C>T; c.361C>T; c.457C>T	p.R121C; p.R146C; p.R161C; p.R151C; p.R92C; p.R153C	NM_001276345.1; ENST00000367320.6; ENST00000367322.5; NM_001276346.1; NM_001001432.2; ENST00000458432.6; ENST00000367317.8; ENST00000236918.11; ENST00000421663.6; NM_001001431.2; NM_001276347.1; NM_000364.3; ENST00000367318.9; ENST00000367315.6; ENST00000509001.5; NM_001001430.2; ENST00000360372.8	Het			Damaging	0	Probably Damaging	34		45608937													0	0	0	0	0.001	0	0	0	CM087596 (DM)
CCF10782	STS	CCF_CAYA	Germline	Pathogenic	TPP1	Candidate	Splice_Site	SNP	37	11	6638385	6638385	p15.4	C	C	G	c.230-1G>C; c.509-1G>C; c.-221-1G>C; n.-1636C>G; n.-560G>C		ENST00000545572.1; ENST00000644218.1; ENST00000644810.1; ENST00000532191.2; NM_000391.3; ENST00000642892.1; ENST00000645620.1; ENST00000299427.11; ENST00000647152.1; ENST00000533371.6	Het	Splice Site Loss					24.4	4.083e-05	56144125			0.069	0	0.105	0.035	0	0	0	0.057	0.009	0	0.041	0	0	0.004	0.072	0.003	0	0	CS971663 (DM)
CCF12130	RHB	CCF_CAYA	Germline	Pathogenic	TSHB	Candidate	Frame_Shift_Del	DEL	37	1	115576804	115576804	p13.2	T	T		c.373delT; c.238delT	p.C125fs*10; p.C80fs*10	NM_000549.4; ENST00000256592.2; ENST00000369517.1; NM_001277991.1	Het						35	0.0002254	755485552			0.016	0	0.024	0.015	0	0	0	0.025	0	0	0.016	0	0	0.004	0.028	0	0	0	CD962171 (DM)
CCF11814	HGG	CCF_CAYA	Germline	Pathogenic	USH2A	Candidate	Splice_Site	SNP	37	1	215853720	215853720	q41	T	T	C	c.12067-2A>G		NM_206933.2; ENST00000307340.7	Het	Splice Site Loss					23.9	0.0001483	397517978						0.007	0	0	0	0	0.069	0	0.008	0	0	0	0.001	0.045	0.01	0	CS088100 (DM)
CCF11950	STS	CCF_CAYA	Germline	Pathogenic	VPS33B	Candidate	Frame_Shift_Del	DEL	37	15	91546351	91546351	q26.1	G	G		c.963delC; c.1155delC; c.1236delC	p.K322fs*6; p.K386fs*6; p.K413fs*6	ENST00000333371.7; ENST00000535906.1; NM_018668.4; ENST00000643536.1; NM_001289149.1; NM_001289148.1	Het						35		758910489			0.008	0	0.012	0.005	0	0	0	0.008	0	0	0.003	0	0	0	0.005	0	0	0
CCF12094	WLM	CCF_CAYA	Germline	Likely Pathogenic	WFS1	Candidate	Missense_Mutation	SNP	37	4	6303542	6303542	p16.1	G	G	A	c.2020G>A	p.G674R	NM_001145853.1; ENST00000226760.5; ENST00000503569.5; NM_006005.3	Het			Damaging	0	Probably Damaging	24.4	1.39e-06	200672755		0.02	0.015	0	0.023	0.026	0.023	0.006	0	0.036	0.017	0	0.022	0.021	0.006	0.004	0.032	0.015	0.01	0	CM011519 (DM)
[truncated: 17 more columns]
