# Supplementary material for: Comprehensive germline genomic profiles of children, adolescents and young adults with solid tumors
Source: Nat Commun. 2020 May 5;11:2206. doi: 10.1038/s41467-020-16067-1 (PMC7200683; doi:10.1038/s41467-020-16067-1)
Supplement: Supplementary file 7 — Supplementary Data 4 [file 41467_2020_16067_MOESM7_ESM.xlsx]

## Sheet: Supplementary Data 4
Supplementary Data 4 Germline copy number variations in CCF C-AYA patients, confirmed by XHMM and VarSeq methods. Related to Figure 1.
Case#	Region	Gene Name	Ensembl Gene ID	Ensembl Transcript ID	% CDS Covered	% Covered	Overlapping Exons	Span	CNV State	Avg Target Mean Depth	Avg Z Score	Avg Ratio	p-value
CCF11829	11:108535752-108811657	DDX10	ENSG00000178105	ENST00000322536	100	99.9993	All	275906	Duplicate	137.373	3.13038	1.25848	2.38351e-34
CCF11993	17:30267305-30267505	SUZ12	ENSG00000178691	ENST00000322652	2.48944,2.52822	0.312324	2-3	201	Duplicate	186.089	2.64896	1.42321	1.16092e-06
CCF10783	10:88985205-88985969	NUTM2A	ENSG00000184923	ENST00000381707	23.2523	8.05792	1	765	Duplicate	112.039	6.94946	12.1	1.59009e-16
CCF11804	X:9841692-9917483	SHROOM2	ENSG00000146950	ENST00000380913	96.5758,100,100	46.5016,100,100	2-10,All,All	75792	Duplicate	120.614	7.7074	1.78513	0
CCF11804	X:15808574-15841382	ZRSR2	ENSG00000169249	ENST00000307771	99.9339	99.997	All	32809	Duplicate	152.16	6.712	1.72035	0
