# Supplementary material for: Comprehensive germline genomic profiles of children, adolescents and young adults with solid tumors
Source: Nat Commun. 2020 May 5;11:2206. doi: 10.1038/s41467-020-16067-1 (PMC7200683; doi:10.1038/s41467-020-16067-1)
Supplement: Supplementary file 8 — Supplementary Data 5 [file 41467_2020_16067_MOESM8_ESM.xlsx]

## Sheet: Supplementary Data 5
Supplementary Data 5 Germline pathogenic & likely-pathogenic variants in known cancer predisposing genes of C-AYA patients with solid tumors. Related to Figure 2 and 3.
Patient_ID	Tumor_types	Project	IVA_Prediction	Hugo_Symbol	Cancer_Predisposition	Variant_Classification	Variant_Type	NCBI_Build	Chromosome	Start_Position	End_position	Cytoband	Reference_Allele	Sample_Allele1	Sample_Allele2	Nucleotide_Change	Protein_Change	Transcript ID	Mutation_Status	Genotype	Regulatory_Site	Transcriptional_Regulator	SIFT_Function_Prediction	SIFT_Score	PolyPhen-2_Function_Prediction	CADD_Score	Conservation_phyloP_p-value	dbSNP_ID	DGV_ID	1000_Genomes_Frequency	NHLBI_ESP_Frequency	NHLBI_ESP_African_Frequency	NHLBI_ESP_European_Frequency	ExAC_Frequency	ExAC_East_Asian_Frequency	ExAC_South_Asian_Frequency	ExAC_African_Frequency	ExAC_European_Frequency	ExAC_Latino_Frequency	ExAC_Homozygous_Count	gnomAD_Frequency	gnomAD_East_Asian_Frequency	gnomAD_South_Asian_Frequency	gnomAD_African_Frequency	gnomAD_European_Frequency	gnomAD_Latino_Frequency	gnomAD_Jewish_Frequency	gnomAD_Homozygous_Count	HGMD
SJNBL135	NBL	SJ_CAYA	Pathogenic	ALK	Known Cancer Predisposing Gene (KCPG)	Missense_Mutation	SNP	38	2	29209798	29209798	p23.2	C	C	T	c.620G>A; c.3824G>A; c.2693G>A	p.R898Q; p.R1275Q; p.R207Q	NM_004304.4; ENST00000389048.7; ENST00000642122.1; ENST00000618119.4; NM_001353765.1	Germline	Het			Damaging	0	Probably Damaging	35	1.57e-06	113994087																					CM085230 (DM)
SJCNS019186	CNS	SJ_CAYA	Pathogenic	ATM	Known Cancer Predisposing Gene (KCPG)	Splice_Site	SNP	38	11	108250700	108250700	q22.3	G	G	T	c.1236-1G>T		ENST00000278616.8; NM_001351834.1; NM_000051.3; ENST00000452508.6	Germline	Het	Splice Site Loss					24.7	2.05e-06	1408719214													0.001	0	0	0	0.002	0	0	0
SJOS018803	OS	SJ_CAYA	Pathogenic	ATM	Known Cancer Predisposing Gene (KCPG)	In_Frame_Del	DEL	38	11	108331885	108331893	q22.3	TCTAGAATT	TCTAGAATT		c.641-22822_641-22814delAATTCTAGA; n.2375-326_2375-318delAATTCTAGA; c.*1270-326_*1270-318delAATTCTAGA; c.7638_7646delTAGAATTTC; c.*38+3327_*38+3335delAATTCTAGA	p.R2547_S2549del	ENST00000278616.8; NM_001351110.1; NR_147053.2; ENST00000525729.5; NM_001330368.1; NM_001351834.1; NM_000051.3; ENST00000452508.6; ENST00000615746.4	Germline	Het						22.4		587776547			0.088	0.094	0.085	0.002	0	0	0	0.003	0	0	0.002	0	0	0.007	0.003	0	0	0	CD961812 (DM)
SJRB041657	RB	SJ_CAYA	Pathogenic	ATM	Known Cancer Predisposing Gene (KCPG)	Splice_Site	SNP	38	11	108250700	108250700	q22.3	G	G	T	c.1236-1G>T		ENST00000278616.8; NM_001351834.1; NM_000051.3; ENST00000452508.6	Germline	Het	Splice Site Loss					24.7	2.05e-06	1408719214													0.001	0	0	0	0.002	0	0	0
SJRHB042125	RHB	SJ_CAYA	Pathogenic	ATM	Known Cancer Predisposing Gene (KCPG)	Missense_Mutation	SNP	38	11	108329202	108329202	q22.3	T	T	G	c.*38+6018A>C; c.7271T>G; c.641-20131A>C	p.V2424G	ENST00000278616.8; NM_001351110.1; ENST00000525729.5; NM_001330368.1; NM_001351834.1; NM_000051.3; ENST00000452508.6	Germline	Het			Damaging	0	Probably Damaging	28.6	8.97e-06	28904921			0.008	0	0.012	0.003	0	0	0	0.004	0	0	0.005	0	0	0	0.009	0.003	0	0	CM960103 (DM)
SJRHB019594	RHB	SJ_CAYA	Pathogenic	ATR	Known Cancer Predisposing Gene (KCPG)	Nonsense_Mutation	SNP	38	3	142459303	142459303	q23	G	G	A	c.7081C>T; c.7273C>T	p.R2425*; p.R2361*	ENST00000350721.8; NM_001354579.1; NM_001184.3	Germline	Het						47	0.004634	1310011888													0.001	0	0	0.007	0.001	0	0	0
SJRB018827	RB	SJ_CAYA	Pathogenic	BAP1	Known Cancer Predisposing Gene (KCPG)	Nonsense_Mutation	SNP	38	3	52404500	52404500	p21.1	A	A	C	c.1149T>G; c.1203T>G	p.Y383*; p.Y401*	NM_004656.3; ENST00000460680.5; ENST00000296288.9	Germline	Het						36		200156887		0.02	0.015	0.023	0.012	0.017	0.012	0.006	0.01	0.015	0.052	0	0.013	0.011	0.016	0.004	0.01	0.038	0	0
SJCNS018594	CNS	SJ_CAYA	Pathogenic	BARD1	Known Cancer Predisposing Gene (KCPG)	Splice_Site	SNP	38	2	214752446	214752446	q35	C	C	A	c.267+1G>T; c.365-21938G>T; c.1677+1G>T; c.74-21938G>T; c.1620+1G>T; c.324+1G>T; n.869+1G>T; n.1670+1G>T; n.1613+1G>T; c.*343+1G>T		ENST00000617164.4; NR_104212.1; ENST00000613192.1; NM_001282549.1; ENST00000613706.4; NM_001282543.1; NM_000465.3; NM_001282548.1; ENST00000619009.4; ENST00000620057.4; ENST00000613374.4; NR_104215.1; NM_001282545.1; ENST00000260947.8; NR_104216.1	Germline	Het	Splice Site Loss					23.9	0.0001151
SJCNS018579	CNS	SJ_CAYA	Pathogenic	BRCA1	Known Cancer Predisposing Gene (KCPG)	Frame_Shift_Del	DEL	38	17	43093074	43093074	q21.31	G	G		n.2593delC; c.-43-18553delC; c.787+1670delC; c.2316delC; c.-99+32197delC; c.5-29123delC; c.2457delC; c.671-2042delC	p.D821fs*25; p.D774fs*25	NM_007294.3; ENST00000591849.5; NM_007298.3; NM_007299.3; ENST00000352993.7; ENST00000491747.6; ENST00000586385.5; ENST00000468300.5; ENST00000357654.8; NM_007297.3; ENST00000591534.5; NM_007300.3; ENST00000354071.7; ENST00000471181.7; ENST00000493795.5; NR_027676.1	Germline	Het						16.39		80357669						0.002	0	0	0	0.003	0	0	0.001	0	0	0	0.002	0	0	0	CD961834 (DM)
SJCNS041476	CNS	SJ_CAYA	Pathogenic	BRCA1	Known Cancer Predisposing Gene (KCPG)	Frame_Shift_Del	DEL	38	17	43091827	43091831	q21.31	TTTAC	TTTAC		c.-99+33440_-99+33444delGTAAA; c.3559_3563delGTAAA; c.788-799_788-795delGTAAA; c.5-27880_5-27876delGTAAA; c.-43-17310_-43-17306delGTAAA; c.3700_3704delGTAAA; c.671-799_671-795delGTAAA; n.3836_3840delGTAAA	p.V1187fs*8; p.V1234fs*8	NM_007294.3; ENST00000591849.5; NM_007298.3; NM_007299.3; ENST00000352993.7; ENST00000491747.6; ENST00000586385.5; ENST00000468300.5; ENST00000357654.8; NM_007297.3; ENST00000591534.5; NM_007300.3; ENST00000354071.7; ENST00000471181.7; ENST00000493795.5; NR_027676.1	Germline	Het						32		80357609																					CD951619 (DM)
SJEWS041505	EWS	SJ_CAYA	Pathogenic	BRCA1	Known Cancer Predisposing Gene (KCPG)	Frame_Shift_Del	DEL	38	17	43094317	43094356	q21.31	GATTCAGACTCCCCATCATGTGAGTCATCAGAACCTAACA	GATTCAGACTCCCCATCATGTGAGTCATCAGAACCTAACA		c.5-30405_5-30366delTGTTAGGTTCTGATGACTCACATGATGGGGAGTCTGAATC; c.-43-19835_-43-19796delTGTTAGGTTCTGATGACTCACATGATGGGGAGTCTGAATC; c.787+388_787+427delTGTTAGGTTCTGATGACTCACATGATGGGGAGTCTGAATC; c.1034_1073delTGTTAGGTTCTGATGACTCACATGATGGGGAGTCTGAATC; c.-99+30915_-99+30954delTGTTAGGTTCTGATGACTCACATGATGGGGAGTCTGAATC; c.670+1490_670+1529delTGTTAGGTTCTGATGACTCACATGATGGGGAGTCTGAATC; n.1311_1350delTGTTAGGTT…	p.L345fs*5; p.L392fs*5	NM_007294.3; ENST00000591849.5; ENST00000352993.7; NM_007299.3; NM_007298.3; ENST00000491747.6; ENST00000586385.5; ENST00000468300.5; ENST00000357654.8; NM_007297.3; ENST00000591534.5; NM_007300.3; ENST00000354071.7; ENST00000471181.7; ENST00000493795.5; NR_027676.1	Germline	Het						26.9		80359874						0.001	0	0	0	0.001	0	0	0.001	0	0	0	0.001	0	0	0
SJRB041652	RB	SJ_CAYA	Pathogenic	BRCA1	Known Cancer Predisposing Gene (KCPG)	Nonsense_Mutation	SNP	38	17	43106480	43106480	q21.31	A	A	T	n.349T>A; c.188T>A; c.-99+18791T>A; c.4+18702T>A; c.47T>A; c.-44+18791T>A	p.L63*; p.L16*	NM_007294.3; ENST00000591849.5; NM_007298.3; NM_007299.3; ENST00000352993.7; ENST00000491747.6; ENST00000586385.5; ENST00000468300.5; ENST00000357654.8; NM_007297.3; ENST00000591534.5; ENST00000471181.7; ENST00000354071.7; NM_007300.3; NR_027676.1; ENST00000493795.5	Germline	Het						39	0.001377	80357086						0.001	0	0	0	0.001	0	0	0	0	0	0	0	0	0	0	CM950140 (DM)
SJRB043940	RB	SJ_CAYA	Pathogenic	BRCA1	Known Cancer Predisposing Gene (KCPG)	Frame_Shift_Del	DEL	38	17	43124028	43124029	q21.31	CT	CT		n.-1527_-1526delCT; c.-20_-19delAG; c.68_69delAG; c.-44+1242_-44+1243delAG; n.229_230delAG; c.4+1153_4+1154delAG; c.-99+1242_-99+1243delAG; n.-1580_-1579delCT	p.E23fs*17	NR_003108.2; ENST00000591849.5; NR_138145.1; NM_007299.3; NM_007298.3; ENST00000491747.6; ENST00000460115.5; ENST00000586385.5; ENST00000468300.5; ENST00000357654.8; NM_007297.3; ENST00000591534.5; ENST00000354071.7; ENST00000471181.7; NM_007300.3; ENST00000493795.5; NR_027676.1; ENST00000352993.7; NM_007294.3	Germline	Het						29.9		386833395; 1491159285						0.024	0	0.006	0	0.038	0	0	0.02	0	0.013	0	0.007	0.003	0.374	0	CD951600 (DM)
SJSTS019607	STS	SJ_CAYA	Pathogenic	BRCA1	Known Cancer Predisposing Gene (KCPG)	Frame_Shift_Ins	INS	38	17	43094706	43094707	q21.31			CCACATGGCT	c.4+30466_4+30475dupAGCCATGTGG; c.674_683dupAGCCATGTGG; c.-99+30555_-99+30564dupAGCCATGTGG; n.951_960dupAGCCATGTGG; c.815_824dupAGCCATGTGG; c.-43-20195_-43-20186dupAGCCATGTGG; c.670+1130_670+1139dupAGCCATGTGG; c.787+28_787+37dupAGCCATGTGG	p.T229fs*14; p.T276fs*14	NM_007294.3; ENST00000591849.5; ENST00000352993.7; NM_007299.3; NM_007298.3; ENST00000586385.5; ENST00000491747.6; ENST00000468300.5; ENST00000357654.8; NM_007297.3; ENST00000591534.5; NM_007300.3; ENST00000354071.7; ENST00000471181.7; ENST00000493795.5; NR_027676.1	Germline	Het						27		387906563													0.001	0	0	0.004	0	0.003	0	0	CI972550 (DM)
SJSTS042132	STS	SJ_CAYA	Pathogenic	BRCA1	Known Cancer Predisposing Gene (KCPG)	Nonsense_Mutation	SNP	38	17	43092597	43092597	q21.31	A	A	C	c.-99+32674T>G; c.788-1565T>G; c.5-28646T>G; n.3070T>G; c.-43-18076T>G; c.2793T>G; c.2934T>G; c.671-1565T>G	p.Y978*; p.Y931*	NM_007294.3; ENST00000591849.5; NM_007298.3; NM_007299.3; ENST00000352993.7; ENST00000491747.6; ENST00000586385.5; ENST00000468300.5; ENST00000357654.8; NM_007297.3; ENST00000591534.5; NM_007300.3; ENST00000354071.7; ENST00000471181.7; ENST00000493795.5; NR_027676.1	Germline	Het						27		80357115																					CM983523 (DM)
SJNBL138	NBL	SJ_CAYA	Pathogenic	BRCA2	Known Cancer Predisposing Gene (KCPG)	Splice_Site	SNP	38	13	32370955	32370955	q13.1	G	G	A	c.8488-1G>A		NM_000059.3; ENST00000544455.5; ENST00000380152.7	Germline	Het	Splice Site Loss					25.9	2.61e-06	397507404																					CS022090 (DM)
SJRHB019599	RHB	SJ_CAYA	Pathogenic	BRCA2	Known Cancer Predisposing Gene (KCPG)	Splice_Site	SNP	38	13	32357741	32357741	q13.1	G	G	A	c.7618-1G>A		NM_000059.3; ENST00000544455.5; ENST00000380152.7	Germline	Het	Splice Site Loss					24.8	3.65e-06	397507389																					CS114614 (DM)
SJWLM041719	WLM	SJ_CAYA	Pathogenic	BRCA2	Known Cancer Predisposing Gene (KCPG)	Frame_Shift_Del	DEL	38	13	32336284	32336284	q13.1	G	G		c.1929delG	p.R645fs*15	NM_000059.3; ENST00000544455.5; ENST00000380152.7	Germline	Het						26.2		80359316																					CD972073 (DM)
SJOS019510	OS	SJ_CAYA	Pathogenic	BRIP1	Known Cancer Predisposing Gene (KCPG)	Splice_Site	SNP	38	17	61847221	61847221	q23.2	C	C	G	c.508-1G>C		ENST00000577598.5; NM_032043.2; ENST00000259008.6	Germline	Het	Splice Site Loss					24.6	0.006998	864622277																					CS1616249 (DM)
SJWLM043953	WLM	SJ_CAYA	Pathogenic	CDC73	Known Cancer Predisposing Gene (KCPG)	Startloss_Mutation	SNP	38	1	193122202	193122202	q31.2	T	T	C	c.2T>C	p.M1T	NM_024529.4; ENST00000635846.1; ENST00000367435.3	Germline	Het	ENCODE TFBS	ELK4; ZNF263; TBP; POLR2A; GTF2F1; GATA1; TAF1	Damaging	0	Probably Damaging	28	2.69e-05
SJCNS041474	CNS	SJ_CAYA	Pathogenic	CDH1	Known Cancer Predisposing Gene (KCPG)	Missense_Mutation	SNP	38	16	68810224	68810224	q22.1	G	G	A	c.-1105G>A; c.715G>A; c.-901G>A	p.G239R	ENST00000422392.6; NM_001317186.1; NM_001317185.1; ENST00000612417.4; ENST00000611625.4; NM_001317184.1; ENST00000621016.4; ENST00000261769.9; NM_004360.4	Germline	Het			Damaging	0.04	Probably Damaging	25.4		587780537																					CM070661 (DM)
SJHGG086	HGG	SJ_CAYA	Pathogenic	CDH1	Known Cancer Predisposing Gene (KCPG)	Splice_Site	INS	38	16	68815760	68815761	q22.1			T	c.1628+2dupT; c.1565+2dupT; c.1382+2dupT; c.-255+2dupT; n.264-102dupA; c.17+2dupT		ENST00000422392.6; NM_001317186.1; ENST00000563916.1; NM_001317185.1; ENST00000612417.4; ENST00000611625.4; NM_001317184.1; ENST00000621016.4; ENST00000261769.9; NM_004360.4	Germline	Het	Splice Site Loss					25.9	3.52e-06	1060501221																					CI085159 (DM)
SJWLM017957	WLM	SJ_CAYA	Pathogenic	CDH1	Known Cancer Predisposing Gene (KCPG)	Frame_Shift_Del	DEL	38	16	68823524	68823525	q22.1	TG	TG		c.1830+1407_1830+1408delTG; c.99_100delTG; c.2064_2065delTG; c.1881_1882delTG; c.516_517delTG; c.1865+1372_1865+1373delTG; c.2127_2128delTG; n.2_3delCA	p.C33*; p.C172*; p.C688*; p.C709*; p.C627*	ENST00000422392.6; NM_001317186.1; ENST00000563916.1; NM_001317185.1; ENST00000612417.4; ENST00000611625.4; NM_001317184.1; ENST00000621016.4; ENST00000261769.9; NM_004360.4	Germline	Het						35	2.22e-05	587781276; 1189474008																					CD041909 (DM)
SJCNS019184	CNS	SJ_CAYA	Pathogenic	CHEK2	Known Cancer Predisposing Gene (KCPG)	Frame_Shift_Del	DEL	38	22	28695869	28695869	q12.1	G	G		c.1229delC; c.899delC; c.1013delC; c.827delC; c.1100delC; c.437delC	p.T300fs*15; p.T276fs*15; p.T410fs*15; p.T367fs*15; p.T146fs*15; p.T338fs*15	ENST00000403642.5; ENST00000405598.5; ENST00000382580.6; NM_001005735.1; NM_007194.4; ENST00000328354.10; NM_145862.2; NM_001349956.1; ENST00000348295.7; ENST00000402731.5; ENST00000404276.5; NM_001257387.1	Germline	Het						35	3.4e-06	555607708		0.1	0.12	0.023	0.17	0.182	0	0	0.054	0.288	0.017	0	0.213	0	0	0.043	0.357	0.006	0.178	1	CD993415 (DM)
SJCNS041956	CNS	SJ_CAYA	Pathogenic	CHEK2	Known Cancer Predisposing Gene (KCPG)	Splice_Site	SNP	38	22	28699837	28699837	q12.1	C	C	A	c.1008+1G>T; c.345+1G>T; c.1137+1G>T; c.807+1G>T; c.735+1G>T		ENST00000403642.5; ENST00000405598.5; ENST00000382580.6; NM_007194.4; NM_001005735.1; ENST00000328354.10; NM_001349956.1; NM_145862.2; ENST00000348295.7; ENST00000402731.5; ENST00000404276.5; NM_001257387.1	Germline	Het	Splice Site Loss					24.3	1.15e-05
SJCNS042704	CNS	SJ_CAYA	Pathogenic	CHEK2	Known Cancer Predisposing Gene (KCPG)	Frame_Shift_Del	DEL	38	22	28695869	28695869	q12.1	G	G		c.1229delC; c.899delC; c.1013delC; c.827delC; c.1100delC; c.437delC	p.T300fs*15; p.T276fs*15; p.T410fs*15; p.T367fs*15; p.T146fs*15; p.T338fs*15	ENST00000403642.5; ENST00000405598.5; ENST00000382580.6; NM_001005735.1; NM_007194.4; ENST00000328354.10; NM_145862.2; NM_001349956.1; ENST00000348295.7; ENST00000402731.5; ENST00000404276.5; NM_001257387.1	Germline	Het						35	3.4e-06	555607708		0.1	0.12	0.023	0.17	0.182	0	0	0.054	0.288	0.017	0	0.213	0	0	0.043	0.357	0.006	0.178	1	CD993415 (DM)
SJCNS042711	CNS	SJ_CAYA	Pathogenic	CHEK2	Known Cancer Predisposing Gene (KCPG)	Splice_Site	SNP	38	22	28725242	28725242	q12.1	C	C	T	c.-334+1G>A; c.573+1G>A; c.320-5757G>A; c.444+1G>A		ENST00000403642.5; ENST00000405598.5; ENST00000382580.6; NM_007194.4; NM_001005735.1; ENST00000328354.10; NM_145862.2; NM_001349956.1; ENST00000348295.7; ENST00000402731.5; ENST00000404276.5; NM_001257387.1; ENST00000382565.5	Germline	Het	Splice Site Loss					22.7	0.0006839	121908698						0.011	0	0	0	0.018	0	0	0.014	0	0	0	0.024	0	0	0	CS030536 (DM)
SJCNS043450	CNS	SJ_CAYA	Pathogenic	CHEK2	Known Cancer Predisposing Gene (KCPG)	Frame_Shift_Del	DEL	38	22	28695869	28695869	q12.1	G	G		c.1229delC; c.899delC; c.1013delC; c.827delC; c.1100delC; c.437delC	p.T300fs*15; p.T276fs*15; p.T410fs*15; p.T367fs*15; p.T146fs*15; p.T338fs*15	ENST00000403642.5; ENST00000405598.5; ENST00000382580.6; NM_001005735.1; NM_007194.4; ENST00000328354.10; NM_145862.2; NM_001349956.1; ENST00000348295.7; ENST00000402731.5; ENST00000404276.5; NM_001257387.1	Germline	Het						35	3.4e-06	555607708		0.1	0.12	0.023	0.17	0.182	0	0	0.054	0.288	0.017	0	0.213	0	0	0.043	0.357	0.006	0.178	1	CD993415 (DM)
SJEWS018608	EWS	SJ_CAYA	Pathogenic	CHEK2	Known Cancer Predisposing Gene (KCPG)	Missense_Mutation	SNP	38	22	28725254	28725254	q12.1	G	G	A	c.433C>T; c.-345C>T; c.562C>T; c.320-5769C>T	p.R188W; p.R145W	ENST00000403642.5; ENST00000405598.5; ENST00000382580.6; NM_007194.4; NM_001005735.1; ENST00000328354.10; NM_145862.2; NM_001349956.1; ENST00000348295.7; ENST00000402731.5; ENST00000404276.5; NM_001257387.1; ENST00000382565.5	Germline	Het			Damaging	0	Probably Damaging	33		137853007			0.008	0	0.012	0.003	0	0.006	0	0.003	0.009	0	0.004	0	0.003	0	0.006	0.006	0	0	CM013593 (DM)
SJEWS018625	EWS	SJ_CAYA	Pathogenic	CHEK2	Known Cancer Predisposing Gene (KCPG)	Frame_Shift_Del	DEL	38	22	28695869	28695869	q12.1	G	G		c.1229delC; c.899delC; c.1013delC; c.827delC; c.1100delC; c.437delC	p.T300fs*15; p.T276fs*15; p.T410fs*15; p.T367fs*15; p.T146fs*15; p.T338fs*15	ENST00000403642.5; ENST00000405598.5; ENST00000382580.6; NM_001005735.1; NM_007194.4; ENST00000328354.10; NM_145862.2; NM_001349956.1; ENST00000348295.7; ENST00000402731.5; ENST00000404276.5; NM_001257387.1	Germline	Het						35	3.4e-06	555607708		0.1	0.12	0.023	0.17	0.182	0	0	0.054	0.288	0.017	0	0.213	0	0	0.043	0.357	0.006	0.178	1	CD993415 (DM)
SJEWS019205	EWS	SJ_CAYA	Pathogenic	CHEK2	Known Cancer Predisposing Gene (KCPG)	Frame_Shift_Del	DEL	38	22	28695869	28695869	q12.1	G	G		c.1229delC; c.899delC; c.1013delC; c.827delC; c.1100delC; c.437delC	p.T300fs*15; p.T276fs*15; p.T410fs*15; p.T367fs*15; p.T146fs*15; p.T338fs*15	ENST00000403642.5; ENST00000405598.5; ENST00000382580.6; NM_001005735.1; NM_007194.4; ENST00000328354.10; NM_145862.2; NM_001349956.1; ENST00000348295.7; ENST00000402731.5; ENST00000404276.5; NM_001257387.1	Germline	Het						35	3.4e-06	555607708		0.1	0.12	0.023	0.17	0.182	0	0	0.054	0.288	0.017	0	0.213	0	0	0.043	0.357	0.006	0.178	1	CD993415 (DM)
SJGCT018639	GCT	SJ_CAYA	Pathogenic	CHEK2	Known Cancer Predisposing Gene (KCPG)	Frame_Shift_Del	DEL	38	22	28695869	28695869	q12.1	G	G		c.1229delC; c.899delC; c.1013delC; c.827delC; c.1100delC; c.437delC	p.T300fs*15; p.T276fs*15; p.T410fs*15; p.T367fs*15; p.T146fs*15; p.T338fs*15	ENST00000403642.5; ENST00000405598.5; ENST00000382580.6; NM_001005735.1; NM_007194.4; ENST00000328354.10; NM_145862.2; NM_001349956.1; ENST00000348295.7; ENST00000402731.5; ENST00000404276.5; NM_001257387.1	Germline	Het						35	3.4e-06	555607708		0.1	0.12	0.023	0.17	0.182	0	0	0.054	0.288	0.017	0	0.213	0	0	0.043	0.357	0.006	0.178	1	CD993415 (DM)
SJNBL019397	NBL	SJ_CAYA	Pathogenic	CHEK2	Known Cancer Predisposing Gene (KCPG)	Missense_Mutation	SNP	38	22	28725338	28725338	q12.1	T	T	C	c.478A>G; c.320-5853A>G; c.349A>G; c.-429A>G	p.R160G; p.R117G	ENST00000403642.5; ENST00000405598.5; ENST00000382580.6; NM_007194.4; NM_001005735.1; ENST00000328354.10; NM_145862.2; NM_001349956.1; ENST00000348295.7; ENST00000402731.5; ENST00000404276.5; NM_001257387.1; ENST00000382565.5	Germline	Het			Damaging	0	Probably Damaging	26.8		28909982			0.015	0.023	0.012	0.013	0	0	0.01	0.019	0.009	0	0.011	0	0	0.008	0.016	0.012	0	0	CM023898 (DM)
SJNBL142	NBL	SJ_CAYA	Pathogenic	CHEK2	Known Cancer Predisposing Gene (KCPG)	Splice_Site	SNP	38	22	28724976	28724976	q12.1	C	C	T	c.721+1G>A; c.320-5491G>A; c.445-53G>A; c.592+1G>A; c.-186+1G>A		ENST00000403642.5; ENST00000405598.5; ENST00000382580.6; NM_001005735.1; NM_007194.4; ENST00000328354.10; NM_145862.2; NM_001349956.1; ENST00000348295.7; ENST00000402731.5; ENST00000404276.5; NM_001257387.1; ENST00000382565.5	Germline	Het	Splice Site Loss					22.6	0.001837
SJNBL146	NBL	SJ_CAYA	Pathogenic	CHEK2	Known Cancer Predisposing Gene (KCPG)	Frame_Shift_Del	DEL	38	22	28695869	28695869	q12.1	G	G		c.1229delC; c.899delC; c.1013delC; c.827delC; c.1100delC; c.437delC	p.T300fs*15; p.T276fs*15; p.T410fs*15; p.T367fs*15; p.T146fs*15; p.T338fs*15	ENST00000403642.5; ENST00000405598.5; ENST00000382580.6; NM_001005735.1; NM_007194.4; ENST00000328354.10; NM_145862.2; NM_001349956.1; ENST00000348295.7; ENST00000402731.5; ENST00000404276.5; NM_001257387.1	Germline	Het						35	3.4e-06	555607708		0.1	0.12	0.023	0.17	0.182	0	0	0.054	0.288	0.017	0	0.213	0	0	0.043	0.357	0.006	0.178	1	CD993415 (DM)
SJNBL178	NBL	SJ_CAYA	Pathogenic	CHEK2	Known Cancer Predisposing Gene (KCPG)	Nonsense_Mutation	SNP	38	22	28734622	28734622	q12.1	G	G	A	c.100C>T; c.-678C>T	p.Q34*	ENST00000403642.5; ENST00000405598.5; ENST00000382580.6; NM_007194.4; NM_001005735.1; ENST00000328354.10; NM_145862.2; NM_001349956.1; ENST00000348295.7; ENST00000402731.5; ENST00000404276.5; NM_001257387.1; ENST00000382565.5	Germline	Het						36	0.0002301	1231012263													0	0	0	0	0	0	0	0
SJOS042111	OS	SJ_CAYA	Pathogenic	CHEK2	Known Cancer Predisposing Gene (KCPG)	Frame_Shift_Del	DEL	38	22	28695869	28695869	q12.1	G	G		c.1229delC; c.899delC; c.1013delC; c.827delC; c.1100delC; c.437delC	p.T300fs*15; p.T276fs*15; p.T410fs*15; p.T367fs*15; p.T146fs*15; p.T338fs*15	ENST00000403642.5; ENST00000405598.5; ENST00000382580.6; NM_001005735.1; NM_007194.4; ENST00000328354.10; NM_145862.2; NM_001349956.1; ENST00000348295.7; ENST00000402731.5; ENST00000404276.5; NM_001257387.1	Germline	Het						35	3.4e-06	555607708		0.1	0.12	0.023	0.17	0.182	0	0	0.054	0.288	0.017	0	0.213	0	0	0.043	0.357	0.006	0.178	1	CD993415 (DM)
SJRB041662	RB	SJ_CAYA	Pathogenic	CHEK2	Known Cancer Predisposing Gene (KCPG)	Missense_Mutation	SNP	38	22	28725259	28725259	q12.1	T	T	C	c.-350A>G; c.428A>G; c.557A>G; c.320-5774A>G	p.H143R; p.H186R	ENST00000403642.5; ENST00000405598.5; ENST00000382580.6; NM_007194.4; NM_001005735.1; ENST00000328354.10; NM_145862.2; NM_001349956.1; ENST00000348295.7; ENST00000402731.5; ENST00000404276.5; NM_001257387.1; ENST00000382565.5	Germline	Het			Damaging	0.01	Probably Damaging	25.3	0.0001282	587782300																					CM118873 (DM)
SJRHB020	RHB	SJ_CAYA	Pathogenic	CHEK2	Known Cancer Predisposing Gene (KCPG)	Frame_Shift_Del	DEL	38	22	28695239	28695239	q12.1	A	A		c.1392delT; c.1062delT; c.1176delT; c.1263delT; c.990delT; c.600delT	p.S393fs*15; p.S465fs*15; p.S201fs*15; p.S355fs*15; p.S422fs*15; p.S331fs*15	ENST00000403642.5; ENST00000405598.5; ENST00000382580.6; NM_007194.4; NM_001005735.1; ENST00000328354.10; NM_001349956.1; NM_145862.2; ENST00000348295.7; ENST00000402731.5; ENST00000404276.5; NM_001257387.1	Germline	Het						35		587780174			0.008	0	0.012	0.005	0	0	0.01	0.007	0	0	0.005	0	0	0.008	0.009	0	0	0	CD110739 (DM)
SJWLM041705	WLM	SJ_CAYA	Pathogenic	CHEK2	Known Cancer Predisposing Gene (KCPG)	Frame_Shift_Del	DEL	38	22	28695869	28695869	q12.1	G	G		c.1229delC; c.899delC; c.1013delC; c.827delC; c.1100delC; c.437delC	p.T300fs*15; p.T276fs*15; p.T410fs*15; p.T367fs*15; p.T146fs*15; p.T338fs*15	ENST00000403642.5; ENST00000405598.5; ENST00000382580.6; NM_001005735.1; NM_007194.4; ENST00000328354.10; NM_145862.2; NM_001349956.1; ENST00000348295.7; ENST00000402731.5; ENST00000404276.5; NM_001257387.1	Germline	Het						35	3.4e-06	555607708		0.1	0.12	0.023	0.17	0.182	0	0	0.054	0.288	0.017	0	0.213	0	0	0.043	0.357	0.006	0.178	1	CD993415 (DM)
SJWLM041711	WLM	SJ_CAYA	Pathogenic	CHEK2	Known Cancer Predisposing Gene (KCPG)	Frame_Shift_Del	DEL	38	22	28695869	28695869	q12.1	G	G		c.1229delC; c.899delC; c.1013delC; c.827delC; c.1100delC; c.437delC	p.T300fs*15; p.T276fs*15; p.T410fs*15; p.T367fs*15; p.T146fs*15; p.T338fs*15	ENST00000403642.5; ENST00000405598.5; ENST00000382580.6; NM_001005735.1; NM_007194.4; ENST00000328354.10; NM_145862.2; NM_001349956.1; ENST00000348295.7; ENST00000402731.5; ENST00000404276.5; NM_001257387.1	Germline	Het						35	3.4e-06	555607708		0.1	0.12	0.023	0.17	0.182	0	0	0.054	0.288	0.017	0	0.213	0	0	0.043	0.357	0.006	0.178	1	CD993415 (DM)
SJCNS041913	CNS	SJ_CAYA	Pathogenic	COL7A1	Known Cancer Predisposing Gene (KCPG)	Nonsense_Mutation	SNP	38	3	48592364	48592364	p21.31	C	C	T	c.1080G>A	p.W360*	NM_000094.3; ENST00000328333.12	Germline	Het						36	0.0006966	375604839			0.008	0	0.012	0.001	0	0	0	0.001	0	0	0.001	0	0	0	0.001	0	0	0
SJNBL161	NBL	SJ_CAYA	Pathogenic	COL7A1	Known Cancer Predisposing Gene (KCPG)	Splice_Site	SNP	38	3	48575337	48575337	p21.31	A	A	C	c.6180+2T>G		NM_000094.3; ENST00000328333.12	Germline	Het	Splice Site Loss					23.7	1.82e-05	750996496						0.009	0.012	0	0.01	0.011	0.009	0	0.009	0.006	0	0	0.015	0.003	0.01	0
SJRHB019834	RHB	SJ_CAYA	Pathogenic	COL7A1	Known Cancer Predisposing Gene (KCPG)	Frame_Shift_Del	DEL	38	3	48593606	48593607	p21.31	TG	TG		c.356_357delCA	p.T119fs*9	NM_000094.3; ENST00000328333.12	Germline	Het						34		1261268687													0	0	0	0	0.001	0	0	0	CD142927 (DM)
SJWLM019678	WLM	SJ_CAYA	Pathogenic	COL7A1	Known Cancer Predisposing Gene (KCPG)	Nonsense_Mutation	SNP	38	3	48565636	48565636	p21.31	G	G	A	c.-1946C>T; c.8440C>T	p.R2814*	ENST00000273610.3; NM_000094.3; ENST00000328333.12; NM_033199.3	Germline	Het	Promoter Loss; Splice Site Loss	Arnt; FOXC1; MAX; HIF1A::ARNT; USF1; Pax2				38		143457874			0.015	0	0.023	0.002	0	0	0	0.003	0	0	0.001	0	0	0	0.003	0	0	0	CM960418 (DM)
SJWLM019844	WLM	SJ_CAYA	Pathogenic	COL7A1	Known Cancer Predisposing Gene (KCPG)	Nonsense_Mutation	SNP	38	3	48592364	48592364	p21.31	C	C	T	c.1080G>A	p.W360*	NM_000094.3; ENST00000328333.12	Germline	Het						36	0.0006966	375604839			0.008	0	0.012	0.001	0	0	0	0.001	0	0	0.001	0	0	0	0.001	0	0	0
SJWLM043938	WLM	SJ_CAYA	Pathogenic	COL7A1	Known Cancer Predisposing Gene (KCPG)	Missense_Mutation	SNP	38	3	48568101	48568101	p21.31	G	G	A	c.7864C>T	p.R2622W	NM_000094.3; ENST00000328333.12	Germline	Het			Damaging	0	Benign	31		139318843			0.008	0.023	0	0.002	0.012	0	0.01	0.001	0	0	0.003	0.005	0	0.017	0.001	0	0	0	CM023059 (DM)
SJCNS043967	CNS	SJ_CAYA	Pathogenic	DICER1	Known Cancer Predisposing Gene (KCPG)	Frame_Shift_Del	DEL	38	14	95117714	95117714	q32.13	A	A		c.1417delT	p.Y473fs*7	NM_001291628.1; ENST00000527414.5; ENST00000541352.5; NM_177438.2; ENST00000343455.7; NM_001271282.2; NM_030621.4; ENST00000526495.5; ENST00000393063.5; NM_001195573.1	Germline	Het						35	1.07e-05
SJRHB019584	RHB	SJ_CAYA	Pathogenic	DICER1	Known Cancer Predisposing Gene (KCPG)	Frame_Shift_Ins	INS	38	14	95103391	95103392	q32.13			T	c.4004dupA; c.698dupA	p.Y233*; p.Y1335*	NM_001291628.1; ENST00000527414.5; ENST00000541352.5; NM_030621.4; NM_177438.2; NM_001271282.2; ENST00000343455.7; ENST00000526495.5; ENST00000556045.5; ENST00000393063.5; NM_001195573.1	Germline	Het						35		878855262
SJST019551	OST	SJ_CAYA	Pathogenic	DICER1	Known Cancer Predisposing Gene (KCPG)	Frame_Shift_Ins	INS	38	14	95124246	95124247	q32.13			A	c.1325dupT	p.L442fs*35	NM_001291628.1; ENST00000527414.5; ENST00000343455.7; NM_030621.4; NM_177438.2; ENST00000541352.5; NM_001271282.2; ENST00000526495.5; ENST00000393063.5; NM_001195573.1	Germline	Het						34		1131691190
SJACT028	ACT	SJ_CAYA	Pathogenic	EP300	Known Cancer Predisposing Gene (KCPG)	Nonsense_Mutation	SNP	38	22	41177337	41177337	q13.2	C	C	T	c.5548C>T; c.5626C>T; n.224-2513G>A; n.82+5726G>A	p.Q1876*; p.Q1850*	NM_001429.3; ENST00000420537.1; ENST00000415054.1; NM_001362843.1; ENST00000263253.8	Germline	Het						41	6.49e-05
SJNBL169	NBL	SJ_CAYA	Pathogenic	ERBB4	Known Cancer Predisposing Gene (KCPG)	Nonsense_Mutation	SNP	38	2	211431039	211431039	q34	A	A	C	c.2549T>G	p.L850*	NM_005235.2; ENST00000342788.8; NM_001042599.1; ENST00000436443.5	Germline	Het						44	1.24e-05
SJCNS018584	CNS	SJ_CAYA	Pathogenic	FANCM	Known Cancer Predisposing Gene (KCPG)	Splice_Site	SNP	38	14	45183903	45183903	q21.2	G	G	T	c.4515+1G>T; c.4437+1G>T		NM_020937.3; ENST00000267430.9; ENST00000542564.6; NM_001308133.1	Germline	Het	Splice Site Loss					24.9	0.0008017
SJCNS041944	CNS	SJ_CAYA	Pathogenic	FANCM	Known Cancer Predisposing Gene (KCPG)	Nonsense_Mutation	SNP	38	14	45159155	45159155	q21.2	C	C	T	c.1456C>T; c.1378C>T	p.R486*; p.R460*	ENST00000556036.5; NM_020937.3; NM_001308134.1; ENST00000267430.9; ENST00000542564.6; NM_001308133.1	Germline	Het						39	0.0001096	1011870043													0	0	0	0	0	0	0	0
SJRB018831	RB	SJ_CAYA	Pathogenic	FANCM	Known Cancer Predisposing Gene (KCPG)	Frame_Shift_Ins	INS	38	14	45159189	45159190	q21.2			A	c.1413dupA; c.1491dupA	p.Q498fs*7; p.Q472fs*7	ENST00000556036.5; NM_020937.3; NM_001308134.1; ENST00000267430.9; ENST00000542564.6; NM_001308133.1	Germline	Het						26.1		797045116; 1306481832						0.003	0	0	0	0.006	0	0	0.007	0	0	0	0.012	0	0	0	CI1511832 (DM)
SJCNS018601	CNS	SJ_CAYA	Pathogenic	GJB2	Known Cancer Predisposing Gene (KCPG)	Frame_Shift_Del	DEL	38	13	20188949	20188950	q12.11	AC	AC		c.632_633delGT	p.C211fs*5	ENST00000382844.2; NM_004004.5; ENST00000645189.1; ENST00000382848.5	Germline	Het						26.2		587783646													0	0	0	0	0.001	0	0	0	CD982679 (DM)
SJCNS041938	CNS	SJ_CAYA	Pathogenic	GJB2	Known Cancer Predisposing Gene (KCPG)	Nonsense_Mutation	SNP	38	13	20189443	20189443	q12.11	C	C	A	c.139G>T	p.E47*	ENST00000382844.2; NM_004004.5; ENST00000645189.1; ENST00000382848.5	Germline	Het						37	9.38e-07	104894398						0.015	0	0	0.019	0.016	0.035	0	0.013	0.005	0	0.008	0.013	0.038	0	0	CM970680 (DM)
SJCNS042862	CNS	SJ_CAYA	Pathogenic	GJB2	Known Cancer Predisposing Gene (KCPG)	Missense_Mutation	SNP	38	13	20189290	20189290	q12.11	G	G	A	c.292C>T	p.R98W	ENST00000382844.2; NM_004004.5; ENST00000645189.1; ENST00000382848.5	Germline	Het			Damaging	0.01	Possibly Damaging	27.7		529440698		0.02				0.002	0	0	0.01	0.003	0	0	0.003	0	0	0.012	0.003	0	0	0	CM121250 (DM)
SJEWS043448	EWS	SJ_CAYA	Pathogenic	GJB2	Known Cancer Predisposing Gene (KCPG)	Missense_Mutation	SNP	38	13	20189313	20189313	q12.11	A	A	G	c.269T>C	p.L90P	ENST00000382844.2; NM_004004.5; ENST00000645189.1; ENST00000382848.5	Germline	Het			Damaging	0	Probably Damaging	26.2	9.4e-06	80338945			0.046	0.023	0.058	0.088	0	0.006	0.01	0.139	0.017	0	0.064	0	0.006	0.008	0.102	0.035	0	0	CM990691 (DM)
SJOS042095	OS	SJ_CAYA	Pathogenic	GJB2	Known Cancer Predisposing Gene (KCPG)	Frame_Shift_Del	DEL	38	13	20189256	20189269	q12.11	CCCTTGATGAACTT	CCCTTGATGAACTT		c.313_326delAAGTTCATCAAGGG	p.K105fs*5	ENST00000382844.2; NM_004004.5; ENST00000645189.1; ENST00000382848.5	Germline	Het						35	1.76e-06	111033253			0.016	0	0.024	0.01	0	0.024	0	0.011	0	0	0.014	0	0.032	0	0.018	0	0	0	CD991732 (DM)
SJRHB041686	RHB	SJ_CAYA	Pathogenic	GJB2	Known Cancer Predisposing Gene (KCPG)	Frame_Shift_Ins	INS	38	13	20189546	20189547	q12.11			C	c.35dupG	p.V13fs*35	ENST00000382844.2; NM_004004.5; ENST00000645189.1; ENST00000382848.5	Germline	Het						25.4		398123814													0.002	0.012	0	0	0.001	0.009	0	0	CI983105 (DM)
SJACT028	ACT	SJ_CAYA	Pathogenic	HMBS	Known Cancer Predisposing Gene (KCPG)	Splice_Site	SNP	38	11	119092165	119092165	q23.3	T	T	C	c.559-239T>C; c.651+2T>C; c.600+2T>C		ENST00000537841.5; NM_001258208.1; ENST00000392841.1; NM_001024382.1; ENST00000542729.5; ENST00000278715.7; ENST00000543090.5; ENST00000544387.5; ENST00000442944.6; NM_001258209.1; NM_000190.3	Germline	Het	Splice Site Loss					25.7	6.92e-05																						CS991423 (DM)
SJEWS019196	EWS	SJ_CAYA	Pathogenic	LZTR1	Known Cancer Predisposing Gene (KCPG)	Nonsense_Mutation	SNP	38	22	20989659	20989659	q11.21	C	C	T	n.774C>T; c.628C>T	p.R210*	ENST00000479606.5; ENST00000646124.1; ENST00000215739.12; NM_006767.3	Germline	Het						40	2.16e-06	150419186			0.008	0	0.012	0.01	0.012	0.012	0.019	0.01	0	0	0.007	0	0.01	0.013	0.009	0	0	0	CM154917 (DM)
SJACT021	ACT	SJ_CAYA	Pathogenic	MEN1	Known Cancer Predisposing Gene (KCPG)	Frame_Shift_Ins	INS	38	11	64804620	64804621	q13.1			G	c.1441dupC; c.1546dupC; c.1381dupC; c.1561dupC; c.-1472dupC	p.R521fs*15; p.R516fs*15; p.R481fs*15; p.R461fs*15	NM_130804.2; NM_001307990.1; NM_130803.2; ENST00000294066.6; ENST00000377316.6; NM_000244.3; NM_130802.2; ENST00000394376.5; NM_130799.2; ENST00000337652.5; ENST00000394374.6; NM_130801.2; ENST00000312049.10; ENST00000377313.5; NM_004579.4; ENST00000377326.7; ENST00000377321.5; ENST00000377350.7; ENST00000315422.8; NM_130800.2	Germline	Het	Promoter Loss	ELK4; ELK1; ETS1; GABPA				33	0.001227	767319284						0.01	0	0.006	0.025	0.012	0	0	0	0	0	0	0.001	0	0	0	CI972640 (DM)
SJCNS044968	CNS	SJ_CAYA	Pathogenic	MPL	Known Cancer Predisposing Gene (KCPG)	Frame_Shift_Del	DEL	38	1	43338705	43338705	p34.2	T	T		c.357delT; c.378delT	p.F119fs*5; p.F126fs*5	NM_005373.2; ENST00000413998.7; ENST00000372470.8	Germline	Het						29.6		587778515			0.024	0.023	0.024	0.004	0	0.006	0.01	0.004	0	0	0.004	0	0.006	0.004	0.005	0	0	0	CD010111 (DM)
SJGCT018639	GCT	SJ_CAYA	Pathogenic	MPL	Known Cancer Predisposing Gene (KCPG)	Missense_Mutation	SNP	38	1	43338633	43338633	p34.2	C	C	T	c.283C>T; c.304C>T	p.R95C; p.R102C	NM_005373.2; ENST00000413998.7; ENST00000372470.8	Germline	Het			Damaging	0	Probably Damaging	33	0.0005781	763568293						0.001	0	0	0	0.001	0	0	0.001	0	0	0	0.001	0.006	0	0	CM055993 (DM)
SJWLM019663	WLM	SJ_CAYA	Pathogenic	MPL	Known Cancer Predisposing Gene (KCPG)	Frame_Shift_Del	DEL	38	1	43338705	43338705	p34.2	T	T		c.357delT; c.378delT	p.F119fs*5; p.F126fs*5	NM_005373.2; ENST00000413998.7; ENST00000372470.8	Germline	Het						29.6		587778515			0.024	0.023	0.024	0.004	0	0.006	0.01	0.004	0	0	0.004	0	0.006	0.004	0.005	0	0	0	CD010111 (DM)
SJWLM019688	WLM	SJ_CAYA	Pathogenic	MSH2	Known Cancer Predisposing Gene (KCPG)	Missense_Mutation	SNP	38	2	47403288	47403288	p21	A	A	C	c.97A>C; c.-30-72A>C	p.T33P	ENST00000645506.1; ENST00000233146.6; NM_000251.2; ENST00000406134.5; NM_001258281.1; ENST00000543555.5	Germline	Het	ENCODE TFBS	TBP; POLR2A; E2F1; E2F6; TAF1	Damaging	0	Probably Damaging	23.8	0.003908	63751107						0.006	0	0	0	0.011	0	0	0.006	0	0	0	0.007	0.013	0	0	CM056649 (DM)
SJHGG034	HGG	SJ_CAYA	Pathogenic	MSH6	Known Cancer Predisposing Gene (KCPG)	Frame_Shift_Del	DEL	38	2	47799618	47799619	p16.3	AG	AG		c.1634_1635delAG; c.-1460_-1459delAG; c.1637_1638delAG; n.-1528_-1527delCT; c.169+8576_169+8577delCT; c.1247_1248delAG; c.731_732delAG	p.E545fs*16; p.E244fs*16; p.E416fs*16; p.E546fs*16	NM_001281493.1; ENST00000405808.5; ENST00000538136.1; NM_001281494.1; ENST00000616033.4; ENST00000540021.5; NM_000179.2; ENST00000622629.4; ENST00000234420.9; ENST00000444514.1; NM_001281492.1; ENST00000614496.4	Germline	Het						27.7		267608076; 1233675046																					CD107745 (DM?)
SJRB019575	RB	SJ_CAYA	Pathogenic	MSH6	Known Cancer Predisposing Gene (KCPG)	Frame_Shift_Del	DEL	38	2	47800130	47800133	p16.3	CAGT	CAGT		c.169+8062_169+8065delACTG; c.1760_1763delTCAG; c.1244_1247delTCAG; c.2150_2153delTCAG; c.-947_-944delTCAG; c.2147_2150delTCAG	p.V717fs*18; p.V716fs*18; p.V415fs*18; p.V587fs*18	NM_001281493.1; ENST00000405808.5; ENST00000538136.1; NM_001281494.1; ENST00000616033.4; ENST00000540021.5; NM_000179.2; ENST00000622629.4; ENST00000234420.9; NM_001281492.1; ENST00000614496.4	Germline	Het						29.8		267608058						0.001	0	0.006	0	0	0	0	0.001	0	0.003	0	0	0.003	0	0	CD992754 (DM)
SJWLM019670	WLM	SJ_CAYA	Pathogenic	MSH6	Known Cancer Predisposing Gene (KCPG)	Nonsense_Mutation	SNP	38	2	47800714	47800714	p16.3	C	C	T	c.1825C>T; c.-366C>T; c.2728C>T; c.169+7481G>A; c.2731C>T; c.2341C>T	p.R910*; p.R911*; p.R781*; p.R609*	NM_001281493.1; ENST00000405808.5; ENST00000538136.1; NM_001281494.1; ENST00000616033.4; ENST00000540021.5; NM_000179.2; ENST00000622629.4; ENST00000234420.9; NM_001281492.1; ENST00000614496.4	Germline	Het						36		63751017			0.008	0	0.012								0.003	0		0	0.005	0	0	0	CM031253 (DM)
SJCNS018569	CNS	SJ_CAYA	Pathogenic	NF1	Known Cancer Predisposing Gene (KCPG)	Splice_Site	SNP	38	17	31223568	31223568	q11.2	G	G	A	c.1845+1G>A		ENST00000358273.8; ENST00000356175.7; NM_001042492.2; NM_000267.3	Germline	Het	Splice Site Loss					27.4	2.39e-06																						CS013460 (DM)
SJCNS018580	CNS	SJ_CAYA	Pathogenic	NF1	Known Cancer Predisposing Gene (KCPG)	Frame_Shift_Ins	INS	38	17	31226495	31226496	q11.2			A	c.2064dupA	p.V689fs*11	ENST00000358273.8; ENST00000356175.7; NM_001042492.2; NM_000267.3	Germline	Het						35	2.5e-06
SJCNS018587	CNS	SJ_CAYA	Pathogenic	NF1	Known Cancer Predisposing Gene (KCPG)	Splice_Site	SNP	38	17	31169999	31169999	q11.2	T	T	G	c.166+6623T>G; c.586+2T>G		ENST00000431387.8; ENST00000487476.5; ENST00000358273.8; ENST00000356175.7; NM_001128147.2; ENST00000490416.2; NM_001042492.2; NM_000267.3	Germline	Het	Splice Site Loss					24.4	0.001069
SJCNS018601	CNS	SJ_CAYA	Pathogenic	NF1	Known Cancer Predisposing Gene (KCPG)	Nonsense_Mutation	SNP	38	17	31235728	31235728	q11.2	C	C	T	c.3826C>T	p.R1276*	ENST00000358273.8; ENST00000356175.7; NM_001042492.2; NM_000267.3	Germline	Het						43	0.002339	199474742						0.001	0	0	0	0.001	0	0	0	0	0	0	0.001	0	0	0	CM950847 (DM)
SJCNS019135	CNS	SJ_CAYA	Pathogenic	NF1	Known Cancer Predisposing Gene (KCPG)	Missense_Mutation	SNP	38	17	31229155	31229155	q11.2	T	T	C	c.2540T>C	p.L847P	ENST00000358273.8; ENST00000356175.7; NM_001042492.2; NM_000267.3	Germline	Het			Damaging	0	Probably Damaging	26.1	1.88e-05	199474747																					CM000793 (DM)
SJCNS019165	CNS	SJ_CAYA	Pathogenic	NF1	Known Cancer Predisposing Gene (KCPG)	Frame_Shift_Del	DEL	38	17	31259067	31259067	q11.2	A	A		c.4308delA; c.4371delA	p.E1458fs*11; p.E1437fs*11	ENST00000358273.8; ENST00000356175.7; NM_001042492.2; NM_000267.3	Germline	Het						32																							CD076843 (DM)
SJCNS019166	CNS	SJ_CAYA	Pathogenic	NF1	Known Cancer Predisposing Gene (KCPG)	Nonsense_Mutation	SNP	38	17	31334864	31334864	q11.2	G	G	T	c.5839G>T; c.5776G>T	p.E1947*; p.E1926*	ENST00000358273.8; ENST00000356175.7; NM_001042492.2; NM_000267.3	Germline	Het						47	2.06e-06	587782088																					CM1718195 (DM)
SJCNS019760	CNS	SJ_CAYA	Pathogenic	NF1	Known Cancer Predisposing Gene (KCPG)	Nonsense_Mutation	SNP	38	17	31249093	31249093	q11.2	C	C	T	c.4084C>T	p.R1362*	ENST00000358273.8; ENST00000356175.7; NM_001042492.2; NM_000267.3	Germline	Het						42	5.88e-05	137854560						0.001	0	0	0	0.001	0	0	0	0	0	0	0	0	0.01	0	CM971046 (DM)
SJCNS041945	CNS	SJ_CAYA	Pathogenic	NF1	Known Cancer Predisposing Gene (KCPG)	Nonsense_Mutation	SNP	38	17	31201471	31201471	q11.2	C	C	T	c.1246C>T	p.R416*	ENST00000431387.8; ENST00000487476.5; ENST00000358273.8; ENST00000356175.7; NM_001128147.2; NM_001042492.2; NM_000267.3	Germline	Het						39	0.006918	764079291						0.001	0	0	0	0.001	0	0	0	0	0	0	0.001	0	0	0	CM992366 (DM)
SJCNS041957	CNS	SJ_CAYA	Pathogenic	NF1	Known Cancer Predisposing Gene (KCPG)	Nonsense_Mutation	SNP	38	17	31206360	31206360	q11.2	C	C	T	c.1381C>T	p.R461*	ENST00000431387.8; ENST00000487476.5; ENST00000358273.8; ENST00000356175.7; NM_001128147.2; NM_001042492.2; NM_000267.3	Germline	Het						38	0.004009	878853865																					CM000780 (DM)
SJCNS042482	CNS	SJ_CAYA	Pathogenic	NF1	Known Cancer Predisposing Gene (KCPG)	Nonsense_Mutation	SNP	38	17	31352280	31352280	q11.2	G	G	A	c.7481G>A; c.7418G>A	p.W2494*; p.W2473*	ENST00000358273.8; ENST00000356175.7; NM_001042492.2; NM_000267.3	Germline	Het						43	7.75e-05																						CM143477 (DM)
SJCNS042493	CNS	SJ_CAYA	Pathogenic	NF1	Known Cancer Predisposing Gene (KCPG)	Nonsense_Mutation	SNP	38	17	31343059	31343059	q11.2	C	C	A	c.7113C>A; c.7050C>A	p.C2371*; p.C2350*	ENST00000358273.8; ENST00000356175.7; NM_001042492.2; NM_000267.3	Germline	Het						40																							CM1414935 (DM)
SJCNS043971	CNS	SJ_CAYA	Pathogenic	NF1	Known Cancer Predisposing Gene (KCPG)	Splice_Site	SNP	38	17	31214586	31214586	q11.2	G	G	C	c.1527+1G>C		ENST00000431387.8; ENST00000487476.5; ENST00000358273.8; ENST00000356175.7; NM_001128147.2; NM_001042492.2; NM_000267.3	Germline	Het	Splice Site Loss					25.3	3.78e-06	1060500331																					CS040856 (DM)
SJHGG034	HGG	SJ_CAYA	Pathogenic	NF1	Known Cancer Predisposing Gene (KCPG)	Missense_Mutation	SNP	38	17	31327839	31327839	q11.2	G	G	A	c.5609G>A; c.5546G>A	p.R1870Q; p.R1849Q	ENST00000358273.8; ENST00000356175.7; NM_001042492.2; NM_000267.3	Germline	Het	Splice Site Loss		Damaging	0	Probably Damaging	34	2.58e-06	786202112																					CM1411401 (DM); CM1718194 (DM); CS000055 (DM)
SJHGG089	HGG	SJ_CAYA	Pathogenic	NF1	Known Cancer Predisposing Gene (KCPG)	Nonsense_Mutation	SNP	38	17	31201471	31201471	q11.2	C	C	T	c.1246C>T	p.R416*	ENST00000431387.8; ENST00000487476.5; ENST00000358273.8; ENST00000356175.7; NM_001128147.2; NM_001042492.2; NM_000267.3	Germline	Het						39	0.006918	764079291						0.001	0	0	0	0.001	0	0	0	0	0	0	0.001	0	0	0	CM992366 (DM)
SJLGG011283	LGG	SJ_CAYA	Pathogenic	NF1	Known Cancer Predisposing Gene (KCPG)	Frame_Shift_Del	DEL	38	17	31229954	31229955	q11.2	AA	AA		c.2970_2971delAA	p.M991fs*29	ENST00000358273.8; ENST00000356175.7; NM_001042492.2; NM_000267.3	Germline	Het						35																							CD031861 (DM)
SJRHB041684	RHB	SJ_CAYA	Pathogenic	NF1	Known Cancer Predisposing Gene (KCPG)	Nonsense_Mutation	SNP	38	17	31235961	31235961	q11.2	T	T	A	c.3914T>A	p.L1305*	ENST00000358273.8; ENST00000356175.7; NM_001042492.2; NM_000267.3	Germline	Het						40	1.35e-05
SJNBL134	NBL	SJ_CAYA	Pathogenic	NSD1	Known Cancer Predisposing Gene (KCPG)	Frame_Shift_Del	DEL	38	5	177269651	177269655	q35.3	GATAA	GATAA		c.4549_4553delAAGAT; c.5356_5360delAAGAT	p.K1517fs*3; p.K1786fs*3	NM_172349.2; NM_022455.4; ENST00000354179.8; ENST00000439151.6; ENST00000347982.8	Germline	Het						35	0.0003266
SJACT028	ACT	SJ_CAYA	Pathogenic	NTRK1	Known Cancer Predisposing Gene (KCPG)	Nonsense_Mutation	SNP	38	1	156873726	156873726	q23.1	G	G	A	c.944G>A; c.854G>A	p.W315*; p.W285*	ENST00000524377.5; NM_001007792.1; NM_002529.3; ENST00000358660.3; NM_001012331.1; ENST00000392302.6; ENST00000368196.7	Germline	Het						38	7.87e-07
SJSTS042766	STS	SJ_CAYA	Pathogenic	NTRK1	Known Cancer Predisposing Gene (KCPG)	Splice_Site	SNP	38	1	156841796	156841796	q23.1	T	T	C	c.3398-2A>G; c.10-285T>C		NM_001007792.1; ENST00000368195.3; NM_014215.2; ENST00000392302.6	Germline	Het	Splice Site Loss					23.9	2.98e-05	1017519312
SJCNS041485	CNS	SJ_CAYA	Pathogenic	PALB2	Known Cancer Predisposing Gene (KCPG)	Frame_Shift_Del	DEL	38	16	23635788	23635789	p12.2	AG	AG		c.757_758delCT; c.-129_-128delCT	p.L253fs*3	ENST00000568219.5; NM_024675.3; ENST00000261584.8	Germline	Het						22.2		180177092						0.001	0	0	0	0.001	0	0	0.001	0	0	0	0.001	0	0	0	CD070515 (DM)
SJGCT019228	GCT	SJ_CAYA	Pathogenic	PALB2	Known Cancer Predisposing Gene (KCPG)	Frame_Shift_Del	DEL	38	16	23621427	23621427	p12.2	A	A		c.3048delT; n.420-2470delA; c.2163delT	p.F721fs*17; p.F1016fs*17	ENST00000568219.5; NM_024675.3; ENST00000561764.1; ENST00000261584.8	Germline	Het						29.9		515726104						0.001	0	0	0	0.001	0	0	0	0	0	0	0.001	0	0	0	CD118264 (DM)
SJWLM041701	WLM	SJ_CAYA	Pathogenic	PALB2	Known Cancer Predisposing Gene (KCPG)	Nonsense_Mutation	SNP	38	16	23603471	23603471	p12.2	G	G	C	c.2664C>G; c.3549C>G	p.Y888*; p.Y1183*	ENST00000568219.5; NM_024675.3; ENST00000261584.8	Germline	Het						35		118203998						0.002	0	0	0	0.003	0	0	0.002	0	0	0	0.003	0	0	0	CM070240 (DM)
SJNBL019804	NBL	SJ_CAYA	Pathogenic	PHOX2B	Known Cancer Predisposing Gene (KCPG)	Splice_Site	SNP	38	4	41746324	41746324	p13	T	T	A	c.430-2A>T; n.-1969T>A		ENST00000508038.1; ENST00000226382.3; NM_003924.3	Germline	Het	Splice Site Loss					26.5	2.64e-05
SJCNS043972	CNS	SJ_CAYA	Pathogenic	PMS2	Known Cancer Predisposing Gene (KCPG)	Frame_Shift_Ins	INS	38	7	5987525	5987526	p22.1			T	c.1083dupA; n.1326dupA; c.666dupA; c.930dupA; c.1239dupA; c.804-4535dupA; c.921dupA; c.306dupA; c.834dupA; c.678dupA	p.D227fs*44; p.D103fs*44; p.D414fs*44; p.D223fs*44; p.D362fs*44; p.D279fs*44; p.D311fs*44; p.D308fs*44	NM_001322007.1; NM_001322013.1; NM_000535.6; ENST00000382321.5; NM_001322006.1; NR_136154.1; NM_001322008.1; NM_001322010.1; NM_001322003.1; NM_001322014.1; ENST00000642292.1; NM_001322009.1; ENST00000441476.6; NM_001322011.1; NM_001322004.1; NM_001322015.1; NM_001322012.1; ENST00000642456.1; ENST00000644110.1; NM_001322005.1; ENST00000265849.11	Germline	Het						24.8		758048239													0.003	0		0.011	0	0	0	0	CI102808 (DM)
SJHGG111	HGG	SJ_CAYA	Pathogenic	PMS2	Known Cancer Predisposing Gene (KCPG)	Nonsense_Mutation	SNP	38	7	5986838	5986838	p22.1	G	G	A	c.1609C>T; c.994C>T; c.1354C>T; c.1522C>T; n.2014C>T; c.1618C>T; c.1366C>T; c.804-3847C>T; c.1771C>T; c.1927C>T	p.Q537*; p.Q508*; p.Q452*; p.Q540*; p.Q332*; p.Q456*; p.Q643*; p.Q591*	NM_001322007.1; NM_001322013.1; NM_000535.6; ENST00000382321.5; NM_001322006.1; NR_136154.1; NM_001322008.1; NM_001322010.1; NM_001322003.1; NM_001322014.1; ENST00000642292.1; NM_001322009.1; ENST00000441476.6; NM_001322011.1; NM_001322004.1; NM_001322015.1; NM_001322012.1; ENST00000642456.1; ENST00000644110.1; NM_001322005.1; ENST00000265849.11	Germline	Het						36	0.007464	63751422			0.008	0.023	0																CM054822 (DM)
SJHGG111	HGG	SJ_CAYA	Pathogenic	PMS2	Known Cancer Predisposing Gene (KCPG)	Frame_Shift_Ins	INS	38	7	5987525	5987526	p22.1			T	c.1083dupA; n.1326dupA; c.666dupA; c.930dupA; c.1239dupA; c.804-4535dupA; c.921dupA; c.306dupA; c.834dupA; c.678dupA	p.D227fs*44; p.D103fs*44; p.D414fs*44; p.D223fs*44; p.D362fs*44; p.D279fs*44; p.D311fs*44; p.D308fs*44	NM_001322007.1; NM_001322013.1; NM_000535.6; ENST00000382321.5; NM_001322006.1; NR_136154.1; NM_001322008.1; NM_001322010.1; NM_001322003.1; NM_001322014.1; ENST00000642292.1; NM_001322009.1; ENST00000441476.6; NM_001322011.1; NM_001322004.1; NM_001322015.1; NM_001322012.1; ENST00000642456.1; ENST00000644110.1; NM_001322005.1; ENST00000265849.11	Germline	Het						24.8		758048239													0.003	0		0.011	0	0	0	0	CI102808 (DM)
SJEWS019198	EWS	SJ_CAYA	Pathogenic	POLE	Known Cancer Predisposing Gene (KCPG)	Startloss_Mutation	SNP	38	12	132687315	132687315	q24.33	T	T	A	c.-356T>A; c.1A>T	p.M1L	ENST00000320574.9; ENST00000317479.7; NM_006231.3; ENST00000535270.5; NM_018663.2; ENST00000543589.5	Germline	Het	Promoter Loss; ENCODE TFBS	BRCA1; CTCF; NR3C1; CHD2; ETS1; ELK4; YY1; POLR2A; HEY1; SIN3A; MXI1; E2F1; E2F4; E2F6; GABPA; TFAP2A; TCF7L2; TFAP2C; TBP; PBX3; ZBTB33; NFKB1; ELF1; Hltf; IRF1; TAF7; NANOG; TAF1			Benign	16.23		878854847													0.006	0	0	0	0.009	0	0	0
SJGCT018635	GCT	SJ_CAYA	Pathogenic	POLE	Known Cancer Predisposing Gene (KCPG)	Startloss_Mutation	SNP	38	12	132687315	132687315	q24.33	T	T	A	c.-356T>A; c.1A>T	p.M1L	ENST00000320574.9; ENST00000317479.7; NM_006231.3; ENST00000535270.5; NM_018663.2; ENST00000543589.5	Germline	Het	Promoter Loss; ENCODE TFBS	BRCA1; CTCF; NR3C1; CHD2; ETS1; ELK4; YY1; POLR2A; HEY1; SIN3A; MXI1; E2F1; E2F4; E2F6; GABPA; TFAP2A; TCF7L2; TFAP2C; TBP; PBX3; ZBTB33; NFKB1; ELF1; Hltf; IRF1; TAF7; NANOG; TAF1			Benign	16.23		878854847													0.006	0	0	0	0.009	0	0	0
SJNBL041595	NBL	SJ_CAYA	Pathogenic	POLE	Known Cancer Predisposing Gene (KCPG)	Frame_Shift_Ins	INS	38	12	132657207	132657208	q24.33			T	c.3429dupA; c.3510dupA	p.L1171fs*6; p.L1144fs*6	ENST00000320574.9; NM_006231.3; ENST00000535270.5	Germline	Het						35	1.72e-05	1060500858
SJCNS019185	CNS	SJ_CAYA	Pathogenic	PTCH1	Known Cancer Predisposing Gene (KCPG)	Frame_Shift_Ins	INS	38	9	95485696	95485697	q22.32			TA	c.118_119dupTA; c.568_569dupTA; n.759_760dupTA; c.373_374dupTA; c.571_572dupTA	p.M126fs*29; p.M41fs*29; p.M191fs*29; p.M192fs*29	ENST00000437951.5; ENST00000331920.10; NM_001083604.2; ENST00000429896.6; ENST00000421141.5; ENST00000468211.6; NM_001354919.1; NM_001083607.2; NR_149061.1; NM_001083603.2; ENST00000375274.6; NM_001083606.2; NM_001354918.1; ENST00000418258.5; NM_001083602.2; ENST00000430669.6; NM_000264.4; NM_001083605.2	Germline	Het						34
SJLGG010672	LGG	SJ_CAYA	Pathogenic	PTPN11	Known Cancer Predisposing Gene (KCPG)	Missense_Mutation	SNP	38	12	112477719	112477719	q24.13	A	A	G	c.922A>G	p.N308D	ENST00000392597.5; NM_080601.2; NM_002834.4; NM_001330437.1; ENST00000351677.6; ENST00000635625.1	Germline	Het			Damaging	0.04	Benign	22.3	0.0002844	28933386			0.008	0	0.012	0.001	0	0	0	0.001	0	0	0.001	0	0	0	0.001	0.003	0	0	CM013422 (DM)
SJNBL019416	NBL	SJ_CAYA	Pathogenic	PTPN11	Known Cancer Predisposing Gene (KCPG)	Missense_Mutation	SNP	38	12	112472989	112472989	q24.13	G	G	A	c.802G>A	p.G268S	ENST00000392597.5; NM_080601.2; NM_002834.4; NM_001330437.1; ENST00000351677.6; ENST00000635625.1	Germline	Het			Damaging	0.05	Probably Damaging	33	1.75e-06	397507527																					CM060443 (DM)
SJHGG087	HGG	SJ_CAYA	Pathogenic	RAD51C	Known Cancer Predisposing Gene (KCPG)	Frame_Shift_Del	DEL	38	17	58696785	58696785	q22	T	T		c.498delT; n.475+1597delT	p.D167fs*4	ENST00000583539.5; NM_058216.2; NR_103872.1; ENST00000337432.8	Germline	Het						34	5.9e-05	746993675						0.001	0	0	0	0.001	0	0	0	0	0	0	0.001	0	0	0	CD159247 (DM)
SJWLM019706	WLM	SJ_CAYA	Pathogenic	RAD51D	Known Cancer Predisposing Gene (KCPG)	Nonsense_Mutation	SNP	38	17	35103298	35103298	q12	G	G	A	c.358C>T; n.446C>T; n.696C>T; n.831C>T; c.694C>T; c.163C>T; c.217C>T; c.754C>T	p.R73*; p.R55*; p.R120*; p.R252*; p.R232*	NM_133629.2; ENST00000345365.10; NM_001142571.1; ENST00000394589.8; NR_037714.1; NM_002878.3; NR_037711.1; ENST00000335858.11; NR_037712.1; ENST00000590016.5; ENST00000593039.5; ENST00000460118.6	Germline	Het						38		587780104						0.001	0	0	0	0.002	0	0	0.002	0	0	0	0.003	0	0	0	CM128411 (DM)
SJOS019813	OS	SJ_CAYA	Pathogenic	RB1	Known Cancer Predisposing Gene (KCPG)	Nonsense_Mutation	SNP	38	13	48303931	48303931	q14.2	C	C	T	n.-270G>A; c.19C>T	p.R7*	ENST00000646097.1; ENST00000267163.5; NM_000321.2; ENST00000433480.2; NR_046414.1	Germline	Het	ENCODE TFBS	ZNF263; POLR2A; E2F1				34
SJRB017936	RB	SJ_CAYA	Pathogenic	RB1	Known Cancer Predisposing Gene (KCPG)	Nonsense_Mutation	SNP	38	13	48381402	48381402	q14.2	C	C	T	c.1654C>T	p.R552*	ENST00000267163.5; NM_000321.2	Germline	Het						38		121913303																					CM961229 (DM)
SJRB017939	RB	SJ_CAYA	Pathogenic	RB1	Known Cancer Predisposing Gene (KCPG)	Nonsense_Mutation	SNP	38	13	48368549	48368549	q14.2	C	C	T	c.1072C>T	p.R358*	NM_000321.2; ENST00000267163.5	Germline	Het						37		121913301																					CM951105 (DM)
SJRB017940	RB	SJ_CAYA	Pathogenic	RB1	Known Cancer Predisposing Gene (KCPG)	Frame_Shift_Del	DEL	38	13	48381281	48381281	q14.2	T	T		c.1535delT	p.L512fs*7	ENST00000267163.5; NM_000321.2	Germline	Het						34		748352319						0.001	0	0	0	0.002	0	0	0	0	0	0	0.001	0	0	0	CD962141 (DM)
SJRB018826	RB	SJ_CAYA	Pathogenic	RB1	Known Cancer Predisposing Gene (KCPG)	Nonsense_Mutation	SNP	38	13	48465249	48465249	q14.2	C	C	G	c.2370C>G	p.Y790*	NM_000321.2; ENST00000267163.5	Germline	Het						36																							CM034906 (DM)
SJRB018828	RB	SJ_CAYA	Pathogenic	RB1	Known Cancer Predisposing Gene (KCPG)	Nonsense_Mutation	SNP	38	13	48381402	48381402	q14.2	C	C	T	c.1654C>T	p.R552*	ENST00000267163.5; NM_000321.2	Germline	Het						38		121913303																					CM961229 (DM)
SJRB018831	RB	SJ_CAYA	Pathogenic	RB1	Known Cancer Predisposing Gene (KCPG)	Frame_Shift_Ins	INS	38	13	48368550	48368551	q14.2			A	c.1078dupA	p.S360fs*2	NM_000321.2; ENST00000267163.5	Germline	Het						23.9
SJRB018832	RB	SJ_CAYA	Pathogenic	RB1	Known Cancer Predisposing Gene (KCPG)	Frame_Shift_Del	DEL	38	13	48342617	48342617	q14.2	A	A		c.287delA; n.-1287delT	p.K96fs*15	ENST00000267163.5; NM_000321.2; ENST00000613946.1	Germline	Het						34	0.001897																						CD952453 (DM)
SJRB018834	RB	SJ_CAYA	Pathogenic	RB1	Known Cancer Predisposing Gene (KCPG)	Frame_Shift_Del	DEL	38	13	48342617	48342617	q14.2	A	A		c.287delA; n.-1287delT	p.K96fs*15	ENST00000267163.5; NM_000321.2; ENST00000613946.1	Germline	Het						34	0.001897																						CD952453 (DM)
SJRB019560	RB	SJ_CAYA	Pathogenic	RB1	Known Cancer Predisposing Gene (KCPG)	Nonsense_Mutation	SNP	38	13	48368549	48368549	q14.2	C	C	T	c.1072C>T	p.R358*	NM_000321.2; ENST00000267163.5	Germline	Het						37		121913301																					CM951105 (DM)
SJRB019561	RB	SJ_CAYA	Pathogenic	RB1	Known Cancer Predisposing Gene (KCPG)	Nonsense_Mutation	SNP	38	13	48360062	48360062	q14.2	T	T	A	c.653T>A	p.L218*	NM_000321.2; ENST00000267163.5	Germline	Het						37	0.0004519
SJRB019565	RB	SJ_CAYA	Pathogenic	RB1	Known Cancer Predisposing Gene (KCPG)	Nonsense_Mutation	SNP	38	13	48367512	48367512	q14.2	C	C	T	c.958C>T	p.R320*	NM_000321.2; ENST00000267163.5	Germline	Het						44	0.002958	121913300																					CM941205 (DM)
SJRB019567	RB	SJ_CAYA	Pathogenic	RB1	Known Cancer Predisposing Gene (KCPG)	Nonsense_Mutation	SNP	38	13	48367512	48367512	q14.2	C	C	T	c.958C>T	p.R320*	NM_000321.2; ENST00000267163.5	Germline	Het						44	0.002958	121913300																					CM941205 (DM)
SJRB019569	RB	SJ_CAYA	Pathogenic	RB1	Known Cancer Predisposing Gene (KCPG)	Nonsense_Mutation	SNP	38	13	48349000	48349000	q14.2	G	G	A	c.584G>A	p.W195*	ENST00000267163.5; NM_000321.2	Germline	Het						38	0.0007031																						CM034897 (DM)
SJRB019570	RB	SJ_CAYA	Pathogenic	RB1	Known Cancer Predisposing Gene (KCPG)	Splice_Site	SNP	38	13	48381445	48381445	q14.2	T	T	G	c.1695+2T>G		ENST00000267163.5; NM_000321.2	Germline	Het	Splice Site Loss					25.3	2.39e-05																						CS030556 (DM)
SJRB019573	RB	SJ_CAYA	Pathogenic	RB1	Known Cancer Predisposing Gene (KCPG)	Frame_Shift_Del	DEL	38	13	48349013	48349013	q14.2	A	A		c.597delA	p.L199fs*2	ENST00000267163.5; NM_000321.2	Germline	Het							0.002228
SJRB019574	RB	SJ_CAYA	Pathogenic	RB1	Known Cancer Predisposing Gene (KCPG)	Missense_Mutation	SNP	38	13	48459708	48459708	q14.2	C	C	T	c.1981C>T	p.R661W	ENST00000267163.5; NM_000321.2	Germline	Het			Damaging	0	Probably Damaging	35	0.0001778	137853294		0.02				0.001	0	0	0.01	0	0	0	0.002	0	0	0.007	0.001	0	0.01	0	CM920603 (DM)
SJRB019815	RB	SJ_CAYA	Pathogenic	RB1	Known Cancer Predisposing Gene (KCPG)	Nonsense_Mutation	SNP	38	13	48379594	48379594	q14.2	C	C	T	c.1333C>T	p.R445*	NM_000321.2; ENST00000267163.5	Germline	Het						40		3092891													0	0	0	0	0.001	0	0	0	CM900192 (DM)
SJRB019819	RB	SJ_CAYA	Pathogenic	RB1	Known Cancer Predisposing Gene (KCPG)	Nonsense_Mutation	SNP	38	13	48368549	48368549	q14.2	C	C	T	c.1072C>T	p.R358*	NM_000321.2; ENST00000267163.5	Germline	Het						37		121913301																					CM951105 (DM)
SJRB040971	RB	SJ_CAYA	Pathogenic	RB1	Known Cancer Predisposing Gene (KCPG)	Frame_Shift_Del	DEL	38	13	48345090	48345090	q14.2	T	T		c.392delT	p.F131fs*5	NM_000321.2; ENST00000267163.5	Germline	Het						31	0.003565																						CD973322 (DM)
SJRB041653	RB	SJ_CAYA	Pathogenic	RB1	Known Cancer Predisposing Gene (KCPG)	Splice_Site	SNP	38	13	48377035	48377035	q14.2	G	G	A	c.1332+1G>A		ENST00000267163.5; NM_000321.2	Germline	Het	Splice Site Loss					27.3	1.89e-06	587778846																					CS961679 (DM)
SJRB041658	RB	SJ_CAYA	Pathogenic	RB1	Known Cancer Predisposing Gene (KCPG)	Nonsense_Mutation	SNP	38	13	48360118	48360118	q14.2	G	G	T	c.709G>T	p.E237*	NM_000321.2; ENST00000267163.5	Germline	Het						41	9.64e-05	1131690904																					CM133194 (DM)
SJRB041662	RB	SJ_CAYA	Pathogenic	RB1	Known Cancer Predisposing Gene (KCPG)	Nonsense_Mutation	SNP	38	13	48367512	48367512	q14.2	C	C	T	c.958C>T	p.R320*	NM_000321.2; ENST00000267163.5	Germline	Het						44	0.002958	121913300																					CM941205 (DM)
SJRB041669	RB	SJ_CAYA	Pathogenic	RB1	Known Cancer Predisposing Gene (KCPG)	Splice_Site	SNP	38	13	48377035	48377035	q14.2	G	G	A	c.1332+1G>A		ENST00000267163.5; NM_000321.2	Germline	Het	Splice Site Loss					27.3	1.89e-06	587778846																					CS961679 (DM)
SJRB042853	RB	SJ_CAYA	Pathogenic	RB1	Known Cancer Predisposing Gene (KCPG)	Frame_Shift_Ins	INS	38	13	48303990	48303991	q14.2			C	c.83dupC; n.-330dupG	p.P29fs*2	ENST00000646097.1; ENST00000267163.5; NM_000321.2; ENST00000433480.2; NR_046414.1	Germline	Het	Promoter Loss; ENCODE TFBS	ZNF263; POLR2A; MZF1_5-13; SP1; Klf4				22																							CI143258 (DM)
SJRB043127	RB	SJ_CAYA	Pathogenic	RB1	Known Cancer Predisposing Gene (KCPG)	Nonsense_Mutation	SNP	38	13	48368549	48368549	q14.2	C	C	T	c.1072C>T	p.R358*	NM_000321.2; ENST00000267163.5	Germline	Het						37		121913301																					CM951105 (DM)
SJRB043898	RB	SJ_CAYA	Pathogenic	RB1	Known Cancer Predisposing Gene (KCPG)	Splice_Site	SNP	38	13	48463836	48463836	q14.2	G	G	T	c.2211+1G>T		ENST00000267163.5; NM_000321.2	Germline	Het	Splice Site Loss					26.4	1.68e-06																						CS040295 (DM)
SJRB043960	RB	SJ_CAYA	Pathogenic	RB1	Known Cancer Predisposing Gene (KCPG)	Nonsense_Mutation	SNP	38	13	48465238	48465238	q14.2	C	C	T	c.2359C>T	p.R787*	NM_000321.2; ENST00000267163.5	Germline	Het						44		137853293																					CM900196 (DM)
SJRB043968	RB	SJ_CAYA	Pathogenic	RB1	Known Cancer Predisposing Gene (KCPG)	Nonsense_Mutation	SNP	38	13	48459770	48459770	q14.2	G	G	A	c.2043G>A	p.W681*	ENST00000267163.5; NM_000321.2	Germline	Het						43	2.22e-06																						CM172080 (DM?)
SJCNS042493	CNS	SJ_CAYA	Pathogenic	RECQL	Known Cancer Predisposing Gene (KCPG)	Missense_Mutation	SNP	38	12	21473635	21473635	p12.1	G	G	A	c.1363C>T	p.R455C	NM_002907.3; ENST00000444129.6; NM_032941.2; ENST00000421138.6	Germline	Het			Damaging	0.02	Probably Damaging	35	1.98e-05	199740132						0.003	0	0	0	0.004	0	0	0.002	0	0	0	0.004	0.003	0	0	CM1516737 (DM)
SJOS017932	OS	SJ_CAYA	Pathogenic	RECQL	Known Cancer Predisposing Gene (KCPG)	Nonsense_Mutation	SNP	38	12	21473620	21473620	p12.1	G	G	A	c.1378C>T	p.Q460*	NM_002907.3; ENST00000444129.6; NM_032941.2; ENST00000421138.6	Germline	Het						44	0.0004977
SJOS018816	OS	SJ_CAYA	Pathogenic	RECQL	Known Cancer Predisposing Gene (KCPG)	Nonsense_Mutation	SNP	38	12	21474977	21474977	p12.1	G	G	A	c.1219C>T	p.R407*	NM_002907.3; ENST00000444129.6; NM_032941.2; ENST00000421138.6	Germline	Het						40		770499904						0.002	0	0.006	0	0.001	0	0	0.001	0	0.003	0	0.001	0	0	0	CM155197 (DM)
SJNBL006050	NBL	SJ_CAYA	Pathogenic	SDHA	Known Cancer Predisposing Gene (KCPG)	Nonsense_Mutation	SNP	38	5	240459	240459	p15.33	C	C	T	c.1390C>T; c.1099C>T; c.1534C>T	p.R464*; p.R512*; p.R367*	ENST00000510361.5; ENST00000264932.10; NM_004168.3; ENST00000617470.4; NM_001294332.1; ENST00000504309.5; NM_001330758.1	Germline	Het						42		748089700						0.005	0	0.006	0.011	0.004	0	0	0.004	0	0.003	0.004	0.007	0	0	0	CM1515293 (DM)
SJNBL018745	NBL	SJ_CAYA	Pathogenic	SMARCA4	Known Cancer Predisposing Gene (KCPG)	Nonsense_Mutation	SNP	38	19	10986326	10986326	p13.2	C	C	T	c.493C>T	p.Q165*	ENST00000646693.1; NM_003072.3; NM_001128848.1; NM_001128846.1; NM_001128847.1; ENST00000444061.8; ENST00000647230.1; ENST00000413806.7; NM_001128849.1; ENST00000541122.6; ENST00000646484.1; ENST00000450717.7; ENST00000429416.8; ENST00000642726.1; NM_001128845.1; ENST00000590574.6; ENST00000645460.1; ENST00000642628.1; ENST00000344626.9; ENST00000646510.1; ENST00000589677.5; ENST00000643549.1; NM…	Germline	Het						35	0.0004909
SJRHB060	RHB	SJ_CAYA	Pathogenic	SMARCA4	Known Cancer Predisposing Gene (KCPG)	Splice_Site	SNP	38	19	11021724	11021724	p13.2	G	G	T	c.2617-1G>T; c.2809-1G>T		ENST00000646693.1; NM_003072.3; NM_001128848.1; NM_001128846.1; NM_001128847.1; ENST00000444061.8; ENST00000647230.1; ENST00000413806.7; NM_001128849.1; ENST00000541122.6; ENST00000646484.1; ENST00000450717.7; ENST00000429416.8; ENST00000642726.1; NM_001128845.1; ENST00000590574.6; ENST00000645460.1; ENST00000642628.1; ENST00000344626.9; ENST00000589677.5; ENST00000646510.1; ENST00000643549.1; NM…	Germline	Het	Splice Site Loss					23.2	5.19e-06
SJCNS019127	CNS	SJ_CAYA	Pathogenic	SUFU	Known Cancer Predisposing Gene (KCPG)	Nonsense_Mutation	SNP	38	10	102509250	102509250	q24.32	G	G	A	c.264G>A	p.W88*	ENST00000369902.7; NM_016169.3; ENST00000369899.6; ENST00000423559.2; NM_001178133.1	Germline	Het						38	2.61e-06
SJACT010	ACT	SJ_CAYA	Pathogenic	TP53	Known Cancer Predisposing Gene (KCPG)	Nonsense_Mutation	SNP	38	17	7674945	7674945	p13.1	G	G	A	c.109C>T; c.586C>T; c.469C>T; c.190C>T; c.553C>T	p.R185*; p.R64*; p.R157*; p.R196*; p.R37*	ENST00000359597.8; NM_001126115.1; ENST00000610623.4; NM_001126113.2; ENST00000610538.4; NM_001126114.2; ENST00000620739.4; NM_000546.5; NM_001126117.1; NM_001276699.1; NM_001126116.1; NM_001276697.1; NM_001276698.1; ENST00000610292.4; ENST00000615910.4; ENST00000420246.6; ENST00000413465.6; NM_001276696.1; ENST00000269305.8; ENST00000619186.4; ENST00000622645.4; ENST00000617185.4; NM_001276695.1…	Germline	Het						36	0.008872	397516435						0.001	0	0	0	0.001	0	0	0	0	0	0	0.001	0	0	0	CM941329 (DM)
SJACT013	ACT	SJ_CAYA	Pathogenic	TP53	Known Cancer Predisposing Gene (KCPG)	Missense_Mutation	SNP	38	17	7673823	7673823	p13.1	C	C	T	c.680G>A; c.782+358G>A; c.797G>A; c.401G>A; c.320G>A; c.764G>A	p.G134E; p.G255E; p.G227E; p.G266E; p.G107E	ENST00000359597.8; NM_001126115.1; ENST00000610623.4; NM_001126113.2; ENST00000610538.4; NM_001126114.2; ENST00000620739.4; NM_000546.5; NM_001126117.1; NM_001276699.1; NM_001126116.1; NM_001276697.1; NM_001276698.1; ENST00000615910.4; ENST00000420246.6; ENST00000610292.4; ENST00000413465.6; NM_001276696.1; ENST00000269305.8; ENST00000619186.4; ENST00000622645.4; ENST00000617185.4; NM_001276695.1…	Germline	Het			Damaging	0	Probably Damaging	34	4.04e-06	193920774																					CM1414506 (DM)
SJACT014	ACT	SJ_CAYA	Pathogenic	TP53	Known Cancer Predisposing Gene (KCPG)	Splice_Site	SNP	38	17	7675993	7675993	p13.1	C	C	T	c.258+1G>A; c.340+32G>A; c.-859G>A; c.375+1G>A; c.-778G>A		ENST00000359597.8; NM_001126115.1; ENST00000610623.4; NM_001126113.2; ENST00000610538.4; NM_001126114.2; ENST00000620739.4; NM_001126117.1; NM_000546.5; NM_001276699.1; NM_001126116.1; NM_001276697.1; NM_001276698.1; ENST00000420246.6; ENST00000615910.4; ENST00000413465.6; ENST00000610292.4; NM_001276696.1; ENST00000269305.8; ENST00000619186.4; ENST00000622645.4; ENST00000617185.4; ENST0000050493…	Germline	Het	Splice Site Loss; Promoter Loss	Myb				27.2	1.87e-05																						CS951538 (DM)
SJACT015	ACT	SJ_CAYA	Pathogenic	TP53	Known Cancer Predisposing Gene (KCPG)	Missense_Mutation	SNP	38	17	7675143	7675143	p13.1	C	C	A	c.352G>T; c.436G>T; c.73G>T; c.469G>T; c.-9G>T	p.V157F; p.V146F; p.V25F; p.V118F	ENST00000445888.6; NM_001126115.1; ENST00000359597.8; NM_001126113.2; ENST00000610538.4; NM_001126114.2; ENST00000620739.4; NM_000546.5; NM_001126117.1; NM_001276699.1; NM_001126116.1; NM_001276697.1; NM_001276698.1; ENST00000615910.4; ENST00000610292.4; ENST00000420246.6; ENST00000413465.6; NM_001276696.1; ENST00000619186.4; ENST00000269305.8; ENST00000622645.4; ENST00000617185.4; NM_001276695.1…	Germline	Het			Damaging	0.01	Probably Damaging	24.2		121912654																					CM1516973 (DM)
SJACT018	ACT	SJ_CAYA	Pathogenic	TP53	Known Cancer Predisposing Gene (KCPG)	Missense_Mutation	SNP	38	17	7674879	7674879	p13.1	C	C	T	c.256G>A; c.652G>A; c.619G>A; c.535G>A; c.175G>A	p.V207M; p.V59M; p.V218M; p.V86M; p.V179M	ENST00000359597.8; NM_001126115.1; ENST00000610623.4; NM_001126113.2; ENST00000610538.4; NM_001126114.2; ENST00000620739.4; NM_000546.5; NM_001126117.1; NM_001276699.1; NM_001126116.1; NM_001276697.1; NM_001276698.1; ENST00000610292.4; ENST00000615910.4; ENST00000420246.6; ENST00000413465.6; NM_001276696.1; ENST00000269305.8; ENST00000619186.4; ENST00000622645.4; ENST00000617185.4; NM_001276695.1…	Germline	Het			Damaging	0	Probably Damaging	32	0.002518	878854072																					CM1516974 (DM)
SJACT024	ACT	SJ_CAYA	Pathogenic	TP53	Known Cancer Predisposing Gene (KCPG)	Splice_Site	SNP	38	17	7669692	7669692	p13.1	T	T	C	c.1101-2A>G; c.*208-2A>G; c.624-2A>G; c.984-2A>G; c.1068-2A>G; c.994-3448A>G; c.782+4489A>G; c.705-2A>G; c.*120-2A>G		ENST00000610623.4; NM_001126115.1; ENST00000359597.8; NM_001126113.2; ENST00000610538.4; NM_001126114.2; ENST00000620739.4; NM_000546.5; NM_001126117.1; NM_001276699.1; NM_001126116.1; NM_001276697.1; NM_001276698.1; ENST00000615910.4; ENST00000420246.6; ENST00000610292.4; ENST00000413465.6; NM_001276696.1; ENST00000269305.8; ENST00000619186.4; ENST00000622645.4; ENST00000617185.4; NM_001276695.1…	Germline	Het	Splice Site Loss					24	0.002512	587781664																					CS111031 (DM)
SJACT025	ACT	SJ_CAYA	Pathogenic	TP53	Known Cancer Predisposing Gene (KCPG)	Frame_Shift_Ins	INS	38	17	7673595	7673596	p13.1			T	c.932dupA; c.899dupA; c.455dupA; c.782+585dupA; c.536dupA; c.815dupA	p.N152fs*25; p.N152fs*26; p.N272fs?; p.N272fs*25; p.N272fs*26; p.N179fs*25; p.N179fs*26; p.N300fs*26; p.N179fs?; p.N311fs*26; p.N311fs*25; p.N311fs?; p.N152fs?	ENST00000610623.4; NM_001126115.1; ENST00000359597.8; NM_001126113.2; ENST00000610538.4; NM_001126114.2; ENST00000620739.4; NM_000546.5; NM_001126117.1; NM_001276699.1; NM_001126116.1; NM_001276697.1; NM_001276698.1; ENST00000420246.6; ENST00000615910.4; ENST00000610292.4; ENST00000413465.6; NM_001276696.1; ENST00000269305.8; ENST00000619186.4; ENST00000622645.4; ENST00000617185.4; NM_001276695.1…	Germline	Het						24.7																							CI1516975 (DM)
SJNBL019418	NBL	SJ_CAYA	Pathogenic	TP53	Known Cancer Predisposing Gene (KCPG)	Missense_Mutation	SNP	38	17	7675088	7675088	p13.1	C	C	T	c.491G>A; c.47G>A; c.524G>A; c.128G>A; c.407G>A	p.R43H; p.R136H; p.R164H; p.R16H; p.R175H	ENST00000610623.4; NM_001126115.1; ENST00000359597.8; NM_001126113.2; ENST00000610538.4; NM_001126114.2; ENST00000620739.4; NM_000546.5; NM_001126117.1; NM_001276699.1; NM_001126116.1; NM_001276697.1; NM_001276698.1; ENST00000615910.4; ENST00000420246.6; ENST00000610292.4; ENST00000413465.6; NM_001276696.1; ENST00000619186.4; ENST00000269305.8; ENST00000622645.4; ENST00000617185.4; NM_001276695.1…	Germline	Het			Damaging	0	Benign	25.1	2.58e-06	28934578						0.001	0	0	0	0.001	0	0	0	0	0	0	0.001	0	0	0	CM951224 (DM)
SJRHB039	RHB	SJ_CAYA	Pathogenic	TP53	Known Cancer Predisposing Gene (KCPG)	Missense_Mutation	SNP	38	17	7674221	7674221	p13.1	G	G	A	c.709C>T; c.625C>T; c.346C>T; c.265C>T; c.742C>T	p.R209W; p.R116W; p.R237W; p.R248W; p.R89W	ENST00000610623.4; NM_001126115.1; ENST00000359597.8; NM_001126113.2; NM_001126114.2; ENST00000610538.4; ENST00000620739.4; NM_000546.5; NM_001126117.1; NM_001276699.1; NM_001126116.1; NM_001276697.1; NM_001276698.1; ENST00000615910.4; ENST00000420246.6; ENST00000610292.4; ENST00000413465.6; NM_001276696.1; ENST00000269305.8; ENST00000619186.4; ENST00000622645.4; ENST00000617185.4; NM_001276695.1…	Germline	Het			Damaging	0	Probably Damaging	34		121912651						0.001	0	0	0	0.001	0	0	0	0	0	0	0.001	0	0	0	CM900211 (DM)
SJRB019571	RB	SJ_CAYA	Pathogenic	TSHR	Known Cancer Predisposing Gene (KCPG)	Missense_Mutation	SNP	38	14	81143265	81143265	q31.1	G	G	A	c.1207G>A; n.495+21928C>T; n.305+21928C>T	p.D403N	ENST00000298171.6; NM_000369.2; ENST00000646928.1; ENST00000646052.1; ENST00000541158.6	Germline	Het			Damaging	0	Probably Damaging	25.8	2.88e-05	565082329		0.02				0.003	0	0	0	0.003	0.017	0	0.003	0	0	0	0.001	0.018	0	0	CM052931 (DM)
SJWLM018894	WLM	SJ_CAYA	Pathogenic	WT1	Known Cancer Predisposing Gene (KCPG)	Nonsense_Mutation	SNP	38	11	32428554	32428554	p13	G	G	A	c.727C>T; c.76C>T; c.712C>T	p.Q238*; p.Q243*; p.Q26*	NM_024426.5; NM_000378.5; NM_001198551.1; NM_024424.4; ENST00000530998.5; NM_001198552.1; ENST00000332351.7; ENST00000452863.7; ENST00000379079.6; ENST00000448076.7	Germline	Het						39	8.57e-05
SJWLM019664	WLM	SJ_CAYA	Pathogenic	WT1	Known Cancer Predisposing Gene (KCPG)	Nonsense_Mutation	SNP	38	11	32396401	32396401	p13	G	G	A	c.1105C>T; c.418C>T; c.1120C>T; c.1069C>T; c.1054C>T; c.469C>T	p.R140*; p.R157*; p.R374*; p.R352*; p.R369*; p.R357*	NM_024426.5; NM_001198551.1; NM_000378.5; NM_024424.4; ENST00000530998.5; NM_001198552.1; ENST00000332351.7; ENST00000452863.7; ENST00000379079.6; ENST00000448076.7	Germline	Het						39		1423753702													0.003	0		0	0	0	0	0	CM971594 (DM)
SJWLM042770	WLM	SJ_CAYA	Pathogenic	WT1	Known Cancer Predisposing Gene (KCPG)	Frame_Shift_Ins	INS	38	11	32396281	32396282	p13			T	c.1224dupA; c.537dupA; c.588dupA; c.1239dupA; c.1188dupA; c.1173dupA	p.Q197fs*10; p.Q409fs*10; p.Q392fs*10; p.Q414fs*10; p.Q397fs*10; p.Q180fs*10	NM_024426.5; NM_001198551.1; NM_000378.5; NM_024424.4; ENST00000530998.5; NM_001198552.1; ENST00000332351.7; ENST00000452863.7; ENST00000379079.6; ENST00000448076.7	Germline	Het						35	3.77e-07
SJCNS018567	CNS	SJ_CAYA	Likely Pathogenic	ALK	Known Cancer Predisposing Gene (KCPG)	Missense_Mutation	SNP	38	2	29220752	29220752	p23.2	G	G	A	c.2468C>T; c.395C>T; c.3599C>T	p.A132V; p.A1200V; p.A823V	ENST00000389048.7; NM_004304.4; ENST00000642122.1; ENST00000618119.4; NM_001353765.1	Germline	Het			Damaging	0.01	Possibly Damaging	24.8	2.79e-05	200585833			0.008	0	0.012	0.012	0	0.006	0	0.018	0	0	0.01	0	0.003	0.008	0.016	0	0	0
SJRB018827	RB	SJ_CAYA	Likely Pathogenic	ALK	Known Cancer Predisposing Gene (KCPG)	Missense_Mutation	SNP	38	2	29220752	29220752	p23.2	G	G	A	c.2468C>T; c.395C>T; c.3599C>T	p.A132V; p.A1200V; p.A823V	ENST00000389048.7; NM_004304.4; ENST00000642122.1; ENST00000618119.4; NM_001353765.1	Germline	Het			Damaging	0.01	Possibly Damaging	24.8	2.79e-05	200585833			0.008	0	0.012	0.012	0	0.006	0	0.018	0	0	0.01	0	0.003	0.008	0.016	0	0	0
SJCNS018599	CNS	SJ_CAYA	Likely Pathogenic	AR	Known Cancer Predisposing Gene (KCPG)	Missense_Mutation	SNP	38	X	67546447	67546447	q12	C	T	T	c.-483C>T; c.1301C>T; c.731C>T	p.S434F; p.S244F	ENST00000396044.7; ENST00000612010.4; NM_001348061.1; ENST00000374690.8; NM_001011645.3; NM_001348064.1; NM_000044.4; ENST00000504326.5; ENST00000612452.4; ENST00000613054.2; NM_001348063.1	Germline	Hom			Damaging	0.05		26		748457992						0.018	0	0	0	0.039	0	0	0.006	0	0	0	0.012	0	0	6	CM056299 (DM)
SJSTS042136	STS	SJ_CAYA	Likely Pathogenic	AR	Known Cancer Predisposing Gene (KCPG)	Missense_Mutation	SNP	38	X	67717484	67717484	q12	G	G	C	c.1610G>C; c.2173+5795G>C; c.2180G>C; c.584G>C	p.R195P; p.R727P; p.R537P	ENST00000396044.7; ENST00000396043.2; ENST00000374690.8; NM_001011645.3; NM_000044.4; ENST00000612452.4	Germline	Het			Damaging	0.01		34	9.55e-06	137852593						0.002	0	0	0.024	0	0	0	0.001	0	0	0.016	0	0	0	0
SJCNS001219	CNS	SJ_CAYA	Likely Pathogenic	ATM	Known Cancer Predisposing Gene (KCPG)	Missense_Mutation	SNP	38	11	108227836	108227836	q22.3	C	C	T	c.133C>T	p.R45W	ENST00000278616.8; ENST00000639953.1; NM_001351834.1; NM_000051.3; ENST00000640388.1; ENST00000530958.5; ENST00000452508.6; NM_001351835.1; ENST00000639240.1; ENST00000526567.5; NM_001351836.1	Germline	Het			Damaging	0	Possibly Damaging	28.9		3218684		0.02	0.015	0.023	0.012	0.004	0	0.006	0.02	0.003	0	0	0.002	0	0.003	0.013	0.002	0	0	0
SJCNS018598	CNS	SJ_CAYA	Likely Pathogenic	ATM	Known Cancer Predisposing Gene (KCPG)	Missense_Mutation	SNP	38	11	108289015	108289015	q22.3	C	C	T	c.4148C>T	p.S1383L	ENST00000278616.8; NM_001351834.1; NM_000051.3; ENST00000452508.6	Germline	Het			Damaging	0	Probably Damaging	26.5	2.54e-06	141087784			0.015	0	0.023	0.004	0	0	0.01	0.005	0	0	0.004	0	0	0.004	0.005	0.003	0	0	CM014033 (DM)
SJEWS041993	EWS	SJ_CAYA	Likely Pathogenic	ATM	Known Cancer Predisposing Gene (KCPG)	Missense_Mutation	SNP	38	11	108289740	108289740	q22.3	G	G	A	c.4375G>A	p.G1459R	ENST00000278616.8; NM_001351834.1; NM_000051.3; ENST00000452508.6	Germline	Het			Damaging	0	Probably Damaging	24.4	2.99e-05	145667735			0.023	0.023	0.023	0.003	0.012	0	0	0.004	0	0	0.006	0.005	0	0	0.01	0	0	0
SJOS019526	OS	SJ_CAYA	Likely Pathogenic	ATM	Known Cancer Predisposing Gene (KCPG)	Missense_Mutation	SNP	38	11	108330281	108330281	q22.3	C	C	T	c.*38+4939G>A; c.641-21210G>A; c.7375C>T	p.R2459C	ENST00000278616.8; NM_001351110.1; ENST00000525729.5; NM_001330368.1; NM_001351834.1; NM_000051.3; ENST00000452508.6	Germline	Het			Damaging	0	Probably Damaging	27	0.003606	730881383						0.002	0	0	0	0.003	0	0	0.004	0.011	0	0	0.003	0.006	0	0
SJSTS019602	STS	SJ_CAYA	Likely Pathogenic	ATM	Known Cancer Predisposing Gene (KCPG)	Missense_Mutation	SNP	38	11	108289740	108289740	q22.3	G	G	A	c.4375G>A	p.G1459R	ENST00000278616.8; NM_001351834.1; NM_000051.3; ENST00000452508.6	Germline	Het			Damaging	0	Probably Damaging	24.4	2.99e-05	145667735			0.023	0.023	0.023	0.003	0.012	0	0	0.004	0	0	0.006	0.005	0	0	0.01	0	0	0
SJGCT042505	GCT	SJ_CAYA	Likely Pathogenic	BMPR1A	Known Cancer Predisposing Gene (KCPG)	Missense_Mutation	SNP	38	10	86917191	86917191	q23.2	T	T	A	c.733T>A	p.Y245N	ENST00000372037.7; NM_004329.2	Germline	Het			Damaging	0	Probably Damaging	32	7.1e-06	369012159			0.015	0	0.023	0.001	0	0	0	0.001	0	0	0	0	0	0	0.001	0	0	0	CM1711080 (DM?)
SJST019553	OST	SJ_CAYA	Likely Pathogenic	BRCA2	Known Cancer Predisposing Gene (KCPG)	Missense_Mutation	SNP	38	13	32379912	32379912	q13.1	C	C	G	c.9116C>G	p.P3039R	NM_000059.3; ENST00000544455.5; ENST00000380152.7	Germline	Het	Splice Site Loss				Possibly Damaging	26.6		80359167						0.001	0	0	0	0.001	0	0	0.001	0	0	0	0.002	0	0	0
SJOS018800	OS	SJ_CAYA	Likely Pathogenic	CDH1	Known Cancer Predisposing Gene (KCPG)	Missense_Mutation	SNP	38	16	68815528	68815528	q22.1	A	A	C	n.347+48T>G; c.-215A>C; c.1151A>C; c.1334A>C; c.-486A>C; c.1397A>C	p.E466A; p.E384A; p.E445A	ENST00000422392.6; NM_001317186.1; ENST00000563916.1; NM_001317185.1; ENST00000612417.4; ENST00000611625.4; NM_001317184.1; ENST00000621016.4; ENST00000261769.9; NM_004360.4	Germline	Het			Damaging	0.01	Probably Damaging	32	2.01e-05	374398608			0.008	0	0.012	0.001	0	0	0	0.001	0	0	0.001	0	0	0	0.001	0	0	0	CM143105 (DM?)
SJCNS019125	CNS	SJ_CAYA	Likely Pathogenic	CHEK2	Known Cancer Predisposing Gene (KCPG)	In_Frame_Del	DEL	38	22	28725084	28725086	q12.1	TCT	TCT		c.483_485delAGA; c.612_614delAGA; c.320-5601_320-5599delAGA; c.444+157_444+159delAGA; c.-295_-293delAGA	p.E161del; p.E204del	ENST00000403642.5; ENST00000405598.5; ENST00000382580.6; NM_007194.4; NM_001005735.1; ENST00000328354.10; NM_001349956.1; NM_145862.2; ENST00000348295.7; ENST00000402731.5; ENST00000404276.5; NM_001257387.1; ENST00000382565.5	Germline	Het						21.9	0.000309	587782008			0.008	0.023	0	0.002	0	0	0.01	0.001	0	0	0.002	0	0	0.004	0.003	0	0	0	CD064528 (DM)
SJRB019818	RB	SJ_CAYA	Likely Pathogenic	COL7A1	Known Cancer Predisposing Gene (KCPG)	Missense_Mutation	SNP	38	3	48564821	48564821	p21.31	C	C	T	c.8780G>A; c.-1131G>A	p.R2927H	ENST00000273610.3; NM_000094.3; ENST00000328333.12; NM_033199.3	Germline	Het			Damaging	0.01	Benign	17.06		150903058			0.023	0.023	0.023	0.02	0	0.006	0.02	0.027	0.017	0	0.018	0	0.003	0.008	0.029	0.009	0	0	CM070880 (DM)
SJWLM042140	WLM	SJ_CAYA	Likely Pathogenic	COL7A1	Known Cancer Predisposing Gene (KCPG)	Missense_Mutation	SNP	38	3	48564821	48564821	p21.31	C	C	T	c.8780G>A; c.-1131G>A	p.R2927H	ENST00000273610.3; NM_000094.3; ENST00000328333.12; NM_033199.3	Germline	Het			Damaging	0.01	Benign	17.06		150903058			0.023	0.023	0.023	0.02	0	0.006	0.02	0.027	0.017	0	0.018	0	0.003	0.008	0.029	0.009	0	0	CM070880 (DM)
SJOS019541	OS	SJ_CAYA	Likely Pathogenic	CREBBP	Known Cancer Predisposing Gene (KCPG)	Missense_Mutation	SNP	38	16	3731829	3731829	p13.3	C	C	T	c.4837G>A; c.4723G>A	p.V1613M; p.V1575M	ENST00000262367.9; NM_004380.2; NM_001079846.1; ENST00000382070.7	Germline	Het			Damaging	0.03	Probably Damaging	27	7.16e-07	766085073						0.002	0	0.006	0	0.003	0	0	0.003	0	0.006	0	0.004	0	0	0	CM104892 (DM)
SJWLM018889	WLM	SJ_CAYA	Likely Pathogenic	CREBBP	Known Cancer Predisposing Gene (KCPG)	Missense_Mutation	SNP	38	16	3731829	3731829	p13.3	C	C	T	c.4837G>A; c.4723G>A	p.V1613M; p.V1575M	ENST00000262367.9; NM_004380.2; NM_001079846.1; ENST00000382070.7	Germline	Het			Damaging	0.03	Probably Damaging	27	7.16e-07	766085073						0.002	0	0.006	0	0.003	0	0	0.003	0	0.006	0	0.004	0	0	0	CM104892 (DM)
SJWLM018897	WLM	SJ_CAYA	Likely Pathogenic	DICER1	Known Cancer Predisposing Gene (KCPG)	Missense_Mutation	SNP	38	14	95108353	95108353	q32.13	C	C	T	c.2407G>A	p.G803R	NM_001291628.1; ENST00000527414.5; ENST00000541352.5; ENST00000343455.7; NM_030621.4; NM_001271282.2; NM_177438.2; ENST00000526495.5; ENST00000393063.5; NM_001195573.1	Germline	Het			Damaging	0	Probably Damaging	33	1.5e-06																						CM166012 (DM)
SJRB041671	RB	SJ_CAYA	Likely Pathogenic	EGFR	Known Cancer Predisposing Gene (KCPG)	Missense_Mutation	SNP	38	7	55154017	55154017	p11.2	C	C	T	c.619C>T; c.595C>T; c.754C>T	p.R199C; p.R252C; p.R207C	NM_201284.1; NM_001346899.1; ENST00000342916.7; ENST00000455089.5; NM_201282.1; ENST00000420316.6; NM_001346898.1; ENST00000344576.6; NM_005228.4; NM_001346900.1; NM_001346897.1; NM_201283.1; ENST00000275493.6; ENST00000454757.6	Germline	Het			Damaging	0	Possibly Damaging	32	0.001156
SJRB019819	RB	SJ_CAYA	Likely Pathogenic	EXT2	Known Cancer Predisposing Gene (KCPG)	Missense_Mutation	SNP	38	11	44126898	44126898	p11.2	C	C	T	c.1022C>T; c.1121C>T	p.P341L; p.P374L	ENST00000358681.8; ENST00000395673.7; NM_001178083.1; NM_000401.3; NM_207122.1; ENST00000533608.5; ENST00000343631.3	Germline	Het			Damaging	0	Probably Damaging	34	6.07e-07	141035971			0.092	0.091	0.093	0.027	0	0.012	0.058	0.033	0.009	0	0.03	0	0.006	0.033	0.045	0.003	0	0
SJNBL135	NBL	SJ_CAYA	Likely Pathogenic	FH	Known Cancer Predisposing Gene (KCPG)	Missense_Mutation	SNP	38	1	241517227	241517227	q43	T	T	A	c.222A>T	p.R74S	ENST00000366560.3; NM_000143.3	Germline	Het			Damaging	0	Probably Damaging	27.7		146739519			0.008	0	0.012	0.002	0	0	0	0.003	0	0	0.001	0	0	0	0.001	0	0	0
SJCNS019137	CNS	SJ_CAYA	Likely Pathogenic	HMBS	Known Cancer Predisposing Gene (KCPG)	Missense_Mutation	SNP	38	11	119091414	119091414	q23.3	G	G	A	c.449G>A; c.446G>A; c.500G>A	p.R167Q; p.R150Q; p.R149Q	ENST00000537841.5; NM_001258208.1; ENST00000392841.1; NM_001024382.1; ENST00000542729.5; ENST00000278715.7; ENST00000543090.5; ENST00000544387.5; ENST00000442944.6; NM_001258209.1; NM_000190.3	Germline	Het	Splice Site Loss		Damaging	0	Probably Damaging	35	1.24e-06	118204095			0.009	0.026	0	0.015	0	0	0.036	0.023	0	0	0.006	0	0	0.006	0.009	0.004	0	0	CM900130 (DM)
SJSTS019623	STS	SJ_CAYA	Likely Pathogenic	KIT	Known Cancer Predisposing Gene (KCPG)	Missense_Mutation	SNP	38	4	54725861	54725861	q12	T	T	C	c.1351T>C	p.S451P	NM_000222.2; ENST00000288135.5; NM_001093772.1	Germline	Het			Damaging	0.03	Benign	14.28		145183977						0.003	0	0	0.01	0.004	0	0	0.002	0	0	0	0.004	0	0	0
SJWLM044164	WLM	SJ_CAYA	Likely Pathogenic	KIT	Known Cancer Predisposing Gene (KCPG)	Missense_Mutation	SNP	38	4	54725861	54725861	q12	T	T	C	c.1351T>C	p.S451P	NM_000222.2; ENST00000288135.5; NM_001093772.1	Germline	Het			Damaging	0.03	Benign	14.28		145183977						0.003	0	0	0.01	0.004	0	0	0.002	0	0	0	0.004	0	0	0
SJCNS042493	CNS	SJ_CAYA	Likely Pathogenic	LZTR1	Known Cancer Predisposing Gene (KCPG)	Missense_Mutation	SNP	38	22	20987548	20987548	q11.21	C	C	T	n.511C>T; c.365C>T	p.S122L	ENST00000479606.5; ENST00000646124.1; ENST00000215739.12; NM_006767.3	Germline	Het			Damaging	0	Probably Damaging	35	3.37e-06	587777177													0.002	0	0	0	0.002	0.003	0	0	CM140924 (DM)
SJWLM019695	WLM	SJ_CAYA	Likely Pathogenic	MEN1	Known Cancer Predisposing Gene (KCPG)	Missense_Mutation	SNP	38	11	64804549	64804549	q13.1	G	G	A	c.1633C>T; c.-1400C>T; c.1453C>T; c.1513C>T; c.1618C>T	p.P505S; p.P545S; p.P485S; p.P540S	NM_130804.2; NM_001307990.1; NM_130803.2; ENST00000294066.6; ENST00000377316.6; NM_000244.3; NM_130802.2; ENST00000394376.5; NM_130799.2; ENST00000337652.5; ENST00000394374.6; NM_130801.2; ENST00000312049.10; ENST00000377313.5; NM_004579.4; ENST00000377326.7; ENST00000377321.5; ENST00000377350.7; ENST00000315422.8; NM_130800.2	Germline	Het	Promoter Loss; ENCODE TFBS	CTCF; ZNF354C			Probably Damaging	11.48	1.98e-05	745404679						0.009	0	0	0	0.005	0.052	0	0.01	0	0	0	0.007	0.046	0	0	CM033920 (DM)
SJCNS018592	CNS	SJ_CAYA	Likely Pathogenic	NF1	Known Cancer Predisposing Gene (KCPG)	Missense_Mutation	SNP	38	17	31200546	31200546	q11.2	A	A	G	c.1013A>G	p.D338G	ENST00000431387.8; ENST00000487476.5; ENST00000358273.8; ENST00000356175.7; NM_001128147.2; NM_001042492.2; NM_000267.3	Germline	Het			Damaging	0.01	Benign	24.7	1.28e-05	199474773																					CM971039 (DM)
SJCNS019153	CNS	SJ_CAYA	Likely Pathogenic	NF1	Known Cancer Predisposing Gene (KCPG)	Missense_Mutation	SNP	38	17	31221865	31221865	q11.2	C	C	G	c.1657C>G	p.H553D	ENST00000431387.8; ENST00000358273.8; ENST00000356175.7; NM_001128147.2; NM_001042492.2; NM_000267.3	Germline	Het			Damaging	0.01	Probably Damaging	29.9	1.58e-06
SJNBL041593	NBL	SJ_CAYA	Likely Pathogenic	NF1	Known Cancer Predisposing Gene (KCPG)	Missense_Mutation	SNP	38	17	31261740	31261740	q11.2	T	T	C	c.4607T>C; c.4544T>C	p.F1536S; p.F1515S	ENST00000358273.8; ENST00000356175.7; NM_001042492.2; NM_000267.3	Germline	Het			Damaging	0	Possibly Damaging	29.4	2.63e-05
SJNBL159	NBL	SJ_CAYA	Likely Pathogenic	NF1	Known Cancer Predisposing Gene (KCPG)	Missense_Mutation	SNP	38	17	31229355	31229355	q11.2	C	C	T	c.2740C>T	p.R914W	ENST00000358273.8; ENST00000356175.7; NM_001042492.2; NM_000267.3	Germline	Het			Damaging	0.01	Probably Damaging	34	9.38e-05	765848298						0.001	0	0	0	0.001	0	0	0	0	0	0	0.001	0	0	0
SJRHB019581	RHB	SJ_CAYA	Likely Pathogenic	NF1	Known Cancer Predisposing Gene (KCPG)	Missense_Mutation	SNP	38	17	31181720	31181720	q11.2	A	A	G	c.245A>G; c.665A>G	p.N222S; p.N82S	ENST00000431387.8; ENST00000487476.5; ENST00000358273.8; ENST00000356175.7; NM_001128147.2; ENST00000490416.2; NM_001042492.2; NM_000267.3	Germline	Het			Damaging	0.01	Possibly Damaging	25.7	3.85e-05
SJHGG115	HGG	SJ_CAYA	Likely Pathogenic	NF2	Known Cancer Predisposing Gene (KCPG)	Missense_Mutation	SNP	38	22	29671881	29671881	q12.2	C	C	T	c.1055C>T; c.806C>T; n.1614C>T; c.932C>T; c.448-22871C>T; c.1000-32C>T; c.929C>T	p.T311M; p.T310M; p.T352M; p.T269M	NM_181832.2; NM_016418.5; ENST00000338641.8; NM_181825.2; NM_000268.3; ENST00000361452.8; NM_181833.2; ENST00000361676.8; ENST00000397789.3; ENST00000413209.6; NM_181828.2; ENST00000403435.5; ENST00000353887.8; NR_156186.1; ENST00000403999.7; NM_181829.2; ENST00000334961.11; NM_181831.2; NM_181830.2; ENST00000361166.8	Germline	Het			Damaging	0.03	Benign	34	7.62e-07	764441073													0.001	0	0.003	0	0.001	0.003	0	0	CM941103 (DM)
SJWLM041715	WLM	SJ_CAYA	Likely Pathogenic	PDGFRA	Known Cancer Predisposing Gene (KCPG)	Missense_Mutation	SNP	38	4	54290374	54290374	q12	G	G	A	c.2222G>A; c.2981G>A; c.3017G>A; c.2942G>A	p.R981H; p.R741H; p.R994H; p.R1006H	ENST00000507166.5; NM_001347830.1; NM_001347828.1; ENST00000257290.9; NM_006206.5; NM_001347829.1	Germline	Het			Damaging	0.03	Possibly Damaging	27.1	5.96e-07	368266633		0.04	0.008	0	0.012	0.006	0.058	0	0	0.003	0	0	0.006	0.042	0	0.012	0.002	0.009	0	0
SJRB019571	RB	SJ_CAYA	Likely Pathogenic	RB1	Known Cancer Predisposing Gene (KCPG)	Missense_Mutation	SNP	38	13	48379607	48379607	q14.2	G	G	T	c.1346G>T	p.G449V	NM_000321.2; ENST00000267163.5	Germline	Het			Damaging	0.01	Probably Damaging	32	1.65e-06	587778847
SJRB019817	RB	SJ_CAYA	Likely Pathogenic	RB1	Known Cancer Predisposing Gene (KCPG)	Frame_Shift_Ins	INS	38	13	48303991	48303992	q14.2			GGAACCCCCGGCA	n.-331_-330insTGCCGGGGGTTCC; c.79_80insGGAACCCCCGGCA	p.P27fs*8	ENST00000646097.1; ENST00000267163.5; NM_000321.2; ENST00000433480.2; NR_046414.1	Germline	Het	Promoter Loss; ENCODE TFBS	ZNF263; POLR2A; MZF1_5-13; SP1; Klf4
SJRB041655	RB	SJ_CAYA	Likely Pathogenic	RB1	Known Cancer Predisposing Gene (KCPG)	Frame_Shift_Del	DEL	38	13	48304035	48304047	q14.2	CCTGCCTCTCGTC	CCTGCCTCTCGTC		n.-386_-374delGACGAGAGGCAGG; c.123_135delCCTGCCTCTCGTC	p.D41fs*20	ENST00000646097.1; ENST00000267163.5; NM_000321.2; ENST00000433480.2; NR_046414.1	Germline	Het	ENCODE TFBS	ZNF263; POLR2A
SJCNS018581	CNS	SJ_CAYA	Likely Pathogenic	RET	Known Cancer Predisposing Gene (KCPG)	Missense_Mutation	SNP	38	10	43119668	43119668	q11.21	C	C	T	c.1290-34C>T; c.1768C>T; c.2530C>T	p.R590W; p.R844W	ENST00000355710.7; NM_020975.5; NM_001355216.1; ENST00000615310.4; NM_020630.5; ENST00000340058.5	Germline	Het			Damaging	0	Probably Damaging	33		377767424																					CM066982 (DM)
SJCNS018593	CNS	SJ_CAYA	Likely Pathogenic	SDHA	Known Cancer Predisposing Gene (KCPG)	Missense_Mutation	SNP	38	5	235194	235194	p15.33	C	C	G	c.971C>G; c.1115C>G; c.680C>G	p.P227R; p.P372R; p.P324R	ENST00000510361.5; ENST00000264932.10; NM_004168.3; ENST00000617470.4; NM_001294332.1; ENST00000504309.5; NM_001330758.1	Germline	Het			Damaging	0.05	Probably Damaging	27	9.75e-06	141493530			0.015	0	0.023	0.002	0	0	0	0.003	0	0	0.004	0	0	0	0.007	0	0	0	CM181279 (DM?)
SJNBL042062	NBL	SJ_CAYA	Likely Pathogenic	SDHB	Known Cancer Predisposing Gene (KCPG)	Missense_Mutation	SNP	38	1	17033077	17033077	p36.13	C	C	T	c.269G>A	p.R90Q	ENST00000375499.7; NM_003000.2	Germline	Het			Damaging	0	Probably Damaging	35	3.47e-06	570278423		0.02				0.001	0	0	0.01	0	0	0	0.001	0	0	0.008	0	0.003	0	0	CM092167 (DM)
SJRB041658	RB	SJ_CAYA	Likely Pathogenic	UROD	Known Cancer Predisposing Gene (KCPG)	Missense_Mutation	SNP	38	1	45014547	45014547	p34.1	C	C	T	c.637-189C>T; n.928C>T; c.745C>T	p.R249W	ENST00000636293.1; NR_036510.1; ENST00000636836.1; ENST00000246337.8; NM_000374.4	Germline	Het			Damaging	0	Possibly Damaging	29.7	0.008166	137978913			0.015	0	0.023	0.022	0.023	0	0	0.033	0	0	0.015	0.012	0	0	0.023	0.006	0	0
CCF12237	OS	CCF_CAYA	Pathogenic	BRCA2	Known Cancer Predisposing Gene (KCPG)	Frame_Shift_Ins	INS	37	13	32912770	32912771	q13.1			T	c.4284dupT	p.Q1429fs*9	NM_000059.3; ENST00000544455.5; ENST00000380152.7	Germline	Het						23.1		80359439; 1005805156			0.008	0	0.012								0.003	0		0	0.005	0	0	0	CI011227 (DM)
CCF11829	OS	CCF_CAYA	Pathogenic	GJB2	Known Cancer Predisposing Gene (KCPG)	Frame_Shift_Del	DEL	37	13	20763686	20763686	q12.11	C	C		c.35delG	p.G12fs*2	ENST00000382844.2; NM_004004.5; ENST00000645189.1; ENST00000382848.5	Germline	Het						25.6	7.925e-07	80338939		0.24	0.743	0.094	1.078	0.604	0	0.073	0.125	0.891	0.406	3	0.626	0	0.075	0.117	0.944	0.471	0.365	10	CD972240 (DM)
CCF12237	OS	CCF_CAYA	Pathogenic	TP53	Known Cancer Predisposing Gene (KCPG)	Nonsense_Mutation	SNP	37	17	7577022	7577022	p13.1	G	G	A	c.782+477C>T; c.799C>T; c.520C>T; c.883C>T; c.916C>T; c.439C>T	p.R147*; p.R174*; p.R295*; p.R306*; p.R267*	ENST00000359597.8; NM_001126115.1; ENST00000610623.4; NM_001126113.2; ENST00000610538.4; NM_001126114.2; ENST00000620739.4; NM_000546.5; NM_001126117.1; NM_001276699.1; NM_001126116.1; NM_001276697.1; NM_001276698.1; ENST00000420246.6; ENST00000615910.4; ENST00000610292.4; ENST00000413465.6; NM_001276696.1; ENST00000269305.8; ENST00000619186.4; ENST00000622645.4; ENST00000617185.4; NM_001276695.1…	Germline	Het						37		121913344																					CM971506 (DM)
[truncated: 17 more columns]
