# Supplementary material for: Comprehensive germline genomic profiles of children, adolescents and young adults with solid tumors
Source: Nat Commun. 2020 May 5;11:2206. doi: 10.1038/s41467-020-16067-1 (PMC7200683; doi:10.1038/s41467-020-16067-1)
Supplement: Supplementary file 9 — Supplementary Data 6 [file 41467_2020_16067_MOESM9_ESM.xlsx]

## Sheet: Supplementary Data 6
Supplementary Data 6 Evidence for pathogenicity & likely-pathogenicity of the variants in known cancer predisposing genes. Related to Figure 2.
Patient_ID	Tumor Type	Project	Mutation_Status	Hugo_Symbol	IVA_Prediction	Evidence for pathogenicity	Evidence against pathogenisity	Known Pathogenicity	Variant_Classification2	Variant_Type	NCBI_Build	Chromosome	Start_Position	End_position	Cytoband	Reference_Allele	Sample_Allele1	Sample_Allele2	Nucleotide_Change	Protein_Change	Transcript_ID	Genotype	IVA Access Date
SJNBL135	NBL	SJ_CAYA	Germline	ALK	Pathogenic	PP3 - Multiple lines of computational evidence support a deleterious effect on the gene or gene product [CADD = 36.0] (Supporting)	none	Pathogenic for Hereditary Syndrome	Missense_Mutation	SNP	38	2	29209798	29209798	p23.2	C	C	T	c.620G>A; c.3824G>A; c.2693G>A	p.R898Q; p.R1275Q; p.R207Q	NM_004304.4; ENST00000389048.7; ENST00000642122.1; ENST00000618119.4; NM_001353765.1	Het	Jan 28. 2019
SJCNS018567	CNS	SJ_CAYA	Germline	ALK	Likely Pathogenic	PS4 - The prevalence of the variant in affected individuals is significantly increased compared with the prevalence in controls [odds ratio = 29.42; 95% confidence interval = (3.98, 217.70); FET 2-tail p-value = 3.481E-2; affected individual count = 1; Note: Small number of affected individuals with variant.] (Strong) - PM1 - Located in a critical and well-established functional domain (Pkinase_T…	BS3 - Well-established in vitro or in vivo functional studies show no damaging effect on protein function or splicing (Strong)	Likely pathogenic for Hereditary Syndrome	Missense_Mutation	SNP	38	2	29220752	29220752	p23.2	G	G	A	c.2468C>T; c.395C>T; c.3599C>T	p.A132V; p.A1200V; p.A823V	ENST00000389048.7; NM_004304.4; ENST00000642122.1; ENST00000618119.4; NM_001353765.1	Het	Jan 28. 2019
SJRB018827	RB	SJ_CAYA	Germline	ALK	Likely Pathogenic	PS4 - The prevalence of the variant in affected individuals is significantly increased compared with the prevalence in controls [odds ratio = 29.42; 95% confidence interval = (3.98, 217.70); FET 2-tail p-value = 3.481E-2; affected individual count = 1; Note: Small number of affected individuals with variant.] (Strong) - PM1 - Located in a critical and well-established functional domain (Pkinase_T…	BS3 - Well-established in vitro or in vivo functional studies show no damaging effect on protein function or splicing (Strong)	Likely pathogenic for Hereditary Syndrome	Missense_Mutation	SNP	38	2	29220752	29220752	p23.2	G	G	A	c.2468C>T; c.395C>T; c.3599C>T	p.A132V; p.A1200V; p.A823V	ENST00000389048.7; NM_004304.4; ENST00000642122.1; ENST00000618119.4; NM_001353765.1	Het	Jan 28. 2019
SJCNS018599	CNS	SJ_CAYA	Germline	AR	Likely Pathogenic	PM1 - Located in a mutational hot spot and in a critical and well-established functional domain (Androgen_recep) without benign variation (Moderate) - PM2 - Absent from controls (or at extremely low frequency if recessive) in Exome Sequencing Project, 1000 Genomes Project, or gnomAD [In these sources of population frequency data, this variant's frequency falls below the max recessive frequency (0…	BS2 - Observed in a healthy adult individual for a recessive (homozygous), dominant (heterozygous), or X-linked (hemizygous) disorder with full penetrance expected at an early age [# homozygous control individuals: 6 (gnomAD)] (Strong)	Likely pathogenic for complete testicular feminization syndrome	Missense_Mutation	SNP	38	X	67546447	67546447	q12	C	T	T	c.-483C>T; c.1301C>T; c.731C>T	p.S434F; p.S244F	ENST00000396044.7; ENST00000612010.4; NM_001348061.1; ENST00000374690.8; NM_001011645.3; NM_001348064.1; NM_000044.4; ENST00000504326.5; ENST00000612452.4; ENST00000613054.2; NM_001348063.1	Hom	Jan 28. 2019
SJSTS042136	STS	SJ_CAYA	Germline	AR	Likely Pathogenic	PM1 - Located in a mutational hot spot and in a critical and well-established functional domain (NR_LBD) without benign variation (Moderate) - PM2 - Absent from controls (or at extremely low frequency if recessive) in Exome Sequencing Project, 1000 Genomes Project, or gnomAD [In these sources of population frequency data, this variant's frequency falls below the max recessive frequency (0.29%) ex…	none	Likely pathogenic for complete testicular feminization syndrome	Missense_Mutation	SNP	38	X	67717484	67717484	q12	G	G	C	c.1610G>C; c.2173+5795G>C; c.2180G>C; c.584G>C	p.R195P; p.R727P; p.R537P	ENST00000396044.7; ENST00000396043.2; ENST00000374690.8; NM_001011645.3; NM_000044.4; ENST00000612452.4	Het	Jan 28. 2019
SJCNS001219	CNS	SJ_CAYA	Germline	ATM	Likely Pathogenic	PS4 - The prevalence of the variant in affected individuals is significantly increased compared with the prevalence in controls [odds ratio = 8.55; 95% confidence interval = (1.82, 40.28); FET 2-tail p-value = 3.122E-2; affected individual count = 2; Note: Small number of affected individuals with variant.] (Strong) - PM1 - Located in a mutational hot spot (Moderate) - PM2 - Absent from controls …	none	Likely pathogenic for Ataxia-telangiectasia	Missense_Mutation	SNP	38	11	108227836	108227836	q22.3	C	C	T	c.133C>T	p.R45W	ENST00000278616.8; ENST00000639953.1; NM_001351834.1; NM_000051.3; ENST00000640388.1; ENST00000530958.5; ENST00000452508.6; NM_001351835.1; ENST00000639240.1; ENST00000526567.5; NM_001351836.1	Het	Jan 28. 2019
SJCNS019186	CNS	SJ_CAYA	Germline	ATM	Pathogenic	PVS1 - Null variant (nonsense, frameshift, canonical +/-1 or 2 splice sites, initiation codon, copy number loss) in a gene where loss of function (LOF) is a known mechanism of disease (Very Strong) - PS3 - Well-established in vitro or in vivo functional studies supportive of a damaging effect on the gene or gene product (Strong) - PS4 - The prevalence of the variant in affected individuals is sig…	none	Pathogenic for Ataxia-telangiectasia	Splice_Site	SNP	38	11	108250700	108250700	q22.3	G	G	T	c.1236-1G>T		ENST00000278616.8; NM_001351834.1; NM_000051.3; ENST00000452508.6	Het	Jan 28. 2019
SJRB041657	RB	SJ_CAYA	Germline	ATM	Pathogenic	PVS1 - Null variant (nonsense, frameshift, canonical +/-1 or 2 splice sites, initiation codon, copy number loss) in a gene where loss of function (LOF) is a known mechanism of disease (Very Strong) - PS3 - Well-established in vitro or in vivo functional studies supportive of a damaging effect on the gene or gene product (Strong) - PS4 - The prevalence of the variant in affected individuals is sig…	none	Pathogenic for Ataxia-telangiectasia	Splice_Site	SNP	38	11	108250700	108250700	q22.3	G	G	T	c.1236-1G>T		ENST00000278616.8; NM_001351834.1; NM_000051.3; ENST00000452508.6	Het	Jan 28. 2019
SJCNS018598	CNS	SJ_CAYA	Germline	ATM	Likely Pathogenic	PS4 - The prevalence of the variant in affected individuals is significantly increased compared with the prevalence in controls [odds ratio = 28.15; 95% confidence interval = (11.66, 67.98); FET 2-tail p-value < 0.0001; affected individual count = 9] (Strong) - PM1 - Located in a mutational hot spot (Moderate) - PM2 - Absent from controls (or at extremely low frequency if recessive) in Exome Sequ…	none	Likely pathogenic for Ataxia-telangiectasia	Missense_Mutation	SNP	38	11	108289015	108289015	q22.3	C	C	T	c.4148C>T	p.S1383L	ENST00000278616.8; NM_001351834.1; NM_000051.3; ENST00000452508.6	Het	Jan 28. 2019
SJSTS019602	STS	SJ_CAYA	Germline	ATM	Likely Pathogenic	PM2 - Absent from controls (or at extremely low frequency if recessive) in Exome Sequencing Project, 1000 Genomes Project, or gnomAD [In these sources of population frequency data, this variant's frequency falls below the max recessive frequency (0.50%) expected for this phenotype] (Moderate) - PP3 - Multiple lines of computational evidence support a deleterious effect on the gene or gene product…	none	Likely pathogenic for Ataxia-telangiectasia	Missense_Mutation	SNP	38	11	108289740	108289740	q22.3	G	G	A	c.4375G>A	p.G1459R	ENST00000278616.8; NM_001351834.1; NM_000051.3; ENST00000452508.6	Het	Jan 28. 2019
SJRHB042125	RHB	SJ_CAYA	Germline	ATM	Pathogenic	PS3 - Well-established in vitro or in vivo functional studies supportive of a damaging effect on the gene or gene product (Strong) - PS4 - The prevalence of the variant in affected individuals is significantly increased compared with the prevalence in controls [odds ratio = 362.52; 95% confidence interval = (209.34, 627.78); FET 2-tail p-value < 0.0001; affected individual count = 147] (Strong) -…	BS4 - Lack of segregation in affected members of a family (Strong)	Pathogenic for Ataxia-telangiectasia	Missense_Mutation	SNP	38	11	108329202	108329202	q22.3	T	T	G	c.*38+6018A>C; c.7271T>G; c.641-20131A>C	p.V2424G	ENST00000278616.8; NM_001351110.1; ENST00000525729.5; NM_001330368.1; NM_001351834.1; NM_000051.3; ENST00000452508.6	Het	Jan 28. 2019
SJOS019526	OS	SJ_CAYA	Germline	ATM	Likely Pathogenic	PM1 - Located in a critical and well-established functional domain (FAT) without benign variation (Moderate) - PM2 - Absent from controls (or at extremely low frequency if recessive) in Exome Sequencing Project, 1000 Genomes Project, or gnomAD [In these sources of population frequency data, this variant's frequency falls below the max recessive frequency (0.22%) expected for this phenotype] (Mode…	none	Likely pathogenic for Ataxia-telangiectasia	Missense_Mutation	SNP	38	11	108330281	108330281	q22.3	C	C	T	c.*38+4939G>A; c.641-21210G>A; c.7375C>T	p.R2459C	ENST00000278616.8; NM_001351110.1; ENST00000525729.5; NM_001330368.1; NM_001351834.1; NM_000051.3; ENST00000452508.6	Het	Jan 28. 2019
SJOS018803	OS	SJ_CAYA	Germline	ATM	Pathogenic	PS3 - Well-established in vitro or in vivo functional studies supportive of a damaging effect on the gene or gene product (Strong) - PS4 - The prevalence of the variant in affected individuals is significantly increased compared with the prevalence in controls [odds ratio = 452.38; 95% confidence interval = (182.71, 1120.06); FET 2-tail p-value < 0.0001; affected individual count = 73] (Strong) -…	BS4 - Lack of segregation in affected members of a family (Strong)	Pathogenic for Ataxia-telangiectasia	In_Frame_Del	DEL	38	11	108331885	108331893	q22.3	TCTAGAATT	TCTAGAATT		c.641-22822_641-22814delAATTCTAGA; n.2375-326_2375-318delAATTCTAGA; c.*1270-326_*1270-318delAATTCTAGA; c.7638_7646delTAGAATTTC; c.*38+3327_*38+3335delAATTCTAGA	p.R2547_S2549del	ENST00000278616.8; NM_001351110.1; NR_147053.2; ENST00000525729.5; NM_001330368.1; NM_001351834.1; NM_000051.3; ENST00000452508.6; ENST00000615746.4	Het	Jan 28. 2019
SJRHB019594	RHB	SJ_CAYA	Germline	ATR	Pathogenic	PVS1 - Null variant (nonsense, frameshift, canonical +/-1 or 2 splice sites, initiation codon, copy number loss) in a gene where loss of function (LOF) is a known mechanism of disease (Very Strong) - PS4 - The prevalence of the variant in affected individuals is significantly increased compared with the prevalence in controls [odds ratio = 5592.00; 95% confidence interval = (471.97, 66255.32); FE…	none	Pathogenic for Seckel syndrome	Nonsense_Mutation	SNP	38	3	142459303	142459303	q23	G	G	A	c.7081C>T; c.7273C>T	p.R2425*; p.R2361*	ENST00000350721.8; NM_001354579.1; NM_001184.3	Het	Jan 28. 2019
SJRB018827	RB	SJ_CAYA	Germline	BAP1	Pathogenic	PVS1 - Null variant (nonsense, frameshift, canonical +/-1 or 2 splice sites, initiation codon, copy number loss) in a gene where loss of function (LOF) is a known mechanism of disease (Very Strong) - PS1 - Same amino acid change as a previously established pathogenic variant regardless of nucleotide change (Strong) - PP3 - Multiple lines of computational evidence support a deleterious effect on t…	none	Pathogenic for Tumor predisposition syndrome	Nonsense_Mutation	SNP	38	3	52404500	52404500	p21.1	A	A	C	c.1149T>G; c.1203T>G	p.Y383*; p.Y401*	NM_004656.3; ENST00000460680.5; ENST00000296288.9	Het	Jan 28. 2019
SJCNS018594	CNS	SJ_CAYA	Germline	BARD1	Pathogenic	PVS1 - Null variant (nonsense, frameshift, canonical +/-1 or 2 splice sites, initiation codon, copy number loss) in a gene where loss of function (LOF) is a known mechanism of disease (Very Strong) - PM2 - Absent from controls (or at extremely low frequency if recessive) in Exome Sequencing Project, 1000 Genomes Project, or gnomAD [In these sources of population frequency data, this variant's fre…	none	Pathogenic for breast and/or ovarian cancer	Splice_Site	SNP	38	2	214752446	214752446	q35	C	C	A	c.267+1G>T; c.365-21938G>T; c.1677+1G>T; c.74-21938G>T; c.1620+1G>T; c.324+1G>T; n.869+1G>T; n.1670+1G>T; n.1613+1G>T; c.*343+1G>T		ENST00000617164.4; NR_104212.1; ENST00000613192.1; NM_001282549.1; ENST00000613706.4; NM_001282543.1; NM_000465.3; NM_001282548.1; ENST00000619009.4; ENST00000620057.4; ENST00000613374.4; NR_104215.1; NM_001282545.1; ENST00000260947.8; NR_104216.1	Het	Jan 28. 2019
SJGCT042505	GCT	SJ_CAYA	Germline	BMPR1A	Likely Pathogenic	PS4 - The prevalence of the variant in affected individuals is significantly increased compared with the prevalence in controls [odds ratio = 535.20; 95% confidence interval = (33.37, 8582.80); FET 2-tail p-value = 3.743E-3; affected individual count = 1; Note: Small number of affected individuals with variant.] (Strong) - PM1 - Located in a mutational hot spot and in a critical and well-establis…	BS1 - Allele frequency is greater than expected for disorder [Max Dominant Expected Frequency: 0.003%; ESP Frequency: 0.023%] (Strong)	Likely pathogenic for Juvenile polyposis syndrome	Missense_Mutation	SNP	38	10	86917191	86917191	q23.2	T	T	A	c.733T>A	p.Y245N	ENST00000372037.7; NM_004329.2	Het	Jan 28. 2019
SJCNS041476	CNS	SJ_CAYA	Germline	BRCA1	Pathogenic	PVS1 - Null variant (nonsense, frameshift, canonical +/-1 or 2 splice sites, initiation codon, copy number loss) in a gene where loss of function (LOF) is a known mechanism of disease (Very Strong) - PS3 - Well-established in vitro or in vivo functional studies supportive of a damaging effect on the gene or gene product (Strong) - PS4 - The prevalence of the variant in affected individuals is sig…	BS4 - Lack of segregation in affected members of a family (Strong) - BP5 - Variant found in a case with an alternate molecular basis for disease (Supporting)	Pathogenic for Hereditary Breast and/or Ovarian Cancer	Frame_Shift_Del	DEL	38	17	43091827	43091831	q21.31	TTTAC	TTTAC		c.-99+33440_-99+33444delGTAAA; c.3559_3563delGTAAA; c.788-799_788-795delGTAAA; c.5-27880_5-27876delGTAAA; c.-43-17310_-43-17306delGTAAA; c.3700_3704delGTAAA; c.671-799_671-795delGTAAA; n.3836_3840delGTAAA	p.V1187fs*8; p.V1234fs*8	NM_007294.3; ENST00000591849.5; NM_007298.3; NM_007299.3; ENST00000352993.7; ENST00000491747.6; ENST00000586385.5; ENST00000468300.5; ENST00000357654.8; NM_007297.3; ENST00000591534.5; NM_007300.3; ENST00000354071.7; ENST00000471181.7; ENST00000493795.5; NR_027676.1	Het	Jan 28. 2019
SJSTS042132	STS	SJ_CAYA	Germline	BRCA1	Pathogenic	PVS1 - Null variant (nonsense, frameshift, canonical +/-1 or 2 splice sites, initiation codon, copy number loss) in a gene where loss of function (LOF) is a known mechanism of disease (Very Strong) - PS3 - Well-established in vitro or in vivo functional studies supportive of a damaging effect on the gene or gene product (Strong) - PM2 - Absent from controls (or at extremely low frequency if reces…	none	Pathogenic for Hereditary Breast and/or Ovarian Cancer	Nonsense_Mutation	SNP	38	17	43092597	43092597	q21.31	A	A	C	c.-99+32674T>G; c.788-1565T>G; c.5-28646T>G; n.3070T>G; c.-43-18076T>G; c.2793T>G; c.2934T>G; c.671-1565T>G	p.Y978*; p.Y931*	NM_007294.3; ENST00000591849.5; NM_007298.3; NM_007299.3; ENST00000352993.7; ENST00000491747.6; ENST00000586385.5; ENST00000468300.5; ENST00000357654.8; NM_007297.3; ENST00000591534.5; NM_007300.3; ENST00000354071.7; ENST00000471181.7; ENST00000493795.5; NR_027676.1	Het	Jan 28. 2019
SJCNS018579	CNS	SJ_CAYA	Germline	BRCA1	Pathogenic	PVS1 - Null variant (nonsense, frameshift, canonical +/-1 or 2 splice sites, initiation codon, copy number loss) in a gene where loss of function (LOF) is a known mechanism of disease (Very Strong) - PS4 - The prevalence of the variant in affected individuals is significantly increased compared with the prevalence in controls [odds ratio = 14.58; 95% confidence interval = (3.55, 59.79); FET 2-tai…	BS4 - Lack of segregation in affected members of a family (Strong) - BP2 - Observed in trans with a pathogenic variant for a dominant disorder (Supporting) - BP5 - Variant found in a case with an alternate molecular basis for disease (Supporting)	Pathogenic for Hereditary Breast and/or Ovarian Cancer	Frame_Shift_Del	DEL	38	17	43093074	43093074	q21.31	G	G		n.2593delC; c.-43-18553delC; c.787+1670delC; c.2316delC; c.-99+32197delC; c.5-29123delC; c.2457delC; c.671-2042delC	p.D821fs*25; p.D774fs*25	NM_007294.3; ENST00000591849.5; NM_007298.3; NM_007299.3; ENST00000352993.7; ENST00000491747.6; ENST00000586385.5; ENST00000468300.5; ENST00000357654.8; NM_007297.3; ENST00000591534.5; NM_007300.3; ENST00000354071.7; ENST00000471181.7; ENST00000493795.5; NR_027676.1	Het	Jan 28. 2019
SJEWS041505	EWS	SJ_CAYA	Germline	BRCA1	Pathogenic	PVS1 - Null variant (nonsense, frameshift, canonical +/-1 or 2 splice sites, initiation codon, copy number loss) in a gene where loss of function (LOF) is a known mechanism of disease (Very Strong) - PS4 - The prevalence of the variant in affected individuals is significantly increased compared with the prevalence in controls [odds ratio = 28.49; 95% confidence interval = (7.03, 115.44); FET 2-ta…	BS4 - Lack of segregation in affected members of a family (Strong) - BP5 - Variant found in a case with an alternate molecular basis for disease (Supporting)	Pathogenic for Hereditary Breast and/or Ovarian Cancer	Frame_Shift_Del	DEL	38	17	43094317	43094356	q21.31	GATTCAGACTCCCCATCATGTGAGTCATCAGAACCTAACA	GATTCAGACTCCCCATCATGTGAGTCATCAGAACCTAACA		c.5-30405_5-30366delTGTTAGGTTCTGATGACTCACATGATGGGGAGTCTGAATC; c.-43-19835_-43-19796delTGTTAGGTTCTGATGACTCACATGATGGGGAGTCTGAATC; c.787+388_787+427delTGTTAGGTTCTGATGACTCACATGATGGGGAGTCTGAATC; c.1034_1073delTGTTAGGTTCTGATGACTCACATGATGGGGAGTCTGAATC; c.-99+30915_-99+30954delTGTTAGGTTCTGATGACTCACATGATGGGGAGTCTGAATC; c.670+1490_670+1529delTGTTAGGTTCTGATGACTCACATGATGGGGAGTCTGAATC; n.1311_1350delTGTTAGGTT…	p.L345fs*5; p.L392fs*5	NM_007294.3; ENST00000591849.5; ENST00000352993.7; NM_007299.3; NM_007298.3; ENST00000491747.6; ENST00000586385.5; ENST00000468300.5; ENST00000357654.8; NM_007297.3; ENST00000591534.5; NM_007300.3; ENST00000354071.7; ENST00000471181.7; ENST00000493795.5; NR_027676.1	Het	Jan 28. 2019
SJSTS019607	STS	SJ_CAYA	Germline	BRCA1	Pathogenic	PVS1 - Null variant (nonsense, frameshift, canonical +/-1 or 2 splice sites, initiation codon, copy number loss) in a gene where loss of function (LOF) is a known mechanism of disease (Very Strong) - PS3 - Well-established in vitro or in vivo functional studies supportive of a damaging effect on the gene or gene product (Strong) - PS4 - The prevalence of the variant in affected individuals is sig…	none	Pathogenic for Hereditary Breast and/or Ovarian Cancer	Frame_Shift_Ins	INS	38	17	43094706	43094707	q21.31			CCACATGGCT	c.4+30466_4+30475dupAGCCATGTGG; c.674_683dupAGCCATGTGG; c.-99+30555_-99+30564dupAGCCATGTGG; n.951_960dupAGCCATGTGG; c.815_824dupAGCCATGTGG; c.-43-20195_-43-20186dupAGCCATGTGG; c.670+1130_670+1139dupAGCCATGTGG; c.787+28_787+37dupAGCCATGTGG	p.T229fs*14; p.T276fs*14	NM_007294.3; ENST00000591849.5; ENST00000352993.7; NM_007299.3; NM_007298.3; ENST00000586385.5; ENST00000491747.6; ENST00000468300.5; ENST00000357654.8; NM_007297.3; ENST00000591534.5; NM_007300.3; ENST00000354071.7; ENST00000471181.7; ENST00000493795.5; NR_027676.1	Het	Jan 28. 2019
SJRB041652	RB	SJ_CAYA	Germline	BRCA1	Pathogenic	PVS1 - Null variant (nonsense, frameshift, canonical +/-1 or 2 splice sites, initiation codon, copy number loss) in a gene where loss of function (LOF) is a known mechanism of disease (Very Strong) - PS3 - Well-established in vitro or in vivo functional studies supportive of a damaging effect on the gene or gene product (Strong) - PS4 - The prevalence of the variant in affected individuals is sig…	BS4 - Lack of segregation in affected members of a family (Strong) - BP5 - Variant found in a case with an alternate molecular basis for disease (Supporting)	Pathogenic for Hereditary Breast and/or Ovarian Cancer	Nonsense_Mutation	SNP	38	17	43106480	43106480	q21.31	A	A	T	n.349T>A; c.188T>A; c.-99+18791T>A; c.4+18702T>A; c.47T>A; c.-44+18791T>A	p.L63*; p.L16*	NM_007294.3; ENST00000591849.5; NM_007298.3; NM_007299.3; ENST00000352993.7; ENST00000491747.6; ENST00000586385.5; ENST00000468300.5; ENST00000357654.8; NM_007297.3; ENST00000591534.5; ENST00000471181.7; ENST00000354071.7; NM_007300.3; NR_027676.1; ENST00000493795.5	Het	Jan 28. 2019
SJRB043940	RB	SJ_CAYA	Germline	BRCA1	Pathogenic	PA2 - Established common pathogenic founder mutation (Standalone) - PVS1 - Null variant (nonsense, frameshift, canonical +/-1 or 2 splice sites, initiation codon, copy number loss) in a gene where loss of function (LOF) is a known mechanism of disease (Very Strong) - PS3 - Well-established in vitro or in vivo functional studies supportive of a damaging effect on the gene or gene product (Strong) …	BS1 - Allele frequency is greater than expected for disorder [Max Dominant Expected Frequency: 0.013%; gnomAD Frequency: 0.374%] (Strong) - BS4 - Lack of segregation in affected members of a family (Strong) - BP2 - Observed in cis or trans with a pathogenic variant (phase unknown) for a dominant disorder (Supporting) - BP5 - Variant found in a case with an alternate molecular basis for disease (S…	Pathogenic for Hereditary Breast and/or Ovarian Cancer	Frame_Shift_Del	DEL	38	17	43124028	43124029	q21.31	CT	CT		n.-1527_-1526delCT; c.-20_-19delAG; c.68_69delAG; c.-44+1242_-44+1243delAG; n.229_230delAG; c.4+1153_4+1154delAG; c.-99+1242_-99+1243delAG; n.-1580_-1579delCT	p.E23fs*17	NR_003108.2; ENST00000591849.5; NR_138145.1; NM_007299.3; NM_007298.3; ENST00000491747.6; ENST00000460115.5; ENST00000586385.5; ENST00000468300.5; ENST00000357654.8; NM_007297.3; ENST00000591534.5; ENST00000354071.7; ENST00000471181.7; NM_007300.3; ENST00000493795.5; NR_027676.1; ENST00000352993.7; NM_007294.3	Het	Jan 28. 2019
SJWLM041719	WLM	SJ_CAYA	Germline	BRCA2	Pathogenic	PVS1 - Null variant (nonsense, frameshift, canonical +/-1 or 2 splice sites, initiation codon, copy number loss) in a gene where loss of function (LOF) is a known mechanism of disease (Very Strong) - PS3 - Well-established in vitro or in vivo functional studies supportive of a damaging effect on the gene or gene product (Strong) - PM2 - Absent from controls (or at extremely low frequency if reces…	none	Pathogenic for Hereditary Breast and/or Ovarian Cancer	Frame_Shift_Del	DEL	38	13	32336284	32336284	q13.1	G	G		c.1929delG	p.R645fs*15	NM_000059.3; ENST00000544455.5; ENST00000380152.7	Het	Jan 28. 2019
SJNBL138	NBL	SJ_CAYA	Germline	BRCA2	Pathogenic	PVS1 - Null variant (nonsense, frameshift, canonical +/-1 or 2 splice sites, initiation codon, copy number loss) in a gene where loss of function (LOF) is a known mechanism of disease (Very Strong) - PS3 - Well-established in vitro or in vivo functional studies supportive of a damaging effect on the gene or gene product (Strong) - PM2 - Absent from controls (or at extremely low frequency if reces…	none	Pathogenic for Hereditary Breast and/or Ovarian Cancer	Splice_Site	SNP	38	13	32370955	32370955	q13.1	G	G	A	c.8488-1G>A		NM_000059.3; ENST00000544455.5; ENST00000380152.7	Het	Jan 28. 2019
SJST019553	OST	SJ_CAYA	Germline	BRCA2	Likely Pathogenic	PVS1 - Null variant (nonsense, frameshift, canonical +/-1 or 2 splice sites, initiation codon, copy number loss) in a gene where loss of function (LOF) is a known mechanism of disease (Very Strong) - PS3 - Well-established in vitro or in vivo functional studies supportive of a damaging effect on the gene or gene product (Strong) - PM2 - Absent from controls (or at extremely low frequency if reces…	none	Likely Pathogenic for Hereditary Breast and/or Ovarian Cancer	Missense_Mutation	SNP	38	13	32379912	32379912	q13.1	C	C	G	c.9116C>G	p.P3039R	NM_000059.3; ENST00000544455.5; ENST00000380152.7	Het	Jan 28. 2019
CCF12237	OS	CCF_CAYA	Germline	BRCA2	Pathogenic	PVS1 - Null variant (nonsense, frameshift, canonical +/-1 or 2 splice sites, initiation codon, copy number loss) in a gene where loss of function (LOF) is a known mechanism of disease (Very Strong) - PP3 - Multiple lines of computational evidence support a deleterious effect on the gene or gene product [CADD = 23.1] (Supporting) - PP5 - Reputable source recently reports variant as pathogenic, but…	BP5 - Variant found in a case with an alternate molecular basis for disease (Supporting)	Pathogenic for Hereditary Breast and/or Ovarian Cancer	Frame_Shift_Ins	INS	37	13	32912770	32912771	q13.1			T	c.4284dupT	p.Q1429fs*9	NM_000059.3; ENST00000544455.5; ENST00000380152.7	Het	Jan 28. 2019
SJRHB019599	RHB	SJ_CAYA	Germline	BRCA2	Pathogenic	PVS1 - Null variant (nonsense, frameshift, canonical +/-1 or 2 splice sites, initiation codon, copy number loss) in a gene where loss of function (LOF) is a known mechanism of disease (Very Strong) - PS3 - Well-established in vitro or in vivo functional studies supportive of a damaging effect on the gene or gene product (Strong) - PM2 - Absent from controls (or at extremely low frequency if reces…	none	Pathogenic for Hereditary Breast and/or Ovarian Cancer	Splice_Site	SNP	38	13	32357741	32357741	q13.1	G	G	A	c.7618-1G>A		NM_000059.3; ENST00000544455.5; ENST00000380152.7	Het	Jan 28. 2019
SJRHB019599	RHB	SJ_CAYA	Germline	BRCA2	Pathogenic	PVS1 - Null variant (nonsense, frameshift, canonical +/-1 or 2 splice sites, initiation codon, copy number loss) in a gene where loss of function (LOF) is a known mechanism of disease (Very Strong) - PS3 - Well-established in vitro or in vivo functional studies supportive of a damaging effect on the gene or gene product (Strong) - PM2 - Absent from controls (or at extremely low frequency if reces…	none	Pathogenic for Hereditary Breast and/or Ovarian Cancer	Splice_Site	SNP	38	13	32357741	32357741	q13.1	G	G	A	c.7618-1G>A		NM_000059.3; ENST00000544455.5; ENST00000380152.7	Het	Jan 28. 2019
SJOS019510	OS	SJ_CAYA	Germline	BRIP1	Pathogenic	PVS1 - Null variant (nonsense, frameshift, canonical +/-1 or 2 splice sites, initiation codon, copy number loss) in a gene where loss of function (LOF) is a known mechanism of disease (Very Strong) - PS3 - Well-established in vitro or in vivo functional studies supportive of a damaging effect on the gene or gene product (Strong) - PM2 - Absent from controls (or at extremely low frequency if reces…	BP5 - Variant found in a case with an alternate molecular basis for disease (Supporting)	Pathogenic for breast and/or ovarian cancer	Splice_Site	SNP	38	17	61847221	61847221	q23.2	C	C	G	c.508-1G>C		ENST00000577598.5; NM_032043.2; ENST00000259008.6	Het	Jan 28. 2019
SJWLM043953	WLM	SJ_CAYA	Germline	CDC73	Pathogenic	PVS1 - Null variant (nonsense, frameshift, canonical +/-1 or 2 splice sites, initiation codon, copy number loss) in a gene where loss of function (LOF) is a known mechanism of disease (Very Strong) - PM2 - Absent from controls (or at extremely low frequency if recessive) in Exome Sequencing Project, 1000 Genomes Project, or gnomAD [In these sources of population frequency data, this variant's fre…	none	Pathogenic for Hyperparathyroidism-jaw tumor syndrome	Startloss_Mutation	SNP	38	1	193122202	193122202	q31.2	T	T	C	c.2T>C	p.M1T	NM_024529.4; ENST00000635846.1; ENST00000367435.3	Het	Jan 28. 2019
SJCNS041474	CNS	SJ_CAYA	Germline	CDH1	Pathogenic	PS3 - Well-established in vitro or in vivo functional studies supportive of a damaging effect on the gene or gene product (Strong) - PS4 - The prevalence of the variant in affected individuals is significantly increased compared with the prevalence in controls [odds ratio = 44.83; 95% confidence interval = (2.56, 785.26); FET 2-tail p-value < 0.0001; affected individual count = 7] (Strong) - PM1 …	none	Pathogenic for Hereditary diffuse malignant gastric tumor	Missense_Mutation	SNP	38	16	68810224	68810224	q22.1	G	G	A	c.-1105G>A; c.715G>A; c.-901G>A	p.G239R	ENST00000422392.6; NM_001317186.1; NM_001317185.1; ENST00000612417.4; ENST00000611625.4; NM_001317184.1; ENST00000621016.4; ENST00000261769.9; NM_004360.4	Het	Jan 28. 2019
SJOS018800	OS	SJ_CAYA	Germline	CDH1	Likely Pathogenic	PS4 - The prevalence of the variant in affected individuals is significantly increased compared with the prevalence in controls [odds ratio = 30.34; 95% confidence interval = (2.75, 334.75); FET 2-tail p-value = 4.787E-2; affected individual count = 1; Note: Small number of affected individuals with variant.] (Strong) - PM1 - Located in a mutational hot spot and in a critical and well-established…	none	Likely Pathogenic for Hereditary diffuse malignant gastric tumor	Missense_Mutation	SNP	38	16	68815528	68815528	q22.1	A	A	C	n.347+48T>G; c.-215A>C; c.1151A>C; c.1334A>C; c.-486A>C; c.1397A>C	p.E466A; p.E384A; p.E445A	ENST00000422392.6; NM_001317186.1; ENST00000563916.1; NM_001317185.1; ENST00000612417.4; ENST00000611625.4; NM_001317184.1; ENST00000621016.4; ENST00000261769.9; NM_004360.4	Het	Jan 28. 2019
SJHGG086	HGG	SJ_CAYA	Germline	CDH1	Pathogenic	PVS1 - Null variant (nonsense, frameshift, canonical +/-1 or 2 splice sites, initiation codon, copy number loss) in a gene where loss of function (LOF) is a known mechanism of disease (Very Strong) - PS4 - The prevalence of the variant in affected individuals is significantly increased compared with the prevalence in controls [odds ratio = 159.16; 95% confidence interval = (9.70, 2612.91); FET 2-…	none	Pathogenic for Hereditary diffuse malignant gastric tumor	Splice_Site	INS	38	16	68815760	68815761	q22.1			T	c.1628+2dupT; c.1565+2dupT; c.1382+2dupT; c.-255+2dupT; n.264-102dupA; c.17+2dupT		ENST00000422392.6; NM_001317186.1; ENST00000563916.1; NM_001317185.1; ENST00000612417.4; ENST00000611625.4; NM_001317184.1; ENST00000621016.4; ENST00000261769.9; NM_004360.4	Het	Jan 28. 2019
SJWLM017957	WLM	SJ_CAYA	Germline	CDH1	Pathogenic	PVS1 - Null variant (nonsense, frameshift, canonical +/-1 or 2 splice sites, initiation codon, copy number loss) in a gene where loss of function (LOF) is a known mechanism of disease (Very Strong) - PS4 - The prevalence of the variant in affected individuals is significantly increased compared with the prevalence in controls [odds ratio = 20.91; 95% confidence interval = (1.08, 405.00); FET 2-ta…	none	Pathogenic for Hereditary diffuse malignant gastric tumor	Frame_Shift_Del	DEL	38	16	68823524	68823525	q22.1	TG	TG		c.1830+1407_1830+1408delTG; c.99_100delTG; c.2064_2065delTG; c.1881_1882delTG; c.516_517delTG; c.1865+1372_1865+1373delTG; c.2127_2128delTG; n.2_3delCA	p.C33*; p.C172*; p.C688*; p.C709*; p.C627*	ENST00000422392.6; NM_001317186.1; ENST00000563916.1; NM_001317185.1; ENST00000612417.4; ENST00000611625.4; NM_001317184.1; ENST00000621016.4; ENST00000261769.9; NM_004360.4	Het	Jan 28. 2019
SJRHB020	RHB	SJ_CAYA	Germline	CHEK2	Pathogenic	PVS1 - Null variant (nonsense, frameshift, canonical +/-1 or 2 splice sites, initiation codon, copy number loss) in a gene where loss of function (LOF) is a known mechanism of disease (Very Strong) - PS4 - The prevalence of the variant in affected individuals is significantly increased compared with the prevalence in controls [odds ratio = 9.00; 95% confidence interval = (4.81, 16.86); FET 2-tail…	BS4 - Lack of segregation in affected members of a family (Strong) - BP5 - Variant found in a case with an alternate molecular basis for disease (Supporting)	Pathogenic for Hereditary breast cancer	Frame_Shift_Del	DEL	38	22	28695239	28695239	q12.1	A	A		c.1392delT; c.1062delT; c.1176delT; c.1263delT; c.990delT; c.600delT	p.S393fs*15; p.S465fs*15; p.S201fs*15; p.S355fs*15; p.S422fs*15; p.S331fs*15	ENST00000403642.5; ENST00000405598.5; ENST00000382580.6; NM_007194.4; NM_001005735.1; ENST00000328354.10; NM_001349956.1; NM_145862.2; ENST00000348295.7; ENST00000402731.5; ENST00000404276.5; NM_001257387.1	Het	Jan 28. 2019
SJCNS019184	CNS	SJ_CAYA	Germline	CHEK2	Pathogenic	PVS1 - Null variant (nonsense, frameshift, canonical +/-1 or 2 splice sites, initiation codon, copy number loss) in a gene where loss of function (LOF) is a known mechanism of disease (Very Strong) - PS3 - Well-established in vitro or in vivo functional studies supportive of a damaging effect on the gene or gene product (Strong) - PS4 - The prevalence of the variant in affected individuals is sig…	BS4 - Lack of segregation in affected members of a family (Strong) - BP2 - Observed in trans with a pathogenic variant for a dominant disorder (Supporting) - BP5 - Variant found in a case with an alternate molecular basis for disease (Supporting)	Pathogenic for Hereditary breast cancer	Frame_Shift_Del	DEL	38	22	28695869	28695869	q12.1	G	G		c.1229delC; c.899delC; c.1013delC; c.827delC; c.1100delC; c.437delC	p.T300fs*15; p.T276fs*15; p.T410fs*15; p.T367fs*15; p.T146fs*15; p.T338fs*15	ENST00000403642.5; ENST00000405598.5; ENST00000382580.6; NM_001005735.1; NM_007194.4; ENST00000328354.10; NM_145862.2; NM_001349956.1; ENST00000348295.7; ENST00000402731.5; ENST00000404276.5; NM_001257387.1	Het	Jan 28. 2019
SJCNS042704	CNS	SJ_CAYA	Germline	CHEK2	Pathogenic	PVS1 - Null variant (nonsense, frameshift, canonical +/-1 or 2 splice sites, initiation codon, copy number loss) in a gene where loss of function (LOF) is a known mechanism of disease (Very Strong) - PS3 - Well-established in vitro or in vivo functional studies supportive of a damaging effect on the gene or gene product (Strong) - PS4 - The prevalence of the variant in affected individuals is sig…	BS4 - Lack of segregation in affected members of a family (Strong) - BP2 - Observed in trans with a pathogenic variant for a dominant disorder (Supporting) - BP5 - Variant found in a case with an alternate molecular basis for disease (Supporting)	Pathogenic for Hereditary breast cancer	Frame_Shift_Del	DEL	38	22	28695869	28695869	q12.1	G	G		c.1229delC; c.899delC; c.1013delC; c.827delC; c.1100delC; c.437delC	p.T300fs*15; p.T276fs*15; p.T410fs*15; p.T367fs*15; p.T146fs*15; p.T338fs*15	ENST00000403642.5; ENST00000405598.5; ENST00000382580.6; NM_001005735.1; NM_007194.4; ENST00000328354.10; NM_145862.2; NM_001349956.1; ENST00000348295.7; ENST00000402731.5; ENST00000404276.5; NM_001257387.1	Het	Jan 28. 2019
SJCNS043450	CNS	SJ_CAYA	Germline	CHEK2	Pathogenic	PVS1 - Null variant (nonsense, frameshift, canonical +/-1 or 2 splice sites, initiation codon, copy number loss) in a gene where loss of function (LOF) is a known mechanism of disease (Very Strong) - PS3 - Well-established in vitro or in vivo functional studies supportive of a damaging effect on the gene or gene product (Strong) - PS4 - The prevalence of the variant in affected individuals is sig…	BS4 - Lack of segregation in affected members of a family (Strong) - BP2 - Observed in trans with a pathogenic variant for a dominant disorder (Supporting) - BP5 - Variant found in a case with an alternate molecular basis for disease (Supporting)	Pathogenic for Hereditary breast cancer	Frame_Shift_Del	DEL	38	22	28695869	28695869	q12.1	G	G		c.1229delC; c.899delC; c.1013delC; c.827delC; c.1100delC; c.437delC	p.T300fs*15; p.T276fs*15; p.T410fs*15; p.T367fs*15; p.T146fs*15; p.T338fs*15	ENST00000403642.5; ENST00000405598.5; ENST00000382580.6; NM_001005735.1; NM_007194.4; ENST00000328354.10; NM_145862.2; NM_001349956.1; ENST00000348295.7; ENST00000402731.5; ENST00000404276.5; NM_001257387.1	Het	Jan 28. 2019
SJEWS018625	EWS	SJ_CAYA	Germline	CHEK2	Pathogenic	PVS1 - Null variant (nonsense, frameshift, canonical +/-1 or 2 splice sites, initiation codon, copy number loss) in a gene where loss of function (LOF) is a known mechanism of disease (Very Strong) - PS3 - Well-established in vitro or in vivo functional studies supportive of a damaging effect on the gene or gene product (Strong) - PS4 - The prevalence of the variant in affected individuals is sig…	BS4 - Lack of segregation in affected members of a family (Strong) - BP2 - Observed in trans with a pathogenic variant for a dominant disorder (Supporting) - BP5 - Variant found in a case with an alternate molecular basis for disease (Supporting)	Pathogenic for Hereditary breast cancer	Frame_Shift_Del	DEL	38	22	28695869	28695869	q12.1	G	G		c.1229delC; c.899delC; c.1013delC; c.827delC; c.1100delC; c.437delC	p.T300fs*15; p.T276fs*15; p.T410fs*15; p.T367fs*15; p.T146fs*15; p.T338fs*15	ENST00000403642.5; ENST00000405598.5; ENST00000382580.6; NM_001005735.1; NM_007194.4; ENST00000328354.10; NM_145862.2; NM_001349956.1; ENST00000348295.7; ENST00000402731.5; ENST00000404276.5; NM_001257387.1	Het	Jan 28. 2019
SJEWS019205	EWS	SJ_CAYA	Germline	CHEK2	Pathogenic	PVS1 - Null variant (nonsense, frameshift, canonical +/-1 or 2 splice sites, initiation codon, copy number loss) in a gene where loss of function (LOF) is a known mechanism of disease (Very Strong) - PS3 - Well-established in vitro or in vivo functional studies supportive of a damaging effect on the gene or gene product (Strong) - PS4 - The prevalence of the variant in affected individuals is sig…	BS4 - Lack of segregation in affected members of a family (Strong) - BP2 - Observed in trans with a pathogenic variant for a dominant disorder (Supporting) - BP5 - Variant found in a case with an alternate molecular basis for disease (Supporting)	Pathogenic for Hereditary breast cancer	Frame_Shift_Del	DEL	38	22	28695869	28695869	q12.1	G	G		c.1229delC; c.899delC; c.1013delC; c.827delC; c.1100delC; c.437delC	p.T300fs*15; p.T276fs*15; p.T410fs*15; p.T367fs*15; p.T146fs*15; p.T338fs*15	ENST00000403642.5; ENST00000405598.5; ENST00000382580.6; NM_001005735.1; NM_007194.4; ENST00000328354.10; NM_145862.2; NM_001349956.1; ENST00000348295.7; ENST00000402731.5; ENST00000404276.5; NM_001257387.1	Het	Jan 28. 2019
SJGCT018639	GCT	SJ_CAYA	Germline	CHEK2	Pathogenic	PVS1 - Null variant (nonsense, frameshift, canonical +/-1 or 2 splice sites, initiation codon, copy number loss) in a gene where loss of function (LOF) is a known mechanism of disease (Very Strong) - PS3 - Well-established in vitro or in vivo functional studies supportive of a damaging effect on the gene or gene product (Strong) - PS4 - The prevalence of the variant in affected individuals is sig…	BS4 - Lack of segregation in affected members of a family (Strong) - BP2 - Observed in trans with a pathogenic variant for a dominant disorder (Supporting) - BP5 - Variant found in a case with an alternate molecular basis for disease (Supporting)	Pathogenic for Hereditary breast cancer	Frame_Shift_Del	DEL	38	22	28695869	28695869	q12.1	G	G		c.1229delC; c.899delC; c.1013delC; c.827delC; c.1100delC; c.437delC	p.T300fs*15; p.T276fs*15; p.T410fs*15; p.T367fs*15; p.T146fs*15; p.T338fs*15	ENST00000403642.5; ENST00000405598.5; ENST00000382580.6; NM_001005735.1; NM_007194.4; ENST00000328354.10; NM_145862.2; NM_001349956.1; ENST00000348295.7; ENST00000402731.5; ENST00000404276.5; NM_001257387.1	Het	Jan 28. 2019
SJNBL146	NBL	SJ_CAYA	Germline	CHEK2	Pathogenic	PVS1 - Null variant (nonsense, frameshift, canonical +/-1 or 2 splice sites, initiation codon, copy number loss) in a gene where loss of function (LOF) is a known mechanism of disease (Very Strong) - PS3 - Well-established in vitro or in vivo functional studies supportive of a damaging effect on the gene or gene product (Strong) - PS4 - The prevalence of the variant in affected individuals is sig…	BS4 - Lack of segregation in affected members of a family (Strong) - BP2 - Observed in trans with a pathogenic variant for a dominant disorder (Supporting) - BP5 - Variant found in a case with an alternate molecular basis for disease (Supporting)	Pathogenic for Hereditary breast cancer	Frame_Shift_Del	DEL	38	22	28695869	28695869	q12.1	G	G		c.1229delC; c.899delC; c.1013delC; c.827delC; c.1100delC; c.437delC	p.T300fs*15; p.T276fs*15; p.T410fs*15; p.T367fs*15; p.T146fs*15; p.T338fs*15	ENST00000403642.5; ENST00000405598.5; ENST00000382580.6; NM_001005735.1; NM_007194.4; ENST00000328354.10; NM_145862.2; NM_001349956.1; ENST00000348295.7; ENST00000402731.5; ENST00000404276.5; NM_001257387.1	Het	Jan 28. 2019
SJOS042111	OS	SJ_CAYA	Germline	CHEK2	Pathogenic	PVS1 - Null variant (nonsense, frameshift, canonical +/-1 or 2 splice sites, initiation codon, copy number loss) in a gene where loss of function (LOF) is a known mechanism of disease (Very Strong) - PS3 - Well-established in vitro or in vivo functional studies supportive of a damaging effect on the gene or gene product (Strong) - PS4 - The prevalence of the variant in affected individuals is sig…	BS4 - Lack of segregation in affected members of a family (Strong) - BP2 - Observed in trans with a pathogenic variant for a dominant disorder (Supporting) - BP5 - Variant found in a case with an alternate molecular basis for disease (Supporting)	Pathogenic for Hereditary breast cancer	Frame_Shift_Del	DEL	38	22	28695869	28695869	q12.1	G	G		c.1229delC; c.899delC; c.1013delC; c.827delC; c.1100delC; c.437delC	p.T300fs*15; p.T276fs*15; p.T410fs*15; p.T367fs*15; p.T146fs*15; p.T338fs*15	ENST00000403642.5; ENST00000405598.5; ENST00000382580.6; NM_001005735.1; NM_007194.4; ENST00000328354.10; NM_145862.2; NM_001349956.1; ENST00000348295.7; ENST00000402731.5; ENST00000404276.5; NM_001257387.1	Het	Jan 28. 2019
SJWLM041705	WLM	SJ_CAYA	Germline	CHEK2	Pathogenic	PVS1 - Null variant (nonsense, frameshift, canonical +/-1 or 2 splice sites, initiation codon, copy number loss) in a gene where loss of function (LOF) is a known mechanism of disease (Very Strong) - PS3 - Well-established in vitro or in vivo functional studies supportive of a damaging effect on the gene or gene product (Strong) - PS4 - The prevalence of the variant in affected individuals is sig…	BS4 - Lack of segregation in affected members of a family (Strong) - BP2 - Observed in trans with a pathogenic variant for a dominant disorder (Supporting) - BP5 - Variant found in a case with an alternate molecular basis for disease (Supporting)	Pathogenic for Hereditary breast cancer	Frame_Shift_Del	DEL	38	22	28695869	28695869	q12.1	G	G		c.1229delC; c.899delC; c.1013delC; c.827delC; c.1100delC; c.437delC	p.T300fs*15; p.T276fs*15; p.T410fs*15; p.T367fs*15; p.T146fs*15; p.T338fs*15	ENST00000403642.5; ENST00000405598.5; ENST00000382580.6; NM_001005735.1; NM_007194.4; ENST00000328354.10; NM_145862.2; NM_001349956.1; ENST00000348295.7; ENST00000402731.5; ENST00000404276.5; NM_001257387.1	Het	Jan 28. 2019
SJWLM041711	WLM	SJ_CAYA	Germline	CHEK2	Pathogenic	PVS1 - Null variant (nonsense, frameshift, canonical +/-1 or 2 splice sites, initiation codon, copy number loss) in a gene where loss of function (LOF) is a known mechanism of disease (Very Strong) - PS3 - Well-established in vitro or in vivo functional studies supportive of a damaging effect on the gene or gene product (Strong) - PS4 - The prevalence of the variant in affected individuals is sig…	BS4 - Lack of segregation in affected members of a family (Strong) - BP2 - Observed in trans with a pathogenic variant for a dominant disorder (Supporting) - BP5 - Variant found in a case with an alternate molecular basis for disease (Supporting)	Pathogenic for Hereditary breast cancer	Frame_Shift_Del	DEL	38	22	28695869	28695869	q12.1	G	G		c.1229delC; c.899delC; c.1013delC; c.827delC; c.1100delC; c.437delC	p.T300fs*15; p.T276fs*15; p.T410fs*15; p.T367fs*15; p.T146fs*15; p.T338fs*15	ENST00000403642.5; ENST00000405598.5; ENST00000382580.6; NM_001005735.1; NM_007194.4; ENST00000328354.10; NM_145862.2; NM_001349956.1; ENST00000348295.7; ENST00000402731.5; ENST00000404276.5; NM_001257387.1	Het	Jan 28. 2019
SJCNS041956	CNS	SJ_CAYA	Germline	CHEK2	Pathogenic	PVS1 - Null variant (nonsense, frameshift, canonical +/-1 or 2 splice sites, initiation codon, copy number loss) in a gene where loss of function (LOF) is a known mechanism of disease (Very Strong) - PM2 - Absent from controls (or at extremely low frequency if recessive) in Exome Sequencing Project, 1000 Genomes Project, or gnomAD [In these sources of population frequency data, this variant's fre…	none	Pathogenic for Hereditary breast cancer	Splice_Site	SNP	38	22	28699837	28699837	q12.1	C	C	A	c.1008+1G>T; c.345+1G>T; c.1137+1G>T; c.807+1G>T; c.735+1G>T		ENST00000403642.5; ENST00000405598.5; ENST00000382580.6; NM_007194.4; NM_001005735.1; ENST00000328354.10; NM_001349956.1; NM_145862.2; ENST00000348295.7; ENST00000402731.5; ENST00000404276.5; NM_001257387.1	Het	Jan 28. 2019
SJNBL142	NBL	SJ_CAYA	Germline	CHEK2	Pathogenic	PVS1 - Null variant (nonsense, frameshift, canonical +/-1 or 2 splice sites, initiation codon, copy number loss) in a gene where loss of function (LOF) is a known mechanism of disease (Very Strong) - PM2 - Absent from controls (or at extremely low frequency if recessive) in Exome Sequencing Project, 1000 Genomes Project, or gnomAD [In these sources of population frequency data, this variant's fre…	none	Pathogenic for Hereditary breast cancer	Splice_Site	SNP	38	22	28724976	28724976	q12.1	C	C	T	c.721+1G>A; c.320-5491G>A; c.445-53G>A; c.592+1G>A; c.-186+1G>A		ENST00000403642.5; ENST00000405598.5; ENST00000382580.6; NM_001005735.1; NM_007194.4; ENST00000328354.10; NM_145862.2; NM_001349956.1; ENST00000348295.7; ENST00000402731.5; ENST00000404276.5; NM_001257387.1; ENST00000382565.5	Het	Jan 28. 2019
SJCNS019125	CNS	SJ_CAYA	Germline	CHEK2	Likely Pathogenic	PS4 - The prevalence of the variant in affected individuals is significantly increased compared with the prevalence in controls [odds ratio = 5.80; 95% confidence interval = (1.77, 19.02); FET 2-tail p-value = 5.317E-3; affected individual count = 6] (Strong) - PM1 - Located in a mutational hot spot and in a critical and well-established functional domain (FHA) without benign variation (Moderate)…	BS4 - Lack of segregation in affected members of a family (Strong)	Likely Pathogenic for Hereditary breast cancer	In_Frame_Del	DEL	38	22	28725084	28725086	q12.1	TCT	TCT		c.483_485delAGA; c.612_614delAGA; c.320-5601_320-5599delAGA; c.444+157_444+159delAGA; c.-295_-293delAGA	p.E161del; p.E204del	ENST00000403642.5; ENST00000405598.5; ENST00000382580.6; NM_007194.4; NM_001005735.1; ENST00000328354.10; NM_001349956.1; NM_145862.2; ENST00000348295.7; ENST00000402731.5; ENST00000404276.5; NM_001257387.1; ENST00000382565.5	Het	Jan 28. 2019
SJCNS042711	CNS	SJ_CAYA	Germline	CHEK2	Pathogenic	PVS1 - Null variant (nonsense, frameshift, canonical +/-1 or 2 splice sites, initiation codon, copy number loss) in a gene where loss of function (LOF) is a known mechanism of disease (Very Strong) - PS3 - Well-established in vitro or in vivo functional studies supportive of a damaging effect on the gene or gene product (Strong) - PS4 - The prevalence of the variant in affected individuals is sig…	BP2 - Observed in trans with a pathogenic variant for a dominant disorder (Supporting) - BP5 - Variant found in a case with an alternate molecular basis for disease (Supporting)	Pathogenic for Hereditary breast cancer	Splice_Site	SNP	38	22	28725242	28725242	q12.1	C	C	T	c.-334+1G>A; c.573+1G>A; c.320-5757G>A; c.444+1G>A		ENST00000403642.5; ENST00000405598.5; ENST00000382580.6; NM_007194.4; NM_001005735.1; ENST00000328354.10; NM_145862.2; NM_001349956.1; ENST00000348295.7; ENST00000402731.5; ENST00000404276.5; NM_001257387.1; ENST00000382565.5	Het	Jan 28. 2019
SJEWS018608	EWS	SJ_CAYA	Germline	CHEK2	Pathogenic	PS3 - Well-established in vitro or in vivo functional studies supportive of a damaging effect on the gene or gene product (Strong) - PS4 - The prevalence of the variant in affected individuals is significantly increased compared with the prevalence in controls [odds ratio = 5.24; 95% confidence interval = (2.39, 11.48); FET 2-tail p-value < 0.0001; affected individual count = 13] (Strong) - PM1 -…	BS3 - Well-established in vitro or in vivo functional studies show no damaging effect on protein function or splicing (Strong)	Pathogenic for Hereditary breast cancer	Missense_Mutation	SNP	38	22	28725254	28725254	q12.1	G	G	A	c.433C>T; c.-345C>T; c.562C>T; c.320-5769C>T	p.R188W; p.R145W	ENST00000403642.5; ENST00000405598.5; ENST00000382580.6; NM_007194.4; NM_001005735.1; ENST00000328354.10; NM_145862.2; NM_001349956.1; ENST00000348295.7; ENST00000402731.5; ENST00000404276.5; NM_001257387.1; ENST00000382565.5	Het	Jan 28. 2019
SJRB041662	RB	SJ_CAYA	Germline	CHEK2	Pathogenic	PS3 - Well-established in vitro or in vivo functional studies supportive of a damaging effect on the gene or gene product (Strong) - PM1 - Located in a mutational hot spot and in a critical and well-established functional domain (FHA) without benign variation (Moderate) - PM2 - Absent from controls (or at extremely low frequency if recessive) in Exome Sequencing Project, 1000 Genomes Project, or …	none	Pathogenic for Hereditary breast cancer	Missense_Mutation	SNP	38	22	28725259	28725259	q12.1	T	T	C	c.-350A>G; c.428A>G; c.557A>G; c.320-5774A>G	p.H143R; p.H186R	ENST00000403642.5; ENST00000405598.5; ENST00000382580.6; NM_007194.4; NM_001005735.1; ENST00000328354.10; NM_145862.2; NM_001349956.1; ENST00000348295.7; ENST00000402731.5; ENST00000404276.5; NM_001257387.1; ENST00000382565.5	Het	Jan 28. 2019
SJNBL019397	NBL	SJ_CAYA	Germline	CHEK2	Pathogenic	PS3 - Well-established in vitro or in vivo functional studies supportive of a damaging effect on the gene or gene product (Strong) - PS4 - The prevalence of the variant in affected individuals is significantly increased compared with the prevalence in controls [odds ratio = 21.88; 95% confidence interval = (14.82, 32.29); FET 2-tail p-value < 0.0001; affected individual count = 140] (Strong) - PM…	BS4 - Lack of segregation in affected members of a family (Strong) - BP2 - Observed in cis or trans with a pathogenic variant (phase unknown) for a dominant disorder (Supporting) - BP5 - Variant found in a case with an alternate molecular basis for disease (Supporting)	Pathogenic for Hereditary breast cancer	Missense_Mutation	SNP	38	22	28725338	28725338	q12.1	T	T	C	c.478A>G; c.320-5853A>G; c.349A>G; c.-429A>G	p.R160G; p.R117G	ENST00000403642.5; ENST00000405598.5; ENST00000382580.6; NM_007194.4; NM_001005735.1; ENST00000328354.10; NM_145862.2; NM_001349956.1; ENST00000348295.7; ENST00000402731.5; ENST00000404276.5; NM_001257387.1; ENST00000382565.5	Het	Jan 28. 2019
SJNBL178	NBL	SJ_CAYA	Germline	CHEK2	Pathogenic	PVS1 - Null variant (nonsense, frameshift, canonical +/-1 or 2 splice sites, initiation codon, copy number loss) in a gene where loss of function (LOF) is a known mechanism of disease (Very Strong)	none	Pathogenic for Hereditary breast cancer	Nonsense_Mutation	SNP	38	22	28734622	28734622	q12.1	G	G	A	c.100C>T; c.-678C>T	p.Q34*	ENST00000403642.5; ENST00000405598.5; ENST00000382580.6; NM_007194.4; NM_001005735.1; ENST00000328354.10; NM_145862.2; NM_001349956.1; ENST00000348295.7; ENST00000402731.5; ENST00000404276.5; NM_001257387.1; ENST00000382565.5	Het	Jan 28. 2019
SJRB019818	RB	SJ_CAYA	Germline	COL7A1	Likely Pathogenic	PS4 - The prevalence of the variant in affected individuals is significantly increased compared with the prevalence in controls [odds ratio = 31.14; 95% confidence interval = (4.26, 227.88); FET 2-tail p-value = 3.256E-2; affected individual count = 1; Note: Small number of affected individuals with variant.] (Strong) - PM2 - Absent from controls (or at extremely low frequency if recessive) in Ex…	none	Likely Pathogenic for Autosomal recessive epidermolysis bullosa dystrophica inversa	Missense_Mutation	SNP	38	3	48564821	48564821	p21.31	C	C	T	c.8780G>A; c.-1131G>A	p.R2927H	ENST00000273610.3; NM_000094.3; ENST00000328333.12; NM_033199.3	Het	Jan 28. 2019
SJWLM042140	WLM	SJ_CAYA	Germline	COL7A1	Likely Pathogenic	PS4 - The prevalence of the variant in affected individuals is significantly increased compared with the prevalence in controls [odds ratio = 31.14; 95% confidence interval = (4.26, 227.88); FET 2-tail p-value = 3.256E-2; affected individual count = 1; Note: Small number of affected individuals with variant.] (Strong) - PM2 - Absent from controls (or at extremely low frequency if recessive) in Ex…	none	Likely Pathogenic for Autosomal recessive epidermolysis bullosa dystrophica inversa	Missense_Mutation	SNP	38	3	48564821	48564821	p21.31	C	C	T	c.8780G>A; c.-1131G>A	p.R2927H	ENST00000273610.3; NM_000094.3; ENST00000328333.12; NM_033199.3	Het	Jan 28. 2019
SJWLM043938	WLM	SJ_CAYA	Germline	COL7A1	Pathogenic	PS4 - The prevalence of the variant in affected individuals is significantly increased compared with the prevalence in controls [odds ratio = 1379.76; 95% confidence interval = (454.37, 4189.83); FET 2-tail p-value < 0.0001; affected individual count = 6] (Strong) - PM2 - Absent from controls (or at extremely low frequency if recessive) in Exome Sequencing Project, 1000 Genomes Project, or gnomAD…	none	Pathogenic for Autosomal recessive epidermolysis bullosa dystrophica inversa	Missense_Mutation	SNP	38	3	48568101	48568101	p21.31	G	G	A	c.7864C>T	p.R2622W	NM_000094.3; ENST00000328333.12	Het	Jan 28. 2019
SJNBL161	NBL	SJ_CAYA	Germline	COL7A1	Pathogenic	PVS1 - Null variant (nonsense, frameshift, canonical +/-1 or 2 splice sites, initiation codon, copy number loss) in a gene where loss of function (LOF) is a known mechanism of disease (Very Strong) - PM2 - Absent from controls (or at extremely low frequency if recessive) in Exome Sequencing Project, 1000 Genomes Project, or gnomAD [In these sources of population frequency data, this variant's fre…	none	Pathogenic for Autosomal recessive epidermolysis bullosa dystrophica inversa	Splice_Site	SNP	38	3	48575337	48575337	p21.31	A	A	C	c.6180+2T>G		NM_000094.3; ENST00000328333.12	Het	Jan 28. 2019
SJCNS041913	CNS	SJ_CAYA	Germline	COL7A1	Pathogenic	PVS1 - Null variant (nonsense, frameshift, canonical +/-1 or 2 splice sites, initiation codon, copy number loss) in a gene where loss of function (LOF) is a known mechanism of disease (Very Strong) - PM2 - Absent from controls (or at extremely low frequency if recessive) in Exome Sequencing Project, 1000 Genomes Project, or gnomAD [In these sources of population frequency data, this variant's fre…	none	Pathogenic for Autosomal recessive epidermolysis bullosa dystrophica inversa	Nonsense_Mutation	SNP	38	3	48592364	48592364	p21.31	C	C	T	c.1080G>A	p.W360*	NM_000094.3; ENST00000328333.12	Het	Jan 28. 2019
SJWLM019844	WLM	SJ_CAYA	Germline	COL7A1	Pathogenic	PVS1 - Null variant (nonsense, frameshift, canonical +/-1 or 2 splice sites, initiation codon, copy number loss) in a gene where loss of function (LOF) is a known mechanism of disease (Very Strong) - PM2 - Absent from controls (or at extremely low frequency if recessive) in Exome Sequencing Project, 1000 Genomes Project, or gnomAD [In these sources of population frequency data, this variant's fre…	none	Pathogenic for Autosomal recessive epidermolysis bullosa dystrophica inversa	Nonsense_Mutation	SNP	38	3	48592364	48592364	p21.31	C	C	T	c.1080G>A	p.W360*	NM_000094.3; ENST00000328333.12	Het	Jan 28. 2019
SJRHB019834	RHB	SJ_CAYA	Germline	COL7A1	Pathogenic	PVS1 - Null variant (nonsense, frameshift, canonical +/-1 or 2 splice sites, initiation codon, copy number loss) in a gene where loss of function (LOF) is a known mechanism of disease (Very Strong) - PS4 - The prevalence of the variant in affected individuals is significantly increased compared with the prevalence in controls [odds ratio = 5660.64; 95% confidence interval = (626.34, 51159.26); FE…	none	Pathogenic for Autosomal recessive epidermolysis bullosa dystrophica inversa	Frame_Shift_Del	DEL	38	3	48593606	48593607	p21.31	TG	TG		c.356_357delCA	p.T119fs*9	NM_000094.3; ENST00000328333.12	Het	Jan 28. 2019
SJWLM019678	WLM	SJ_CAYA	Germline	COL7A1	Pathogenic	PVS1 - Null variant (nonsense, frameshift, canonical +/-1 or 2 splice sites, initiation codon, copy number loss) in a gene where loss of function (LOF) is a known mechanism of disease (Very Strong) - PS4 - The prevalence of the variant in affected individuals is significantly increased compared with the prevalence in controls [odds ratio = 257.77; 95% confidence interval = (87.17, 762.22); FET 2-…	none	Pathogenic for Autosomal recessive epidermolysis bullosa dystrophica inversa	Nonsense_Mutation	SNP	38	3	48565636	48565636	p21.31	G	G	A	c.-1946C>T; c.8440C>T	p.R2814*	ENST00000273610.3; NM_000094.3; ENST00000328333.12; NM_033199.3	Het	Jan 28. 2019
SJOS019541	OS	SJ_CAYA	Germline	CREBBP	Likely Pathogenic	PS4 - The prevalence of the variant in affected individuals is significantly increased compared with the prevalence in controls [odds ratio = 56.90; 95% confidence interval = (6.98, 463.92); FET 2-tail p-value = 1.992E-2; affected individual count = 1; Note: Small number of affected individuals with variant.] (Strong) - PM1 - Located in a mutational hot spot (Moderate) - PP3 - Multiple lines of c…	BS1 - Allele frequency is greater than expected for disorder [Max Dominant Expected Frequency: 0.005%; gnomAD Frequency: 0.006%] (Strong)	Likely pathogenic for Rubinstein-Taybi syndrome	Missense_Mutation	SNP	38	16	3731829	3731829	p13.3	C	C	T	c.4837G>A; c.4723G>A	p.V1613M; p.V1575M	ENST00000262367.9; NM_004380.2; NM_001079846.1; ENST00000382070.7	Het	Jan 28. 2019
SJWLM018889	WLM	SJ_CAYA	Germline	CREBBP	Likely Pathogenic	PS4 - The prevalence of the variant in affected individuals is significantly increased compared with the prevalence in controls [odds ratio = 56.90; 95% confidence interval = (6.98, 463.92); FET 2-tail p-value = 1.992E-2; affected individual count = 1; Note: Small number of affected individuals with variant.] (Strong) - PM1 - Located in a mutational hot spot (Moderate) - PP3 - Multiple lines of c…	BS1 - Allele frequency is greater than expected for disorder [Max Dominant Expected Frequency: 0.005%; gnomAD Frequency: 0.006%] (Strong)	Likely pathogenic for Rubinstein-Taybi syndrome	Missense_Mutation	SNP	38	16	3731829	3731829	p13.3	C	C	T	c.4837G>A; c.4723G>A	p.V1613M; p.V1575M	ENST00000262367.9; NM_004380.2; NM_001079846.1; ENST00000382070.7	Het	Jan 28. 2019
SJRHB019584	RHB	SJ_CAYA	Germline	DICER1	Pathogenic	PVS1 - Null variant (nonsense, frameshift, canonical +/-1 or 2 splice sites, initiation codon, copy number loss) in a gene where loss of function (LOF) is a known mechanism of disease (Very Strong) - PS3 - Well-established in vitro or in vivo functional studies supportive of a damaging effect on the gene or gene product (Strong) - PM2 - Absent from controls (or at extremely low frequency if reces…	none	Pathogenic for DICER1 syndrome	Frame_Shift_Ins	INS	38	14	95103391	95103392	q32.13			T	c.4004dupA; c.698dupA	p.Y233*; p.Y1335*	NM_001291628.1; ENST00000527414.5; ENST00000541352.5; NM_030621.4; NM_177438.2; NM_001271282.2; ENST00000343455.7; ENST00000526495.5; ENST00000556045.5; ENST00000393063.5; NM_001195573.1	Het	Jan 28. 2019
SJWLM018897	WLM	SJ_CAYA	Germline	DICER1	Likely Pathogenic	PS4 - The prevalence of the variant in affected individuals is significantly increased compared with the prevalence in controls [odds ratio = 987.75; 95% confidence interval = (46.56, 20956.94); FET 2-tail p-value < 0.0001; affected individual count = 2; Note: Small number of affected individuals with variant.] (Strong) - PM2 - Absent from controls (or at extremely low frequency if recessive) in …	none	Pathogenic for DICER1 syndrome	Missense_Mutation	SNP	38	14	95108353	95108353	q32.13	C	C	T	c.2407G>A	p.G803R	NM_001291628.1; ENST00000527414.5; ENST00000541352.5; ENST00000343455.7; NM_030621.4; NM_001271282.2; NM_177438.2; ENST00000526495.5; ENST00000393063.5; NM_001195573.1	Het	Jan 28. 2019
SJCNS043967	CNS	SJ_CAYA	Germline	DICER1	Pathogenic	PVS1 - Null variant (nonsense, frameshift, canonical +/-1 or 2 splice sites, initiation codon, copy number loss) in a gene where loss of function (LOF) is a known mechanism of disease (Very Strong) - PM2 - Absent from controls (or at extremely low frequency if recessive) in Exome Sequencing Project, 1000 Genomes Project, or gnomAD [In these sources of population frequency data, this variant's fre…	none	Pathogenic for DICER1 syndrome	Frame_Shift_Del	DEL	38	14	95117714	95117714	q32.13	A	A		c.1417delT	p.Y473fs*7	NM_001291628.1; ENST00000527414.5; ENST00000541352.5; NM_177438.2; ENST00000343455.7; NM_001271282.2; NM_030621.4; ENST00000526495.5; ENST00000393063.5; NM_001195573.1	Het	Jan 28. 2019
SJST019551	OST	SJ_CAYA	Germline	DICER1	Pathogenic	PVS1 - Null variant (nonsense, frameshift, canonical +/-1 or 2 splice sites, initiation codon, copy number loss) in a gene where loss of function (LOF) is a known mechanism of disease (Very Strong) - PM2 - Absent from controls (or at extremely low frequency if recessive) in Exome Sequencing Project, 1000 Genomes Project, or gnomAD [In these sources of population frequency data, this variant's fre…	none	Pathogenic for DICER1 syndrome	Frame_Shift_Ins	INS	38	14	95124246	95124247	q32.13			A	c.1325dupT	p.L442fs*35	NM_001291628.1; ENST00000527414.5; ENST00000343455.7; NM_030621.4; NM_177438.2; ENST00000541352.5; NM_001271282.2; ENST00000526495.5; ENST00000393063.5; NM_001195573.1	Het	Jan 28. 2019
SJRB041671	RB	SJ_CAYA	Germline	EGFR	Likely Pathogenic	PS7 - At least 10 independent somatic observations of the alteration in literature (Strong) - PM1 - Located in a critical and well-established functional domain (Furin-like) without benign variation (Moderate) - PM2 - Absent from controls (or at extremely low frequency if recessive) in Exome Sequencing Project, 1000 Genomes Project, or gnomAD [In these sources of population frequency data, this v…	none	Likely Pathogenic for Hereditary cancer	Missense_Mutation	SNP	38	7	55154017	55154017	p11.2	C	C	T	c.619C>T; c.595C>T; c.754C>T	p.R199C; p.R252C; p.R207C	NM_201284.1; NM_001346899.1; ENST00000342916.7; ENST00000455089.5; NM_201282.1; ENST00000420316.6; NM_001346898.1; ENST00000344576.6; NM_005228.4; NM_001346900.1; NM_001346897.1; NM_201283.1; ENST00000275493.6; ENST00000454757.6	Het	Jan 28. 2019
SJACT028	ACT	SJ_CAYA	Germline	EP300	Pathogenic	PVS1 - Null variant (nonsense, frameshift, canonical +/-1 or 2 splice sites, initiation codon, copy number loss) in a gene where loss of function (LOF) is a known mechanism of disease (Very Strong) - PM2 - Absent from controls (or at extremely low frequency if recessive) in Exome Sequencing Project, 1000 Genomes Project, or gnomAD [In these sources of population frequency data, this variant's fre…	none	Pathogenic for Rubinstein-Taybi syndrome	Nonsense_Mutation	SNP	38	22	41177337	41177337	q13.2	C	C	T	c.5548C>T; c.5626C>T; n.224-2513G>A; n.82+5726G>A	p.Q1876*; p.Q1850*	NM_001429.3; ENST00000420537.1; ENST00000415054.1; NM_001362843.1; ENST00000263253.8	Het	Jan 28. 2019
SJNBL169	NBL	SJ_CAYA	Germline	ERBB4	Pathogenic	PVS1 - Null variant (nonsense, frameshift, canonical +/-1 or 2 splice sites, initiation codon, copy number loss) in a gene where loss of function (LOF) is a known mechanism of disease (Very Strong) - PM2 - Absent from controls (or at extremely low frequency if recessive) in Exome Sequencing Project, 1000 Genomes Project, or gnomAD [In these sources of population frequency data, this variant's fre…	none	Pathogenic for Schizophrenia	Nonsense_Mutation	SNP	38	2	211431039	211431039	q34	A	A	C	c.2549T>G	p.L850*	NM_005235.2; ENST00000342788.8; NM_001042599.1; ENST00000436443.5	Het	Jan 28. 2019
SJRB019819	RB	SJ_CAYA	Germline	EXT2	Likely Pathogenic	PS4 - The prevalence of the variant in affected individuals is significantly increased compared with the prevalence in controls [odds ratio = 6.21; 95% confidence interval = (1.96, 19.70); FET 2-tail p-value = 1.397E-2; affected individual count = 3; Note: Small number of affected individuals with variant.] (Strong) - PM1 - Located in a critical and well-established functional domain (Exostosin) …	BS1 - Allele frequency is greater than expected for disorder [Max Dominant Expected Frequency: 0.001%; ESP Frequency: 0.093%] (Strong)	Likely pathogenic for Multiple hereditary exostoses	Missense_Mutation	SNP	38	11	44126898	44126898	p11.2	C	C	T	c.1022C>T; c.1121C>T	p.P341L; p.P374L	ENST00000358681.8; ENST00000395673.7; NM_001178083.1; NM_000401.3; NM_207122.1; ENST00000533608.5; ENST00000343631.3	Het	Jan 28. 2019
SJCNS041944	CNS	SJ_CAYA	Germline	FANCM	Pathogenic	PVS1 - Null variant (nonsense, frameshift, canonical +/-1 or 2 splice sites, initiation codon, copy number loss) in a gene where loss of function (LOF) is a known mechanism of disease (Very Strong) - PM2 - Absent from controls (or at extremely low frequency if recessive) in Exome Sequencing Project, 1000 Genomes Project, or gnomAD [In these sources of population frequency data, this variant's fre…	none	Pathogenic for breast and/or ovarian cancer	Nonsense_Mutation	SNP	38	14	45159155	45159155	q21.2	C	C	T	c.1456C>T; c.1378C>T	p.R486*; p.R460*	ENST00000556036.5; NM_020937.3; NM_001308134.1; ENST00000267430.9; ENST00000542564.6; NM_001308133.1	Het	Jan 28. 2019
SJRB018831	RB	SJ_CAYA	Germline	FANCM	Pathogenic	PVS1 - Null variant (nonsense, frameshift, canonical +/-1 or 2 splice sites, initiation codon, copy number loss) in a gene where loss of function (LOF) is a known mechanism of disease (Very Strong) - PS4 - The prevalence of the variant in affected individuals is significantly increased compared with the prevalence in controls [odds ratio = 22.05; 95% confidence interval = (6.54, 74.34); FET 2-tai…	none	Pathogenic for breast and/or ovarian cancer	Frame_Shift_Ins	INS	38	14	45159189	45159190	q21.2			A	c.1413dupA; c.1491dupA	p.Q498fs*7; p.Q472fs*7	ENST00000556036.5; NM_020937.3; NM_001308134.1; ENST00000267430.9; ENST00000542564.6; NM_001308133.1	Het	Jan 28. 2019
SJCNS018584	CNS	SJ_CAYA	Germline	FANCM	Pathogenic	PVS1 - Null variant (nonsense, frameshift, canonical +/-1 or 2 splice sites, initiation codon, copy number loss) in a gene where loss of function (LOF) is a known mechanism of disease (Very Strong)	none	Pathogenic for breast and/or ovarian cancer	Splice_Site	SNP	38	14	45183903	45183903	q21.2	G	G	T	c.4515+1G>T; c.4437+1G>T		NM_020937.3; ENST00000267430.9; ENST00000542564.6; NM_001308133.1	Het	Jan 28. 2019
SJNBL135	NBL	SJ_CAYA	Germline	FH	Likely Pathogenic	PS4 - The prevalence of the variant in affected individuals is significantly increased compared with the prevalence in controls [odds ratio = 97.87; 95% confidence interval = (8.86, 1080.75); FET 2-tail p-value = 1.519E-2; affected individual count = 1; Note: Small number of affected individuals with variant.] (Strong) - PM1 - Located in a critical and well-established functional domain (Lyase_I_…	BS1 - Allele frequency is greater than expected for disorder [Max Dominant Expected Frequency: 0.000%; gnomAD Frequency: 0.001%] (Strong)	Likely pathogenic for Hereditary leiomyomatosis and renal cell cancer	Missense_Mutation	SNP	38	1	241517227	241517227	q43	T	T	A	c.222A>T	p.R74S	ENST00000366560.3; NM_000143.3	Het	Jan 28. 2019
SJCNS018601	CNS	SJ_CAYA	Germline	GJB2	Pathogenic	PVS1 - Null variant (nonsense, frameshift, canonical +/-1 or 2 splice sites, initiation codon, copy number loss) in a gene where loss of function (LOF) is a known mechanism of disease (Very Strong) - PS4 - The prevalence of the variant in affected individuals is significantly increased compared with the prevalence in controls [odds ratio = 6848.43; 95% confidence interval = (908.52, 51623.69); FE…	none	Pathogenic for Autosomal Recessive deafness type 1A	Frame_Shift_Del	DEL	38	13	20188949	20188950	q12.11	AC	AC		c.632_633delGT	p.C211fs*5	ENST00000382844.2; NM_004004.5; ENST00000645189.1; ENST00000382848.5	Het	Jan 28. 2019
SJOS042095	OS	SJ_CAYA	Germline	GJB2	Pathogenic	PVS1 - Null variant (nonsense, frameshift, canonical +/-1 or 2 splice sites, initiation codon, copy number loss) in a gene where loss of function (LOF) is a known mechanism of disease (Very Strong) - PS4 - The prevalence of the variant in affected individuals is significantly increased compared with the prevalence in controls [odds ratio = 4112.08; 95% confidence interval = (2887.14, 5856.71); FE…	BS4 - Lack of segregation in affected members of a family (Strong) - BP2 - Observed in cis with a pathogenic variant in any inheritance pattern (Supporting)	Pathogenic for Autosomal Recessive deafness type 1A	Frame_Shift_Del	DEL	38	13	20189256	20189269	q12.11	CCCTTGATGAACTT	CCCTTGATGAACTT		c.313_326delAAGTTCATCAAGGG	p.K105fs*5	ENST00000382844.2; NM_004004.5; ENST00000645189.1; ENST00000382848.5	Het	Jan 28. 2019
SJCNS042862	CNS	SJ_CAYA	Germline	GJB2	Pathogenic	PS4 - The prevalence of the variant in affected individuals is significantly increased compared with the prevalence in controls [odds ratio = 65.02; 95% confidence interval = (7.98, 530.09); FET 2-tail p-value = 1.746E-2; affected individual count = 1; Note: Small number of affected individuals with variant.] (Strong) - PM1 - Located in a mutational hot spot (Moderate) - PM2 - Absent from control…	none	Pathogenic for Autosomal Recessive deafness type 1A	Missense_Mutation	SNP	38	13	20189290	20189290	q12.11	G	G	A	c.292C>T	p.R98W	ENST00000382844.2; NM_004004.5; ENST00000645189.1; ENST00000382848.5	Het	Jan 28. 2019
SJEWS043448	EWS	SJ_CAYA	Germline	GJB2	Pathogenic	PS3 - Well-established in vitro or in vivo functional studies supportive of a damaging effect on the gene or gene product (Strong) - PS4 - The prevalence of the variant in affected individuals is significantly increased compared with the prevalence in controls [odds ratio = 1097.31; 95% confidence interval = (890.71, 1351.83); FET 2-tail p-value < 0.0001; affected individual count = 424] (Strong)…	BS4 - Lack of segregation in affected members of a family (Strong) - BP2 - Observed in cis with a pathogenic variant in any inheritance pattern (Supporting)	Pathogenic for Autosomal Recessive deafness type 1A	Missense_Mutation	SNP	38	13	20189313	20189313	q12.11	A	A	G	c.269T>C	p.L90P	ENST00000382844.2; NM_004004.5; ENST00000645189.1; ENST00000382848.5	Het	Jan 28. 2019
SJCNS041938	CNS	SJ_CAYA	Germline	GJB2	Pathogenic	PVS1 - Null variant (nonsense, frameshift, canonical +/-1 or 2 splice sites, initiation codon, copy number loss) in a gene where loss of function (LOF) is a known mechanism of disease (Very Strong) - PS4 - The prevalence of the variant in affected individuals is significantly increased compared with the prevalence in controls [odds ratio = 3478.59; 95% confidence interval = (2413.05, 5014.64); FE…	BS4 - Lack of segregation in affected members of a family (Strong) - BP2 - Observed in cis with a pathogenic variant in any inheritance pattern (Supporting)	Pathogenic for Autosomal Recessive deafness type 1A	Nonsense_Mutation	SNP	38	13	20189443	20189443	q12.11	C	C	A	c.139G>T	p.E47*	ENST00000382844.2; NM_004004.5; ENST00000645189.1; ENST00000382848.5	Het	Jan 28. 2019
SJRHB041686	RHB	SJ_CAYA	Germline	GJB2	Pathogenic	PVS1 - Null variant (nonsense, frameshift, canonical +/-1 or 2 splice sites, initiation codon, copy number loss) in a gene where loss of function (LOF) is a known mechanism of disease (Very Strong) - PS4 - The prevalence of the variant in affected individuals is significantly increased compared with the prevalence in controls [odds ratio = 3503.32; 95% confidence interval = (1494.80, 8210.59); FE…	none	Pathogenic for Autosomal Recessive deafness type 1A	Frame_Shift_Ins	INS	38	13	20189546	20189547	q12.11			C	c.35dupG	p.V13fs*35	ENST00000382844.2; NM_004004.5; ENST00000645189.1; ENST00000382848.5	Het	Jan 28. 2019
CCF11829	OS	CCF_CAYA	Germline	GJB2	Pathogenic	PA2 - Established common pathogenic founder mutation (Standalone) - PVS1 - Null variant (nonsense, frameshift, canonical +/-1 or 2 splice sites, initiation codon, copy number loss) in a gene where loss of function (LOF) is a known mechanism of disease (Very Strong) - PS3 - Well-established in vitro or in vivo functional studies supportive of a damaging effect on the gene or gene product (Strong) …	BS1 - Allele frequency is greater than expected for disorder [Max Recessive Expected Frequency: 1.000%; ESP Frequency: 1.078%] (Strong) - BS2 - Observed in a healthy adult individual for a recessive (homozygous), dominant (heterozygous), or X-linked (hemizygous) disorder with full penetrance expected at an early age [# homozygous control individuals: 10 (gnomAD)] (Strong) - BS4 - Lack of segregat…	Pathogenic for Autosomal Recessive deafness type 1A	Frame_Shift_Del	DEL	37	13	20763686	20763686	q12.11	C	C		c.35delG	p.G12fs*2	ENST00000382844.2; NM_004004.5; ENST00000645189.1; ENST00000382848.5	Het	Jan 28. 2019
SJCNS019137	CNS	SJ_CAYA	Germline	HMBS	Likely Pathogenic	PS4 - The prevalence of the variant in affected individuals is significantly increased compared with the prevalence in controls [odds ratio = 64.04; 95% confidence interval = (29.03, 141.26); FET 2-tail p-value < 0.0001; affected individual count = 14] (Strong) - PM1 - Located in a mutational hot spot and in a critical and well-established functional domain (Periplasmic_Binding_Protein_Type_2) wi…	BS1 - Allele frequency is greater than expected for disorder [Max Dominant Expected Frequency: 0.000%; gnomAD Frequency: 0.009%] (Strong)	Likely Pathogenic for Acute intermittent porphyyria	Missense_Mutation	SNP	38	11	119091414	119091414	q23.3	G	G	A	c.449G>A; c.446G>A; c.500G>A	p.R167Q; p.R150Q; p.R149Q	ENST00000537841.5; NM_001258208.1; ENST00000392841.1; NM_001024382.1; ENST00000542729.5; ENST00000278715.7; ENST00000543090.5; ENST00000544387.5; ENST00000442944.6; NM_001258209.1; NM_000190.3	Het	Jan 28. 2019
SJACT028	ACT	SJ_CAYA	Germline	HMBS	Pathogenic	PVS1 - Null variant (nonsense, frameshift, canonical +/-1 or 2 splice sites, initiation codon, copy number loss) in a gene where loss of function (LOF) is a known mechanism of disease (Very Strong) - PS4 - The prevalence of the variant in affected individuals is significantly increased compared with the prevalence in controls [odds ratio = 18.93; 95% confidence interval = (0.91, 394.43); FET 2-ta…	none	Pathogenic for Acute intermittent porphyyria	Splice_Site	SNP	38	11	119092165	119092165	q23.3	T	T	C	c.559-239T>C; c.651+2T>C; c.600+2T>C		ENST00000537841.5; NM_001258208.1; ENST00000392841.1; NM_001024382.1; ENST00000542729.5; ENST00000278715.7; ENST00000543090.5; ENST00000544387.5; ENST00000442944.6; NM_001258209.1; NM_000190.3	Het	Jan 28. 2019
SJSTS019623	STS	SJ_CAYA	Germline	KIT	Likely Pathogenic	PS4 - The prevalence of the variant in affected individuals is significantly increased compared with the prevalence in controls [odds ratio = 399.45; 95% confidence interval = (99.10, 1610.03); FET 2-tail p-value < 0.0001; affected individual count = 3; Note: Small number of affected individuals with variant.] (Strong) - PM1 - Located in a critical and well-established functional domain (Ig) with…	none	Likely Pathogenic for Hereditary gastrointestinal stromal tumor syndrome	Missense_Mutation	SNP	38	4	54725861	54725861	q12	T	T	C	c.1351T>C	p.S451P	NM_000222.2; ENST00000288135.5; NM_001093772.1	Het	Jan 28. 2019
SJWLM044164	WLM	SJ_CAYA	Germline	KIT	Likely Pathogenic	PS4 - The prevalence of the variant in affected individuals is significantly increased compared with the prevalence in controls [odds ratio = 399.45; 95% confidence interval = (99.10, 1610.03); FET 2-tail p-value < 0.0001; affected individual count = 3; Note: Small number of affected individuals with variant.] (Strong) - PM1 - Located in a critical and well-established functional domain (Ig) with…	none	Likely Pathogenic for Hereditary gastrointestinal stromal tumor syndrome	Missense_Mutation	SNP	38	4	54725861	54725861	q12	T	T	C	c.1351T>C	p.S451P	NM_000222.2; ENST00000288135.5; NM_001093772.1	Het	Jan 28. 2019
SJCNS042493	CNS	SJ_CAYA	Germline	LZTR1	Likely Pathogenic	PP3 - Multiple lines of computational evidence support a deleterious effect on the gene or gene product [CADD = 23.7] (Supporting)	none	Likely Pathogenic for Noonan Syndrome	Missense_Mutation	SNP	38	22	20987548	20987548	q11.21	C	C	T	n.511C>T; c.365C>T	p.S122L	ENST00000479606.5; ENST00000646124.1; ENST00000215739.12; NM_006767.3	Het	Jan 28. 2019
SJEWS019196	EWS	SJ_CAYA	Germline	LZTR1	Pathogenic	PVS1 - Null variant (nonsense, frameshift, canonical +/-1 or 2 splice sites, initiation codon, copy number loss) in a gene where loss of function (LOF) is a known mechanism of disease (Very Strong) - PP3 - Multiple lines of computational evidence support a deleterious effect on the gene or gene product [CADD = 36.0] (Supporting) - PP5 - Reputable source recently reports variant as pathogenic, but…	none	Pathogenic for Noonan Syndrome	Nonsense_Mutation	SNP	38	22	20989659	20989659	q11.21	C	C	T	n.774C>T; c.628C>T	p.R210*	ENST00000479606.5; ENST00000646124.1; ENST00000215739.12; NM_006767.3	Het	Jan 28. 2019
SJWLM019695	WLM	SJ_CAYA	Germline	MEN1	Likely Pathogenic	PS4 - The prevalence of the variant in affected individuals is significantly increased compared with the prevalence in controls [odds ratio = 5.04; 95% confidence interval = (2.08, 12.21); FET 2-tail p-value = 2.354E-3; affected individual count = 6] (Strong) - PM1 - Located in a mutational hot spot and in a critical and well-established functional domain (Menin) without benign variation (Moderat…	BS1 - Allele frequency is greater than expected for disorder [Max Dominant Expected Frequency: 0.002%; gnomAD Frequency: 0.046%] (Strong)	Pathogenic for Multiple Endocrine Neoplasia Type 1	Missense_Mutation	SNP	38	11	64804549	64804549	q13.1	G	G	A	c.1633C>T; c.-1400C>T; c.1453C>T; c.1513C>T; c.1618C>T	p.P505S; p.P545S; p.P485S; p.P540S	NM_130804.2; NM_001307990.1; NM_130803.2; ENST00000294066.6; ENST00000377316.6; NM_000244.3; NM_130802.2; ENST00000394376.5; NM_130799.2; ENST00000337652.5; ENST00000394374.6; NM_130801.2; ENST00000312049.10; ENST00000377313.5; NM_004579.4; ENST00000377326.7; ENST00000377321.5; ENST00000377350.7; ENST00000315422.8; NM_130800.2	Het	Jan 28. 2019
SJACT021	ACT	SJ_CAYA	Germline	MEN1	Pathogenic	PVS1 - Null variant (nonsense, frameshift, canonical +/-1 or 2 splice sites, initiation codon, copy number loss) in a gene where loss of function (LOF) is a known mechanism of disease (Very Strong) - PVS7 - At least 20 independent somatic observations of the alteration in literature (Very Strong) - PS4 - The prevalence of the variant in affected individuals is significantly increased compared wit…	none	Pathogenic for Multiple Endocrine Neoplasia Type 1	Frame_Shift_Ins	INS	38	11	64804620	64804621	q13.1			G	c.1441dupC; c.1546dupC; c.1381dupC; c.1561dupC; c.-1472dupC	p.R521fs*15; p.R516fs*15; p.R481fs*15; p.R461fs*15	NM_130804.2; NM_001307990.1; NM_130803.2; ENST00000294066.6; ENST00000377316.6; NM_000244.3; NM_130802.2; ENST00000394376.5; NM_130799.2; ENST00000337652.5; ENST00000394374.6; NM_130801.2; ENST00000312049.10; ENST00000377313.5; NM_004579.4; ENST00000377326.7; ENST00000377321.5; ENST00000377350.7; ENST00000315422.8; NM_130800.2	Het	Jan 28. 2019
SJGCT018639	GCT	SJ_CAYA	Germline	MPL	Pathogenic	PS4 - The prevalence of the variant in affected individuals is significantly increased compared with the prevalence in controls [odds ratio = 594.84; 95% confidence interval = (132.51, 2670.23); FET 2-tail p-value < 0.0001; affected individual count = 4; Note: Small number of affected individuals with variant.] (Strong) - PM1 - Located in a mutational hot spot and in a critical and well-establish…	none	Pathogenic for Congenital Amegakaryocytic Thrombocytopenia	Missense_Mutation	SNP	38	1	43338633	43338633	p34.2	C	C	T	c.283C>T; c.304C>T	p.R95C; p.R102C	NM_005373.2; ENST00000413998.7; ENST00000372470.8	Het	Jan 28. 2019
SJCNS044968	CNS	SJ_CAYA	Germline	MPL	Pathogenic	PVS1 - Null variant (nonsense, frameshift, canonical +/-1 or 2 splice sites, initiation codon, copy number loss) in a gene where loss of function (LOF) is a known mechanism of disease (Very Strong) - PS4 - The prevalence of the variant in affected individuals is significantly increased compared with the prevalence in controls [odds ratio = 323.00; 95% confidence interval = (124.29, 839.43); FET 2…	none	Pathogenic for Congenital Amegakaryocytic Thrombocytopenia	Frame_Shift_Del	DEL	38	1	43338705	43338705	p34.2	T	T		c.357delT; c.378delT	p.F119fs*5; p.F126fs*5	NM_005373.2; ENST00000413998.7; ENST00000372470.8	Het	Jan 28. 2019
SJWLM019663	WLM	SJ_CAYA	Germline	MPL	Pathogenic	PVS1 - Null variant (nonsense, frameshift, canonical +/-1 or 2 splice sites, initiation codon, copy number loss) in a gene where loss of function (LOF) is a known mechanism of disease (Very Strong) - PS4 - The prevalence of the variant in affected individuals is significantly increased compared with the prevalence in controls [odds ratio = 323.00; 95% confidence interval = (124.29, 839.43); FET 2…	none	Pathogenic for Congenital Amegakaryocytic Thrombocytopenia	Frame_Shift_Del	DEL	38	1	43338705	43338705	p34.2	T	T		c.357delT; c.378delT	p.F119fs*5; p.F126fs*5	NM_005373.2; ENST00000413998.7; ENST00000372470.8	Het	Jan 28. 2019
SJWLM019688	WLM	SJ_CAYA	Germline	MSH2	Pathogenic	PS3 - Well-established in vitro or in vivo functional studies supportive of a damaging effect on the gene or gene product (Strong) - PM1 - Located in a mutational hot spot (Moderate) - PP3 - Multiple lines of computational evidence support a deleterious effect on the gene or gene product [CADD = 33.0] (Supporting)	none	Pathogenic for Lynch Syndrome	Missense_Mutation	SNP	38	2	47403288	47403288	p21	A	A	C	c.97A>C; c.-30-72A>C	p.T33P	ENST00000645506.1; ENST00000233146.6; NM_000251.2; ENST00000406134.5; NM_001258281.1; ENST00000543555.5	Het	Jan 28. 2019
SJHGG034	HGG	SJ_CAYA	Germline	MSH6	Pathogenic	PVS1 - Null variant (nonsense, frameshift, canonical +/-1 or 2 splice sites, initiation codon, copy number loss) in a gene where loss of function (LOF) is a known mechanism of disease (Very Strong) - PM2 - Absent from controls (or at extremely low frequency if recessive) in Exome Sequencing Project, 1000 Genomes Project, or gnomAD [In these sources of population frequency data, this variant's fre…	none	Pathogenic for Lynch Syndrome	Frame_Shift_Del	DEL	38	2	47799618	47799619	p16.3	AG	AG		c.1634_1635delAG; c.-1460_-1459delAG; c.1637_1638delAG; n.-1528_-1527delCT; c.169+8576_169+8577delCT; c.1247_1248delAG; c.731_732delAG	p.E545fs*16; p.E244fs*16; p.E416fs*16; p.E546fs*16	NM_001281493.1; ENST00000405808.5; ENST00000538136.1; NM_001281494.1; ENST00000616033.4; ENST00000540021.5; NM_000179.2; ENST00000622629.4; ENST00000234420.9; ENST00000444514.1; NM_001281492.1; ENST00000614496.4	Het	Jan 28. 2019
SJRB019575	RB	SJ_CAYA	Germline	MSH6	Pathogenic	PVS1 - Null variant (nonsense, frameshift, canonical +/-1 or 2 splice sites, initiation codon, copy number loss) in a gene where loss of function (LOF) is a known mechanism of disease (Very Strong) - PS3 - Well-established in vitro or in vivo functional studies supportive of a damaging effect on the gene or gene product (Strong) - PS4 - The prevalence of the variant in affected individuals is sig…	none	Pathogenic for Lynch Syndrome	Frame_Shift_Del	DEL	38	2	47800130	47800133	p16.3	CAGT	CAGT		c.169+8062_169+8065delACTG; c.1760_1763delTCAG; c.1244_1247delTCAG; c.2150_2153delTCAG; c.-947_-944delTCAG; c.2147_2150delTCAG	p.V717fs*18; p.V716fs*18; p.V415fs*18; p.V587fs*18	NM_001281493.1; ENST00000405808.5; ENST00000538136.1; NM_001281494.1; ENST00000616033.4; ENST00000540021.5; NM_000179.2; ENST00000622629.4; ENST00000234420.9; NM_001281492.1; ENST00000614496.4	Het	Jan 28. 2019
SJWLM019670	WLM	SJ_CAYA	Germline	MSH6	Pathogenic	PVS1 - Null variant (nonsense, frameshift, canonical +/-1 or 2 splice sites, initiation codon, copy number loss) in a gene where loss of function (LOF) is a known mechanism of disease (Very Strong) - PS4 - The prevalence of the variant in affected individuals is significantly increased compared with the prevalence in controls [odds ratio = 7.56; 95% confidence interval = (1.03, 55.32); FET 2-tail…	BP6 - Reputable source recently reports variant as benign, but the evidence is not available to the laboratory to perform an independent evaluation (Supporting)	Pathogenic for Lynch Syndrome	Nonsense_Mutation	SNP	38	2	47800714	47800714	p16.3	C	C	T	c.1825C>T; c.-366C>T; c.2728C>T; c.169+7481G>A; c.2731C>T; c.2341C>T	p.R910*; p.R911*; p.R781*; p.R609*	NM_001281493.1; ENST00000405808.5; ENST00000538136.1; NM_001281494.1; ENST00000616033.4; ENST00000540021.5; NM_000179.2; ENST00000622629.4; ENST00000234420.9; NM_001281492.1; ENST00000614496.4	Het	Jan 28. 2019
SJCNS018587	CNS	SJ_CAYA	Germline	NF1	Pathogenic	PVS1 - Null variant (nonsense, frameshift, canonical +/-1 or 2 splice sites, initiation codon, copy number loss) in a gene where loss of function (LOF) is a known mechanism of disease (Very Strong) - PM2 - Absent from controls (or at extremely low frequency if recessive) in Exome Sequencing Project, 1000 Genomes Project, or gnomAD [In these sources of population frequency data, this variant's fre…	none	Pathogenic for Neurofibromatosis 1	Splice_Site	SNP	38	17	31169999	31169999	q11.2	T	T	G	c.166+6623T>G; c.586+2T>G		ENST00000431387.8; ENST00000487476.5; ENST00000358273.8; ENST00000356175.7; NM_001128147.2; ENST00000490416.2; NM_001042492.2; NM_000267.3	Het	Jan 28. 2019
SJRHB019581	RHB	SJ_CAYA	Germline	NF1	Likely Pathogenic	PM1 - Located in a mutational hot spot (Moderate) - PM2 - Absent from controls (or at extremely low frequency if recessive) in Exome Sequencing Project, 1000 Genomes Project, or gnomAD [In these sources of population frequency data, this variant's frequency is 0% or <= 0.001%] (Moderate) - PP2 - Missense variant in a gene that has a low rate of benign missense variation and in which missense vari…	none	Likely Pathogenic for Neurofibromatosis 1	Missense_Mutation	SNP	38	17	31181720	31181720	q11.2	A	A	G	c.245A>G; c.665A>G	p.N222S; p.N82S	ENST00000431387.8; ENST00000487476.5; ENST00000358273.8; ENST00000356175.7; NM_001128147.2; ENST00000490416.2; NM_001042492.2; NM_000267.3	Het	Jan 28. 2019
SJCNS018592	CNS	SJ_CAYA	Germline	NF1	Likely Pathogenic	PM1 - Located in a mutational hot spot (Moderate) - PM2 - Absent from controls (or at extremely low frequency if recessive) in Exome Sequencing Project, 1000 Genomes Project, or gnomAD [In these sources of population frequency data, this variant's frequency is 0% or <= 0.001%] (Moderate) - PP1 - Cosegregation with disease in multiple affected family members in a gene definitively known to cause t…	none	Likely Pathogenic for Neurofibromatosis 1	Missense_Mutation	SNP	38	17	31200546	31200546	q11.2	A	A	G	c.1013A>G	p.D338G	ENST00000431387.8; ENST00000487476.5; ENST00000358273.8; ENST00000356175.7; NM_001128147.2; NM_001042492.2; NM_000267.3	Het	Jan 28. 2019
SJCNS041945	CNS	SJ_CAYA	Germline	NF1	Pathogenic	PVS1 - Null variant (nonsense, frameshift, canonical +/-1 or 2 splice sites, initiation codon, copy number loss) in a gene where loss of function (LOF) is a known mechanism of disease (Very Strong) - PS4 - The prevalence of the variant in affected individuals is significantly increased compared with the prevalence in controls [odds ratio = 177.66; 95% confidence interval = (24.11, 1309.33); FET 2…	BP2 - Observed in cis or trans with a pathogenic variant (phase unknown) for a dominant disorder (Supporting) - BP5 - Variant found in a case with an alternate molecular basis for disease (Supporting)	Pathogenic for Neurofibromatosis 1	Nonsense_Mutation	SNP	38	17	31201471	31201471	q11.2	C	C	T	c.1246C>T	p.R416*	ENST00000431387.8; ENST00000487476.5; ENST00000358273.8; ENST00000356175.7; NM_001128147.2; NM_001042492.2; NM_000267.3	Het	Jan 28. 2019
SJHGG089	HGG	SJ_CAYA	Germline	NF1	Pathogenic	PVS1 - Null variant (nonsense, frameshift, canonical +/-1 or 2 splice sites, initiation codon, copy number loss) in a gene where loss of function (LOF) is a known mechanism of disease (Very Strong) - PS4 - The prevalence of the variant in affected individuals is significantly increased compared with the prevalence in controls [odds ratio = 177.66; 95% confidence interval = (24.11, 1309.33); FET 2…	BP2 - Observed in cis or trans with a pathogenic variant (phase unknown) for a dominant disorder (Supporting) - BP5 - Variant found in a case with an alternate molecular basis for disease (Supporting)	Pathogenic for Neurofibromatosis 1	Nonsense_Mutation	SNP	38	17	31201471	31201471	q11.2	C	C	T	c.1246C>T	p.R416*	ENST00000431387.8; ENST00000487476.5; ENST00000358273.8; ENST00000356175.7; NM_001128147.2; NM_001042492.2; NM_000267.3	Het	Jan 28. 2019
SJCNS041957	CNS	SJ_CAYA	Germline	NF1	Pathogenic	PVS1 - Null variant (nonsense, frameshift, canonical +/-1 or 2 splice sites, initiation codon, copy number loss) in a gene where loss of function (LOF) is a known mechanism of disease (Very Strong) - PS4 - The prevalence of the variant in affected individuals is significantly increased compared with the prevalence in controls [odds ratio = 32.33; 95% confidence interval = (1.99, 525.52); FET 2-ta…	none	Pathogenic for Neurofibromatosis 1	Nonsense_Mutation	SNP	38	17	31206360	31206360	q11.2	C	C	T	c.1381C>T	p.R461*	ENST00000431387.8; ENST00000487476.5; ENST00000358273.8; ENST00000356175.7; NM_001128147.2; NM_001042492.2; NM_000267.3	Het	Jan 28. 2019
SJCNS019153	CNS	SJ_CAYA	Germline	NF1	Likely Pathogenic	PM1 - Located in a mutational hot spot (Moderate) - PM2 - Absent from controls (or at extremely low frequency if recessive) in Exome Sequencing Project, 1000 Genomes Project, or gnomAD [In these sources of population frequency data, this variant's frequency is 0% or <= 0.001%] (Moderate) - PM5 - Novel missense change at an amino acid residue where a different missense change (p.H553R) determined …		Likely Pathogenic for Neurofibromatosis 1	Missense_Mutation	SNP	38	17	31221865	31221865	q11.2	C	C	G	c.1657C>G	p.H553D	ENST00000431387.8; ENST00000358273.8; ENST00000356175.7; NM_001128147.2; NM_001042492.2; NM_000267.3	Het	Jan 28. 2019
SJCNS018569	CNS	SJ_CAYA	Germline	NF1	Pathogenic	PVS1 - Null variant (nonsense, frameshift, canonical +/-1 or 2 splice sites, initiation codon, copy number loss) in a gene where loss of function (LOF) is a known mechanism of disease (Very Strong) - PS3 - Well-established in vitro or in vivo functional studies supportive of a damaging effect on the gene or gene product (Strong) - PM2 - Absent from controls (or at extremely low frequency if reces…	none	Pathogenic for Neurofibromatosis 1	Splice_Site	SNP	38	17	31223568	31223568	q11.2	G	G	A	c.1845+1G>A		ENST00000358273.8; ENST00000356175.7; NM_001042492.2; NM_000267.3	Het	Jan 28. 2019
SJCNS018580	CNS	SJ_CAYA	Germline	NF1	Pathogenic	PVS1 - Null variant (nonsense, frameshift, canonical +/-1 or 2 splice sites, initiation codon, copy number loss) in a gene where loss of function (LOF) is a known mechanism of disease (Very Strong) - PM2 - Absent from controls (or at extremely low frequency if recessive) in Exome Sequencing Project, 1000 Genomes Project, or gnomAD [In these sources of population frequency data, this variant's fre…	none	Pathogenic for Neurofibromatosis 1	Frame_Shift_Ins	INS	38	17	31226495	31226496	q11.2			A	c.2064dupA	p.V689fs*11	ENST00000358273.8; ENST00000356175.7; NM_001042492.2; NM_000267.3	Het	Jan 28. 2019
SJCNS019135	CNS	SJ_CAYA	Germline	NF1	Pathogenic	PS2 - De novo (both maternity and paternity confirmed) in a patient with the disease and no family history (Strong) - PS3 - Well-established in vitro or in vivo functional studies supportive of a damaging effect on the gene or gene product (Strong) - PS4 - The prevalence of the variant in affected individuals is significantly increased compared with the prevalence in controls [odds ratio = 78.24;…	BS4 - Lack of segregation in affected members of a family (Strong) - BP2 - Observed in cis or trans with a pathogenic variant (phase unknown) for a dominant disorder (Supporting)	Pathogenic for Neurofibromatosis 1	Missense_Mutation	SNP	38	17	31229155	31229155	q11.2	T	T	C	c.2540T>C	p.L847P	ENST00000358273.8; ENST00000356175.7; NM_001042492.2; NM_000267.3	Het	Jan 28. 2019
SJNBL159	NBL	SJ_CAYA	Germline	NF1	Likely Pathogenic	PM1 - Located in a mutational hot spot (Moderate) - PM2 - Absent from controls (or at extremely low frequency if recessive) in Exome Sequencing Project, 1000 Genomes Project, or gnomAD [In these sources of population frequency data, this variant's frequency is 0% or <= 0.001%] (Moderate) - PP2 - Missense variant in a gene that has a low rate of benign missense variation and in which missense vari…	none	Likely Pathogenic for Neurofibromatosis 1	Missense_Mutation	SNP	38	17	31229355	31229355	q11.2	C	C	T	c.2740C>T	p.R914W	ENST00000358273.8; ENST00000356175.7; NM_001042492.2; NM_000267.3	Het	Jan 28. 2019
SJCNS018601	CNS	SJ_CAYA	Germline	NF1	Pathogenic	PVS1 - Null variant (nonsense, frameshift, canonical +/-1 or 2 splice sites, initiation codon, copy number loss) in a gene where loss of function (LOF) is a known mechanism of disease (Very Strong) - PS4 - The prevalence of the variant in affected individuals is significantly increased compared with the prevalence in controls [odds ratio = 377.80; 95% confidence interval = (52.28, 2730.29); FET 2…	none	Pathogenic for Neurofibromatosis 1	Nonsense_Mutation	SNP	38	17	31235728	31235728	q11.2	C	C	T	c.3826C>T	p.R1276*	ENST00000358273.8; ENST00000356175.7; NM_001042492.2; NM_000267.3	Het	Jan 28. 2019
SJRHB041684	RHB	SJ_CAYA	Germline	NF1	Pathogenic	PM1 - Located in a mutational hot spot (Moderate) - PM2 - Absent from controls (or at extremely low frequency if recessive) in Exome Sequencing Project, 1000 Genomes Project, or gnomAD [In these sources of population frequency data, this variant's frequency is 0% or <= 0.001%] (Moderate) - PP2 - Missense variant in a gene that has a low rate of benign missense variation and in which missense vari…	none	Likely Pathogenic for Neurofibromatosis 1	Nonsense_Mutation	SNP	38	17	31235961	31235961	q11.2	T	T	A	c.3914T>A	p.L1305*	ENST00000358273.8; ENST00000356175.7; NM_001042492.2; NM_000267.3	Het	Jan 28. 2019
SJCNS019760	CNS	SJ_CAYA	Germline	NF1	Pathogenic	PVS1 - Null variant (nonsense, frameshift, canonical +/-1 or 2 splice sites, initiation codon, copy number loss) in a gene where loss of function (LOF) is a known mechanism of disease (Very Strong) - PVS7 - At least 20 independent somatic observations of the alteration in literature (Very Strong) - PS4 - The prevalence of the variant in affected individuals is significantly increased compared wit…	none	Pathogenic for Neurofibromatosis 1	Nonsense_Mutation	SNP	38	17	31249093	31249093	q11.2	C	C	T	c.4084C>T	p.R1362*	ENST00000358273.8; ENST00000356175.7; NM_001042492.2; NM_000267.3	Het	Jan 28. 2019
SJCNS019165	CNS	SJ_CAYA	Germline	NF1	Pathogenic	PVS1 - Null variant (nonsense, frameshift, canonical +/-1 or 2 splice sites, initiation codon, copy number loss) in a gene where loss of function (LOF) is a known mechanism of disease (Very Strong) - PM2 - Absent from controls (or at extremely low frequency if recessive) in Exome Sequencing Project, 1000 Genomes Project, or gnomAD [In these sources of population frequency data, this variant's fre…	none	Pathogenic for Neurofibromatosis 1	Frame_Shift_Del	DEL	38	17	31259067	31259067	q11.2	A	A		c.4308delA; c.4371delA	p.E1458fs*11; p.E1437fs*11	ENST00000358273.8; ENST00000356175.7; NM_001042492.2; NM_000267.3	Het	Jan 28. 2019
SJNBL041593	NBL	SJ_CAYA	Germline	NF1	Likely Pathogenic	PM1 - Located in a mutational hot spot and in a critical and well-established functional domain (RasGAP) without benign variation (Moderate) - PM2 - Absent from controls (or at extremely low frequency if recessive) in Exome Sequencing Project, 1000 Genomes Project, or gnomAD [In these sources of population frequency data, this variant's frequency is 0% or <= 0.001%] (Moderate) - PP2 - Missense va…	none	Likely Pathogenic for Neurofibromatosis 1	Missense_Mutation	SNP	38	17	31261740	31261740	q11.2	T	T	C	c.4607T>C; c.4544T>C	p.F1536S; p.F1515S	ENST00000358273.8; ENST00000356175.7; NM_001042492.2; NM_000267.3	Het	Jan 28. 2019
SJHGG034	HGG	SJ_CAYA	Germline	NF1	Pathogenic	PS3 - Well-established in vitro or in vivo functional studies supportive of a damaging effect on the gene or gene product (Strong) - PS4 - The prevalence of the variant in affected individuals is significantly increased compared with the prevalence in controls [odds ratio = 39.20; 95% confidence interval = (2.42, 635.32); FET 2-tail p-value < 0.0001; affected individual count = 51] (Strong) - PM1…	none	Pathogenic for Neurofibromatosis 1	Missense_Mutation	SNP	38	17	31327839	31327839	q11.2	G	G	A	c.5609G>A; c.5546G>A	p.R1870Q; p.R1849Q	ENST00000358273.8; ENST00000356175.7; NM_001042492.2; NM_000267.3	Het	Jan 28. 2019
SJCNS019166	CNS	SJ_CAYA	Germline	NF1	Pathogenic	PVS1 - Null variant (nonsense, frameshift, canonical +/-1 or 2 splice sites, initiation codon, copy number loss) in a gene where loss of function (LOF) is a known mechanism of disease (Very Strong) - PM2 - Absent from controls (or at extremely low frequency if recessive) in Exome Sequencing Project, 1000 Genomes Project, or gnomAD [In these sources of population frequency data, this variant's fre…	none	Pathogenic for Neurofibromatosis 1	Nonsense_Mutation	SNP	38	17	31334864	31334864	q11.2	G	G	T	c.5839G>T; c.5776G>T	p.E1947*; p.E1926*	ENST00000358273.8; ENST00000356175.7; NM_001042492.2; NM_000267.3	Het	Jan 28. 2019
SJCNS042493	CNS	SJ_CAYA	Germline	NF1	Pathogenic	PVS1 - Null variant (nonsense, frameshift, canonical +/-1 or 2 splice sites, initiation codon, copy number loss) in a gene where loss of function (LOF) is a known mechanism of disease (Very Strong) - PM2 - Absent from controls (or at extremely low frequency if recessive) in Exome Sequencing Project, 1000 Genomes Project, or gnomAD [In these sources of population frequency data, this variant's fre…	none	Pathogenic for Neurofibromatosis 1	Nonsense_Mutation	SNP	38	17	31343059	31343059	q11.2	C	C	A	c.7113C>A; c.7050C>A	p.C2371*; p.C2350*	ENST00000358273.8; ENST00000356175.7; NM_001042492.2; NM_000267.3	Het	Jan 28. 2019
SJCNS042482	CNS	SJ_CAYA	Germline	NF1	Pathogenic	PVS1 - Null variant (nonsense, frameshift, canonical +/-1 or 2 splice sites, initiation codon, copy number loss) in a gene where loss of function (LOF) is a known mechanism of disease (Very Strong) - PM2 - Absent from controls (or at extremely low frequency if recessive) in Exome Sequencing Project, 1000 Genomes Project, or gnomAD [In these sources of population frequency data, this variant's fre…	none	Pathogenic for Neurofibromatosis 1	Nonsense_Mutation	SNP	38	17	31352280	31352280	q11.2	G	G	A	c.7481G>A; c.7418G>A	p.W2494*; p.W2473*	ENST00000358273.8; ENST00000356175.7; NM_001042492.2; NM_000267.3	Het	Jan 28. 2019
SJCNS043971	CNS	SJ_CAYA	Germline	NF1	Pathogenic	PVS1 - Null variant (nonsense, frameshift, canonical +/-1 or 2 splice sites, initiation codon, copy number loss) in a gene where loss of function (LOF) is a known mechanism of disease (Very Strong) - PM2 - Absent from controls (or at extremely low frequency if recessive) in Exome Sequencing Project, 1000 Genomes Project, or gnomAD [In these sources of population frequency data, this variant's fre…	none	Pathogenic for Neurofibromatosis 1	Splice_Site	SNP	38	17	31214586	31214586	q11.2	G	G	C	c.1527+1G>C		ENST00000431387.8; ENST00000487476.5; ENST00000358273.8; ENST00000356175.7; NM_001128147.2; NM_001042492.2; NM_000267.3	Het	Jan 28. 2019
SJLGG011283	LGG	SJ_CAYA	Germline	NF1	Pathogenic	PVS1 - Null variant (nonsense, frameshift, canonical +/-1 or 2 splice sites, initiation codon, copy number loss) in a gene where loss of function (LOF) is a known mechanism of disease (Very Strong) - PM2 - Absent from controls (or at extremely low frequency if recessive) in Exome Sequencing Project, 1000 Genomes Project, or gnomAD [In these sources of population frequency data, this variant's fre…	none	Pathogenic for Neurofibromatosis 1	Frame_Shift_Del	DEL	38	17	31229954	31229955	q11.2	AA	AA		c.2970_2971delAA	p.M991fs*29	ENST00000358273.8; ENST00000356175.7; NM_001042492.2; NM_000267.3	Het	Jan 28. 2019
SJHGG115	HGG	SJ_CAYA	Germline	NF2	Likely Pathogenic	PS4 - The prevalence of the variant in affected individuals is significantly increased compared with the prevalence in controls [odds ratio = 153.13; 95% confidence interval = (34.23, 685.02); FET 2-tail p-value < 0.0001; affected individual count = 4; Note: Small number of affected individuals with variant.] (Strong) - PM1 - Located in a mutational hot spot and in a critical and well-established…	BS1 - Allele frequency is greater than expected for disorder [Max Dominant Expected Frequency: 0.001%; gnomAD Frequency: 0.003%] (Strong)	Likely Pathogenic for Neurofibromatosis 2	Missense_Mutation	SNP	38	22	29671881	29671881	q12.2	C	C	T	c.1055C>T; c.806C>T; n.1614C>T; c.932C>T; c.448-22871C>T; c.1000-32C>T; c.929C>T	p.T311M; p.T310M; p.T352M; p.T269M	NM_181832.2; NM_016418.5; ENST00000338641.8; NM_181825.2; NM_000268.3; ENST00000361452.8; NM_181833.2; ENST00000361676.8; ENST00000397789.3; ENST00000413209.6; NM_181828.2; ENST00000403435.5; ENST00000353887.8; NR_156186.1; ENST00000403999.7; NM_181829.2; ENST00000334961.11; NM_181831.2; NM_181830.2; ENST00000361166.8	Het	Jan 28. 2019
SJNBL134	NBL	SJ_CAYA	Germline	NSD1	Pathogenic	PVS1 - Null variant (nonsense, frameshift, canonical +/-1 or 2 splice sites, initiation codon, copy number loss) in a gene where loss of function (LOF) is a known mechanism of disease (Very Strong) - PM2 - Absent from controls (or at extremely low frequency if recessive) in Exome Sequencing Project, 1000 Genomes Project, or gnomAD [In these sources of population frequency data, this variant's fre…	none	Pathogenic for Sotos Syndrome	Frame_Shift_Del	DEL	38	5	177269651	177269655	q35.3	GATAA	GATAA		c.4549_4553delAAGAT; c.5356_5360delAAGAT	p.K1517fs*3; p.K1786fs*3	NM_172349.2; NM_022455.4; ENST00000354179.8; ENST00000439151.6; ENST00000347982.8	Het	Jan 28. 2019
SJSTS042766	STS	SJ_CAYA	Germline	NTRK1	Pathogenic	PVS1 - Null variant (nonsense, frameshift, canonical +/-1 or 2 splice sites, initiation codon, copy number loss) in a gene where loss of function (LOF) is a known mechanism of disease (Very Strong) - PM2 - Absent from controls (or at extremely low frequency if recessive) in Exome Sequencing Project, 1000 Genomes Project, or gnomAD [In these sources of population frequency data, this variant's fre…	none	Pathogenic for Hereditary Insensitivity to pain with anhidrosis	Splice_Site	SNP	38	1	156841796	156841796	q23.1	T	T	C	c.3398-2A>G; c.10-285T>C		NM_001007792.1; ENST00000368195.3; NM_014215.2; ENST00000392302.6	Het	Jan 28. 2019
SJACT028	ACT	SJ_CAYA	Germline	NTRK1	Pathogenic	PVS1 - Null variant (nonsense, frameshift, canonical +/-1 or 2 splice sites, initiation codon, copy number loss) in a gene where loss of function (LOF) is a known mechanism of disease (Very Strong) - PM2 - Absent from controls (or at extremely low frequency if recessive) in Exome Sequencing Project, 1000 Genomes Project, or gnomAD [In these sources of population frequency data, this variant's fre…	none	Pathogenic for Hereditary Insensitivity to pain with anhidrosis	Nonsense_Mutation	SNP	38	1	156873726	156873726	q23.1	G	G	A	c.944G>A; c.854G>A	p.W315*; p.W285*	ENST00000524377.5; NM_001007792.1; NM_002529.3; ENST00000358660.3; NM_001012331.1; ENST00000392302.6; ENST00000368196.7	Het	Jan 28. 2019
SJWLM041701	WLM	SJ_CAYA	Germline	PALB2	Pathogenic	PVS1 - Null variant (nonsense, frameshift, canonical +/-1 or 2 splice sites, initiation codon, copy number loss) in a gene where loss of function (LOF) is a known mechanism of disease (Very Strong) - PS3 - Well-established in vitro or in vivo functional studies supportive of a damaging effect on the gene or gene product (Strong) - PS4 - The prevalence of the variant in affected individuals is sig…	BS4 - Lack of segregation in affected members of a family (Strong) - BP2 - Observed in trans with a pathogenic variant for a dominant disorder (Supporting) - BP5 - Variant found in a case with an alternate molecular basis for disease (Supporting)	Pathogenic for Hereditary Breast cancer	Nonsense_Mutation	SNP	38	16	23603471	23603471	p12.2	G	G	C	c.2664C>G; c.3549C>G	p.Y888*; p.Y1183*	ENST00000568219.5; NM_024675.3; ENST00000261584.8	Het	Jan 28. 2019
SJGCT019228	GCT	SJ_CAYA	Germline	PALB2	Pathogenic	PVS1 - Null variant (nonsense, frameshift, canonical +/-1 or 2 splice sites, initiation codon, copy number loss) in a gene where loss of function (LOF) is a known mechanism of disease (Very Strong) - PS4 - The prevalence of the variant in affected individuals is significantly increased compared with the prevalence in controls [odds ratio = 16.72; 95% confidence interval = (1.74, 160.72); FET 2-ta…	none	Pathogenic for Hereditary Breast cancer	Frame_Shift_Del	DEL	38	16	23621427	23621427	p12.2	A	A		c.3048delT; n.420-2470delA; c.2163delT	p.F721fs*17; p.F1016fs*17	ENST00000568219.5; NM_024675.3; ENST00000561764.1; ENST00000261584.8	Het	Jan 28. 2019
SJCNS041485	CNS	SJ_CAYA	Germline	PALB2	Pathogenic	PVS1 - Null variant (nonsense, frameshift, canonical +/-1 or 2 splice sites, initiation codon, copy number loss) in a gene where loss of function (LOF) is a known mechanism of disease (Very Strong) - PS3 - Well-established in vitro or in vivo functional studies supportive of a damaging effect on the gene or gene product (Strong) - PS4 - The prevalence of the variant in affected individuals is sig…	none	Pathogenic for Hereditary Breast cancer	Frame_Shift_Del	DEL	38	16	23635788	23635789	p12.2	AG	AG		c.757_758delCT; c.-129_-128delCT	p.L253fs*3	ENST00000568219.5; NM_024675.3; ENST00000261584.8	Het	Jan 28. 2019
SJWLM041715	WLM	SJ_CAYA	Germline	PDGFRA	Likely Pathogenic	PM7 - At least 3 independent somatic observations of the alteration in literature (Moderate) - PP3 - Multiple lines of computational evidence support a deleterious effect on the gene or gene product [CADD = 27.9] (Supporting)	none	Likely pathogenic for Hereditary gastrointestinal Stromal Tumor Syndrome	Missense_Mutation	SNP	38	4	54290374	54290374	q12	G	G	A	c.2222G>A; c.2981G>A; c.3017G>A; c.2942G>A	p.R981H; p.R741H; p.R994H; p.R1006H	ENST00000507166.5; NM_001347830.1; NM_001347828.1; ENST00000257290.9; NM_006206.5; NM_001347829.1	Het	Jan 28. 2019
SJNBL019804	NBL	SJ_CAYA	Germline	PHOX2B	Pathogenic	PVS1 - Null variant (nonsense, frameshift, canonical +/-1 or 2 splice sites, initiation codon, copy number loss) in a gene where loss of function (LOF) is a known mechanism of disease (Very Strong) - PM2 - Absent from controls (or at extremely low frequency if recessive) in Exome Sequencing Project, 1000 Genomes Project, or gnomAD [In these sources of population frequency data, this variant's fre…	none	Pathogeniv for Congenital Central Hypoventilation Syndrome	Splice_Site	SNP	38	4	41746324	41746324	p13	T	T	A	c.430-2A>T; n.-1969T>A		ENST00000508038.1; ENST00000226382.3; NM_003924.3	Het	Jan 28. 2019
SJHGG111	HGG	SJ_CAYA	Germline	PMS2	Pathogenic	PVS1 - Null variant (nonsense, frameshift, canonical +/-1 or 2 splice sites, initiation codon, copy number loss) in a gene where loss of function (LOF) is a known mechanism of disease (Very Strong) - PP3 - Multiple lines of computational evidence support a deleterious effect on the gene or gene product [CADD = 36.0] (Supporting) - PP5 - Reputable source recently reports variant as pathogenic, but…	BP2 - Observed in trans with a pathogenic variant for a dominant disorder (Supporting)	Pathogenic for Lynch Syndrome	Nonsense_Mutation	SNP	38	7	5986838	5986838	p22.1	G	G	A	c.1609C>T; c.994C>T; c.1354C>T; c.1522C>T; n.2014C>T; c.1618C>T; c.1366C>T; c.804-3847C>T; c.1771C>T; c.1927C>T	p.Q537*; p.Q508*; p.Q452*; p.Q540*; p.Q332*; p.Q456*; p.Q643*; p.Q591*	NM_001322007.1; NM_001322013.1; NM_000535.6; ENST00000382321.5; NM_001322006.1; NR_136154.1; NM_001322008.1; NM_001322010.1; NM_001322003.1; NM_001322014.1; ENST00000642292.1; NM_001322009.1; ENST00000441476.6; NM_001322011.1; NM_001322004.1; NM_001322015.1; NM_001322012.1; ENST00000642456.1; ENST00000644110.1; NM_001322005.1; ENST00000265849.11	Het	Jan 28. 2019
SJCNS043972	CNS	SJ_CAYA	Germline	PMS2	Pathogenic	PVS1 - Null variant (nonsense, frameshift, canonical +/-1 or 2 splice sites, initiation codon, copy number loss) in a gene where loss of function (LOF) is a known mechanism of disease (Very Strong) - PP5 - Reputable source recently reports variant as pathogenic, but the evidence is not available to the laboratory to perform an independent evaluation (Supporting)	BP2 - Observed in trans with a pathogenic variant for a dominant disorder (Supporting)	Pathogenic for Lynch Syndrome	Frame_Shift_Ins	INS	38	7	5987525	5987526	p22.1			T	c.1083dupA; n.1326dupA; c.666dupA; c.930dupA; c.1239dupA; c.804-4535dupA; c.921dupA; c.306dupA; c.834dupA; c.678dupA	p.D227fs*44; p.D103fs*44; p.D414fs*44; p.D223fs*44; p.D362fs*44; p.D279fs*44; p.D311fs*44; p.D308fs*44	NM_001322007.1; NM_001322013.1; NM_000535.6; ENST00000382321.5; NM_001322006.1; NR_136154.1; NM_001322008.1; NM_001322010.1; NM_001322003.1; NM_001322014.1; ENST00000642292.1; NM_001322009.1; ENST00000441476.6; NM_001322011.1; NM_001322004.1; NM_001322015.1; NM_001322012.1; ENST00000642456.1; ENST00000644110.1; NM_001322005.1; ENST00000265849.11	Het	Jan 28. 2019
SJHGG111	HGG	SJ_CAYA	Germline	PMS2	Pathogenic	PVS1 - Null variant (nonsense, frameshift, canonical +/-1 or 2 splice sites, initiation codon, copy number loss) in a gene where loss of function (LOF) is a known mechanism of disease (Very Strong) - PP5 - Reputable source recently reports variant as pathogenic, but the evidence is not available to the laboratory to perform an independent evaluation (Supporting)	BP2 - Observed in trans with a pathogenic variant for a dominant disorder (Supporting)	Pathogenic for Lynch Syndrome	Frame_Shift_Ins	INS	38	7	5987525	5987526	p22.1			T	c.1083dupA; n.1326dupA; c.666dupA; c.930dupA; c.1239dupA; c.804-4535dupA; c.921dupA; c.306dupA; c.834dupA; c.678dupA	p.D227fs*44; p.D103fs*44; p.D414fs*44; p.D223fs*44; p.D362fs*44; p.D279fs*44; p.D311fs*44; p.D308fs*44	NM_001322007.1; NM_001322013.1; NM_000535.6; ENST00000382321.5; NM_001322006.1; NR_136154.1; NM_001322008.1; NM_001322010.1; NM_001322003.1; NM_001322014.1; ENST00000642292.1; NM_001322009.1; ENST00000441476.6; NM_001322011.1; NM_001322004.1; NM_001322015.1; NM_001322012.1; ENST00000642456.1; ENST00000644110.1; NM_001322005.1; ENST00000265849.11	Het	Jan 28. 2019
SJNBL041595	NBL	SJ_CAYA	Germline	POLE	Pathogenic	PVS1 - Null variant (nonsense, frameshift, canonical +/-1 or 2 splice sites, initiation codon, copy number loss) in a gene where loss of function (LOF) is a known mechanism of disease (Very Strong) - PM2 - Absent from controls (or at extremely low frequency if recessive) in Exome Sequencing Project, 1000 Genomes Project, or gnomAD [In these sources of population frequency data, this variant's fre…	none	Pathogenic for Susceptibility tp Colorectal Cancer Type 12	Frame_Shift_Ins	INS	38	12	132657207	132657208	q24.33			T	c.3429dupA; c.3510dupA	p.L1171fs*6; p.L1144fs*6	ENST00000320574.9; NM_006231.3; ENST00000535270.5	Het	Jan 28. 2019
SJEWS019198	EWS	SJ_CAYA	Germline	POLE	Pathogenic	PVS1 - Null variant (nonsense, frameshift, canonical +/-1 or 2 splice sites, initiation codon, copy number loss) in a gene where loss of function (LOF) is a known mechanism of disease (Very Strong) - PP3 - Multiple lines of computational evidence support a deleterious effect on the gene or gene product [CADD = 21.3] (Supporting)	none	Pathogenic for Susceptibility tp Colorectal Cancer Type 12	Startloss_Mutation	SNP	38	12	132687315	132687315	q24.33	T	T	A	c.-356T>A; c.1A>T	p.M1L	ENST00000320574.9; ENST00000317479.7; NM_006231.3; ENST00000535270.5; NM_018663.2; ENST00000543589.5	Het	Jan 28. 2019
SJGCT018635	GCT	SJ_CAYA	Germline	POLE	Pathogenic	PVS1 - Null variant (nonsense, frameshift, canonical +/-1 or 2 splice sites, initiation codon, copy number loss) in a gene where loss of function (LOF) is a known mechanism of disease (Very Strong) - PP3 - Multiple lines of computational evidence support a deleterious effect on the gene or gene product [CADD = 21.3] (Supporting)	none	Pathogenic for Susceptibility tp Colorectal Cancer Type 12	Startloss_Mutation	SNP	38	12	132687315	132687315	q24.33	T	T	A	c.-356T>A; c.1A>T	p.M1L	ENST00000320574.9; ENST00000317479.7; NM_006231.3; ENST00000535270.5; NM_018663.2; ENST00000543589.5	Het	Jan 28. 2019
SJCNS019185	CNS	SJ_CAYA	Germline	PTCH1	Pathogenic	PVS1 - Null variant (nonsense, frameshift, canonical +/-1 or 2 splice sites, initiation codon, copy number loss) in a gene where loss of function (LOF) is a known mechanism of disease (Very Strong) - PM2 - Absent from controls (or at extremely low frequency if recessive) in Exome Sequencing Project, 1000 Genomes Project, or gnomAD [In these sources of population frequency data, this variant's fre…	none	Pathogenic for Basal Cell Nevous Syndrome	Frame_Shift_Ins	INS	38	9	95485696	95485697	q22.32			TA	c.118_119dupTA; c.568_569dupTA; n.759_760dupTA; c.373_374dupTA; c.571_572dupTA	p.M126fs*29; p.M41fs*29; p.M191fs*29; p.M192fs*29	ENST00000437951.5; ENST00000331920.10; NM_001083604.2; ENST00000429896.6; ENST00000421141.5; ENST00000468211.6; NM_001354919.1; NM_001083607.2; NR_149061.1; NM_001083603.2; ENST00000375274.6; NM_001083606.2; NM_001354918.1; ENST00000418258.5; NM_001083602.2; ENST00000430669.6; NM_000264.4; NM_001083605.2	Het	Jan 28. 2019
SJNBL019416	NBL	SJ_CAYA	Germline	PTPN11	Pathogenic	PM1 - Located in a critical and well-established functional domain (PTPc) without benign variation (Moderate) - PM2 - Absent from controls (or at extremely low frequency if recessive) in Exome Sequencing Project, 1000 Genomes Project, or gnomAD [In these sources of population frequency data, this variant's frequency is 0% or <= 0.001%] (Moderate) - PP1 - Cosegregation with disease in multiple aff…	none	Pathogenic for Noonan Syndrome	Missense_Mutation	SNP	38	12	112472989	112472989	q24.13	G	G	A	c.802G>A	p.G268S	ENST00000392597.5; NM_080601.2; NM_002834.4; NM_001330437.1; ENST00000351677.6; ENST00000635625.1	Het	Jan 28. 2019
SJLGG010672	LGG	SJ_CAYA	Germline	PTPN11	Pathogenic	PA2 - Established common pathogenic founder mutation (Standalone) - PS2 - De novo (both maternity and paternity confirmed) in a patient with the disease and no family history (Strong) - PS3 - Well-established in vitro or in vivo functional studies supportive of a damaging effect on the gene or gene product (Strong) - PS4 - The prevalence of the variant in affected individuals is significantly inc…	BS3 - Well-established in vitro or in vivo functional studies show no damaging effect on protein function or splicing (Strong) - BP5 - Variant found in a case with an alternate molecular basis for disease (Supporting)	Pathogenic for Noonan Syndrome	Missense_Mutation	SNP	38	12	112477719	112477719	q24.13	A	A	G	c.922A>G	p.N308D	ENST00000392597.5; NM_080601.2; NM_002834.4; NM_001330437.1; ENST00000351677.6; ENST00000635625.1	Het	Jan 28. 2019
SJHGG087	HGG	SJ_CAYA	Germline	RAD51C	Pathogenic	PVS1 - Null variant (nonsense, frameshift, canonical +/-1 or 2 splice sites, initiation codon, copy number loss) in a gene where loss of function (LOF) is a known mechanism of disease (Very Strong) - PS4 - The prevalence of the variant in affected individuals is significantly increased compared with the prevalence in controls [odds ratio = 27.40; 95% confidence interval = (2.85, 263.47); FET 2-ta…	none	Pathogenic for Hereditary Breast and/or Ovarian Cancer	Frame_Shift_Del	DEL	38	17	58696785	58696785	q22	T	T		c.498delT; n.475+1597delT	p.D167fs*4	ENST00000583539.5; NM_058216.2; NR_103872.1; ENST00000337432.8	Het	Jan 28. 2019
SJWLM019706	WLM	SJ_CAYA	Germline	RAD51D	Pathogenic	PVS1 - Null variant (nonsense, frameshift, canonical +/-1 or 2 splice sites, initiation codon, copy number loss) in a gene where loss of function (LOF) is a known mechanism of disease (Very Strong) - PS3 - Well-established in vitro or in vivo functional studies supportive of a damaging effect on the gene or gene product (Strong) - PS4 - The prevalence of the variant in affected individuals is sig…	none	Pathogenic for Hereditary Breast and/or Ovarian Cancer	Nonsense_Mutation	SNP	38	17	35103298	35103298	q12	G	G	A	c.358C>T; n.446C>T; n.696C>T; n.831C>T; c.694C>T; c.163C>T; c.217C>T; c.754C>T	p.R73*; p.R55*; p.R120*; p.R252*; p.R232*	NM_133629.2; ENST00000345365.10; NM_001142571.1; ENST00000394589.8; NR_037714.1; NM_002878.3; NR_037711.1; ENST00000335858.11; NR_037712.1; ENST00000590016.5; ENST00000593039.5; ENST00000460118.6	Het	Jan 28. 2019
SJOS019813	OS	SJ_CAYA	Germline	RB1	Pathogenic	PVS1 - Null variant (nonsense, frameshift, canonical +/-1 or 2 splice sites, initiation codon, copy number loss) in a gene where loss of function (LOF) is a known mechanism of disease (Very Strong) - PM2 - Absent from controls (or at extremely low frequency if recessive) in Exome Sequencing Project, 1000 Genomes Project, or gnomAD [In these sources of population frequency data, this variant's fre…	none	Pathogenic for Retinoblastoma	Nonsense_Mutation	SNP	38	13	48303931	48303931	q14.2	C	C	T	n.-270G>A; c.19C>T	p.R7*	ENST00000646097.1; ENST00000267163.5; NM_000321.2; ENST00000433480.2; NR_046414.1	Het	Jan 28. 2019
SJRB042853	RB	SJ_CAYA	Germline	RB1	Pathogenic	PVS1 - Null variant (nonsense, frameshift, canonical +/-1 or 2 splice sites, initiation codon, copy number loss) in a gene where loss of function (LOF) is a known mechanism of disease (Very Strong) - PM2 - Absent from controls (or at extremely low frequency if recessive) in Exome Sequencing Project, 1000 Genomes Project, or gnomAD [In these sources of population frequency data, this variant's fre…	none	Pathogenic for Familial Retinoblastoma	Frame_Shift_Ins	INS	38	13	48303990	48303991	q14.2			C	c.83dupC; n.-330dupG	p.P29fs*2	ENST00000646097.1; ENST00000267163.5; NM_000321.2; ENST00000433480.2; NR_046414.1	Het	Jan 28. 2019
SJRB019817	RB	SJ_CAYA	Germline	RB1	Likely Pathogenic	PVS1 - Null variant (nonsense, frameshift, canonical +/-1 or 2 splice sites, initiation codon, copy number loss) in a gene where loss of function (LOF) is a known mechanism of disease (Very Strong) - PM2 - Absent from controls (or at extremely low frequency if recessive) in Exome Sequencing Project, 1000 Genomes Project, or gnomAD [In these sources of population frequency data, this variant's fre…	none	Likely Pathogenic for Familial Retinoblastoma	Frame_Shift_Ins	INS	38	13	48303991	48303992	q14.2			GGAACCCCCGGCA	n.-331_-330insTGCCGGGGGTTCC; c.79_80insGGAACCCCCGGCA	p.P27fs*8	ENST00000646097.1; ENST00000267163.5; NM_000321.2; ENST00000433480.2; NR_046414.1	Het	Jan 28. 2019
SJRB041655	RB	SJ_CAYA	Germline	RB1	Likely Pathogenic	PVS1 - Null variant (nonsense, frameshift, canonical +/-1 or 2 splice sites, initiation codon, copy number loss) in a gene where loss of function (LOF) is a known mechanism of disease (Very Strong) - PM2 - Absent from controls (or at extremely low frequency if recessive) in Exome Sequencing Project, 1000 Genomes Project, or gnomAD [In these sources of population frequency data, this variant's fre…	none	Likely Pathogenic for Familial Retinoblastoma	Frame_Shift_Del	DEL	38	13	48304035	48304047	q14.2	CCTGCCTCTCGTC	CCTGCCTCTCGTC		n.-386_-374delGACGAGAGGCAGG; c.123_135delCCTGCCTCTCGTC	p.D41fs*20	ENST00000646097.1; ENST00000267163.5; NM_000321.2; ENST00000433480.2; NR_046414.1	Het	Jan 28. 2019
SJRB018832	RB	SJ_CAYA	Germline	RB1	Pathogenic	PVS1 - Null variant (nonsense, frameshift, canonical +/-1 or 2 splice sites, initiation codon, copy number loss) in a gene where loss of function (LOF) is a known mechanism of disease (Very Strong) - PM2 - Absent from controls (or at extremely low frequency if recessive) in Exome Sequencing Project, 1000 Genomes Project, or gnomAD [In these sources of population frequency data, this variant's fre…	none	Pathogenic for Familial Retinoblastoma	Frame_Shift_Del	DEL	38	13	48342617	48342617	q14.2	A	A		c.287delA; n.-1287delT	p.K96fs*15	ENST00000267163.5; NM_000321.2; ENST00000613946.1	Het	Jan 28. 2019
SJRB018834	RB	SJ_CAYA	Germline	RB1	Pathogenic	PVS1 - Null variant (nonsense, frameshift, canonical +/-1 or 2 splice sites, initiation codon, copy number loss) in a gene where loss of function (LOF) is a known mechanism of disease (Very Strong) - PM2 - Absent from controls (or at extremely low frequency if recessive) in Exome Sequencing Project, 1000 Genomes Project, or gnomAD [In these sources of population frequency data, this variant's fre…	none	Pathogenic for Familial Retinoblastoma	Frame_Shift_Del	DEL	38	13	48342617	48342617	q14.2	A	A		c.287delA; n.-1287delT	p.K96fs*15	ENST00000267163.5; NM_000321.2; ENST00000613946.1	Het	Jan 28. 2019
SJRB040971	RB	SJ_CAYA	Germline	RB1	Pathogenic	PVS1 - Null variant (nonsense, frameshift, canonical +/-1 or 2 splice sites, initiation codon, copy number loss) in a gene where loss of function (LOF) is a known mechanism of disease (Very Strong) - PM2 - Absent from controls (or at extremely low frequency if recessive) in Exome Sequencing Project, 1000 Genomes Project, or gnomAD [In these sources of population frequency data, this variant's fre…	none	Pathogenic for Familial Retinoblastoma	Frame_Shift_Del	DEL	38	13	48345090	48345090	q14.2	T	T		c.392delT	p.F131fs*5	NM_000321.2; ENST00000267163.5	Het	Jan 28. 2019
SJRB019569	RB	SJ_CAYA	Germline	RB1	Pathogenic	PVS1 - Null variant (nonsense, frameshift, canonical +/-1 or 2 splice sites, initiation codon, copy number loss) in a gene where loss of function (LOF) is a known mechanism of disease (Very Strong) - PS3 - Well-established in vitro or in vivo functional studies supportive of a damaging effect on the gene or gene product (Strong) - PM2 - Absent from controls (or at extremely low frequency if reces…	none	Pathogenic for Familial Retinoblastoma	Nonsense_Mutation	SNP	38	13	48349000	48349000	q14.2	G	G	A	c.584G>A	p.W195*	ENST00000267163.5; NM_000321.2	Het	Jan 28. 2019
SJRB019573	RB	SJ_CAYA	Germline	RB1	Pathogenic	PVS1 - Null variant (nonsense, frameshift, canonical +/-1 or 2 splice sites, initiation codon, copy number loss) in a gene where loss of function (LOF) is a known mechanism of disease (Very Strong) - PM2 - Absent from controls (or at extremely low frequency if recessive) in Exome Sequencing Project, 1000 Genomes Project, or gnomAD [In these sources of population frequency data, this variant's fre…	none	Pathogenic for Familial Retinoblastoma	Frame_Shift_Del	DEL	38	13	48349013	48349013	q14.2	A	A		c.597delA	p.L199fs*2	ENST00000267163.5; NM_000321.2	Het	Jan 28. 2019
SJRB019561	RB	SJ_CAYA	Germline	RB1	Pathogenic	PVS1 - Null variant (nonsense, frameshift, canonical +/-1 or 2 splice sites, initiation codon, copy number loss) in a gene where loss of function (LOF) is a known mechanism of disease (Very Strong) - PM2 - Absent from controls (or at extremely low frequency if recessive) in Exome Sequencing Project, 1000 Genomes Project, or gnomAD [In these sources of population frequency data, this variant's fre…	none	Pathogenic for Familial Retinoblastoma	Nonsense_Mutation	SNP	38	13	48360062	48360062	q14.2	T	T	A	c.653T>A	p.L218*	NM_000321.2; ENST00000267163.5	Het	Jan 28. 2019
SJRB041658	RB	SJ_CAYA	Germline	RB1	Pathogenic	PVS1 - Null variant (nonsense, frameshift, canonical +/-1 or 2 splice sites, initiation codon, copy number loss) in a gene where loss of function (LOF) is a known mechanism of disease (Very Strong) - PM2 - Absent from controls (or at extremely low frequency if recessive) in Exome Sequencing Project, 1000 Genomes Project, or gnomAD [In these sources of population frequency data, this variant's fre…	none	Pathogenic for Familial Retinoblastoma	Nonsense_Mutation	SNP	38	13	48360118	48360118	q14.2	G	G	T	c.709G>T	p.E237*	NM_000321.2; ENST00000267163.5	Het	Jan 28. 2019
SJRB019565	RB	SJ_CAYA	Germline	RB1	Pathogenic	PVS1 - Null variant (nonsense, frameshift, canonical +/-1 or 2 splice sites, initiation codon, copy number loss) in a gene where loss of function (LOF) is a known mechanism of disease (Very Strong) - PVS7 - At least 20 independent somatic observations of the alteration in literature (Very Strong) - PS4 - The prevalence of the variant in affected individuals is significantly increased compared wit…	none	Pathogenic for Familial Retinoblastoma	Nonsense_Mutation	SNP	38	13	48367512	48367512	q14.2	C	C	T	c.958C>T	p.R320*	NM_000321.2; ENST00000267163.5	Het	Jan 28. 2019
SJRB019567	RB	SJ_CAYA	Germline	RB1	Pathogenic	PVS1 - Null variant (nonsense, frameshift, canonical +/-1 or 2 splice sites, initiation codon, copy number loss) in a gene where loss of function (LOF) is a known mechanism of disease (Very Strong) - PVS7 - At least 20 independent somatic observations of the alteration in literature (Very Strong) - PS4 - The prevalence of the variant in affected individuals is significantly increased compared wit…	none	Pathogenic for Familial Retinoblastoma	Nonsense_Mutation	SNP	38	13	48367512	48367512	q14.2	C	C	T	c.958C>T	p.R320*	NM_000321.2; ENST00000267163.5	Het	Jan 28. 2019
SJRB041662	RB	SJ_CAYA	Germline	RB1	Pathogenic	PVS1 - Null variant (nonsense, frameshift, canonical +/-1 or 2 splice sites, initiation codon, copy number loss) in a gene where loss of function (LOF) is a known mechanism of disease (Very Strong) - PVS7 - At least 20 independent somatic observations of the alteration in literature (Very Strong) - PS4 - The prevalence of the variant in affected individuals is significantly increased compared wit…	none	Pathogenic for Familial Retinoblastoma	Nonsense_Mutation	SNP	38	13	48367512	48367512	q14.2	C	C	T	c.958C>T	p.R320*	NM_000321.2; ENST00000267163.5	Het	Jan 28. 2019
SJRB017939	RB	SJ_CAYA	Germline	RB1	Pathogenic	PVS1 - Null variant (nonsense, frameshift, canonical +/-1 or 2 splice sites, initiation codon, copy number loss) in a gene where loss of function (LOF) is a known mechanism of disease (Very Strong) - PVS7 - At least 20 independent somatic observations of the alteration in literature (Very Strong) - PS4 - The prevalence of the variant in affected individuals is significantly increased compared wit…	none	Pathogenic for Familial Retinoblastoma	Nonsense_Mutation	SNP	38	13	48368549	48368549	q14.2	C	C	T	c.1072C>T	p.R358*	NM_000321.2; ENST00000267163.5	Het	Jan 28. 2019
SJRB019560	RB	SJ_CAYA	Germline	RB1	Pathogenic	PVS1 - Null variant (nonsense, frameshift, canonical +/-1 or 2 splice sites, initiation codon, copy number loss) in a gene where loss of function (LOF) is a known mechanism of disease (Very Strong) - PVS7 - At least 20 independent somatic observations of the alteration in literature (Very Strong) - PS4 - The prevalence of the variant in affected individuals is significantly increased compared wit…	none	Pathogenic for Familial Retinoblastoma	Nonsense_Mutation	SNP	38	13	48368549	48368549	q14.2	C	C	T	c.1072C>T	p.R358*	NM_000321.2; ENST00000267163.5	Het	Jan 28. 2019
SJRB019819	RB	SJ_CAYA	Germline	RB1	Pathogenic	PVS1 - Null variant (nonsense, frameshift, canonical +/-1 or 2 splice sites, initiation codon, copy number loss) in a gene where loss of function (LOF) is a known mechanism of disease (Very Strong) - PVS7 - At least 20 independent somatic observations of the alteration in literature (Very Strong) - PS4 - The prevalence of the variant in affected individuals is significantly increased compared wit…	none	Pathogenic for Familial Retinoblastoma	Nonsense_Mutation	SNP	38	13	48368549	48368549	q14.2	C	C	T	c.1072C>T	p.R358*	NM_000321.2; ENST00000267163.5	Het	Jan 28. 2019
SJRB043127	RB	SJ_CAYA	Germline	RB1	Pathogenic	PVS1 - Null variant (nonsense, frameshift, canonical +/-1 or 2 splice sites, initiation codon, copy number loss) in a gene where loss of function (LOF) is a known mechanism of disease (Very Strong) - PVS7 - At least 20 independent somatic observations of the alteration in literature (Very Strong) - PS4 - The prevalence of the variant in affected individuals is significantly increased compared wit…	none	Pathogenic for Familial Retinoblastoma	Nonsense_Mutation	SNP	38	13	48368549	48368549	q14.2	C	C	T	c.1072C>T	p.R358*	NM_000321.2; ENST00000267163.5	Het	Jan 28. 2019
SJRB018831	RB	SJ_CAYA	Germline	RB1	Pathogenic	PVS1 - Null variant (nonsense, frameshift, canonical +/-1 or 2 splice sites, initiation codon, copy number loss) in a gene where loss of function (LOF) is a known mechanism of disease (Very Strong) - PM2 - Absent from controls (or at extremely low frequency if recessive) in Exome Sequencing Project, 1000 Genomes Project, or gnomAD [In these sources of population frequency data, this variant's fre…	none	Pathogenic for Familial Retinoblastoma	Frame_Shift_Ins	INS	38	13	48368550	48368551	q14.2			A	c.1078dupA	p.S360fs*2	NM_000321.2; ENST00000267163.5	Het	Jan 28. 2019
SJRB041653	RB	SJ_CAYA	Germline	RB1	Pathogenic	PVS1 - Null variant (nonsense, frameshift, canonical +/-1 or 2 splice sites, initiation codon, copy number loss) in a gene where loss of function (LOF) is a known mechanism of disease (Very Strong) - PM2 - Absent from controls (or at extremely low frequency if recessive) in Exome Sequencing Project, 1000 Genomes Project, or gnomAD [In these sources of population frequency data, this variant's fre…	none	Pathogenic for Familial Retinoblastoma	Splice_Site	SNP	38	13	48377035	48377035	q14.2	G	G	A	c.1332+1G>A		ENST00000267163.5; NM_000321.2	Het	Jan 28. 2019
SJRB041669	RB	SJ_CAYA	Germline	RB1	Pathogenic	PVS1 - Null variant (nonsense, frameshift, canonical +/-1 or 2 splice sites, initiation codon, copy number loss) in a gene where loss of function (LOF) is a known mechanism of disease (Very Strong) - PM2 - Absent from controls (or at extremely low frequency if recessive) in Exome Sequencing Project, 1000 Genomes Project, or gnomAD [In these sources of population frequency data, this variant's fre…	none	Pathogenic for Familial Retinoblastoma	Splice_Site	SNP	38	13	48377035	48377035	q14.2	G	G	A	c.1332+1G>A		ENST00000267163.5; NM_000321.2	Het	Jan 28. 2019
SJRB019815	RB	SJ_CAYA	Germline	RB1	Pathogenic	PVS1 - Null variant (nonsense, frameshift, canonical +/-1 or 2 splice sites, initiation codon, copy number loss) in a gene where loss of function (LOF) is a known mechanism of disease (Very Strong) - PVS7 - At least 20 independent somatic observations of the alteration in literature (Very Strong) - PS4 - The prevalence of the variant in affected individuals is significantly increased compared wit…	none	Pathogenic for Familial Retinoblastoma	Nonsense_Mutation	SNP	38	13	48379594	48379594	q14.2	C	C	T	c.1333C>T	p.R445*	NM_000321.2; ENST00000267163.5	Het	Jan 28. 2019
SJRB017940	RB	SJ_CAYA	Germline	RB1	Pathogenic	PVS1 - Null variant (nonsense, frameshift, canonical +/-1 or 2 splice sites, initiation codon, copy number loss) in a gene where loss of function (LOF) is a known mechanism of disease (Very Strong) - PS4 - The prevalence of the variant in affected individuals is significantly increased compared with the prevalence in controls [odds ratio = 16.02; 95% confidence interval = (1.45, 176.65); FET 2-ta…	none	Pathogenic for Familial Retinoblastoma	Frame_Shift_Del	DEL	38	13	48381281	48381281	q14.2	T	T		c.1535delT	p.L512fs*7	ENST00000267163.5; NM_000321.2	Het	Jan 28. 2019
SJRB017936	RB	SJ_CAYA	Germline	RB1	Pathogenic	PVS1 - Null variant (nonsense, frameshift, canonical +/-1 or 2 splice sites, initiation codon, copy number loss) in a gene where loss of function (LOF) is a known mechanism of disease (Very Strong) - PVS7 - At least 20 independent somatic observations of the alteration in literature (Very Strong) - PS4 - The prevalence of the variant in affected individuals is significantly increased compared wit…	none	Pathogenic for Familial Retinoblastoma	Nonsense_Mutation	SNP	38	13	48381402	48381402	q14.2	C	C	T	c.1654C>T	p.R552*	ENST00000267163.5; NM_000321.2	Het	Jan 28. 2019
SJRB018828	RB	SJ_CAYA	Germline	RB1	Pathogenic	PVS1 - Null variant (nonsense, frameshift, canonical +/-1 or 2 splice sites, initiation codon, copy number loss) in a gene where loss of function (LOF) is a known mechanism of disease (Very Strong) - PVS7 - At least 20 independent somatic observations of the alteration in literature (Very Strong) - PS4 - The prevalence of the variant in affected individuals is significantly increased compared wit…	none	Pathogenic for Familial Retinoblastoma	Nonsense_Mutation	SNP	38	13	48381402	48381402	q14.2	C	C	T	c.1654C>T	p.R552*	ENST00000267163.5; NM_000321.2	Het	Jan 28. 2019
SJRB019570	RB	SJ_CAYA	Germline	RB1	Pathogenic	PVS1 - Null variant (nonsense, frameshift, canonical +/-1 or 2 splice sites, initiation codon, copy number loss) in a gene where loss of function (LOF) is a known mechanism of disease (Very Strong) - PM2 - Absent from controls (or at extremely low frequency if recessive) in Exome Sequencing Project, 1000 Genomes Project, or gnomAD [In these sources of population frequency data, this variant's fre…	none	Pathogenic for Familial Retinoblastoma	Splice_Site	SNP	38	13	48381445	48381445	q14.2	T	T	G	c.1695+2T>G		ENST00000267163.5; NM_000321.2	Het	Jan 28. 2019
SJRB019574	RB	SJ_CAYA	Germline	RB1	Pathogenic	PVS7 - At least 20 independent somatic observations of the alteration in literature (Very Strong) - PS3 - Well-established in vitro or in vivo functional studies supportive of a damaging effect on the gene or gene product (Strong) - PS4 - The prevalence of the variant in affected individuals is significantly increased compared with the prevalence in controls [odds ratio = 154.62; 95% confidence i…	none	Pathogenic for Familial Retinoblastoma	Missense_Mutation	SNP	38	13	48459708	48459708	q14.2	C	C	T	c.1981C>T	p.R661W	ENST00000267163.5; NM_000321.2	Het	Jan 28. 2019
SJRB043968	RB	SJ_CAYA	Germline	RB1	Pathogenic	PVS1 - Null variant (nonsense, frameshift, canonical +/-1 or 2 splice sites, initiation codon, copy number loss) in a gene where loss of function (LOF) is a known mechanism of disease (Very Strong) - PM2 - Absent from controls (or at extremely low frequency if recessive) in Exome Sequencing Project, 1000 Genomes Project, or gnomAD [In these sources of population frequency data, this variant's fre…	none	Pathogenic for Familial Retinoblastoma	Nonsense_Mutation	SNP	38	13	48459770	48459770	q14.2	G	G	A	c.2043G>A	p.W681*	ENST00000267163.5; NM_000321.2	Het	Jan 28. 2019
SJRB043898	RB	SJ_CAYA	Germline	RB1	Pathogenic	PVS1 - Null variant (nonsense, frameshift, canonical +/-1 or 2 splice sites, initiation codon, copy number loss) in a gene where loss of function (LOF) is a known mechanism of disease (Very Strong) - PS3 - Well-established in vitro or in vivo functional studies supportive of a damaging effect on the gene or gene product (Strong) - PM2 - Absent from controls (or at extremely low frequency if reces…	none	Pathogenic for Familial Retinoblastoma	Splice_Site	SNP	38	13	48463836	48463836	q14.2	G	G	T	c.2211+1G>T		ENST00000267163.5; NM_000321.2	Het	Jan 28. 2019
SJRB043960	RB	SJ_CAYA	Germline	RB1	Pathogenic	PVS1 - Null variant (nonsense, frameshift, canonical +/-1 or 2 splice sites, initiation codon, copy number loss) in a gene where loss of function (LOF) is a known mechanism of disease (Very Strong) - PVS7 - At least 20 independent somatic observations of the alteration in literature (Very Strong) - PS4 - The prevalence of the variant in affected individuals is significantly increased compared wit…	none	Pathogenic for Familial Retinoblastoma	Nonsense_Mutation	SNP	38	13	48465238	48465238	q14.2	C	C	T	c.2359C>T	p.R787*	NM_000321.2; ENST00000267163.5	Het	Jan 28. 2019
SJRB018826	RB	SJ_CAYA	Germline	RB1	Pathogenic	PVS1 - Null variant (nonsense, frameshift, canonical +/-1 or 2 splice sites, initiation codon, copy number loss) in a gene where loss of function (LOF) is a known mechanism of disease (Very Strong) - PM2 - Absent from controls (or at extremely low frequency if recessive) in Exome Sequencing Project, 1000 Genomes Project, or gnomAD [In these sources of population frequency data, this variant's fre…	none	Pathogenic for Familial Retinoblastoma	Nonsense_Mutation	SNP	38	13	48465249	48465249	q14.2	C	C	G	c.2370C>G	p.Y790*	NM_000321.2; ENST00000267163.5	Het	Jan 28. 2019
SJOS017932	OS	SJ_CAYA	Germline	RECQL	Pathogenic	PVS1 - Null variant (nonsense, frameshift, canonical +/-1 or 2 splice sites, initiation codon, copy number loss) in a gene where loss of function (LOF) is a known mechanism of disease (Very Strong) - PM2 - Absent from controls (or at extremely low frequency if recessive) in Exome Sequencing Project, 1000 Genomes Project, or gnomAD [In these sources of population frequency data, this variant's fre…	none	Pathogenic for Hereditary Breast cancer	Nonsense_Mutation	SNP	38	12	21473620	21473620	p12.1	G	G	A	c.1378C>T	p.Q460*	NM_002907.3; ENST00000444129.6; NM_032941.2; ENST00000421138.6	Het	Jan 28. 2019
SJCNS042493	CNS	SJ_CAYA	Germline	RECQL	Pathogenic	PS3 - Well-established in vitro or in vivo functional studies supportive of a damaging effect on the gene or gene product (Strong) - PP3 - Multiple lines of computational evidence support a deleterious effect on the gene or gene product [CADD = 35.0] (Supporting)	none	Pathogenic for Hereditary Breast cancer	Missense_Mutation	SNP	38	12	21473635	21473635	p12.1	G	G	A	c.1363C>T	p.R455C	NM_002907.3; ENST00000444129.6; NM_032941.2; ENST00000421138.6	Het	Jan 28. 2019
SJOS018816	OS	SJ_CAYA	Germline	RECQL	Pathogenic	PVS1 - Null variant (nonsense, frameshift, canonical +/-1 or 2 splice sites, initiation codon, copy number loss) in a gene where loss of function (LOF) is a known mechanism of disease (Very Strong) - PP3 - Multiple lines of computational evidence support a deleterious effect on the gene or gene product [CADD = 44.0] (Supporting)	none	Pathogenic for Hereditary Breast cancer	Nonsense_Mutation	SNP	38	12	21474977	21474977	p12.1	G	G	A	c.1219C>T	p.R407*	NM_002907.3; ENST00000444129.6; NM_032941.2; ENST00000421138.6	Het	Jan 28. 2019
SJCNS018581	CNS	SJ_CAYA	Germline	RET	Likely Pathogenic	PM1 - Located in a critical and well-established functional domain (S_TKc) without benign variation (Moderate) - PM2 - Absent from controls (or at extremely low frequency if recessive) in Exome Sequencing Project, 1000 Genomes Project, or gnomAD [In these sources of population frequency data, this variant's frequency is 0% or <= 0.001%] (Moderate) - PM5 - Novel missense change at an amino acid re…	none	Likely Pathogenic for Multiple Endocrine Neoplasia Type 2	Missense_Mutation	SNP	38	10	43119668	43119668	q11.21	C	C	T	c.1290-34C>T; c.1768C>T; c.2530C>T	p.R590W; p.R844W	ENST00000355710.7; NM_020975.5; NM_001355216.1; ENST00000615310.4; NM_020630.5; ENST00000340058.5	Het	Jan 28. 2019
SJCNS018593	CNS	SJ_CAYA	Germline	SDHA	Likely Pathogenic	PM1 - Located in a critical and well-established functional domain (NADB_Rossmann) without benign variation (Moderate) - PM2 - Absent from controls (or at extremely low frequency if recessive) in Exome Sequencing Project, 1000 Genomes Project, or gnomAD [In these sources of population frequency data, this variant's frequency falls below the max recessive frequency (0.45%) expected for this phenot…	none	Pathogenic for Leigh Syndrome	Missense_Mutation	SNP	38	5	235194	235194	p15.33	C	C	G	c.971C>G; c.1115C>G; c.680C>G	p.P227R; p.P372R; p.P324R	ENST00000510361.5; ENST00000264932.10; NM_004168.3; ENST00000617470.4; NM_001294332.1; ENST00000504309.5; NM_001330758.1	Het	Jan 28. 2019
SJNBL006050	NBL	SJ_CAYA	Germline	SDHA	Pathogenic	PVS1 - Null variant (nonsense, frameshift, canonical +/-1 or 2 splice sites, initiation codon, copy number loss) in a gene where loss of function (LOF) is a known mechanism of disease (Very Strong) - PS4 - The prevalence of the variant in affected individuals is significantly increased compared with the prevalence in controls [odds ratio = 31.48; 95% confidence interval = (8.87, 111.70); FET 2-ta…	none	Pathogenic for Leigh Syndrome	Nonsense_Mutation	SNP	38	5	240459	240459	p15.33	C	C	T	c.1390C>T; c.1099C>T; c.1534C>T	p.R464*; p.R512*; p.R367*	ENST00000510361.5; ENST00000264932.10; NM_004168.3; ENST00000617470.4; NM_001294332.1; ENST00000504309.5; NM_001330758.1	Het	Jan 28. 2019
SJNBL042062	NBL	SJ_CAYA	Germline	SDHB	Likely Pathogenic	PS4 - The prevalence of the variant in affected individuals is significantly increased compared with the prevalence in controls [odds ratio = 78.18; 95% confidence interval = (18.68, 327.30); FET 2-tail p-value < 0.0001; affected individual count = 5] (Strong) - PM1 - Located in a mutational hot spot and in a critical and well-established functional domain (fer2) without benign variation (Moderat…	none	Likely Pathogenic for Hereditary Paraganglioma-pheochromocytoma Syndrome	Missense_Mutation	SNP	38	1	17033077	17033077	p36.13	C	C	T	c.269G>A	p.R90Q	ENST00000375499.7; NM_003000.2	Het	Jan 28. 2019
SJNBL018745	NBL	SJ_CAYA	Germline	SMARCA4	Pathogenic	PVS1 - Null variant (nonsense, frameshift, canonical +/-1 or 2 splice sites, initiation codon, copy number loss) in a gene where loss of function (LOF) is a known mechanism of disease (Very Strong) - PM2 - Absent from controls (or at extremely low frequency if recessive) in Exome Sequencing Project, 1000 Genomes Project, or gnomAD [In these sources of population frequency data, this variant's fre…	none	Pathogenic for Coffin-Siris Syndrome	Nonsense_Mutation	SNP	38	19	10986326	10986326	p13.2	C	C	T	c.493C>T	p.Q165*	ENST00000646693.1; NM_003072.3; NM_001128848.1; NM_001128846.1; NM_001128847.1; ENST00000444061.8; ENST00000647230.1; ENST00000413806.7; NM_001128849.1; ENST00000541122.6; ENST00000646484.1; ENST00000450717.7; ENST00000429416.8; ENST00000642726.1; NM_001128845.1; ENST00000590574.6; ENST00000645460.1; ENST00000642628.1; ENST00000344626.9; ENST00000646510.1; ENST00000589677.5; ENST00000643549.1; NM…	Het	Jan 28. 2019
SJRHB060	RHB	SJ_CAYA	Germline	SMARCA4	Pathogenic	PVS1 - Null variant (nonsense, frameshift, canonical +/-1 or 2 splice sites, initiation codon, copy number loss) in a gene where loss of function (LOF) is a known mechanism of disease (Very Strong) - PM2 - Absent from controls (or at extremely low frequency if recessive) in Exome Sequencing Project, 1000 Genomes Project, or gnomAD [In these sources of population frequency data, this variant's fre…	none	Pathogenic for Coffin-Siris Syndrome	Splice_Site	SNP	38	19	11021724	11021724	p13.2	G	G	T	c.2617-1G>T; c.2809-1G>T		ENST00000646693.1; NM_003072.3; NM_001128848.1; NM_001128846.1; NM_001128847.1; ENST00000444061.8; ENST00000647230.1; ENST00000413806.7; NM_001128849.1; ENST00000541122.6; ENST00000646484.1; ENST00000450717.7; ENST00000429416.8; ENST00000642726.1; NM_001128845.1; ENST00000590574.6; ENST00000645460.1; ENST00000642628.1; ENST00000344626.9; ENST00000589677.5; ENST00000646510.1; ENST00000643549.1; NM…	Het	Jan 28. 2019
SJCNS019127	CNS	SJ_CAYA	Germline	SUFU	Pathogenic	PVS1 - Null variant (nonsense, frameshift, canonical +/-1 or 2 splice sites, initiation codon, copy number loss) in a gene where loss of function (LOF) is a known mechanism of disease (Very Strong) - PM2 - Absent from controls (or at extremely low frequency if recessive) in Exome Sequencing Project, 1000 Genomes Project, or gnomAD [In these sources of population frequency data, this variant's fre…	none	Pathogenic for Basal Cell Nevous Syndrome	Nonsense_Mutation	SNP	38	10	102509250	102509250	q24.32	G	G	A	c.264G>A	p.W88*	ENST00000369902.7; NM_016169.3; ENST00000369899.6; ENST00000423559.2; NM_001178133.1	Het	Jan 28. 2019
CCF12237	OS	CCF_CAYA	Germline	TP53	Pathogenic	PVS1 - Null variant (nonsense, frameshift, canonical +/-1 or 2 splice sites, initiation codon, copy number loss) in a gene where loss of function (LOF) is a known mechanism of disease (Very Strong) - PVS7 - At least 20 independent somatic observations of the alteration in literature (Very Strong) - PS3 - Well-established in vitro or in vivo functional studies supportive of a damaging effect on th…	none	Pathogenic for Li-Fraumeni syndrome	Nonsense_Mutation	SNP	37	17	7577022	7577022	p13.1	G	G	A	c.782+477C>T; c.799C>T; c.520C>T; c.883C>T; c.916C>T; c.439C>T	p.R147*; p.R174*; p.R295*; p.R306*; p.R267*	ENST00000359597.8; NM_001126115.1; ENST00000610623.4; NM_001126113.2; ENST00000610538.4; NM_001126114.2; ENST00000620739.4; NM_000546.5; NM_001126117.1; NM_001276699.1; NM_001126116.1; NM_001276697.1; NM_001276698.1; ENST00000420246.6; ENST00000615910.4; ENST00000610292.4; ENST00000413465.6; NM_001276696.1; ENST00000269305.8; ENST00000619186.4; ENST00000622645.4; ENST00000617185.4; NM_001276695.1…	Het	Jan 28. 2019
SJACT024	ACT	SJ_CAYA	Germline	TP53	Pathogenic	- PVS1 - Null variant (nonsense, frameshift, canonical +/-1 or 2 splice sites, initiation codon, copy number loss) in a gene where loss of function (LOF) is a known mechanism of disease (Very Strong) - PS3 - Well-established in vitro or in vivo functional studies supportive of a damaging effect on the gene or gene product (Strong) - PS4 - The prevalence of the variant in affected individuals is s…	- none	Pathogenic for Li-Fraumeni syndrome	Splice_Site	SNP	38	17	7669692	7669692	p13.1	T	T	C	c.1101-2A>G; c.*208-2A>G; c.624-2A>G; c.984-2A>G; c.1068-2A>G; c.994-3448A>G; c.782+4489A>G; c.705-2A>G; c.*120-2A>G		ENST00000610623.4; NM_001126115.1; ENST00000359597.8; NM_001126113.2; ENST00000610538.4; NM_001126114.2; ENST00000620739.4; NM_000546.5; NM_001126117.1; NM_001276699.1; NM_001126116.1; NM_001276697.1; NM_001276698.1; ENST00000615910.4; ENST00000420246.6; ENST00000610292.4; ENST00000413465.6; NM_001276696.1; ENST00000269305.8; ENST00000619186.4; ENST00000622645.4; ENST00000617185.4; NM_001276695.1…	Het	Jan 28. 2019
SJACT025	ACT	SJ_CAYA	Germline	TP53	Pathogenic	- PVS1 - Null variant (nonsense, frameshift, canonical +/-1 or 2 splice sites, initiation codon, copy number loss) in a gene where loss of function (LOF) is a known mechanism of disease (Very Strong) - PM2 - Absent from controls (or at extremely low frequency if recessive) in Exome Sequencing Project, 1000 Genomes Project, or gnomAD [In these sources of population frequency data, this variant's f…	- none	Pathogenic for Li-Fraumeni syndrome	Frame_Shift_Ins	INS	38	17	7673595	7673596	p13.1			T	c.932dupA; c.899dupA; c.455dupA; c.782+585dupA; c.536dupA; c.815dupA	p.N152fs*25; p.N152fs*26; p.N272fs?; p.N272fs*25; p.N272fs*26; p.N179fs*25; p.N179fs*26; p.N300fs*26; p.N179fs?; p.N311fs*26; p.N311fs*25; p.N311fs?; p.N152fs?	ENST00000610623.4; NM_001126115.1; ENST00000359597.8; NM_001126113.2; ENST00000610538.4; NM_001126114.2; ENST00000620739.4; NM_000546.5; NM_001126117.1; NM_001276699.1; NM_001126116.1; NM_001276697.1; NM_001276698.1; ENST00000420246.6; ENST00000615910.4; ENST00000610292.4; ENST00000413465.6; NM_001276696.1; ENST00000269305.8; ENST00000619186.4; ENST00000622645.4; ENST00000617185.4; NM_001276695.1…	Het	Jan 28. 2019
SJACT013	ACT	SJ_CAYA	Germline	TP53	Pathogenic	- PVS7 - At least 20 independent somatic observations of the alteration in literature (Very Strong) - PS3 - Well-established in vitro or in vivo functional studies supportive of a damaging effect on the gene or gene product (Strong) - PS4 - The prevalence of the variant in affected individuals is significantly increased compared with the prevalence in controls [odds ratio = 39.87; 95% confidence …	BS3 - Well-established in vitro or in vivo functional studies show no damaging effect on protein function or splicing (Strong) - BP5 - Variant found in a case with an alternate molecular basis for disease (Supporting)	Pathogenic for Li-Fraumeni syndrome	Missense_Mutation	SNP	38	17	7673823	7673823	p13.1	C	C	T	c.680G>A; c.782+358G>A; c.797G>A; c.401G>A; c.320G>A; c.764G>A	p.G134E; p.G255E; p.G227E; p.G266E; p.G107E	ENST00000359597.8; NM_001126115.1; ENST00000610623.4; NM_001126113.2; ENST00000610538.4; NM_001126114.2; ENST00000620739.4; NM_000546.5; NM_001126117.1; NM_001276699.1; NM_001126116.1; NM_001276697.1; NM_001276698.1; ENST00000615910.4; ENST00000420246.6; ENST00000610292.4; ENST00000413465.6; NM_001276696.1; ENST00000269305.8; ENST00000619186.4; ENST00000622645.4; ENST00000617185.4; NM_001276695.1…	Het	Jan 28. 2019
SJRHB039	RHB	SJ_CAYA	Germline	TP53	Pathogenic	- PVS7 - At least 20 independent somatic observations of the alteration in literature (Very Strong) - PS2 - De novo (both maternity and paternity confirmed) in a patient with the disease and no family history (Strong) - PS3 - Well-established in vitro or in vivo functional studies supportive of a damaging effect on the gene or gene product (Strong) - PS4 - The prevalence of the variant in affecte…	- BS3 - Well-established in vitro or in vivo functional studies show no damaging effect on protein function or splicing (Strong) - BP2 - Observed in trans with a pathogenic variant for a dominant disorder (Supporting) - BP5 - Variant found in a case with an alternate molecular basis for disease (Supporting)	Pathogenic for Li-Fraumeni syndrome	Missense_Mutation	SNP	38	17	7674221	7674221	p13.1	G	G	A	c.709C>T; c.625C>T; c.346C>T; c.265C>T; c.742C>T	p.R209W; p.R116W; p.R237W; p.R248W; p.R89W	ENST00000610623.4; NM_001126115.1; ENST00000359597.8; NM_001126113.2; NM_001126114.2; ENST00000610538.4; ENST00000620739.4; NM_000546.5; NM_001126117.1; NM_001276699.1; NM_001126116.1; NM_001276697.1; NM_001276698.1; ENST00000615910.4; ENST00000420246.6; ENST00000610292.4; ENST00000413465.6; NM_001276696.1; ENST00000269305.8; ENST00000619186.4; ENST00000622645.4; ENST00000617185.4; NM_001276695.1…	Het	Jan 28. 2019
SJACT018	ACT	SJ_CAYA	Germline	TP53	Pathogenic	- PVS7 - At least 20 independent somatic observations of the alteration in literature (Very Strong) - PM1 - Located in a mutational hot spot and in a critical and well-established functional domain (P53) without benign variation (Moderate) - PM2 - Absent from controls (or at extremely low frequency if recessive) in Exome Sequencing Project, 1000 Genomes Project, or gnomAD [In these sources of pop…	- none	Pathogenic for Li-Fraumeni syndrome	Missense_Mutation	SNP	38	17	7674879	7674879	p13.1	C	C	T	c.256G>A; c.652G>A; c.619G>A; c.535G>A; c.175G>A	p.V207M; p.V59M; p.V218M; p.V86M; p.V179M	ENST00000359597.8; NM_001126115.1; ENST00000610623.4; NM_001126113.2; ENST00000610538.4; NM_001126114.2; ENST00000620739.4; NM_000546.5; NM_001126117.1; NM_001276699.1; NM_001126116.1; NM_001276697.1; NM_001276698.1; ENST00000610292.4; ENST00000615910.4; ENST00000420246.6; ENST00000413465.6; NM_001276696.1; ENST00000269305.8; ENST00000619186.4; ENST00000622645.4; ENST00000617185.4; NM_001276695.1…	Het	Jan 28. 2019
SJACT010	ACT	SJ_CAYA	Germline	TP53	Pathogenic	- PVS1 - Null variant (nonsense, frameshift, canonical +/-1 or 2 splice sites, initiation codon, copy number loss) in a gene where loss of function (LOF) is a known mechanism of disease (Very Strong) - PVS7 - At least 20 independent somatic observations of the alteration in literature (Very Strong) - PS2 - De novo (both maternity and paternity confirmed) in a patient with the disease and no famil…	BS3 - Well-established in vitro or in vivo functional studies show no damaging effect on protein function or splicing (Strong)	Pathogenic for Li-Fraumeni syndrome	Nonsense_Mutation	SNP	38	17	7674945	7674945	p13.1	G	G	A	c.109C>T; c.586C>T; c.469C>T; c.190C>T; c.553C>T	p.R185*; p.R64*; p.R157*; p.R196*; p.R37*	ENST00000359597.8; NM_001126115.1; ENST00000610623.4; NM_001126113.2; ENST00000610538.4; NM_001126114.2; ENST00000620739.4; NM_000546.5; NM_001126117.1; NM_001276699.1; NM_001126116.1; NM_001276697.1; NM_001276698.1; ENST00000610292.4; ENST00000615910.4; ENST00000420246.6; ENST00000413465.6; NM_001276696.1; ENST00000269305.8; ENST00000619186.4; ENST00000622645.4; ENST00000617185.4; NM_001276695.1…	Het	Jan 28. 2019
SJNBL019418	NBL	SJ_CAYA	Germline	TP53	Pathogenic	- PA3 - Alteration may confer resistance to an approved drug (Standalone) - PVS7 - At least 20 independent somatic observations of the alteration in literature (Very Strong) - PS2 - De novo (both maternity and paternity confirmed) in a patient with the disease and no family history (Strong) - PS3 - Well-established in vitro or in vivo functional studies supportive of a damaging effect on the gene…	- BS3 - Well-established in vitro or in vivo functional studies show no damaging effect on protein function or splicing (Strong) - BP2 - Observed in cis or trans with a pathogenic variant (phase unknown) for a dominant disorder (Supporting) - BP5 - Variant found in a case with an alternate molecular basis for disease (Supporting)	Pathogenic for Li-Fraumeni syndrome	Missense_Mutation	SNP	38	17	7675088	7675088	p13.1	C	C	T	c.491G>A; c.47G>A; c.524G>A; c.128G>A; c.407G>A	p.R43H; p.R136H; p.R164H; p.R16H; p.R175H	ENST00000610623.4; NM_001126115.1; ENST00000359597.8; NM_001126113.2; ENST00000610538.4; NM_001126114.2; ENST00000620739.4; NM_000546.5; NM_001126117.1; NM_001276699.1; NM_001126116.1; NM_001276697.1; NM_001276698.1; ENST00000615910.4; ENST00000420246.6; ENST00000610292.4; ENST00000413465.6; NM_001276696.1; ENST00000619186.4; ENST00000269305.8; ENST00000622645.4; ENST00000617185.4; NM_001276695.1…	Het	Jan 28. 2019
SJACT015	ACT	SJ_CAYA	Germline	TP53	Pathogenic	- PVS7 - At least 20 independent somatic observations of the alteration in literature (Very Strong) - PS3 - Well-established in vitro or in vivo functional studies supportive of a damaging effect on the gene or gene product (Strong) - PS4 - The prevalence of the variant in affected individuals is significantly increased compared with the prevalence in controls [odds ratio = 145.90; 95% confidence…	- BS3 - Well-established in vitro or in vivo functional studies show no damaging effect on protein function or splicing (Strong) - BP2 - Observed in cis or trans with a pathogenic variant (phase unknown) for a dominant disorder (Supporting)	Pathogenic for Li-Fraumeni syndrome	Missense_Mutation	SNP	38	17	7675143	7675143	p13.1	C	C	A	c.352G>T; c.436G>T; c.73G>T; c.469G>T; c.-9G>T	p.V157F; p.V146F; p.V25F; p.V118F	ENST00000445888.6; NM_001126115.1; ENST00000359597.8; NM_001126113.2; ENST00000610538.4; NM_001126114.2; ENST00000620739.4; NM_000546.5; NM_001126117.1; NM_001276699.1; NM_001126116.1; NM_001276697.1; NM_001276698.1; ENST00000615910.4; ENST00000610292.4; ENST00000420246.6; ENST00000413465.6; NM_001276696.1; ENST00000619186.4; ENST00000269305.8; ENST00000622645.4; ENST00000617185.4; NM_001276695.1…	Het	Jan 28. 2019
SJACT014	ACT	SJ_CAYA	Germline	TP53	Pathogenic	- PVS1 - Null variant (nonsense, frameshift, canonical +/-1 or 2 splice sites, initiation codon, copy number loss) in a gene where loss of function (LOF) is a known mechanism of disease (Very Strong) - PVS7 - At least 20 independent somatic observations of the alteration in literature (Very Strong) - PS2 - De novo (both maternity and paternity confirmed) in a patient with the disease and no famil…	- none	Pathogenic for Li-Fraumeni syndrome	Splice_Site	SNP	38	17	7675993	7675993	p13.1	C	C	T	c.258+1G>A; c.340+32G>A; c.-859G>A; c.375+1G>A; c.-778G>A		ENST00000359597.8; NM_001126115.1; ENST00000610623.4; NM_001126113.2; ENST00000610538.4; NM_001126114.2; ENST00000620739.4; NM_001126117.1; NM_000546.5; NM_001276699.1; NM_001126116.1; NM_001276697.1; NM_001276698.1; ENST00000420246.6; ENST00000615910.4; ENST00000413465.6; ENST00000610292.4; NM_001276696.1; ENST00000269305.8; ENST00000619186.4; ENST00000622645.4; ENST00000617185.4; ENST0000050493…	Het	Jan 28. 2019
SJRB019571	RB	SJ_CAYA	Germline	TSHR	Pathogenic	PS3 - Well-established in vitro or in vivo functional studies supportive of a damaging effect on the gene or gene product (Strong) - PM1 - Located in a mutational hot spot (Moderate) - PP3 - Multiple lines of computational evidence support a deleterious effect on the gene or gene product [CADD = 28.5] (Supporting)	BP2 - Observed in trans with a pathogenic variant for a dominant disorder (Supporting)	Likely pathogenic for Autosomal Dominant Nonautoimmune Hyperthyroidism	Missense_Mutation	SNP	38	14	81143265	81143265	q31.1	G	G	A	c.1207G>A; n.495+21928C>T; n.305+21928C>T	p.D403N	ENST00000298171.6; NM_000369.2; ENST00000646928.1; ENST00000646052.1; ENST00000541158.6	Het	Jan 28. 2019
SJRB041658	RB	SJ_CAYA	Germline	UROD	Likely Pathogenic	PS4 - The prevalence of the variant in affected individuals is significantly increased compared with the prevalence in controls [odds ratio = 21.86; 95% confidence interval = (6.71, 71.23); FET 2-tail p-value = 4.572E-4; affected individual count = 3; Note: Small number of affected individuals with variant.] (Strong) - PM1 - Located in a critical and well-established functional domain (URO-D_CIMS…	none	Likely pathogenic for Familial Porphyria Cutanea Tarda	Missense_Mutation	SNP	38	1	45014547	45014547	p34.1	C	C	T	c.637-189C>T; n.928C>T; c.745C>T	p.R249W	ENST00000636293.1; NR_036510.1; ENST00000636836.1; ENST00000246337.8; NM_000374.4	Het	Jan 28. 2019
SJWLM042770	WLM	SJ_CAYA	Germline	WT1	Pathogenic	PVS1 - Null variant (nonsense, frameshift, canonical +/-1 or 2 splice sites, initiation codon, copy number loss) in a gene where loss of function (LOF) is a known mechanism of disease (Very Strong) - PM2 - Absent from controls (or at extremely low frequency if recessive) in Exome Sequencing Project, 1000 Genomes Project, or gnomAD [In these sources of population frequency data, this variant's fre…	none	Pathogenic for Wilms Tumor	Frame_Shift_Ins	INS	38	11	32396281	32396282	p13			T	c.1224dupA; c.537dupA; c.588dupA; c.1239dupA; c.1188dupA; c.1173dupA	p.Q197fs*10; p.Q409fs*10; p.Q392fs*10; p.Q414fs*10; p.Q397fs*10; p.Q180fs*10	NM_024426.5; NM_001198551.1; NM_000378.5; NM_024424.4; ENST00000530998.5; NM_001198552.1; ENST00000332351.7; ENST00000452863.7; ENST00000379079.6; ENST00000448076.7	Het	Jan 28. 2019
SJWLM019664	WLM	SJ_CAYA	Germline	WT1	Pathogenic	PVS1 - Null variant (nonsense, frameshift, canonical +/-1 or 2 splice sites, initiation codon, copy number loss) in a gene where loss of function (LOF) is a known mechanism of disease (Very Strong) - PVS7 - At least 20 independent somatic observations of the alteration in literature (Very Strong) - PS4 - The prevalence of the variant in affected individuals is significantly increased compared wit…	none	Pathogenic for Wilms Tumor	Nonsense_Mutation	SNP	38	11	32396401	32396401	p13	G	G	A	c.1105C>T; c.418C>T; c.1120C>T; c.1069C>T; c.1054C>T; c.469C>T	p.R140*; p.R157*; p.R374*; p.R352*; p.R369*; p.R357*	NM_024426.5; NM_001198551.1; NM_000378.5; NM_024424.4; ENST00000530998.5; NM_001198552.1; ENST00000332351.7; ENST00000452863.7; ENST00000379079.6; ENST00000448076.7	Het	Jan 28. 2019
SJWLM018894	WLM	SJ_CAYA	Germline	WT1	Pathogenic	PVS1 - Null variant (nonsense, frameshift, canonical +/-1 or 2 splice sites, initiation codon, copy number loss) in a gene where loss of function (LOF) is a known mechanism of disease (Very Strong) - PM2 - Absent from controls (or at extremely low frequency if recessive) in Exome Sequencing Project, 1000 Genomes Project, or gnomAD [In these sources of population frequency data, this variant's fre…	none	Pathogenic for Wilms Tumor	Nonsense_Mutation	SNP	38	11	32428554	32428554	p13	G	G	A	c.727C>T; c.76C>T; c.712C>T	p.Q238*; p.Q243*; p.Q26*	NM_024426.5; NM_000378.5; NM_001198551.1; NM_024424.4; ENST00000530998.5; NM_001198552.1; ENST00000332351.7; ENST00000452863.7; ENST00000379079.6; ENST00000448076.7	Het	Jan 28. 2019
							Pathogenic for non-cancerous diseases/syndromes
