# Supplementary material for: Comprehensive germline genomic profiles of children, adolescents and young adults with solid tumors
Source: Nat Commun. 2020 May 5;11:2206. doi: 10.1038/s41467-020-16067-1 (PMC7200683; doi:10.1038/s41467-020-16067-1)
Supplement: Supplementary file 10 — Supplementary Data 7 [file 41467_2020_16067_MOESM10_ESM.xlsx]

## Sheet: Supplementary Data 7
Supplementary Data 7 Prioritized variants detected in autosomal-recessive known cancer predisposing genes.
Patient_ID	Tumor_types	Project	Hugo_Symbol	Cancer_Predisposition	Variant_Classification	Variant_Type	NCBI_Build	Chromosome	Start_Position	End_position	Cytoband	Reference_Allele	Sample_Allele1	Sample_Allele2	Nucleotide_change	Protein_Change	Transcript	Mutation_Status	Genotype	Regulatory_Site	Transcriptional_Regulator	SIFT_Function_Prediction	SIFT_Score	PolyPhen-2_Function_Prediction	CADD_Score	Conservation_phyloP_p-value	dbSNP_ID	1000_Genomes_Frequency	NHLBI_ESP_Frequency	NHLBI_ESP_African_Frequency	NHLBI_ESP_European_Frequency	ExAC_Frequency	ExAC_East_Asian_Frequency	ExAC_South_Asian_Frequency	ExAC_African_Frequency	ExAC_European_Frequency	ExAC_Latino_Frequency	ExAC_Homozygous_Count	gnomAD_Frequency	gnomAD_East_Asian_Frequency	gnomAD_South_Asian_Frequency	gnomAD_African_Frequency	gnomAD_European_Frequency	gnomAD_Latino_Frequency	gnomAD_Jewish_Frequency	gnomAD_Homozygous_Count	HGMD	CentoMD	OMIM_Gene
SJEWS019197	EWS	SJ_CAYA	ABCB11	Known Cancer Predisposing Gene (KCPG)	Missense_Mutation	SNP	38	2	168927317	168927317	q31.1	G	G	A	c.3457C>T	p.R1153C	NM_003742.4; ENST00000263817.6	Germline	Het			Damaging	0	Probably Damaging	31		72549395					0.002	0	0	0	0.003	0	0	0.001	0	0	0.004	0.001	0	0	0	CM980251 (DM)
SJNBL019403	NBL	SJ_CAYA	ABCB11	Known Cancer Predisposing Gene (KCPG)	Missense_Mutation	SNP	38	2	168990819	168990819	q31.1	T	T	C	c.890A>G	p.E297G	NM_003742.4; ENST00000263817.6	Germline	Het			Damaging	0	Probably Damaging	32	7.8e-06	11568372					0.031	0	0	0.041	0.045	0	0	0.023	0	0	0.012	0.037	0.003	0	0	CM980245 (DM)		603201
SJRHB042762	RHB	SJ_CAYA	ABCB11	Known Cancer Predisposing Gene (KCPG)	Frame_Shift_Del	DEL	38	2	168923643	168923643	q31.1	G	G		c.3945delC	p.T1316fs?	NM_003742.4; ENST00000263817.6	Germline	Het						31		886043366												0	0	0	0	0.001	0	0	0
SJWLM019697	WLM	SJ_CAYA	ABCB11	Known Cancer Predisposing Gene (KCPG)	Splice_Site	SNP	38	2	168990800	168990800	q31.1	C	C	T	c.908+1G>A		NM_003742.4; ENST00000263817.6	Germline	Het	Splice Site Loss					27.8	8.04e-07	147649016	0.04				0.002	0	0	0	0.003	0	0	0.001	0	0	0.004	0.002	0	0	0	CS081859 (DM)
SJRHB042506	RHB	SJ_CAYA	ABCB11	Known Cancer Predisposing Gene (KCPG)	Missense_Mutation	SNP	38	2	168924753	168924753	q31.1	C	C	G	c.3669G>C	p.E1223D	NM_003742.4; ENST00000263817.6	Germline	Het			Damaging	0	Benign	23.8		199649780		0.042	0	0.061	0.003	0	0	0	0.005	0	0	0.003	0	0	0	0.005	0	0	0	CM092752 (DM)
SJGCT019230	GCT	SJ_CAYA	BLM	Known Cancer Predisposing Gene (KCPG)	Nonsense_Mutation	SNP	38	15	90798260	90798260	q26.1	C	C	A	c.3281C>A; c.2156C>A	p.S719*; p.S1094*	ENST00000560509.5; NM_000057.3; ENST00000355112.7; NM_001287247.1; NM_001287246.1; NM_001287248.1	Germline	Het						39		1472603091
SJRB041665	RB	SJ_CAYA	BLM	Known Cancer Predisposing Gene (KCPG)	Nonsense_Mutation	SNP	38	15	90765319	90765319	q26.1	C	C	T	c.973C>T; c.2098C>T	p.Q325*; p.Q700*	ENST00000560509.5; NM_000057.3; ENST00000355112.7; NM_001287247.1; NM_001287246.1; NM_001287248.1	Germline	Het						41	2.52e-06	367543028					0.002	0	0	0	0.003	0	0	0.001	0	0	0	0.002	0	0	0	CM973008 (DM)
SJNBL159	NBL	SJ_CAYA	BUB1B	Known Cancer Predisposing Gene (KCPG)	Nonsense_Mutation	SNP	38	15	40170637	40170637	q15.1	C	C	T	c.340C>T; c.382C>T	p.R128*; p.R114*	ENST00000287598.10; ENST00000412359.7; NM_001211.5	Germline	Het						36		769350713					0.002	0	0.006	0	0.003	0	0	0.002	0	0.003	0	0.002	0	0	0
SJNBL018736	NBL	SJ_CAYA	BUB1B	Known Cancer Predisposing Gene (KCPG)	Missense_Mutation	SNP	38	15	40165124	40165124	q15.1	G	G	A	c.107G>A	p.R36Q	ENST00000287598.10; ENST00000412359.7; NM_001211.5	Germline	Het					Probably Damaging	35	3e-06	534297115	0.02				0.002	0	0	0.01	0.001	0	0	0.001	0.005	0.003	0.004	0.001	0	0	0	CM060205 (DM)
SJACT024	ACT	SJ_CAYA	CFTR	Known Cancer Predisposing Gene (KCPG)	Missense_Mutation	SNP	38	7	117559629	117559629	q31.2	G	G	A	c.1558G>A; n.221+1104C>T	p.V520I	ENST00000003084.10; NR_149084.1; NM_000492.3	Germline	Het					Benign	24.2	7.91e-05	77646904	0.1	0.023	0.068	0	0.016	0.081	0.006	0.048	0.001	0.043	0	0.014	0.085	0.006	0.029	0.001	0.029	0	0	CM941976 (DM)
SJCNS010133	CNS	SJ_CAYA	CFTR	Known Cancer Predisposing Gene (KCPG)	Missense_Mutation	SNP	38	7	117548758	117548758	q31.2	G	G	T	n.222-6219C>A; c.1327G>T	p.D443Y	ENST00000003084.10; NR_149084.1; NM_000492.3	Germline	Het					Possibly Damaging	26		147422190	0.02	0.031	0.045	0.023	0.027	0	0	0.012	0.036	0.042	0	0.025	0	0	0.004	0.038	0.027	0	0	CM970275 (DM)
SJCNS018576	CNS	SJ_CAYA	CFTR	Known Cancer Predisposing Gene (KCPG)	Splice_Site	SNP	38	7	117531117	117531117	q31.2	A	A	G	c.489+3A>G		ENST00000003084.10; NM_000492.3	Germline	Het	Splice Site Loss					16.72	2.9e-05	377729736		0.015	0	0.023	0.035	0	0	0.011	0.053	0.034	0	0.021	0	0	0.004	0.031	0.027	0	0	CS002122 (DM)
SJCNS019164	CNS	SJ_CAYA	CFTR	Known Cancer Predisposing Gene (KCPG)	Nonsense_Mutation	SNP	38	7	117627537	117627537	q31.2	C	C	T	c.3484C>T; n.66-11197G>A	p.R1162*	ENST00000003084.10; ENST00000456270.1; NM_000492.3	Germline	Het						46		74767530		0.008	0	0.012	0.005	0	0.012	0	0.005	0	0	0.005	0	0.023	0	0.005	0	0	0	CM910074 (DM)		602421
SJCNS041035	CNS	SJ_CAYA	CFTR	Known Cancer Predisposing Gene (KCPG)	Missense_Mutation	SNP	38	7	117611646	117611646	q31.2	G	G	A	c.3205G>A; n.177+4583C>T	p.G1069R	ENST00000003084.10; ENST00000456270.1; NM_000492.3	Germline	Het					Benign	18.91	0.0003475	200321110	0.04	0.054	0	0.081	0.023	0.082	0.012	0	0.023	0.009	0	0.026	0.111	0.016	0	0.026	0.018	0	0	CM940270 (DM)
SJCNS041918	CNS	SJ_CAYA	CFTR	Known Cancer Predisposing Gene (KCPG)	Missense_Mutation	SNP	38	7	117652877	117652877	q31.2	C	C	G	c.3909C>G	p.N1303K	ENST00000003084.10; NM_000492.3	Germline	Het			Damaging	0	Probably Damaging	27.9		80034486	0.02	0.023	0	0.035	0.015	0	0.006	0	0.019	0.017	0	0.013	0	0.003	0	0.013	0.018	0.069	0	CM910076 (DM)		602421
SJCNS042711	CNS	SJ_CAYA	CFTR	Known Cancer Predisposing Gene (KCPG)	Missense_Mutation	SNP	38	7	117535285	117535285	q31.2	T	T	G	c.617T>G	p.L206W	ENST00000003084.10; NM_000492.3	Germline	Het					Probably Damaging	24.8	9.12e-06	121908752		0.023	0.023	0.023	0.022	0	0	0	0.029	0.052	0	0.018	0	0	0.004	0.019	0.055	0	0	CM930102 (DM)		602421
SJCNS043951	CNS	SJ_CAYA	CFTR	Known Cancer Predisposing Gene (KCPG)	Nonsense_Mutation	SNP	38	7	117587778	117587778	q31.2	G	G	T	c.1624G>T; n.-1362C>A	p.G542*	ENST00000003084.10; ENST00000448200.1; NM_000492.3	Germline	Het						39	0.002636	113993959		0.138	0.045	0.186	0.026	0	0	0.01	0.037	0.035	0	0.035	0	0	0.004	0.033	0.085	0.148	0	CM900049 (DM)		602421
SJEWS018624	EWS	SJ_CAYA	CFTR	Known Cancer Predisposing Gene (KCPG)	Missense_Mutation	SNP	38	7	117603644	117603644	q31.2	G	G	A	c.2770G>A	p.D924N	ENST00000003084.10; NM_000492.3	Germline	Het					Probably Damaging	24.6	6.08e-07	201759207					0.007	0	0	0.01	0.011	0	0	0.009	0.011	0.003	0.004	0.012	0.003	0	0	CM074093 (DM); CS181651 (DM)
SJEWS019216	EWS	SJ_CAYA	CFTR	Known Cancer Predisposing Gene (KCPG)	Missense_Mutation	SNP	38	7	117559471	117559471	q31.2	T	T	C	n.221+1262A>G; c.1400T>C	p.L467P	ENST00000003084.10; NR_149084.1; NM_000492.3	Germline	Het					Probably Damaging	28.8	1.8e-05	139573311		0.023	0.023	0.023	0.001	0	0	0.01	0	0	0	0.001	0	0	0.012	0	0	0	0	CM107799 (DM)
SJEWS019771	EWS	SJ_CAYA	CFTR	Known Cancer Predisposing Gene (KCPG)	Frame_Shift_Ins	INS	38	7	117592212	117592213	q31.2			A	c.2052dupA	p.Q685fs*4	ENST00000003084.10; NM_000492.3	Germline	Het						23.8		121908786; 1131692276					0.002	0	0.006	0	0.001	0	0	0.003	0	0.007	0	0.004	0.003	0	0	CI941848 (DM)
SJEWS041988	EWS	SJ_CAYA	CFTR	Known Cancer Predisposing Gene (KCPG)	Missense_Mutation	SNP	38	7	117540276	117540276	q31.2	C	C	T	c.1046C>T	p.A349V	ENST00000003084.10; NM_000492.3	Germline	Het					Possibly Damaging	27.5	2.37e-06	121909021		0.031	0	0.047	0.013	0	0	0	0.02	0.009	0	0.011	0	0	0.004	0.018	0.006	0	0	CM930107 (DM?)		602421
SJGCT018632	GCT	SJ_CAYA	CFTR	Known Cancer Predisposing Gene (KCPG)	Missense_Mutation	SNP	38	7	117603644	117603644	q31.2	G	G	A	c.2770G>A	p.D924N	ENST00000003084.10; NM_000492.3	Germline	Het					Probably Damaging	24.6	6.08e-07	201759207					0.007	0	0	0.01	0.011	0	0	0.009	0.011	0.003	0.004	0.012	0.003	0	0	CM074093 (DM); CS181651 (DM)
SJHGG036	HGG	SJ_CAYA	CFTR	Known Cancer Predisposing Gene (KCPG)	Missense_Mutation	SNP	38	7	117548701	117548701	q31.2	G	G	A	c.1270G>A; n.222-6162C>T	p.G424S	ENST00000003084.10; NR_149084.1; NM_000492.3	Germline	Het					Benign	16.53	0.00414	371107552		0.015	0	0.023	0.01	0	0	0.023	0.014	0	0	0.008	0	0	0.008	0.011	0.003	0	0	CM003247 (DM)
SJLGG010671	LGG	SJ_CAYA	CFTR	Known Cancer Predisposing Gene (KCPG)	Missense_Mutation	SNP	38	7	117611641	117611641	q31.2	C	C	T	c.3200C>T; n.177+4588G>A	p.A1067V	ENST00000003084.10; ENST00000456270.1; NM_000492.3	Germline	Het					Probably Damaging	34	6.52e-07	1800114		0.008	0	0.012	0.002	0	0	0	0.003	0	0	0.001	0	0	0	0.002	0	0	0	CM950252 (DM)
SJNBL017918	NBL	SJ_CAYA	CFTR	Known Cancer Predisposing Gene (KCPG)	Missense_Mutation	SNP	38	7	117627538	117627538	q31.2	G	G	T	c.3485G>T; n.66-11198C>A	p.R1162L	ENST00000003084.10; ENST00000456270.1; NM_000492.3	Germline	Het					Possibly Damaging	35	2.5e-06	1800120	0.08	0.062	0	0.093	0.068	0	0	0	0.11	0.018	1	0.068	0	0	0.008	0.111	0.017	0.03	0	CM021555 (DM?)
SJNBL019385	NBL	SJ_CAYA	CFTR	Known Cancer Predisposing Gene (KCPG)	Frame_Shift_Ins	INS	38	7	117592212	117592213	q31.2			A	c.2052dupA	p.Q685fs*4	ENST00000003084.10; NM_000492.3	Germline	Het						23.8		121908786; 1131692276					0.002	0	0.006	0	0.001	0	0	0.003	0	0.007	0	0.004	0.003	0	0	CI941848 (DM)
SJNBL159	NBL	SJ_CAYA	CFTR	Known Cancer Predisposing Gene (KCPG)	Missense_Mutation	SNP	38	7	117587806	117587806	q31.2	G	G	A	n.-1390C>T; c.1652G>A	p.G551D	ENST00000003084.10; ENST00000448200.1; NM_000492.3	Germline	Het					Probably Damaging	33	2.32e-06	75527207		0.138	0	0.209	0.014	0	0	0	0.023	0	0	0.018	0	0	0	0.034	0	0	0	CM900053 (DM)		602421
SJNBL169	NBL	SJ_CAYA	CFTR	Known Cancer Predisposing Gene (KCPG)	Missense_Mutation	SNP	38	7	117627538	117627538	q31.2	G	G	T	c.3485G>T; n.66-11198C>A	p.R1162L	ENST00000003084.10; ENST00000456270.1; NM_000492.3	Germline	Het					Possibly Damaging	35	2.5e-06	1800120	0.08	0.062	0	0.093	0.068	0	0	0	0.11	0.018	1	0.068	0	0	0.008	0.111	0.017	0.03	0	CM021555 (DM?)
SJRHB019589	RHB	SJ_CAYA	CFTR	Known Cancer Predisposing Gene (KCPG)	Nonsense_Mutation	SNP	38	7	117559548	117559548	q31.2	C	C	T	c.1477C>T; n.221+1185G>A	p.Q493*	ENST00000003084.10; NR_149084.1; NM_000492.3	Germline	Het						39	1.83e-06	77101217		0.015	0	0.023	0.002	0	0	0	0.003	0	0	0.002	0	0	0	0.004	0	0	0	CM900046 (DM)		602421
SJRHB020	RHB	SJ_CAYA	CFTR	Known Cancer Predisposing Gene (KCPG)	Frame_Shift_Del	DEL	38	7	117548770	117548770	q31.2	A	A		c.1340delA; n.222-6231delT	p.K447fs*2	ENST00000003084.10; NR_149084.1; NM_000492.3	Germline	Het						35		397508192; 1455236122		0.016	0	0.024	0.001	0	0	0	0.002	0	0	0	0	0	0	0.001	0	0	0	CD993888 (DM)
SJSTS042127	STS	SJ_CAYA	CFTR	Known Cancer Predisposing Gene (KCPG)	Missense_Mutation	SNP	38	7	117587806	117587806	q31.2	G	G	A	n.-1390C>T; c.1652G>A	p.G551D	ENST00000003084.10; ENST00000448200.1; NM_000492.3	Germline	Het					Probably Damaging	33	2.32e-06	75527207		0.138	0	0.209	0.014	0	0	0	0.023	0	0	0.018	0	0	0	0.034	0	0	0	CM900053 (DM)		602421
SJWLM017961	WLM	SJ_CAYA	CFTR	Known Cancer Predisposing Gene (KCPG)	Missense_Mutation	SNP	38	7	117535285	117535285	q31.2	T	T	G	c.617T>G	p.L206W	ENST00000003084.10; NM_000492.3	Germline	Het					Probably Damaging	24.8	9.12e-06	121908752		0.023	0.023	0.023	0.022	0	0	0	0.029	0.052	0	0.018	0	0	0.004	0.019	0.055	0	0	CM930102 (DM)		602421
SJWLM017962	WLM	SJ_CAYA	CFTR	Known Cancer Predisposing Gene (KCPG)	Splice_Site	SNP	38	7	117548639	117548639	q31.2	A	A	C	n.222-6100T>G; c.1210-2A>C		NR_149084.1; ENST00000003084.10; NM_000492.3	Germline	Het	Splice Site Loss					24.3	4e-05	397508179																				CS930766 (DM)
SJWLM019637	WLM	SJ_CAYA	CFTR	Known Cancer Predisposing Gene (KCPG)	Missense_Mutation	SNP	38	7	117587806	117587806	q31.2	G	G	A	n.-1390C>T; c.1652G>A	p.G551D	ENST00000003084.10; ENST00000448200.1; NM_000492.3	Germline	Het					Probably Damaging	33	2.32e-06	75527207		0.138	0	0.209	0.014	0	0	0	0.023	0	0	0.018	0	0	0	0.034	0	0	0	CM900053 (DM)		602421
SJWLM019684	WLM	SJ_CAYA	CFTR	Known Cancer Predisposing Gene (KCPG)	Missense_Mutation	SNP	38	7	117540269	117540269	q31.2	C	C	T	c.1039C>T	p.R347C	ENST00000003084.10; NM_000492.3	Germline	Het					Probably Damaging	34	8.49e-05	397508147					0.001	0	0	0.01	0	0	0	0.001	0	0	0.013	0.001	0	0	0	CM931146 (DM)
SJWLM041709	WLM	SJ_CAYA	CFTR	Known Cancer Predisposing Gene (KCPG)	Splice_Site	SNP	38	7	117531117	117531117	q31.2	A	A	G	c.489+3A>G		ENST00000003084.10; NM_000492.3	Germline	Het	Splice Site Loss					16.72	2.9e-05	377729736		0.015	0	0.023	0.035	0	0	0.011	0.053	0.034	0	0.021	0	0	0.004	0.031	0.027	0	0	CS002122 (DM)
SJCNS041493	CNS	SJ_CAYA	DHCR7	Known Cancer Predisposing Gene (KCPG)	Nonsense_Mutation	SNP	38	11	71441401	71441401	q13.4	C	C	T	c.452G>A	p.W151*	ENST00000407721.6; ENST00000355527.7; NM_001163817.1; NM_001360.2	Germline	Het						36	3.01e-05	11555217		0.085	0.045	0.105	0.068	0	0	0.029	0.105	0.009	0	0.076	0	0	0.025	0.121	0.02	0.079	0	CM980546 (DM)		602858
SJCNS041917	CNS	SJ_CAYA	DHCR7	Known Cancer Predisposing Gene (KCPG)	Startloss_Mutation	SNP	38	11	71444952	71444952	q13.4	T	T	C	c.1A>G	p.M1V	ENST00000407721.6; ENST00000355527.7; NM_001163817.1; NM_001360.2	Germline	Het					Benign	17.82	0.006081	104886033					0.002	0	0	0	0.003	0.009	0	0.001	0	0	0	0.002	0.003	0	0	CM051450 (DM)		602858
SJHGG045	HGG	SJ_CAYA	DHCR7	Known Cancer Predisposing Gene (KCPG)	Missense_Mutation	SNP	38	11	71435461	71435461	q13.4	C	C	T	c.1342G>A	p.E448K	ENST00000407721.6; ENST00000355527.7; NM_001163817.1; NM_001360.2	Germline	Het			Damaging	0.01	Probably Damaging	35	1.2e-05	80338864					0.001	0	0	0	0.001	0	0	0.004	0	0.003	0	0.006	0	0	0	CM993335 (DM)		602858
SJNBL019408	NBL	SJ_CAYA	DHCR7	Known Cancer Predisposing Gene (KCPG)	Nonsense_Mutation	SNP	38	11	71441401	71441401	q13.4	C	C	T	c.452G>A	p.W151*	ENST00000407721.6; ENST00000355527.7; NM_001163817.1; NM_001360.2	Germline	Het						36	3.01e-05	11555217		0.085	0.045	0.105	0.068	0	0	0.029	0.105	0.009	0	0.076	0	0	0.025	0.121	0.02	0.079	0	CM980546 (DM)		602858
SJRHB042855	RHB	SJ_CAYA	DHCR7	Known Cancer Predisposing Gene (KCPG)	Nonsense_Mutation	SNP	38	11	71441401	71441401	q13.4	C	C	T	c.452G>A	p.W151*	ENST00000407721.6; ENST00000355527.7; NM_001163817.1; NM_001360.2	Germline	Het						36	3.01e-05	11555217		0.085	0.045	0.105	0.068	0	0	0.029	0.105	0.009	0	0.076	0	0	0.025	0.121	0.02	0.079	0	CM980546 (DM)		602858
SJSTS018862	STS	SJ_CAYA	DHCR7	Known Cancer Predisposing Gene (KCPG)	Missense_Mutation	SNP	38	11	71435593	71435593	q13.4	G	G	A	c.1210C>T	p.R404C	ENST00000407721.6; ENST00000355527.7; NM_001163817.1; NM_001360.2	Germline	Het			Damaging	0	Probably Damaging	34	0.0006808	61757582	0.02				0.004	0	0.006	0.011	0.003	0	0	0.005	0	0.003	0.009	0.007	0	0	0	CM980554 (DM)		602858
SJWLM019847	WLM	SJ_CAYA	DHCR7	Known Cancer Predisposing Gene (KCPG)	Missense_Mutation	SNP	38	11	71435461	71435461	q13.4	C	C	T	c.1342G>A	p.E448K	ENST00000407721.6; ENST00000355527.7; NM_001163817.1; NM_001360.2	Germline	Het			Damaging	0.01	Probably Damaging	35	1.2e-05	80338864					0.001	0	0	0	0.001	0	0	0.004	0	0.003	0	0.006	0	0	0	CM993335 (DM)		602858
SJGCT018636	GCT	SJ_CAYA	DHCR7	Known Cancer Predisposing Gene (KCPG)	Missense_Mutation	SNP	38	11	71435454	71435454	q13.4	C	C	A	c.1349G>T	p.R450L	ENST00000407721.6; ENST00000355527.7; NM_001163817.1; NM_001360.2	Germline	Het			Damaging	0.01	Probably Damaging	35	1.2e-05	542266962					0.001	0	0	0	0.001	0	0	0.001	0	0	0	0.002	0	0	0	CM990473 (DM?)
SJNBL019397	NBL	SJ_CAYA	DHCR7	Known Cancer Predisposing Gene (KCPG)	Missense_Mutation	SNP	38	11	71444864	71444864	q13.4	C	C	G	c.89G>C	p.G30A	ENST00000407721.6; ENST00000355527.7; NM_001163817.1; NM_001360.2	Germline	Het			Damaging	0.03	Probably Damaging	26.9	0.0007482	200334114	0.02				0.005	0	0	0	0.008	0	0	0.006	0	0	0	0.012	0	0	0	CM076151 (DM)
SJWLM018890	WLM	SJ_CAYA	DHCR7	Known Cancer Predisposing Gene (KCPG)	Missense_Mutation	SNP	38	11	71435583	71435583	q13.4	T	T	C	c.1220A>G	p.N407S	ENST00000407721.6; ENST00000355527.7; NM_001163817.1; NM_001360.2	Germline	Het			Damaging	0	Probably Damaging	25.1	8.38e-05	746591926					0.002	0	0	0	0.003	0	0	0.001	0	0	0	0.002	0	0	0	CM184852 (DM)
SJWLM018902	WLM	SJ_CAYA	DIS3L2	Known Cancer Predisposing Gene (KCPG)	Nonsense_Mutation	SNP	38	2	232136502	232136502	q37.1	C	C	T	c.733C>T; n.1202+5559C>T; n.1009C>T	p.R245*	NR_046477.1; ENST00000325385.11; NR_046476.1; NM_001257281.1; ENST00000409307.5; NM_152383.4; ENST00000273009.10	Germline	Het						39		199648534					0.001	0	0	0	0.001	0	0	0	0	0	0	0.001	0	0	0
SJSTS019623	STS	SJ_CAYA	DOCK8	Known Cancer Predisposing Gene (KCPG)	Nonsense_Mutation	SNP	38	9	336653	336653	p24.3	G	G	T	c.1153G>T; c.1357G>T	p.E453*; p.E385*	ENST00000432829.6; NM_001193536.1; NM_203447.3; NM_001190458.1; ENST00000453981.5; ENST00000469391.5	Germline	Het						40	0.002042	113203757					0.001	0	0	0	0.001	0	0	0	0	0	0	0.001	0	0	0	CM098840 (DM)
SJRHB042119	RHB	SJ_CAYA	DOCK8	Known Cancer Predisposing Gene (KCPG)	Missense_Mutation	SNP	38	9	328143	328143	p24.3	C	C	T	c.1016C>T; c.812C>T	p.P339L; p.P271L	ENST00000432829.6; NM_001193536.1; NM_203447.3; NM_001190458.1; ENST00000453981.5; ENST00000469391.5	Germline	Het			Damaging	0	Probably Damaging	33	1.97e-06	145716710		0.008	0	0.012	0.018	0	0.019	0	0.015	0.009	0	0.013	0	0.006	0	0.018	0.009	0	0
SJCNS019138	CNS	SJ_CAYA	ERCC2	Known Cancer Predisposing Gene (KCPG)	Missense_Mutation	SNP	38	19	45352801	45352801	q13.32	C	C	G	c.1613G>C; c.1847G>C	p.R616P; p.R538P	ENST00000391945.9; ENST00000391944.7; NM_000400.3	Germline	Het			Damaging	0	Probably Damaging	35	4.06e-06	376556895		0.015	0	0.023	0.013	0	0	0	0.019	0.017	0	0.014	0	0	0.008	0.022	0.006	0	0	CM940374 (DM)
SJRB019830	RB	SJ_CAYA	ERCC2	Known Cancer Predisposing Gene (KCPG)	Nonsense_Mutation	SNP	38	19	45352256	45352256	q13.32	G	G	A	c.1909C>T; c.2143C>T	p.Q637*; p.Q715*	ENST00000391945.9; ENST00000391944.7; NM_000400.3	Germline	Het						41	6.24e-06	774392894					0.002	0.012	0	0	0.001	0	0	0.001	0.012	0	0	0.001	0	0	0
SJCNS018575	CNS	SJ_CAYA	ERCC2	Known Cancer Predisposing Gene (KCPG)	Missense_Mutation	SNP	38	19	45353112	45353112	q13.32	C	C	T	c.1802G>A; c.1568G>A	p.R523Q; p.R601Q	ENST00000391945.9; ENST00000391944.7; NM_000400.3	Germline	Het			Damaging	0	Probably Damaging	32	2.4e-06	140522180		0.015	0	0.023	0.018	0	0	0.01	0.028	0	0	0.018	0	0	0.004	0.031	0.003	0	0	CM1610727 (FP)
SJCNS041956	CNS	SJ_CAYA	ERCC2	Known Cancer Predisposing Gene (KCPG)	Missense_Mutation	SNP	38	19	45353274	45353274	q13.32	C	C	T	c.1726G>A; c.1492G>A	p.E576K; p.E498K	ENST00000391945.9; ENST00000391944.7; NM_000400.3	Germline	Het			Damaging	0	Possibly Damaging	35	2.4e-06	201165309	0.02				0.001	0	0	0	0.001	0	0	0.003	0	0	0	0.005	0	0	0
SJEWS018610	EWS	SJ_CAYA	ERCC2	Known Cancer Predisposing Gene (KCPG)	Missense_Mutation	SNP	38	19	45353112	45353112	q13.32	C	C	T	c.1802G>A; c.1568G>A	p.R523Q; p.R601Q	ENST00000391945.9; ENST00000391944.7; NM_000400.3	Germline	Het			Damaging	0	Probably Damaging	32	2.4e-06	140522180		0.015	0	0.023	0.018	0	0	0.01	0.028	0	0	0.018	0	0	0.004	0.031	0.003	0	0	CM1610727 (FP)
SJHGG042	HGG	SJ_CAYA	ERCC2	Known Cancer Predisposing Gene (KCPG)	Missense_Mutation	SNP	38	19	45354789	45354789	q13.32	C	C	T	c.1606G>A; c.1372G>A	p.V536M; p.V458M	ENST00000391945.9; ENST00000391944.7; NM_000400.3	Germline	Het			Damaging	0	Probably Damaging	34	3.4e-06	142568756		0.015	0.023	0.012	0.023	0	0	0.019	0.031	0.026	0	0.02	0	0	0.008	0.029	0.015	0	0	CM1610726 (FP)
SJRB043127	RB	SJ_CAYA	ERCC2	Known Cancer Predisposing Gene (KCPG)	Missense_Mutation	SNP	38	19	45354789	45354789	q13.32	C	C	T	c.1606G>A; c.1372G>A	p.V536M; p.V458M	ENST00000391945.9; ENST00000391944.7; NM_000400.3	Germline	Het			Damaging	0	Probably Damaging	34	3.4e-06	142568756		0.015	0.023	0.012	0.023	0	0	0.019	0.031	0.026	0	0.02	0	0	0.008	0.029	0.015	0	0	CM1610726 (FP)
SJRHB019588	RHB	SJ_CAYA	ERCC2	Known Cancer Predisposing Gene (KCPG)	Missense_Mutation	SNP	38	19	45364096	45364096	q13.32	C	C	T	c.839G>A; c.605G>A; c.767G>A	p.R280H; p.R256H; p.R202H	ENST00000391945.9; NM_001130867.1; ENST00000391944.7; ENST00000485403.6; NM_000400.3	Germline	Het			Damaging	0.03	Benign	24.7	0.004345	755174338					0.007	0	0	0	0.013	0	0	0.003	0.006	0	0	0.005	0	0	0
SJWLM019661	WLM	SJ_CAYA	ERCC2	Known Cancer Predisposing Gene (KCPG)	Missense_Mutation	SNP	38	19	45354789	45354789	q13.32	C	C	T	c.1606G>A; c.1372G>A	p.V536M; p.V458M	ENST00000391945.9; ENST00000391944.7; NM_000400.3	Germline	Het			Damaging	0	Probably Damaging	34	3.4e-06	142568756		0.015	0.023	0.012	0.023	0	0	0.019	0.031	0.026	0	0.02	0	0	0.008	0.029	0.015	0	0	CM1610726 (FP)
SJCNS018564	CNS	SJ_CAYA	ERCC4	Known Cancer Predisposing Gene (KCPG)	Nonsense_Mutation	SNP	38	16	13934257	13934257	p13.12	G	G	T	n.1354C>A; n.219+1160C>A; c.1168G>T	p.E390*	NM_005236.2; ENST00000575137.1; ENST00000570663.1; ENST00000311895.7	Germline	Het						42	2.28e-06	1243767638
SJCNS019165	CNS	SJ_CAYA	ERCC4	Known Cancer Predisposing Gene (KCPG)	Nonsense_Mutation	SNP	38	16	13926751	13926751	p13.12	G	G	A	c.579G>A	p.W193*	ENST00000575156.5; NM_005236.2; ENST00000311895.7	Germline	Het						37	4.92e-06	753325454					0.002	0	0	0.019	0	0	0	0.003	0	0	0.029	0.001	0	0	0
SJCNS019182	CNS	SJ_CAYA	ERCC4	Known Cancer Predisposing Gene (KCPG)	Missense_Mutation	SNP	38	16	13947721	13947721	p13.12	G	G	A	c.2125G>A	p.V709M	NM_005236.2; ENST00000311895.7	Germline	Het			Damaging	0	Probably Damaging	32	1.38e-06	373906926		0.008	0	0.012	0.003	0	0	0	0.005	0	0	0.003	0	0	0	0.004	0.006	0	0	CM178679 (DM?)
SJWLM041716	WLM	SJ_CAYA	ERCC5	Known Cancer Predisposing Gene (KCPG)	Frame_Shift_Ins	INS	38	13	102872217	102872218	q33.1			A	c.2705dupA; c.3380dupA; c.404dupA; c.4067dupA	p.N902fs*7; p.N1127fs*7; p.N135fs*7; p.N1356fs*7	NM_001204425.1; ENST00000639132.1; ENST00000602836.2; NM_000123.3; ENST00000375954.1; ENST00000639435.1; ENST00000355739.8	Germline	Het						36	6.52e-07	759551120					0.001	0	0	0	0.001	0	0	0.001	0	0	0.007	0.001	0	0	0
SJRHB019596	RHB	SJ_CAYA	ERCC5	Known Cancer Predisposing Gene (KCPG)	Missense_Mutation	SNP	38	13	102866798	102866798	q33.1	A	A	G	c.2486A>G; c.185A>G; c.3161A>G; c.3848A>G	p.N1054S; p.N1283S; p.N829S; p.N62S	NM_001204425.1; ENST00000639132.1; ENST00000602836.2; NM_000123.3; ENST00000375954.1; ENST00000639435.1; ENST00000355739.8	Germline	Het					Possibly Damaging	25.8	7.26e-06	200554571					0.003	0	0	0	0.005	0	0	0.002	0	0	0	0.004	0	0	0
SJCNS040989	CNS	SJ_CAYA	FANCA	Known Cancer Predisposing Gene (KCPG)	In_Frame_Del	DEL	38	16	89740842	89740844	q24.3	AGA	AGA		c.3788_3790delTCT; c.*2603_*2605delGAA	p.F1263del	ENST00000568369.5; ENST00000289816.9; NM_001286167.2; NM_000135.3; NM_001113525.1; NM_152287.3; ENST00000389301.7	Germline	Het						14.97	0.001091	397507553					0.01	0	0	0	0.012	0.029	0	0.01	0	0	0	0.014	0.02	0	0	CD972209 (DM)
SJCNS044973	CNS	SJ_CAYA	FANCA	Known Cancer Predisposing Gene (KCPG)	Startloss_Mutation	SNP	38	16	89816614	89816614	q24.3	A	A	G	c.2T>C	p.M1T	ENST00000543736.5; NM_001018112.2; ENST00000568369.5; NM_001286167.2; NM_000135.3; ENST00000563673.5; NM_001351830.1; ENST00000389302.7; ENST00000389301.7; ENST00000534992.5	Germline	Het	ENCODE TFBS	CCNT2; CHD2; SMC3; YY1; HEY1; SIN3A; TBP; FOS; IRF1; RFX5; MAX; POLR2A; MXI1; E2F1; E2F4; E2F6; TFAP2A; TFAP2C; NFYB; SP1; TAF1			Possibly Damaging	13.1	0.005662	769479800					0.008	0	0.013	0	0	0	0	0.004	0	0.014	0.009	0.003	0	0	0	CM050593 (DM)
SJNBL041601	NBL	SJ_CAYA	FANCA	Known Cancer Predisposing Gene (KCPG)	Missense_Mutation	SNP	38	16	89746890	89746890	q24.3	T	T	C	c.3349A>G	p.R1117G	ENST00000568369.5; NM_001286167.2; NM_000135.3; ENST00000389301.7	Germline	Het			Damaging	0.01	Possibly Damaging	22.5	0.0002323	149277003		0.008	0	0.012	0.004	0	0	0	0.01	0	0	0.002	0	0	0.006	0.003	0	0	0	CM970497 (DM)
SJNBL135	NBL	SJ_CAYA	FANCA	Known Cancer Predisposing Gene (KCPG)	Splice_Site	SNP	38	16	89752137	89752137	q24.3	C	C	A	c.3066+1G>T		ENST00000568369.5; NM_001286167.2; NM_000135.3; ENST00000389301.7	Germline	Het	Splice Site Loss					25.5	0.0007015	587783028																				CS1514379 (DM)
SJRB017939	RB	SJ_CAYA	FANCA	Known Cancer Predisposing Gene (KCPG)	Missense_Mutation	SNP	38	16	89783063	89783063	q24.3	G	G	A	c.1510C>T	p.R504C	NM_001286167.2; ENST00000568369.5; NM_000135.3; ENST00000389301.7	Germline	Het			Damaging	0	Probably Damaging	32	1.71e-05	200291237												0.001	0	0	0.008	0.001	0.003	0	0	CM1611875 (DM)
SJRHB019835	RHB	SJ_CAYA	FANCA	Known Cancer Predisposing Gene (KCPG)	Missense_Mutation	SNP	38	16	89738943	89738943	q24.3	C	C	T	c.4203G>A; c.*697C>T; n.2520C>T; n.2609C>T; n.2714C>T; n.2597C>T; c.4199G>A	p.S1401S; p.R1400H	NR_110128.1; NM_001286167.2; ENST00000289816.9; ENST00000568369.5; NM_000135.3; NR_110129.1; NM_001113525.1; NM_152287.3; NR_110126.1; NR_110122.1; ENST00000389301.7	Germline	Het			Damaging	0	Probably Damaging	26.3	0.0006998	149851163	0.02	0.015	0	0.023	0.004	0	0.006	0	0.004	0.009	0	0.004	0.005	0.003	0.004	0.003	0.006	0	0	CM080349 (DM)
SJGCT018635	GCT	SJ_CAYA	FANCC	Known Cancer Predisposing Gene (KCPG)	Splice_Site	SNP	38	9	95126527	95126527	q22.32	A	A	C	c.896+2T>G		ENST00000289081.7; ENST00000490972.6; NM_001243743.1; NM_001243744.1; ENST00000375305.5; NM_000136.2	Germline	Het	Splice Site Loss					23.4		863224441
SJNBL019430	NBL	SJ_CAYA	FANCC	Known Cancer Predisposing Gene (KCPG)	Frame_Shift_Ins	INS	38	9	95249262	95249263	q22.32			C	c.29dupG	p.C10fs*2	ENST00000289081.7; ENST00000490972.6; NM_001243743.1; NM_001243744.1; ENST00000375305.5; NM_000136.2	Germline	Het						25.5		878853671
SJNBL042509	NBL	SJ_CAYA	FANCC	Known Cancer Predisposing Gene (KCPG)	Nonsense_Mutation	SNP	38	9	95101742	95101742	q22.32	G	G	A	c.1642C>T	p.R548*	ENST00000289081.7; NM_001243743.1; ENST00000375305.5; NM_000136.2	Germline	Het						37		104886457		0.008	0	0.012	0.002	0	0	0	0.004	0	0	0.005	0	0.013	0	0.006	0	0.01	0	CM930241 (DM)		613899
SJRHB059	RHB	SJ_CAYA	FANCC	Known Cancer Predisposing Gene (KCPG)	Splice_Site	SNP	38	9	95125187	95125187	q22.32	T	T	A	c.897-2A>T		ENST00000289081.7; ENST00000490972.6; NM_001243743.1; NM_001243744.1; ENST00000375305.5; NM_000136.2	Germline	Het	Splice Site Loss					24	0.0008851
SJCNS041480	CNS	SJ_CAYA	FANCD2	Known Cancer Predisposing Gene (KCPG)	Splice_Site	SNP	38	3	10043048	10043048	p25.3	A	A	G	c.889-2A>G		ENST00000287647.7; NM_033084.4; ENST00000419585.5; NM_001018115.2; ENST00000383807.5; NM_001319984.1	Germline	Het	Splice Site Loss					23.8	0.00139	1349881828												0.001	0.006	0	0	0.001	0	0	0
SJOS019538	OS	SJ_CAYA	FANCD2	Known Cancer Predisposing Gene (KCPG)	Missense_Mutation	SNP	38	3	10090314	10090314	p25.3	C	C	T	c.*44-8783G>A; c.3706C>T	p.R1236C	ENST00000287647.7; NM_033084.4; ENST00000419585.5; NM_001018115.2; NM_173472.1; ENST00000383807.5; ENST00000524279.1; NM_001319984.1	Germline	Het			Damaging	0	Possibly Damaging	35		771078251					0.001	0	0	0.01	0	0	0	0	0	0	0.007	0	0	0	0
CCF10839	LGG	CCF_CAYA	FANCE	Known Cancer Predisposing Gene (KCPG)	Missense_Mutation	SNP	37	6	35423873	35423873	p21.31	C	C	T	c.598C>T	p.R200C	ENST00000229769.2; NM_021922.2	Germline	Het					Possibly Damaging	34		763151358					0.006	0.036	0.006	0	0.004	0	0	0.007	0.042	0.003	0.013	0.003	0	0	0	CM1611310 (DM)	260489
SJWLM017956	WLM	SJ_CAYA	FANCE	Known Cancer Predisposing Gene (KCPG)	Missense_Mutation	SNP	38	6	35455895	35455895	p21.31	C	C	T	c.397C>T	p.L133F	NM_021922.2; ENST00000229769.2	Germline	Het					Probably Damaging	25.7		759124595					0.01	0	0	0	0.001	0.095	0	0.015	0	0	0	0.002	0.089	0	0	CM178693 (DM?)
SJCNS001216	CNS	SJ_CAYA	FANCF	Known Cancer Predisposing Gene (KCPG)	Missense_Mutation	SNP	38	11	22624951	22624951	p14.3	T	T	C	c.860A>G	p.Y287C	ENST00000327470.4; NM_022725.3	Germline	Het			Damaging	0	Probably Damaging	28.3		750623273					0.009	0	0	0	0.015	0	0	0.007	0	0	0.004	0.012	0	0	0	CM178697 (DM?)
SJRB019566	RB	SJ_CAYA	FANCF	Known Cancer Predisposing Gene (KCPG)	Missense_Mutation	SNP	38	11	22624951	22624951	p14.3	T	T	C	c.860A>G	p.Y287C	ENST00000327470.4; NM_022725.3	Germline	Het			Damaging	0	Probably Damaging	28.3		750623273					0.009	0	0	0	0.015	0	0	0.007	0	0	0.004	0.012	0	0	0	CM178697 (DM?)
SJSTS018858	STS	SJ_CAYA	FANCF	Known Cancer Predisposing Gene (KCPG)	Missense_Mutation	SNP	38	11	22624951	22624951	p14.3	T	T	C	c.860A>G	p.Y287C	ENST00000327470.4; NM_022725.3	Germline	Het			Damaging	0	Probably Damaging	28.3		750623273					0.009	0	0	0	0.015	0	0	0.007	0	0	0.004	0.012	0	0	0	CM178697 (DM?)
SJOS018812	OS	SJ_CAYA	FANCG	Known Cancer Predisposing Gene (KCPG)	Frame_Shift_Del	DEL	38	9	35074173	35074182	p13.3	GACGGATCCA	GACGGATCCA		c.-2544_-2535delTGGATCCGTC; c.-1829_-1820delTGGATCCGTC; c.-2024_-2015delTGGATCCGTC; c.1795_1804delTGGATCCGTC	p.W599fs?	NM_007126.4; NM_001354927.1; ENST00000378643.7; ENST00000358901.10; NM_001354928.1; NM_004629.1	Germline	Het						35		397507560; 1366848934		0.008	0	0.012	0.003	0	0	0.01	0.004	0	0	0.002	0	0	0.007	0.004	0	0	0	CD030332 (DM)
SJSTS017948	STS	SJ_CAYA	FANCG	Known Cancer Predisposing Gene (KCPG)	Splice_Site	SNP	38	9	35075278	35075278	p13.3	C	C	G	c.1480+1G>C		ENST00000378643.7; NM_004629.1	Germline	Het	Splice Site Loss					23.2		149616199		0.015	0	0.023	0.002	0	0	0	0.004	0	0	0.002	0	0	0	0.003	0	0	0	CS982401 (DM)		602956
SJCNS041959	CNS	SJ_CAYA	FANCI	Known Cancer Predisposing Gene (KCPG)	Splice_Site	SNP	38	15	89314611	89314611	q26.1	G	G	C	c.3541-1G>C; c.3721-1G>C		NM_001113378.1; ENST00000300027.12; ENST00000310775.11; NM_018193.2	Germline	Het	Splice Site Loss					27.1	3.77e-07	1173483373												0.001	0	0	0	0.001	0	0	0
SJNBL006048	NBL	SJ_CAYA	FANCI	Known Cancer Predisposing Gene (KCPG)	Missense_Mutation	SNP	38	15	89276862	89276862	q26.1	G	G	A	c.1264G>A	p.G422R	NM_001113378.1; ENST00000300027.12; ENST00000310775.11; NM_018193.2	Germline	Het			Damaging	0	Probably Damaging	34	8.19e-07	146040966		0.023	0	0.035	0.013	0	0	0.01	0.018	0.017	0	0.013	0	0	0.008	0.02	0.003	0	0
SJNBL156	NBL	SJ_CAYA	FANCL	Known Cancer Predisposing Gene (KCPG)	Frame_Shift_Del	DEL	38	2	58160148	58160149	p16.1	CT	CT		n.840_841delAG; c.1066_1067delAG; c.1051_1052delAG; c.700_701delAG; c.967_968delAG	p.S323fs*2; p.S234fs*2; p.S356fs*2; p.S351fs*2	NM_018062.3; ENST00000403295.7; ENST00000403676.5; NM_001114636.1; ENST00000233741.8; NR_156742.1; ENST00000402135.7	Germline	Het							1.3e-06	765729177					0.006	0	0	0	0.001	0.052	0	0.008	0	0	0	0.001	0.054	0	0	CD178730 (DM?)
SJSTS019604	STS	SJ_CAYA	G6PC3	Known Cancer Predisposing Gene (KCPG)	Missense_Mutation	SNP	38	17	44075780	44075780	q21.31	G	G	C	c.778G>C; n.1208G>C; n.1073G>C; c.*71G>C	p.G260R	NM_001319945.1; NR_028582.1; NM_138387.3; ENST00000269097.8; NR_028581.1	Germline	Het			Damaging	0	Probably Damaging	29.9	9.82e-06	200478425		0.023	0	0.035	0.007	0	0	0.01	0.01	0	0	0.006	0	0	0.008	0.009	0	0	0	CM090105 (DM)		611045
SJOS018822	OS	SJ_CAYA	GBA	Known Cancer Predisposing Gene (KCPG)	Missense_Mutation	SNP	38	1	155235823	155235823	q22	C	C	T	c.1099G>A; c.985G>A; c.1246G>A	p.G367S; p.G416S; p.G329S	NM_001171812.1; ENST00000327247.9; ENST00000368373.7; NM_001005741.2; NM_001171811.1; NM_000157.3; ENST00000427500.7; NM_001005742.2; ENST00000428024.3	Germline	Het			Damaging	0.02	Probably Damaging	33	2.1e-05	121908311					0.001	0	0	0	0.001	0	0	0.001	0	0	0	0.002	0.003	0	0	CM940812 (DM)		606463
SJRB041655	RB	SJ_CAYA	GBA	Known Cancer Predisposing Gene (KCPG)	Missense_Mutation	SNP	38	1	155239934	155239934	q22	G	G	A	c.-3C>T; c.259C>T	p.R87W	NM_001171812.1; ENST00000327247.9; ENST00000368373.7; NM_001005741.2; NM_001171811.1; NM_000157.3; ENST00000427500.7; NM_001005742.2; ENST00000428024.3	Germline	Het			Damaging	0.03	Probably Damaging	24.8		1141814					0.002	0	0	0.01	0	0.009	0	0.003	0	0.003	0.013	0.002	0.003	0	0	CM950561 (DM)		606463
SJWLM017959	WLM	SJ_CAYA	HNF1A	Known Cancer Predisposing Gene (KCPG)	Missense_Mutation	SNP	38	12	120994277	120994277	q24.31	C	C	G	c.633+651C>G; c.827C>G; c.-257-1985C>G; c.586+698C>G	p.A276G	NM_000545.6; ENST00000617366.4; ENST00000400024.6; ENST00000544413.2; ENST00000541395.5; NM_001306179.1; ENST00000257555.10; ENST00000543427.5; ENST00000615446.4	Germline	Het					Possibly Damaging	28.7	2.86e-06	137853245		0.008	0	0.012								0.001	0	0	0.004	0.001	0	0	0	CM082855 (DM)
SJSTS019625	STS	SJ_CAYA	HNF1A	Known Cancer Predisposing Gene (KCPG)	Missense_Mutation	SNP	38	12	120999606	120999606	q24.31	C	C	G	c.1210C>G; c.535C>G; c.*156C>G; c.1768C>G; c.1747C>G; c.1840C>G	p.R590G; p.R179G; p.R583G; p.R404G; p.R614G	NM_000545.6; ENST00000617366.4; ENST00000544413.2; ENST00000615446.4; ENST00000257555.10; NM_001306179.1; ENST00000543427.5; ENST00000541395.5	Germline	Het					Benign	22.8		137853239												0	0.006	0	0	0	0	0	0	CM971461 (DM)		142410
SJNBL019419	NBL	SJ_CAYA	L2HGDH	Known Cancer Predisposing Gene (KCPG)	Missense_Mutation	SNP	38	14	50269225	50269225	q21.3	G	G	A	c.844C>T	p.R282W	ENST00000261699.8; NM_024884.2; ENST00000267436.8; ENST00000421284.7	Germline	Het			Damaging	0	Probably Damaging	35	0.001426	570111306												0.003	0		0.011	0	0	0	0	CM102128 (DM)
SJOS018807	OS	SJ_CAYA	L2HGDH	Known Cancer Predisposing Gene (KCPG)	Missense_Mutation	SNP	38	14	50269225	50269225	q21.3	G	G	A	c.844C>T	p.R282W	ENST00000261699.8; NM_024884.2; ENST00000267436.8; ENST00000421284.7	Germline	Het			Damaging	0	Probably Damaging	35	0.001426	570111306												0.003	0		0.011	0	0	0	0	CM102128 (DM)
CCF10903	STS	CCF_CAYA	MUTYH	Known Cancer Predisposing Gene (KCPG)	Missense_Mutation	SNP	37	1	45798475	45798475	p34.1	T	T	C	c.527A>G; c.147A>G; c.494A>G; c.497A>G; c.536A>G; c.455A>G; c.107A>G; c.176A>G; c.452A>G; n.710A>G; c.485A>G; n.524A>G; c.115+1588A>G	p.Y152C; p.Y162C; p.Y151C; p.L49L; p.Y59C; p.Y36C; p.Y165C; p.Y176C; p.Y166C; p.Y179C	ENST00000448481.5; ENST00000531105.5; ENST00000372104.5; NR_146883.1; ENST00000528013.6; ENST00000456914.6; ENST00000355498.6; ENST00000529984.5; NM_001048174.1; NM_001293196.1; ENST00000372115.7; ENST00000372098.7; ENST00000354383.10; NR_146882.1; NM_001293195.1; NM_001048172.1; NM_001293190.1; ENST00000450313.5; NM_001048173.1; NM_001128425.1; NM_001293192.1; ENST00000488731.6; NM_001293191.1; …	Germline	Het			Damaging	0	Probably Damaging	24.7	2.773e-05	34612342	0.02	0.215	0.045	0.302	0.162	0	0	0.048	0.245	0.104	0	0.149	0	0.003	0.046	0.232	0.096	0.01	0	CM020286 (DM)	232852	604933
SJCNS041967	CNS	SJ_CAYA	MUTYH	Known Cancer Predisposing Gene (KCPG)	Missense_Mutation	SNP	38	1	45332278	45332278	p34.1	C	C	T	c.115+2113G>A; c.740G>A; c.821G>A; n.809G>A; c.737G>A; c.770G>A; c.812G>A; c.779G>A; n.995G>A; c.187+485G>A; c.461G>A; c.392G>A; c.782G>A	p.R246Q; p.R257Q; p.R247Q; p.R274Q; p.R131Q; p.R154Q; p.R260Q; p.R271Q; p.R261Q	ENST00000448481.5; ENST00000531105.5; ENST00000372104.5; NR_146883.1; ENST00000528013.6; ENST00000456914.6; ENST00000355498.6; ENST00000529984.5; NM_001048174.1; ENST00000372115.7; NM_001293196.1; ENST00000372098.7; ENST00000354383.10; NR_146882.1; NM_001293195.1; NM_001293190.1; NM_001048172.1; NM_001048173.1; ENST00000450313.5; NM_001128425.1; NM_001293192.1; ENST00000488731.6; NM_001293191.1; …	Germline	Het			Damaging	0.02	Possibly Damaging	33	7.85e-05	149866955		0.031	0.023	0.035	0.025	0	0	0.02	0.039	0	0	0.018	0	0	0.013	0.03	0.006	0	0	CM083728 (DM)
SJGCT019238	GCT	SJ_CAYA	MUTYH	Known Cancer Predisposing Gene (KCPG)	Nonsense_Mutation	SNP	38	1	45333423	45333423	p34.1	C	C	T	c.299G>A; n.400G>A; c.115+968G>A; c.296G>A; c.257G>A; c.-18G>A; c.254G>A; c.329G>A; n.512G>A; c.287G>A; c.-23G>A; c.116-589G>A; c.338G>A	p.W113*; p.W110*; p.W100*; p.W85*; p.W96*; p.W86*; p.W99*	ENST00000448481.5; ENST00000531105.5; ENST00000372104.5; NR_146883.1; ENST00000528013.6; ENST00000456914.6; ENST00000355498.6; ENST00000529984.5; NM_001048174.1; ENST00000372115.7; ENST00000354383.10; ENST00000372098.7; NM_001293196.1; NR_146882.1; NM_001293195.1; NM_001293190.1; NM_001048172.1; NM_001048173.1; ENST00000450313.5; NM_001128425.1; NM_001293192.1; ENST00000488731.6; NM_001293191.1; …	Germline	Het						36	0.0001644	888691362
SJNBL018746	NBL	SJ_CAYA	MUTYH	Known Cancer Predisposing Gene (KCPG)	Missense_Mutation	SNP	38	1	45332278	45332278	p34.1	C	C	T	c.115+2113G>A; c.740G>A; c.821G>A; n.809G>A; c.737G>A; c.770G>A; c.812G>A; c.779G>A; n.995G>A; c.187+485G>A; c.461G>A; c.392G>A; c.782G>A	p.R246Q; p.R257Q; p.R247Q; p.R274Q; p.R131Q; p.R154Q; p.R260Q; p.R271Q; p.R261Q	ENST00000448481.5; ENST00000531105.5; ENST00000372104.5; NR_146883.1; ENST00000528013.6; ENST00000456914.6; ENST00000355498.6; ENST00000529984.5; NM_001048174.1; ENST00000372115.7; NM_001293196.1; ENST00000372098.7; ENST00000354383.10; NR_146882.1; NM_001293195.1; NM_001293190.1; NM_001048172.1; NM_001048173.1; ENST00000450313.5; NM_001128425.1; NM_001293192.1; ENST00000488731.6; NM_001293191.1; …	Germline	Het			Damaging	0.02	Possibly Damaging	33	7.85e-05	149866955		0.031	0.023	0.035	0.025	0	0	0.02	0.039	0	0	0.018	0	0	0.013	0.03	0.006	0	0	CM083728 (DM)
SJOS042098	OS	SJ_CAYA	MUTYH	Known Cancer Predisposing Gene (KCPG)	Nonsense_Mutation	SNP	38	1	45332959	45332959	p34.1	T	T	A	c.103A>T; c.116-125A>T; c.424A>T; c.34A>T; c.115+1432A>T; c.421A>T; c.379A>T; c.463A>T; c.382A>T; n.637A>T; c.412A>T; n.451A>T; c.454A>T	p.K128*; p.K127*; p.K138*; p.K35*; p.K12*; p.K155*; p.K142*; p.K141*; p.K152*	ENST00000448481.5; ENST00000531105.5; ENST00000372104.5; NR_146883.1; ENST00000528013.6; ENST00000456914.6; ENST00000355498.6; ENST00000529984.5; NM_001048174.1; ENST00000372098.7; ENST00000372115.7; NM_001293196.1; ENST00000354383.10; NR_146882.1; NM_001293195.1; NM_001048172.1; NM_001293190.1; ENST00000450313.5; NM_001048173.1; NM_001128425.1; NM_001293192.1; ENST00000488731.6; NM_001293191.1; …	Germline	Het	Splice Site Loss					35		876660787												0	0	0	0.007	0	0	0	0
SJWLM041695	WLM	SJ_CAYA	MUTYH	Known Cancer Predisposing Gene (KCPG)	Missense_Mutation	SNP	38	1	45331529	45331529	p34.1	G	G	A	c.1205C>T; c.854C>T; c.1172C>T; c.116-2092C>T; n.1202C>T; c.1175C>T; c.785C>T; c.1133C>T; c.1130C>T; c.1214C>T; n.1388C>T; c.1163C>T; c.215C>T	p.P262L; p.P392L; p.P391L; p.P402L; p.P378L; p.P388L; p.P377L; p.P72L; p.P285L; p.P405L	ENST00000448481.5; ENST00000531105.5; ENST00000372104.5; NR_146883.1; ENST00000528013.6; ENST00000456914.6; ENST00000355498.6; ENST00000529984.5; NM_001048174.1; NM_001293196.1; ENST00000372115.7; ENST00000372098.7; ENST00000354383.10; NR_146882.1; NM_001293195.1; NM_001293190.1; NM_001048172.1; ENST00000450313.5; NM_001048173.1; NM_001128425.1; NM_001293192.1; ENST00000488731.6; NM_001293191.1; …	Germline	Het			Damaging	0	Probably Damaging	25.7	8.09e-05	529008617	0.02				0.01	0	0	0	0.017	0	0	0.007	0	0.003	0	0.011	0.003	0	0	CM053332 (DM)
SJWLM019848	WLM	SJ_CAYA	NBN	Known Cancer Predisposing Gene (KCPG)	Frame_Shift_Del	DEL	38	8	89955538	89955538	q21.3	G	G		c.896delC; c.1142delC	p.P299fs*23; p.P381fs*23	NM_001024688.2; NM_002485.4; ENST00000265433.7; ENST00000409330.5	Germline	Het						33		587781969					0.003	0	0	0	0.004	0	0	0.002	0	0	0	0.004	0	0	0	CD982822 (DM)		602667
SJNBL019405	NBL	SJ_CAYA	POLH	Known Cancer Predisposing Gene (KCPG)	Frame_Shift_Ins	INS	38	6	43610556	43610557	p21.1			G	c.1078dupG; c.706dupG	p.D360fs*32; p.D236fs*32	ENST00000372236.8; NM_001291969.1; NM_006502.2; NM_001291970.1; ENST00000372226.1	Germline	Het						35		1277794845												0.003	0		0.011	0	0	0	0	CI992068 (DM)
SJOS042096	OS	SJ_CAYA	POLH	Known Cancer Predisposing Gene (KCPG)	Missense_Mutation	SNP	38	6	43582344	43582344	p21.1	G	G	T	c.-17-663G>T; c.25G>T	p.V9F	ENST00000372236.8; NM_001291969.1; NM_006502.2; NM_001291970.1; ENST00000372226.1	Germline	Het			Damaging	0	Possibly Damaging	26.3	0.007962	781288440					0.007	0	0	0	0.012	0	0	0.006	0	0	0	0.01	0	0	0	CM162701 (DM)
SJCNS001212	CNS	SJ_CAYA	PRF1	Known Cancer Predisposing Gene (KCPG)	Missense_Mutation	SNP	38	10	70598411	70598411	q22.1	G	G	A	c.1310C>T; c.540-570C>T	p.A437V	NM_005041.5; ENST00000373209.2; ENST00000441259.1; ENST00000638674.1; NM_001083116.2	Germline	Het			Damaging	0.01	Probably Damaging	25.1	0.003846	138126912	0.06	0.062	0	0.093	0.081	0	0.097	0.02	0.11	0	0	0.071	0	0.11	0.033	0.096	0.006	0.049	0	CM119724 (DM?)
SJCNS019141	CNS	SJ_CAYA	PRF1	Known Cancer Predisposing Gene (KCPG)	Missense_Mutation	SNP	38	10	70600548	70600548	q22.1	G	G	A	c.355C>T	p.R119W	NM_005041.5; ENST00000373209.2; ENST00000441259.1; ENST00000638674.1; NM_001083116.2	Germline	Het			Damaging	0.02	Possibly Damaging	17.01		749110507					0.001	0	0	0	0.001	0	0	0	0	0	0	0.001	0	0	0	CM074979 (DM?)
SJHGG067	HGG	SJ_CAYA	PRF1	Known Cancer Predisposing Gene (KCPG)	Missense_Mutation	SNP	38	10	70600743	70600743	q22.1	G	G	A	c.160C>T	p.R54C	NM_005041.5; ENST00000373209.2; ENST00000441259.1; ENST00000638674.1; NM_001083116.2	Germline	Het			Damaging	0.01	Benign	18.13		200430442	0.04				0.003	0.012	0.006	0	0	0.018	0	0.004	0.011	0.007	0.004	0.001	0.012	0	0	CM040246 (DM)
SJLGG001212	LGG	SJ_CAYA	PRF1	Known Cancer Predisposing Gene (KCPG)	Missense_Mutation	SNP	38	10	70598411	70598411	q22.1	G	G	A	c.1310C>T; c.540-570C>T	p.A437V	NM_005041.5; ENST00000373209.2; ENST00000441259.1; ENST00000638674.1; NM_001083116.2	Germline	Het			Damaging	0.01	Probably Damaging	25.1	0.003846	138126912	0.06	0.062	0	0.093	0.081	0	0.097	0.02	0.11	0	0	0.071	0	0.11	0.033	0.096	0.006	0.049	0	CM119724 (DM?)
SJRHB019597	RHB	SJ_CAYA	PRF1	Known Cancer Predisposing Gene (KCPG)	Missense_Mutation	SNP	38	10	70600743	70600743	q22.1	G	G	A	c.160C>T	p.R54C	NM_005041.5; ENST00000373209.2; ENST00000441259.1; ENST00000638674.1; NM_001083116.2	Germline	Het			Damaging	0.01	Benign	18.13		200430442	0.04				0.003	0.012	0.006	0	0	0.018	0	0.004	0.011	0.007	0.004	0.001	0.012	0	0	CM040246 (DM)
SJSTS042135	STS	SJ_CAYA	PRF1	Known Cancer Predisposing Gene (KCPG)	Missense_Mutation	SNP	38	10	70598411	70598411	q22.1	G	G	A	c.1310C>T; c.540-570C>T	p.A437V	NM_005041.5; ENST00000373209.2; ENST00000441259.1; ENST00000638674.1; NM_001083116.2	Germline	Het			Damaging	0.01	Probably Damaging	25.1	0.003846	138126912	0.06	0.062	0	0.093	0.081	0	0.097	0.02	0.11	0	0	0.071	0	0.11	0.033	0.096	0.006	0.049	0	CM119724 (DM?)
SJNBL019438	NBL	SJ_CAYA	SERPINA1	Known Cancer Predisposing Gene (KCPG)	In_Frame_Del	DEL	38	14	94383009	94383011	q32.13	AGA	AGA		c.227_229delTCT	p.F76del	NM_001127705.1; NM_001002235.2; ENST00000402629.1; NM_001002236.2; NM_001127700.1; NM_001127706.1; ENST00000449399.7; NM_001127701.1; ENST00000355814.8; NM_000295.4; NM_001127703.1; ENST00000404814.8; ENST00000448921.5; NM_001127702.1; ENST00000636712.1; NM_001127707.1; ENST00000393087.8; ENST00000440909.5; ENST00000437397.5; NM_001127704.1; ENST00000393088.8	Germline	Het						16.67	1.34e-05	775982338					0.018	0.069	0	0.01	0.011	0.06	0	0.013	0.037	0	0.004	0.011	0.029	0	0	CD890161 (DM)
SJNBL178	NBL	SJ_CAYA	SERPINA1	Known Cancer Predisposing Gene (KCPG)	Missense_Mutation	SNP	38	14	94378529	94378529	q32.13	G	G	A	c.1177C>T	p.P393S	ENST00000393088.8; NM_001002235.2; NM_001002236.2; NM_001127700.1; NM_001127706.1; ENST00000449399.7; NM_001127701.1; ENST00000355814.8; NM_000295.4; NM_001127703.1; ENST00000404814.8; ENST00000393087.8; NM_001127702.1; ENST00000636712.1; NM_001127707.1; ENST00000448921.5; ENST00000440909.5; ENST00000437397.5; NM_001127704.1; NM_001127705.1	Germline	Het			Damaging	0.03	Probably Damaging	24.6	2.69e-05	61761869	0.02	0.015	0	0.023	0.027	0	0.006	0	0.041	0.017	0	0.027	0	0.003	0.008	0.043	0.017	0	0	HM971366 (DM)
SJRB041670	RB	SJ_CAYA	SERPINA1	Known Cancer Predisposing Gene (KCPG)	Missense_Mutation	SNP	38	14	94378529	94378529	q32.13	G	G	A	c.1177C>T	p.P393S	ENST00000393088.8; NM_001002235.2; NM_001002236.2; NM_001127700.1; NM_001127706.1; ENST00000449399.7; NM_001127701.1; ENST00000355814.8; NM_000295.4; NM_001127703.1; ENST00000404814.8; ENST00000393087.8; NM_001127702.1; ENST00000636712.1; NM_001127707.1; ENST00000448921.5; ENST00000440909.5; ENST00000437397.5; NM_001127704.1; NM_001127705.1	Germline	Het			Damaging	0.03	Probably Damaging	24.6	2.69e-05	61761869	0.02	0.015	0	0.023	0.027	0	0.006	0	0.041	0.017	0	0.027	0	0.003	0.008	0.043	0.017	0	0	HM971366 (DM)
SJRHB042122	RHB	SJ_CAYA	SERPINA1	Known Cancer Predisposing Gene (KCPG)	Missense_Mutation	SNP	38	14	94378529	94378529	q32.13	G	G	A	c.1177C>T	p.P393S	ENST00000393088.8; NM_001002235.2; NM_001002236.2; NM_001127700.1; NM_001127706.1; ENST00000449399.7; NM_001127701.1; ENST00000355814.8; NM_000295.4; NM_001127703.1; ENST00000404814.8; ENST00000393087.8; NM_001127702.1; ENST00000636712.1; NM_001127707.1; ENST00000448921.5; ENST00000440909.5; ENST00000437397.5; NM_001127704.1; NM_001127705.1	Germline	Het			Damaging	0.03	Probably Damaging	24.6	2.69e-05	61761869	0.02	0.015	0	0.023	0.027	0	0.006	0	0.041	0.017	0	0.027	0	0.003	0.008	0.043	0.017	0	0	HM971366 (DM)
SJCNS041931	CNS	SJ_CAYA	SERPINA1	Known Cancer Predisposing Gene (KCPG)	Missense_Mutation	SNP	38	14	94380949	94380949	q32.13	T	T	A	c.839A>T	p.D280V	NM_001127705.1; NM_001002235.2; ENST00000402629.1; NM_001002236.2; NM_001127700.1; NM_001127706.1; ENST00000449399.7; NM_001127701.1; ENST00000355814.8; NM_000295.4; NM_001127703.1; ENST00000636712.1; ENST00000404814.8; NM_001127702.1; ENST00000448921.5; NM_001127707.1; ENST00000393087.8; ENST00000440909.5; NM_001127704.1; ENST00000437397.5; ENST00000393088.8	Germline	Het			Damaging	0.05	Possibly Damaging	24.5	0.0002649	121912714		0.062	0	0.093	0.044	0	0.006	0	0.064	0.043	0	0.044	0	0.003	0	0.044	0.055	0.325	0	CM890096 (DM)
SJNBL019382	NBL	SJ_CAYA	SERPINA1	Known Cancer Predisposing Gene (KCPG)	In_Frame_Del	DEL	38	14	94380871	94380873	q32.13	CTT	CTT		c.915_917delAAG	p.R306del	NM_001127705.1; NM_001002235.2; ENST00000402629.1; NM_001002236.2; NM_001127700.1; NM_001127706.1; ENST00000449399.7; NM_001127701.1; ENST00000355814.8; NM_000295.4; NM_001127703.1; ENST00000636712.1; ENST00000404814.8; NM_001127702.1; ENST00000448921.5; NM_001127707.1; ENST00000393087.8; ENST00000440909.5; NM_001127704.1; ENST00000437397.5; ENST00000393088.8	Germline	Het						11.79	0.009162	748777702					0.001	0	0	0	0	0.009	0	0.001	0	0	0	0	0.006	0	0
SJGCT018627	GCT	SJ_CAYA	SLC25A13	Known Cancer Predisposing Gene (KCPG)	Frame_Shift_Ins	INS	38	7	96121696	96121697	q21.3			T	n.1874dupA; c.1799dupA; c.1802dupA	p.Y601*; p.Y600*	NM_014251.2; ENST00000265631.9; NR_027662.1; NM_001160210.1; ENST00000416240.6	Germline	Het						35		80338726					0.004	0	0	0	0	0.043	0	0.002	0	0	0	0	0.018	0	0	CI003122 (DM)
SJWLM042138	WLM	SJ_CAYA	SLC25A13	Known Cancer Predisposing Gene (KCPG)	Nonsense_Mutation	SNP	38	7	96184391	96184391	q21.3	G	G	A	n.1138C>T; c.1063C>T; c.1066C>T	p.R356*; p.R355*	NM_014251.2; ENST00000265631.9; NM_001160210.1; NR_027662.1; ENST00000416240.6	Germline	Het						43	1.77e-06	758827458					0.001	0	0	0	0.001	0	0	0.001	0	0	0	0.002	0	0	0	CM090577 (DM)
SJCNS019138	CNS	SJ_CAYA	SLC25A13	Known Cancer Predisposing Gene (KCPG)	Missense_Mutation	SNP	38	7	96121742	96121742	q21.3	C	C	T	c.1757G>A; c.1754G>A; n.1829G>A	p.R586H; p.R585H	NM_014251.2; ENST00000265631.9; NR_027662.1; NM_001160210.1; ENST00000416240.6	Germline	Het			Damaging	0	Probably Damaging	35	1.13e-06	367770143		0.008	0.023	0	0.001	0	0	0.01	0	0	0	0.002	0	0	0.017	0.001	0	0	0	CM107245 (DM)
SJHGG010325	HGG	SJ_CAYA	TGFBR2	Known Cancer Predisposing Gene (KCPG)	Missense_Mutation	SNP	38	3	30672018	30672018	p24.1	T	T	C	c.910T>C; c.835T>C	p.F304L; p.F279L	NM_001024847.2; ENST00000359013.4; NM_003242.5; ENST00000295754.9	Germline	Het			Damaging	0	Probably Damaging	27.5	1.17e-05	746824357					0.001	0	0	0	0.001	0	0	0	0	0	0	0.001	0	0	0
SJCNS019123	CNS	SJ_CAYA	WRN	Known Cancer Predisposing Gene (KCPG)	Nonsense_Mutation	SNP	38	8	31081132	31081132	p12	C	C	T	c.1105C>T	p.R369*	ENST00000298139.5; NM_000553.5	Germline	Het						35		17847577		0.031	0.023	0.035	0.019	0	0	0.01	0.029	0.009	0	0.019	0	0	0	0.026	0.003	0.089	0	CM961463 (DM)		604611
SJEWS018616	EWS	SJ_CAYA	WRN	Known Cancer Predisposing Gene (KCPG)	Nonsense_Mutation	SNP	38	8	31081132	31081132	p12	C	C	T	c.1105C>T	p.R369*	ENST00000298139.5; NM_000553.5	Germline	Het						35		17847577		0.031	0.023	0.035	0.019	0	0	0.01	0.029	0.009	0	0.019	0	0	0	0.026	0.003	0.089	0	CM961463 (DM)		604611
[truncated: 15 more columns]
