# Supplementary material for: Comprehensive germline genomic profiles of children, adolescents and young adults with solid tumors
Source: Nat Commun. 2020 May 5;11:2206. doi: 10.1038/s41467-020-16067-1 (PMC7200683; doi:10.1038/s41467-020-16067-1)
Supplement: Supplementary file 11 — Supplementary Data 8 [file 41467_2020_16067_MOESM11_ESM.xlsx]

## Sheet: Supplementary Data 8
Supplementary Data 8 Patients with multiple pathogenic & likely-pathogenic variants in known cancer predisposing genes.
Patient_ID	Tumor_types	Project	Mutation_Status	IVA_Prediction	Hugo_Symbol	Cancer_Predisposition	Variant_Classification	Variant_Type	NCBI_Build	Chromosome	Start_Position	End_position	Cytoband	Reference_Allele	Sample_Allele1	Sample_Allele2	Nucleotide_Change	Protein_Change	Transcript_ID	Genotype	Regulatory_Site	SIFT_Function_Prediction	SIFT_Score	PolyPhen-2_Function_Prediction	CADD_Score	Conservation_phyloP_p-value	dbSNP_ID	1000_Genomes_Frequency	NHLBI_ESP_Frequency	NHLBI_ESP_African_Frequency	NHLBI_ESP_European_Frequency	ExAC_Frequency	ExAC_East_Asian_Frequency	ExAC_South_Asian_Frequency	ExAC_African_Frequency	ExAC_European_Frequency	ExAC_Latino_Frequency	ExAC_Homozygous_Count	gnomAD_Frequency	gnomAD_East_Asian_Frequency	gnomAD_South_Asian_Frequency	gnomAD_African_Frequency	gnomAD_European_Frequency	gnomAD_Latino_Frequency	gnomAD_Jewish_Frequency	gnomAD_Homozygous_Count	HGMD	CentoMD	OMIM_Gene
SJACT028	ACT	SJ_CAYA	Germline	Pathogenic	EP300	Known Cancer Predisposing Gene (KCPG)	Nonsense_Mutation	SNP	38	22	41177337	41177337	q13.2	C	C	T	c.5548C>T; c.5626C>T; n.224-2513G>A; n.82+5726G>A	p.Q1876*; p.Q1850*	NM_001429.3; ENST00000420537.1; ENST00000415054.1; NM_001362843.1; ENST00000263253.8	Het					41	6.49e-05
SJACT028	ACT	SJ_CAYA	Germline	Pathogenic	HMBS	Known Cancer Predisposing Gene (KCPG)	Splice_Site	SNP	38	11	119092165	119092165	q23.3	T	T	C	c.559-239T>C; c.651+2T>C; c.600+2T>C		ENST00000537841.5; NM_001258208.1; ENST00000392841.1; NM_001024382.1; ENST00000542729.5; ENST00000278715.7; ENST00000543090.5; ENST00000544387.5; ENST00000442944.6; NM_001258209.1; NM_000190.3	Het	Splice Site Loss				25.7	6.92e-05																					CS991423 (DM)
SJACT028	ACT	SJ_CAYA	Germline	Pathogenic	NTRK1	Known Cancer Predisposing Gene (KCPG)	Nonsense_Mutation	SNP	38	1	156873726	156873726	q23.1	G	G	A	c.944G>A; c.854G>A	p.W315*; p.W285*	ENST00000524377.5; NM_001007792.1; NM_002529.3; ENST00000358660.3; NM_001012331.1; ENST00000392302.6; ENST00000368196.7	Het					38	7.87e-07
SJCNS042493	CNS	SJ_CAYA	Germline	Pathogenic	RECQL	Known Cancer Predisposing Gene (KCPG)	Missense_Mutation	SNP	38	12	21473635	21473635	p12.1	G	G	A	c.1363C>T	p.R455C	NM_002907.3; ENST00000444129.6; NM_032941.2; ENST00000421138.6	Het		Damaging	0.02	Probably Damaging	35	1.98e-05	199740132					0.003	0	0	0	0.004	0	0	0.002	0	0	0	0.004	0.003	0	0	CM1516737 (DM)
SJCNS042493	CNS	SJ_CAYA	Germline	Likely Pathogenic	LZTR1	Known Cancer Predisposing Gene (KCPG)	Missense_Mutation	SNP	38	22	20987548	20987548	q11.21	C	C	T	n.511C>T; c.365C>T	p.S122L	ENST00000479606.5; ENST00000646124.1; ENST00000215739.12; NM_006767.3	Het		Damaging	0	Probably Damaging	35	3.37e-06	587777177												0.002	0	0	0	0.002	0.003	0	0	CM140924 (DM)		600574
SJCNS042493	CNS	SJ_CAYA	Germline	Pathogenic	NF1	Known Cancer Predisposing Gene (KCPG)	Nonsense_Mutation	SNP	38	17	31343059	31343059	q11.2	C	C	A	c.7113C>A; c.7050C>A	p.C2371*; p.C2350*	ENST00000358273.8; ENST00000356175.7; NM_001042492.2; NM_000267.3	Het					40																						CM1414935 (DM)
SJRB018827	RB	SJ_CAYA	Germline	Likely Pathogenic	ALK	Known Cancer Predisposing Gene (KCPG)	Missense_Mutation	SNP	38	2	29220752	29220752	p23.2	G	G	A	c.2468C>T; c.395C>T; c.3599C>T	p.A132V; p.A1200V; p.A823V	ENST00000389048.7; NM_004304.4; ENST00000642122.1; ENST00000618119.4; NM_001353765.1	Het		Damaging	0.01	Possibly Damaging	24.8	2.79e-05	200585833		0.008	0	0.012	0.012	0	0.006	0	0.018	0	0	0.01	0	0.003	0.008	0.016	0	0	0
SJRB018827	RB	SJ_CAYA	Germline	Pathogenic	BAP1	Known Cancer Predisposing Gene (KCPG)	Nonsense_Mutation	SNP	38	3	52404500	52404500	p21.1	A	A	C	c.1149T>G; c.1203T>G	p.Y383*; p.Y401*	NM_004656.3; ENST00000460680.5; ENST00000296288.9	Het					36		200156887	0.02	0.015	0.023	0.012	0.017	0.012	0.006	0.01	0.015	0.052	0	0.013	0.011	0.016	0.004	0.01	0.038	0	0
SJRB018831	RB	SJ_CAYA	Germline	Pathogenic	RB1	Known Cancer Predisposing Gene (KCPG)	Frame_Shift_Ins	INS	38	13	48368550	48368551	q14.2			A	c.1078dupA	p.S360fs*2	NM_000321.2; ENST00000267163.5	Het					23.9
SJRB018831	RB	SJ_CAYA	Germline	Pathogenic	FANCM	Known Cancer Predisposing Gene (KCPG)	Frame_Shift_Ins	INS	38	14	45159189	45159190	q21.2			A	c.1413dupA; c.1491dupA	p.Q498fs*7; p.Q472fs*7	ENST00000556036.5; NM_020937.3; NM_001308134.1; ENST00000267430.9; ENST00000542564.6; NM_001308133.1	Het					26.1		797045116; 1306481832					0.003	0	0	0	0.006	0	0	0.007	0	0	0	0.012	0	0	0	CI1511832 (DM)
SJRB019571	RB	SJ_CAYA	Germline	Likely Pathogenic	RB1	Known Cancer Predisposing Gene (KCPG)	Missense_Mutation	SNP	38	13	48379607	48379607	q14.2	G	G	T	c.1346G>T	p.G449V	NM_000321.2; ENST00000267163.5	Het		Damaging	0.01	Probably Damaging	32	1.65e-06	587778847
SJRB019571	RB	SJ_CAYA	Germline	Pathogenic	TSHR	Known Cancer Predisposing Gene (KCPG)	Missense_Mutation	SNP	38	14	81143265	81143265	q31.1	G	G	A	c.1207G>A; n.495+21928C>T; n.305+21928C>T	p.D403N	ENST00000298171.6; NM_000369.2; ENST00000646928.1; ENST00000646052.1; ENST00000541158.6	Het		Damaging	0	Probably Damaging	25.8	2.88e-05	565082329	0.02				0.003	0	0	0	0.003	0.017	0	0.003	0	0	0	0.001	0.018	0	0	CM052931 (DM)
SJRB019819	RB	SJ_CAYA	Germline	Pathogenic	RB1	Known Cancer Predisposing Gene (KCPG)	Nonsense_Mutation	SNP	38	13	48368549	48368549	q14.2	C	C	T	c.1072C>T	p.R358*	NM_000321.2; ENST00000267163.5	Het					37		121913301																				CM951105 (DM)		614041
SJRB019819	RB	SJ_CAYA	Germline	Likely Pathogenic	EXT2	Known Cancer Predisposing Gene (KCPG)	Missense_Mutation	SNP	38	11	44126898	44126898	p11.2	C	C	T	c.1022C>T; c.1121C>T	p.P341L; p.P374L	ENST00000358681.8; ENST00000395673.7; NM_001178083.1; NM_000401.3; NM_207122.1; ENST00000533608.5; ENST00000343631.3	Het		Damaging	0	Probably Damaging	34	6.07e-07	141035971		0.092	0.091	0.093	0.027	0	0.012	0.058	0.033	0.009	0	0.03	0	0.006	0.033	0.045	0.003	0	0
SJRB041658	RB	SJ_CAYA	Germline	Pathogenic	RB1	Known Cancer Predisposing Gene (KCPG)	Nonsense_Mutation	SNP	38	13	48360118	48360118	q14.2	G	G	T	c.709G>T	p.E237*	NM_000321.2; ENST00000267163.5	Het					41	9.64e-05	1131690904																				CM133194 (DM)
SJRB041658	RB	SJ_CAYA	Germline	Likely Pathogenic	UROD	Known Cancer Predisposing Gene (KCPG)	Missense_Mutation	SNP	38	1	45014547	45014547	p34.1	C	C	T	c.637-189C>T; n.928C>T; c.745C>T	p.R249W	ENST00000636293.1; NR_036510.1; ENST00000636836.1; ENST00000246337.8; NM_000374.4	Het		Damaging	0	Possibly Damaging	29.7	0.008166	137978913		0.015	0	0.023	0.022	0.023	0	0	0.033	0	0	0.015	0.012	0	0	0.023	0.006	0	0
[truncated: 15 more columns]
