# Supplementary material for: Comprehensive germline genomic profiles of children, adolescents and young adults with solid tumors
Source: Nat Commun. 2020 May 5;11:2206. doi: 10.1038/s41467-020-16067-1 (PMC7200683; doi:10.1038/s41467-020-16067-1)
Supplement: Supplementary file 13 — Supplementary Data 10 [file 41467_2020_16067_MOESM13_ESM.xlsx]

## Sheet: Supplementary Data 10
Supplementary Data 10 Gene alteration summary of pathogenic/ likely pathogenic variants (known cancer predisposition genes + candidate genes).
Hugo_Symbol	Status	Frame_Shift_Del	Frame_Shift_Ins	In_Frame_Del	In_Frame_Ins	Missense_Mutation	Nonsense_Mutation	Splice_Site	total	AlteredSamples
RB1	KCPG	6	3	0	0	2	17	4	32	32
PRKN	Candidate	0	0	0	0	23	0	0	23	23
NF1	KCPG	2	1	0	0	7	9	3	22	22
CHEK2	KCPG	11	0	1	0	3	1	3	19	19
PAH	Candidate	0	0	0	0	16	0	2	18	17
TYR	Candidate	2	1	0	0	13	1	0	17	17
EYS	Candidate	7	0	0	0	8	0	1	16	16
TMPRSS3	Candidate	4	0	0	0	12	0	0	16	16
ABCA3	Candidate	0	0	0	0	14	1	0	15	15
PROM1	Candidate	1	1	1	0	12	0	0	15	15
CRIPAK	Candidate	0	3	0	0	0	11	0	14	14
NEB	Candidate	0	0	0	0	6	4	4	14	14
SLC3A1	Candidate	0	0	0	0	13	1	0	14	14
USH2A	Candidate	2	2	0	0	6	2	2	14	14
ABCC6	Candidate	1	1	0	0	6	1	4	13	13
ATP7B	Candidate	1	2	0	0	10	0	0	13	13
CHRNE	Candidate	2	0	0	0	10	1	1	14	13
PLCE1	Candidate	0	0	0	0	13	0	0	13	13
SPG11	Candidate	2	0	0	0	4	7	0	13	13
TTN	Candidate	0	0	0	0	14	2	2	18	13
CAPN3	Candidate	1	1	0	0	11	0	0	13	12
OCA2	Candidate	0	0	0	0	11	0	1	12	12
ADGRV1	Candidate	0	1	0	0	6	4	0	11	11
CNGB1	Candidate	0	0	0	0	11	0	0	11	11
PKHD1	Candidate	1	1	0	0	6	3	0	11	11
CD36	Candidate	2	1	0	0	0	2	5	10	10
LIPC	Candidate	0	1	0	0	9	0	0	10	10
LOXHD1	Candidate	1	0	0	0	8	0	1	10	10
RAG1	Candidate	0	0	0	0	7	3	0	10	10
RYR2	Candidate	0	0	0	0	8	1	2	11	10
SLC26A4	Candidate	0	0	0	0	9	0	1	10	10
TGM1	Candidate	0	0	0	0	7	1	2	10	10
TP53	KCPG	0	1	0	0	5	2	2	10	10
AGRN	Candidate	0	0	0	0	9	0	0	9	9
ATM	KCPG	0	0	1	0	6	0	2	9	9
CLCN1	Candidate	0	0	0	0	9	0	1	10	9
DNAH5	Candidate	0	1	0	0	6	0	2	9	9
DUOX2	Candidate	0	0	0	0	7	2	0	9	9
DYNC2H1	Candidate	0	0	0	0	5	3	1	9	9
GALT	Candidate	1	0	0	0	7	1	0	9	9
HADHA	Candidate	0	1	0	0	8	0	0	9	9
WDR36	Candidate	0	0	0	0	9	0	0	9	9
ACADS	Candidate	0	0	1	0	6	0	1	8	8
ALDH7A1	Candidate	2	0	0	0	5	0	1	8	8
ANO10	Candidate	1	4	0	0	3	0	0	8	8
C9	Candidate	0	0	0	0	0	6	2	8	8
COL7A1	KCPG	1	0	0	0	3	3	1	8	8
DDHD2	Candidate	1	1	0	0	3	2	1	8	8
GAA	Candidate	1	0	0	0	7	0	0	8	8
GRM6	Candidate	0	1	0	0	6	1	0	8	8
LRP2	Candidate	0	8	0	0	0	0	0	8	8
SLC12A3	Candidate	0	0	0	0	7	0	1	8	8
BRCA1	KCPG	4	1	0	0	0	2	0	7	7
CDHR1	Candidate	0	0	5	0	0	0	2	7	7
CLRN1	Candidate	0	1	0	0	2	0	4	7	7
CYP11B1	Candidate	0	0	0	0	5	2	0	7	7
GJB2	KCPG	3	1	0	0	2	1	0	7	7
INTS14	Candidate	0	7	0	0	0	0	0	7	7
LAMA2	Candidate	0	0	0	0	2	3	2	7	7
MMP20	Candidate	0	0	0	0	0	0	7	7	7
MYO15A	Candidate	0	0	0	0	4	3	0	7	7
NAGLU	Candidate	0	1	0	0	3	3	0	7	7
OTOF	Candidate	2	0	0	0	3	1	1	7	7
ROM1	Candidate	1	6	0	0	0	0	0	7	7
RPGRIP1L	Candidate	0	0	0	0	4	3	0	7	7
SI	Candidate	0	0	0	0	3	3	1	7	7
SIAE	Candidate	0	0	0	0	7	0	0	7	7
SLC7A9	Candidate	0	1	0	0	6	0	0	7	7
SMAD7	Candidate	0	7	0	0	0	0	0	7	7
SPG7	Candidate	1	0	0	0	3	2	1	7	7
TMEM126B	Candidate	0	0	0	0	5	0	2	7	7
TRIOBP	Candidate	0	0	0	0	2	5	0	7	7
WFS1	Candidate	1	0	1	0	4	1	0	7	7
ABCB4	Candidate	0	0	2	0	3	1	0	6	6
ACADVL	Candidate	1	0	1	0	4	0	0	6	6
ALPL	Candidate	0	0	2	0	3	0	1	6	6
CA12	Candidate	0	0	0	0	0	1	5	6	6
CDH23	Candidate	0	0	0	0	4	1	1	6	6
CNTNAP2	Candidate	0	0	0	0	6	0	0	6	6
CYP21A2	Candidate	0	0	0	0	6	0	0	6	6
DNAH8	Candidate	0	1	0	0	0	4	1	6	6
GALC	Candidate	0	0	0	0	4	1	1	6	6
GFM1	Candidate	0	0	0	0	5	1	0	6	6
GLDC	Candidate	1	0	0	0	3	2	0	6	6
IVD	Candidate	0	0	0	0	6	0	0	6	6
MFF	Candidate	0	0	0	0	0	0	6	6	6
MOCOS	Candidate	5	0	0	0	0	1	0	6	6
MUT	Candidate	0	0	0	0	4	2	0	6	6
NDUFV1	Candidate	0	0	0	0	5	0	1	6	6
NPHS2	Candidate	0	0	0	0	6	0	0	6	6
PCDH15	Candidate	0	3	0	0	3	0	0	6	6
PEX7	Candidate	1	1	0	0	2	2	0	6	6
POLG	Candidate	0	0	0	0	5	1	0	6	6
RSPH1	Candidate	0	1	0	0	0	1	4	6	6
SMARCAL1	Candidate	2	0	0	0	3	0	1	6	6
STAR	Candidate	0	0	4	0	0	2	0	6	6
TG	Candidate	0	0	0	0	2	4	0	6	6
TMEM67	Candidate	1	0	0	0	2	2	1	6	6
TMPRSS15	Candidate	0	0	0	0	0	4	2	6	6
TNFRSF13B	Candidate	0	0	0	0	5	1	0	6	6
TPO	Candidate	0	1	0	0	1	2	2	6	6
ABCG5	Candidate	0	0	0	0	3	2	0	5	5
ACSF3	Candidate	0	0	0	0	4	1	0	5	5
ADA	Candidate	0	0	0	0	4	0	1	5	5
ALDOB	Candidate	0	0	0	0	3	2	0	5	5
ALG6	Candidate	0	0	0	0	0	0	5	5	5
ASMT	Candidate	0	0	0	0	0	0	5	5	5
BBS2	Candidate	0	0	0	0	2	3	0	5	5
BRCA2	KCPG	1	1	0	0	1	0	2	5	5
C6	Candidate	4	0	0	0	1	0	0	5	5
CENPJ	Candidate	0	0	0	0	0	5	0	5	5
CEP164	Candidate	0	4	0	0	0	5	0	9	5
CFAP44	Candidate	0	0	0	0	0	3	2	5	5
F8	Candidate	0	0	0	0	4	1	0	5	5
FRAS1	Candidate	0	0	0	0	4	1	0	5	5
FREM1	Candidate	0	0	2	0	1	0	2	5	5
GHR	Candidate	0	0	0	0	3	1	1	5	5
GNPTAB	Candidate	1	1	0	0	0	3	0	5	5
HSD17B4	Candidate	0	0	0	0	4	0	1	5	5
IL12RB1	Candidate	0	0	0	0	0	5	0	5	5
LAMB3	Candidate	0	0	0	0	2	2	1	5	5
LIPA	Candidate	1	0	0	0	1	0	3	5	5
LPL	Candidate	0	0	0	0	5	0	0	5	5
MMACHC	Candidate	0	0	0	0	3	2	0	5	5
MRE11	Candidate	0	0	0	0	1	3	1	5	5
MYH7	Candidate	0	0	0	0	5	0	0	5	5
NPHP3	Candidate	0	0	0	0	4	1	0	5	5
NPHP4	Candidate	0	0	0	0	4	0	1	5	5
PDE6G	Candidate	0	0	0	0	5	0	0	5	5
PEX1	Candidate	0	4	1	0	0	0	0	5	5
PKLR	Candidate	0	0	0	0	4	1	0	5	5
POLR3A	Candidate	0	1	1	0	0	0	3	5	5
PRX	Candidate	0	1	0	0	4	0	0	5	5
PUS3	Candidate	0	0	0	0	5	0	0	5	5
RP1	Candidate	0	0	0	0	3	2	0	5	5
SAMD9	Candidate	0	2	0	0	0	3	0	5	5
SCN5A	Candidate	0	0	0	0	5	0	0	5	5
SERAC1	Candidate	0	2	0	0	1	2	0	5	5
SLC26A2	Candidate	0	0	0	0	5	1	0	6	5
TRPM1	Candidate	0	0	0	0	3	0	2	5	5
TTC21B	Candidate	0	0	0	1	3	1	1	6	5
USH1C	Candidate	0	0	0	0	2	3	0	5	5
VPS13B	Candidate	2	0	0	0	0	1	2	5	5
ACE	Candidate	0	1	0	0	2	1	0	4	4
ADGRG1	Candidate	0	0	0	0	0	4	0	4	4
AKAP9	Candidate	0	2	0	0	0	2	0	4	4
ASPM	Candidate	3	0	0	0	0	1	0	4	4
ATP6V0A2	Candidate	0	2	0	0	2	0	0	4	4
BLOC1S3	Candidate	0	0	0	0	4	0	0	4	4
CACNB2	Candidate	0	0	0	0	0	2	2	4	4
CDH1	KCPG	1	0	0	0	2	0	1	4	4
CEP290	Candidate	1	1	0	0	0	1	1	4	4
COL18A1	Candidate	0	0	0	0	0	2	2	4	4
DBT	Candidate	0	0	0	0	2	2	0	4	4
DICER1	KCPG	1	2	0	0	1	0	0	4	4
ELP1	Candidate	0	0	0	0	0	4	1	5	4
GLB1	Candidate	0	0	0	0	3	1	0	4	4
GRHPR	Candidate	0	0	0	0	3	0	1	4	4
HEXA	Candidate	0	0	0	0	1	0	3	4	4
HSD17B3	Candidate	1	0	0	0	1	0	2	4	4
JAK3	Candidate	0	0	0	0	4	0	0	4	4
KIF1BP	Candidate	0	0	0	0	0	3	1	4	4
LFNG	Candidate	0	4	0	0	0	0	0	4	4
LRBA	Candidate	0	0	0	0	3	1	0	4	4
LTBP2	Candidate	0	0	0	0	1	1	2	4	4
MAN2B1	Candidate	1	0	0	0	1	1	1	4	4
MAP3K20	Candidate	0	0	0	0	0	4	0	4	4
MC1R	Candidate	0	1	0	0	3	0	0	4	4
MC4R	Candidate	0	0	0	0	1	3	0	4	4
MCPH1	Candidate	0	0	0	0	0	2	2	4	4
MERTK	Candidate	0	0	0	0	2	1	1	4	4
MOCS1	Candidate	1	0	0	0	0	2	1	4	4
MTNR1B	Candidate	0	0	0	0	4	0	0	4	4
MYBPC3	Candidate	0	0	0	0	4	0	0	4	4
MYL2	Candidate	0	0	0	0	4	0	0	4	4
MYO7A	Candidate	0	0	0	0	2	2	0	4	4
NDUFB9	Candidate	0	0	0	0	3	1	0	4	4
NDUFS2	Candidate	0	0	0	0	4	0	0	4	4
NHEJ1	Candidate	0	0	0	0	3	1	0	4	4
NR2E3	Candidate	0	0	0	0	3	1	0	4	4
OAT	Candidate	1	0	0	0	2	1	0	4	4
OTOG	Candidate	0	0	0	0	0	2	2	4	4
P3H1	Candidate	0	0	0	0	0	2	2	4	4
P3H2	Candidate	1	0	0	0	3	0	0	4	4
PHKB	Candidate	0	0	0	0	0	4	0	4	4
PHYH	Candidate	0	0	0	0	4	0	0	4	4
POMT2	Candidate	0	1	0	0	3	0	0	4	4
POU4F3	Candidate	0	0	0	0	4	0	0	4	4
PROKR2	Candidate	0	0	0	0	3	1	0	4	4
RAI1	Candidate	0	0	0	0	4	0	0	4	4
RYR1	Candidate	0	0	0	0	3	0	1	4	4
SGCA	Candidate	0	1	0	0	3	0	0	4	4
SH2B1	Candidate	0	4	0	0	0	0	0	4	4
SLC22A5	Candidate	0	0	0	0	3	0	1	4	4
SLC26A8	Candidate	0	0	0	0	2	1	1	4	4
SPP1	Candidate	0	0	0	0	0	0	8	8	4
TBP	Candidate	4	0	0	0	0	0	0	4	4
TCTN2	Candidate	0	0	0	0	0	1	3	4	4
TECTA	Candidate	0	0	0	0	3	1	0	4	4
TGM5	Candidate	0	0	0	0	2	2	0	4	4
WHRN	Candidate	0	0	0	0	5	0	0	5	4
AASS	Candidate	0	0	0	0	0	2	1	3	3
ABCA7	Candidate	3	0	0	0	0	0	0	3	3
ABCC8	Candidate	0	0	0	0	2	0	1	3	3
ABCG8	Candidate	0	0	0	0	2	1	0	3	3
ADA2	Candidate	1	1	0	0	1	0	0	3	3
AIRE	Candidate	0	0	0	0	1	0	2	3	3
AKR1C1	Candidate	0	0	0	0	1	1	1	3	3
ALK	KCPG	0	0	0	0	3	0	0	3	3
AMPD1	Candidate	0	0	0	0	0	0	3	3	3
ATN1	Candidate	1	0	2	0	0	0	0	3	3
ATP6V0A4	Candidate	1	0	0	0	2	0	0	3	3
ATP8B1	Candidate	0	0	0	0	3	0	0	3	3
B3GALNT2	Candidate	0	2	0	0	1	0	0	3	3
B4GALT7	Candidate	0	1	0	0	1	1	0	3	3
BEST1	Candidate	0	0	0	0	2	0	1	3	3
BTD	Candidate	0	0	0	0	3	0	0	3	3
C21orf59	Candidate	0	2	0	0	0	1	0	3	3
CABP4	Candidate	2	0	0	0	0	1	0	3	3
CD96	Candidate	0	0	0	0	1	0	2	3	3
CDH15	Candidate	0	0	0	0	2	0	1	3	3
CELSR1	Candidate	0	0	0	0	3	0	0	3	3
CEP104	Candidate	1	0	0	0	0	1	1	3	3
CHD1L	Candidate	0	0	0	0	0	1	2	3	3
CHD7	Candidate	0	0	0	0	3	0	0	3	3
CLCN2	Candidate	1	0	0	0	2	1	0	4	3
CNGA1	Candidate	0	1	0	0	0	2	0	3	3
COL4A3	Candidate	0	0	0	0	2	1	0	3	3
COQ8A	Candidate	0	0	0	0	2	1	0	3	3
COX15	Candidate	0	0	0	0	0	1	2	3	3
CPB1	Candidate	0	0	0	0	0	3	0	3	3
CRB1	Candidate	0	0	0	0	1	2	0	3	3
CSPP1	Candidate	1	0	0	0	0	2	0	3	3
CYP7B1	Candidate	0	0	0	0	3	0	0	3	3
DHODH	Candidate	1	0	0	0	1	1	0	3	3
DIAPH1	Candidate	0	3	0	0	0	0	0	3	3
DONSON	Candidate	0	0	0	0	3	0	0	3	3
DYM	Candidate	0	0	0	0	0	3	0	3	3
EARS2	Candidate	0	0	0	0	2	1	0	3	3
ECHS1	Candidate	0	0	0	0	3	0	0	3	3
EPX	Candidate	0	0	0	0	0	3	0	3	3
ERCC6	Candidate	0	0	0	0	1	2	0	3	3
ETFA	Candidate	0	0	0	0	2	0	1	3	3
F11	Candidate	0	0	0	0	3	0	0	3	3
FAN1	Candidate	0	0	0	0	0	3	0	3	3
FANCM	KCPG	0	1	0	0	0	1	1	3	3
FBN2	Candidate	0	0	0	0	2	0	2	4	3
FMO3	Candidate	0	0	0	0	2	1	0	3	3
G6PC	Candidate	0	0	0	0	1	1	1	3	3
GCDH	Candidate	0	0	0	0	3	0	0	3	3
GLA	Candidate	0	0	0	0	3	0	0	3	3
GLRA1	Candidate	0	0	0	0	1	2	0	3	3
GNAT2	Candidate	0	0	0	0	1	2	0	3	3
GUCY2D	Candidate	0	0	0	0	2	1	0	3	3
HGD	Candidate	0	0	0	0	3	0	0	3	3
HMOX1	Candidate	0	0	0	0	0	2	1	3	3
HSD3B2	Candidate	1	0	0	0	1	1	0	3	3
IDUA	Candidate	1	0	0	0	1	0	1	3	3
IFIH1	Candidate	0	0	0	0	0	3	0	3	3
IL7R	Candidate	0	2	0	0	1	0	0	3	3
IQCB1	Candidate	2	0	0	0	0	1	0	3	3
ITGA2B	Candidate	0	0	0	0	1	0	2	3	3
ITGB2	Candidate	0	0	0	0	3	0	0	3	3
ITGB3	Candidate	0	0	0	0	0	3	0	3	3
KCNV2	Candidate	1	0	0	0	1	1	0	3	3
KIAA0586	Candidate	1	1	0	0	0	0	1	3	3
LARS2	Candidate	0	0	0	0	2	1	0	3	3
LDLRAP1	Candidate	0	3	0	0	0	0	0	3	3
LXN	Candidate	0	2	0	0	0	1	0	3	3
MIB1	Candidate	1	0	0	0	0	2	0	3	3
MMP13	Candidate	0	0	0	0	1	1	1	3	3
MPL	KCPG	2	0	0	0	1	0	0	3	3
MPO	Candidate	0	0	0	0	1	2	0	3	3
MSH6	KCPG	2	0	0	0	0	1	0	3	3
MYO3A	Candidate	0	0	0	0	0	1	2	3	3
NBAS	Candidate	1	0	0	0	0	0	2	3	3
NCF4	Candidate	0	0	0	0	0	0	3	3	3
NPHS1	Candidate	0	0	0	0	1	1	1	3	3
NRXN1	Candidate	0	0	0	0	3	0	0	3	3
OGG1	Candidate	0	0	0	0	2	1	0	3	3
PADI3	Candidate	0	0	0	0	0	2	1	3	3
PALB2	KCPG	2	0	0	0	0	1	0	3	3
PDE6A	Candidate	0	0	0	0	2	0	1	3	3
PEX12	Candidate	0	0	1	0	0	1	1	3	3
PHGDH	Candidate	0	0	0	0	2	0	1	3	3
PIGN	Candidate	2	0	0	0	0	1	0	3	3
PMM2	Candidate	0	0	0	0	3	0	0	3	3
PNPLA6	Candidate	0	0	0	0	2	0	1	3	3
POLE	KCPG	0	1	0	0	2	0	0	3	3
POMGNT1	Candidate	0	0	0	0	2	0	1	3	3
POMT1	Candidate	0	1	0	0	2	0	0	3	3
PRG4	Candidate	1	0	0	0	0	1	1	3	3
PRKRA	Candidate	0	0	0	3	0	0	0	3	3
PTPN22	Candidate	0	0	0	0	0	1	2	3	3
PTPRQ	Candidate	0	0	0	0	0	2	1	3	3
PTS	Candidate	0	0	0	0	0	1	2	3	3
RARS2	Candidate	0	0	2	0	1	0	0	3	3
RECQL	KCPG	0	0	0	0	1	2	0	3	3
RNF168	Candidate	0	0	0	0	0	2	1	3	3
RPGRIP1	Candidate	1	0	0	0	0	2	0	3	3
SACS	Candidate	1	0	0	0	1	1	0	3	3
SASH1	Candidate	0	0	0	1	0	0	2	3	3
SEC23B	Candidate	0	0	0	0	3	0	0	3	3
SERPINC1	Candidate	0	0	0	0	3	0	0	3	3
SGSH	Candidate	0	0	0	0	3	0	0	3	3
SLC10A2	Candidate	0	0	0	0	3	0	0	3	3
SLC12A6	Candidate	0	0	0	0	2	1	0	3	3
SLC22A12	Candidate	0	0	0	0	3	0	0	3	3
SLC37A4	Candidate	1	0	0	0	2	0	0	3	3
SLC4A11	Candidate	0	0	0	0	1	2	0	3	3
SLC6A19	Candidate	0	0	0	0	3	0	0	3	3
SPATA22	Candidate	0	0	0	0	3	0	0	3	3
SUGCT	Candidate	0	0	0	0	0	2	1	3	3
SYNE1	Candidate	0	0	0	0	0	2	1	3	3
SYNE2	Candidate	0	0	0	0	0	1	2	3	3
TBX20	Candidate	0	0	0	0	3	0	0	3	3
TPP1	Candidate	0	0	0	0	0	2	1	3	3
TTLL5	Candidate	0	0	0	0	0	1	2	3	3
UNC13D	Candidate	2	0	0	0	0	1	0	3	3
VARS2	Candidate	2	0	0	0	0	0	1	3	3
VKORC1	Candidate	0	0	0	0	3	0	0	3	3
WDR62	Candidate	1	0	0	0	1	0	1	3	3
WT1	KCPG	0	1	0	0	0	2	0	3	3
AAAS	Candidate	2	0	0	0	0	0	0	2	2
ABCA1	Candidate	0	0	0	0	1	1	0	2	2
ABCC2	Candidate	0	0	0	0	1	1	0	2	2
ACVRL1	Candidate	0	0	0	0	2	0	0	2	2
ADK	Candidate	1	0	0	0	0	1	0	2	2
ADSL	Candidate	0	0	0	0	2	0	0	2	2
AGBL5	Candidate	0	1	0	0	0	1	0	2	2
ALDH5A1	Candidate	0	0	0	0	0	1	1	2	2
ALDH6A1	Candidate	0	0	0	0	2	0	0	2	2
ALPPL2	Candidate	0	0	0	0	0	0	2	2	2
AMH	Candidate	0	0	0	0	1	1	0	2	2
ANO5	Candidate	0	0	0	0	1	1	0	2	2
AP4M1	Candidate	1	0	0	0	0	1	0	2	2
APOA1	Candidate	0	1	0	0	0	1	0	2	2
APOE	Candidate	0	0	0	0	2	0	0	2	2
AQP2	Candidate	0	0	0	0	1	1	0	2	2
AR	KCPG	0	0	0	0	2	0	0	2	2
ARFGEF2	Candidate	0	0	0	0	1	1	0	2	2
ARL11	Candidate	2	0	0	0	0	0	0	2	2
ASNS	Candidate	0	0	0	0	0	2	0	2	2
ASS1	Candidate	0	0	0	0	2	0	0	2	2
ATP13A2	Candidate	0	0	0	0	0	2	0	2	2
AXIN1	Candidate	0	0	0	0	2	0	0	2	2
B3GLCT	Candidate	1	0	0	0	0	0	1	2	2
B4GALNT1	Candidate	0	1	0	0	0	0	1	2	2
B9D1	Candidate	1	0	0	0	0	0	1	2	2
BBS1	Candidate	0	0	0	0	1	0	1	2	2
BBS12	Candidate	1	0	0	0	1	0	0	2	2
BCHE	Candidate	0	0	0	0	2	0	0	2	2
BCKDHB	Candidate	0	0	0	0	1	1	0	2	2
BRAT1	Candidate	1	1	0	0	0	0	0	2	2
C2	Candidate	0	0	0	0	0	0	2	2	2
C5orf42	Candidate	0	0	0	0	0	2	0	2	2
C7	Candidate	2	0	0	0	0	0	0	2	2
CANT1	Candidate	1	0	0	0	1	0	0	2	2
CASQ2	Candidate	0	0	0	0	2	0	0	2	2
CAT	Candidate	0	0	0	0	0	0	2	2	2
CC2D2A	Candidate	1	0	0	0	0	1	0	2	2
CCBE1	Candidate	0	0	0	0	1	1	0	2	2
CCDC39	Candidate	0	0	0	0	0	0	2	2	2
CCDC78	Candidate	0	0	0	0	0	2	0	2	2
CDK5RAP2	Candidate	1	0	0	0	0	1	0	2	2
CEP83	Candidate	0	0	0	0	0	2	0	2	2
CERKL	Candidate	0	0	0	0	1	1	0	2	2
CFI	Candidate	0	0	0	0	2	0	0	2	2
CHST3	Candidate	0	1	0	0	1	0	0	2	2
CIB2	Candidate	1	0	0	0	1	0	0	2	2
CITED2	Candidate	0	0	2	0	0	0	0	2	2
CLCNKB	Candidate	1	0	0	0	1	0	0	2	2
CNGB3	Candidate	0	0	0	0	0	2	0	2	2
CNTNAP1	Candidate	1	0	0	0	0	1	0	2	2
COL17A1	Candidate	0	0	0	0	0	1	1	2	2
COX10	Candidate	0	0	0	0	1	1	0	2	2
CPN1	Candidate	0	0	0	0	0	1	1	2	2
CPS1	Candidate	1	0	0	0	1	0	0	2	2
CPT2	Candidate	0	0	0	0	2	0	0	2	2
CREBBP	KCPG	0	0	0	0	2	0	0	2	2
CTSB	Candidate	0	0	0	0	0	2	0	2	2
CYP19A1	Candidate	0	0	0	0	1	1	0	2	2
CYP1B1	Candidate	0	0	0	0	2	0	0	2	2
CYP4V2	Candidate	0	0	0	0	1	1	0	2	2
DARS	Candidate	0	0	0	0	0	0	2	2	2
DARS2	Candidate	0	0	0	0	2	0	0	2	2
DDX11	Candidate	0	0	0	0	0	1	1	2	2
DENND5A	Candidate	0	0	0	0	0	2	0	2	2
DFNB59	Candidate	0	0	0	0	1	1	0	2	2
DNAH11	Candidate	0	0	0	0	0	2	0	2	2
DOCK6	Candidate	0	0	0	0	0	0	2	2	2
DOCK7	Candidate	0	0	1	0	0	1	0	2	2
DOK7	Candidate	0	2	0	0	0	0	0	2	2
DPAGT1	Candidate	0	1	0	0	1	0	0	2	2
DSC2	Candidate	2	0	0	0	0	0	0	2	2
EFL1	Candidate	0	0	0	0	1	0	1	2	2
EIF2B2	Candidate	0	0	0	0	2	0	0	2	2
ELAC2	Candidate	0	0	0	0	0	2	0	2	2
ENO3	Candidate	0	0	0	0	1	1	0	2	2
EPG5	Candidate	0	0	0	0	0	2	0	2	2
EPPK1	Candidate	0	0	0	0	0	2	0	2	2
ESRRB	Candidate	0	0	0	0	1	1	0	2	2
EVC	Candidate	0	0	0	0	1	1	0	2	2
FDXR	Candidate	0	0	0	0	0	2	0	2	2
FER1L6	Candidate	0	0	0	0	0	2	0	2	2
FIG4	Candidate	0	0	0	0	0	1	1	2	2
FKBPL	Candidate	0	0	0	0	0	2	0	2	2
FLG	Candidate	1	0	0	0	0	1	0	2	2
FLNC	Candidate	0	0	0	0	1	1	0	2	2
FTCD	Candidate	0	1	0	0	0	1	0	2	2
GALNS	Candidate	0	0	0	0	0	2	0	2	2
GALNT12	Candidate	0	0	0	0	2	0	0	2	2
GATA4	Candidate	0	0	0	0	2	0	0	2	2
GCKR	Candidate	0	0	2	0	0	0	0	2	2
GCNT2	Candidate	0	0	0	0	1	1	0	2	2
GNRHR	Candidate	0	0	0	0	2	0	0	2	2
GPR68	Candidate	0	0	0	0	0	2	0	2	2
GSS	Candidate	0	0	0	0	2	0	0	2	2
GUSB	Candidate	0	0	0	0	0	2	0	2	2
HADHB	Candidate	0	1	0	0	1	0	0	2	2
HBB	Candidate	0	0	0	0	0	1	1	2	2
HEXB	Candidate	1	0	0	0	1	0	0	2	2
HMBS	KCPG	0	0	0	0	1	0	1	2	2
HPS3	Candidate	0	0	0	0	0	2	0	2	2
HPS4	Candidate	0	0	0	0	0	2	0	2	2
HSPG2	Candidate	0	0	0	0	0	2	0	2	2
IFT122	Candidate	0	0	0	0	0	2	0	2	2
IFT172	Candidate	0	1	0	0	0	0	1	2	2
IFT27	Candidate	0	0	0	0	0	1	1	2	2
IFT74	Candidate	0	0	0	0	0	2	0	2	2
IGF2BP2	Candidate	0	0	0	0	1	1	0	2	2
IGHMBP2	Candidate	0	0	0	0	1	1	0	2	2
IMPG2	Candidate	0	0	0	0	0	1	1	2	2
INPP5E	Candidate	0	0	0	0	1	1	0	2	2
INPPL1	Candidate	1	0	0	0	0	0	1	2	2
INVS	Candidate	0	0	0	0	1	1	0	2	2
ITGB4	Candidate	0	0	0	0	0	1	1	2	2
ITGB6	Candidate	0	0	0	0	0	2	0	2	2
ITPR1	Candidate	0	0	0	0	1	0	1	2	2
JAGN1	Candidate	0	0	0	0	0	2	0	2	2
JUP	Candidate	0	0	0	0	2	0	0	2	2
KCNAB1	Candidate	0	0	0	0	0	0	2	2	2
KHK	Candidate	0	0	0	0	2	0	0	2	2
KIF1C	Candidate	0	0	0	0	1	1	0	2	2
KIF7	Candidate	0	0	1	0	1	0	0	2	2
KIT	KCPG	0	0	0	0	2	0	0	2	2
KIZ	Candidate	1	0	0	0	0	1	0	2	2
KPTN	Candidate	0	1	0	0	0	0	1	2	2
KRT74	Candidate	0	0	0	0	0	2	0	2	2
LAMA1	Candidate	0	0	0	0	1	0	1	2	2
LAMA3	Candidate	0	0	0	0	0	1	1	2	2
LAMB2	Candidate	0	0	0	0	1	1	0	2	2
LDLR	Candidate	0	0	0	0	2	0	0	2	2
LIG4	Candidate	1	0	0	0	0	1	0	2	2
LMBRD1	Candidate	0	0	0	0	0	1	1	2	2
LMNA	Candidate	0	0	0	0	1	0	1	2	2
LTBP4	Candidate	0	2	0	0	0	0	0	2	2
LYST	Candidate	0	0	0	0	1	1	0	2	2
LZTR1	KCPG	0	0	0	0	1	1	0	2	2
MANBA	Candidate	0	0	0	0	0	2	0	2	2
MAT1A	Candidate	1	1	0	0	0	0	0	2	2
MATR3	Candidate	0	0	0	0	0	0	2	2	2
MCCC1	Candidate	0	0	0	0	1	1	0	2	2
MCCC2	Candidate	0	0	0	0	0	1	1	2	2
MCM9	Candidate	0	0	0	0	0	2	0	2	2
MEGF10	Candidate	0	0	0	0	0	0	2	2	2
MEN1	KCPG	0	1	0	0	1	0	0	2	2
MFRP	Candidate	0	1	0	0	1	0	0	2	2
MPZ	Candidate	0	0	1	0	1	0	0	2	2
MSH3	Candidate	0	0	0	0	2	0	0	2	2
MYO5B	Candidate	0	0	0	0	2	0	0	2	2
MYPN	Candidate	0	0	0	0	1	1	0	2	2
NARS2	Candidate	1	0	0	0	0	1	0	2	2
NBEAL2	Candidate	0	0	0	0	1	0	1	2	2
NDUFA10	Candidate	0	2	0	0	0	0	0	2	2
NDUFAF6	Candidate	2	0	0	0	0	0	0	2	2
NDUFS1	Candidate	1	0	0	0	1	0	0	2	2
NEK8	Candidate	0	0	0	0	0	2	0	2	2
NEU1	Candidate	0	0	0	0	2	0	0	2	2
NHLRC1	Candidate	1	0	0	0	1	0	0	2	2
NIPAL4	Candidate	0	0	0	0	2	0	0	2	2
NLRP7	Candidate	0	0	0	0	0	1	1	2	2
NOBOX	Candidate	0	0	0	0	2	0	0	2	2
NOTCH1	Candidate	0	0	0	0	1	1	0	2	2
NPC1	Candidate	0	0	0	0	2	0	0	2	2
NTRK1	KCPG	0	0	0	0	0	1	1	2	2
NUP107	Candidate	0	0	0	0	0	0	2	2	2
ORC4	Candidate	0	1	0	0	0	0	1	2	2
ORC6	Candidate	0	0	0	0	1	0	1	2	2
PADI6	Candidate	0	0	0	0	0	0	2	2	2
PATL2	Candidate	0	0	0	0	0	1	1	2	2
PCK2	Candidate	0	0	0	0	2	0	0	2	2
PDE6B	Candidate	0	0	0	0	1	0	1	2	2
PDE6C	Candidate	0	0	0	0	2	0	0	2	2
PEPD	Candidate	0	0	1	0	0	0	1	2	2
PEX2	Candidate	1	0	0	0	0	1	0	2	2
PEX26	Candidate	0	1	0	0	1	0	0	2	2
PEX6	Candidate	2	0	0	0	0	0	0	2	2
PGAP1	Candidate	0	0	0	0	0	2	0	2	2
PGM3	Candidate	0	0	0	0	2	0	0	2	2
PIEZO1	Candidate	0	0	0	0	1	0	1	2	2
PINK1	Candidate	0	0	0	0	0	2	0	2	2
PKP4	Candidate	0	0	0	0	0	2	0	2	2
PLEC	Candidate	0	0	0	0	0	1	1	2	2
PMS2	KCPG	0	2	0	0	0	1	0	3	2
PMVK	Candidate	0	0	0	0	0	2	0	2	2
PNKP	Candidate	0	0	0	0	1	1	0	2	2
POLR3B	Candidate	0	0	0	0	2	0	0	2	2
POR	Candidate	0	0	0	0	2	0	0	2	2
PPT1	Candidate	0	0	0	0	2	0	0	2	2
PROP1	Candidate	1	0	0	0	1	0	0	2	2
PRSS12	Candidate	0	0	0	0	0	1	1	2	2
PSMB8	Candidate	1	0	0	0	0	1	0	2	2
PTPN11	KCPG	0	0	0	0	2	0	0	2	2
PYGL	Candidate	0	1	0	0	0	1	0	2	2
PYGM	Candidate	0	0	0	0	1	0	1	2	2
PYROXD1	Candidate	0	0	0	0	0	0	2	2	2
QARS	Candidate	0	0	0	0	2	0	0	2	2
RAD50	Candidate	0	0	0	0	0	1	1	2	2
RAPSN	Candidate	0	0	0	0	2	0	0	2	2
RBBP8	Candidate	0	0	0	0	0	2	0	2	2
RDH12	Candidate	0	0	0	0	1	1	0	2	2
ROBO2	Candidate	0	1	0	0	0	1	0	2	2
RTEL1	Candidate	0	0	0	0	0	2	0	2	2
RTTN	Candidate	0	0	0	0	0	2	0	2	2
SBF2	Candidate	0	0	2	0	0	0	0	2	2
SDHA	KCPG	0	0	0	0	1	1	0	2	2
SEC63	Candidate	0	0	0	0	0	1	1	2	2
SGCG	Candidate	0	0	0	0	2	0	0	2	2
SIX1	Candidate	0	0	0	0	0	2	0	2	2
SLC16A1	Candidate	0	2	0	0	0	0	0	2	2
SLC17A5	Candidate	0	0	0	0	1	1	0	2	2
SLC26A3	Candidate	0	0	0	0	0	1	1	2	2
SLC5A2	Candidate	0	0	0	0	0	1	1	2	2
SLC6A5	Candidate	0	0	0	0	1	1	0	2	2
SLCO2A1	Candidate	0	0	0	0	0	2	0	2	2
SMARCA4	KCPG	0	0	0	0	0	1	1	2	2
SPTA1	Candidate	0	0	0	0	1	0	1	2	2
STN1	Candidate	0	0	0	0	0	0	2	2	2
STRA6	Candidate	0	0	0	0	1	0	1	2	2
SUMF1	Candidate	0	0	0	0	2	0	0	2	2
SURF1	Candidate	1	1	0	0	0	0	0	2	2
TBCD	Candidate	0	0	0	0	0	2	0	2	2
TCTN1	Candidate	0	0	0	0	0	0	2	2	2
TGIF1	Candidate	1	0	0	0	1	0	0	2	2
THAP8	Candidate	0	2	0	0	0	0	0	2	2
TMEM231	Candidate	0	0	0	0	0	2	0	2	2
TRDN	Candidate	0	0	0	0	0	2	0	2	2
TREX1	Candidate	0	1	0	1	0	0	0	2	2
TRIP11	Candidate	0	0	0	0	0	1	1	2	2
TTC25	Candidate	0	0	0	0	0	2	0	2	2
TTPA	Candidate	0	1	0	0	1	0	0	2	2
TWNK	Candidate	0	0	0	0	2	0	0	2	2
TYMP	Candidate	0	0	0	0	2	0	0	2	2
UBE2D3	Candidate	2	0	0	0	0	0	0	2	2
USP9X	Candidate	0	1	0	0	0	1	0	2	2
VWF	Candidate	0	0	0	0	1	1	0	2	2
WDR35	Candidate	0	0	0	0	0	1	1	2	2
WNK4	Candidate	0	0	0	0	2	0	0	2	2
WNT10A	Candidate	0	0	0	0	2	0	0	2	2
YARS2	Candidate	0	0	0	0	2	0	0	2	2
A2ML1	Candidate	0	0	0	0	0	1	0	1	1
ABCB6	Candidate	0	0	0	0	0	0	1	1	1
ABHD12	Candidate	0	0	0	0	0	1	0	1	1
ACAD11	Candidate	0	0	0	0	0	1	0	1	1
ACAD9	Candidate	0	0	0	0	1	0	0	1	1
ACAT1	Candidate	0	0	0	0	0	0	1	1	1
ACTN2	Candidate	0	0	0	0	0	0	1	1	1
ADAMTSL2	Candidate	0	0	0	0	1	0	0	1	1
ADAMTSL4	Candidate	0	0	0	0	0	1	0	1	1
ADGRA3	Candidate	0	0	0	0	0	1	0	1	1
ADGRE2	Candidate	0	0	0	0	0	1	0	1	1
ADSSL1	Candidate	0	0	0	0	0	1	0	1	1
AGA	Candidate	0	0	0	0	1	0	0	1	1
AGPAT2	Candidate	0	0	0	0	0	0	1	1	1
AGTR1	Candidate	0	0	0	0	1	0	0	1	1
AHCY	Candidate	0	0	0	0	1	0	0	1	1
AHI1	Candidate	0	0	0	0	0	1	0	1	1
AIPL1	Candidate	0	0	0	0	0	1	0	1	1
ALDH18A1	Candidate	0	0	0	0	0	0	1	1	1
ALDH2	Candidate	0	1	0	0	0	0	0	1	1
ALDH4A1	Candidate	0	0	0	0	1	0	0	1	1
ALG1	Candidate	0	0	0	0	1	0	0	1	1
ALG13	Candidate	0	0	0	0	1	0	0	1	1
ALX4	Candidate	0	0	0	0	1	0	0	1	1
AMHR2	Candidate	0	0	0	0	0	1	0	1	1
AMMECR1	Candidate	0	1	0	0	0	0	0	1	1
AMN	Candidate	0	0	0	0	1	0	0	1	1
AMT	Candidate	0	0	0	0	2	0	0	2	1
ANGPTL3	Candidate	1	0	0	0	0	0	0	1	1
ANGPTL8	Candidate	0	0	0	0	0	1	0	1	1
ANK1	Candidate	0	0	0	0	0	1	0	1	1
ANO3	Candidate	0	0	0	0	0	0	1	1	1
ANXA5	Candidate	0	0	0	0	0	0	1	1	1
AP2S1	Candidate	0	0	0	0	1	0	0	1	1
AP3B2	Candidate	0	0	0	0	0	0	1	1	1
AP4E1	Candidate	0	0	0	0	0	1	0	1	1
APOA4	Candidate	0	0	0	0	1	0	0	1	1
APOA5	Candidate	0	0	0	0	1	0	0	1	1
APOC3	Candidate	0	0	0	0	0	0	1	1	1
AQP5	Candidate	0	0	0	0	0	0	1	1	1
ARID1A	Candidate	0	0	0	0	1	0	0	1	1
ARL13B	Candidate	0	1	0	0	0	0	0	1	1
ARMC4	Candidate	0	0	0	0	0	0	1	1	1
ARSB	Candidate	1	0	0	0	0	0	0	1	1
ASAH1	Candidate	0	0	0	0	0	1	0	1	1
ASL	Candidate	0	0	0	0	1	0	0	1	1
ATF6	Candidate	0	0	0	0	0	0	1	1	1
ATG12	Candidate	0	0	0	0	1	0	0	1	1
ATG7	Candidate	0	0	0	0	0	0	1	1	1
ATP13A3	Candidate	0	0	0	0	0	1	0	1	1
ATP2A1	Candidate	0	0	0	0	0	0	1	1	1
ATP2A2	Candidate	0	0	0	0	1	0	0	1	1
ATP6V1B1	Candidate	1	0	0	0	0	0	0	1	1
ATPAF2	Candidate	1	0	0	0	0	0	0	1	1
ATR	KCPG	0	0	0	0	0	1	0	1	1
AUH	Candidate	0	0	0	0	1	0	0	1	1
BAAT	Candidate	0	0	0	0	1	0	0	1	1
BAP1	KCPG	0	0	0	0	0	1	0	1	1
BARD1	KCPG	0	0	0	0	0	0	1	1	1
BBS10	Candidate	1	0	0	0	0	0	0	1	1
BBS7	Candidate	1	0	0	0	0	0	0	1	1
BCKDHA	Candidate	0	1	0	0	0	0	0	1	1
BLOC1S6	Candidate	0	0	0	0	0	0	1	1	1
BMP1	Candidate	0	0	0	0	0	1	0	1	1
BMPR1A	KCPG	0	0	0	0	1	0	0	1	1
BMPR2	Candidate	0	0	0	0	1	0	0	1	1
BPGM	Candidate	0	0	0	0	0	1	0	1	1
BRD9	Candidate	0	0	0	0	0	0	1	1	1
BRIP1	KCPG	0	0	0	0	0	0	1	1	1
BUD23	Candidate	0	0	0	0	0	1	0	1	1
C11orf21	Candidate	0	0	0	0	0	1	0	1	1
C11orf45	Candidate	0	0	0	0	0	1	0	1	1
C15orf41	Candidate	0	0	0	0	0	0	1	1	1
C1orf167	Candidate	0	0	0	0	0	1	0	1	1
C4A	Candidate	0	0	0	0	0	0	1	1	1
C4B	Candidate	0	0	0	0	0	0	1	1	1
C5	Candidate	0	0	0	0	0	0	1	1	1
C8B	Candidate	0	0	0	0	0	1	0	1	1
C9orf72	Candidate	0	0	0	0	0	1	0	1	1
CA4	Candidate	0	0	0	0	1	0	0	1	1
CACNA1F	Candidate	0	0	0	0	1	0	0	1	1
CACNA1S	Candidate	0	0	0	0	0	0	1	1	1
CAMSAP1	Candidate	0	0	0	0	1	0	0	1	1
CAPN1	Candidate	0	0	0	0	0	0	1	1	1
CARD10	Candidate	0	0	0	0	1	0	0	1	1
CARMIL2	Candidate	0	0	0	0	0	1	0	1	1
CASR	Candidate	0	0	0	0	1	0	0	1	1
CAST	Candidate	0	0	0	0	0	1	0	1	1
CATSPER1	Candidate	0	0	0	0	0	0	1	1	1
CBS	Candidate	0	0	0	0	1	0	0	1	1
CCDC114	Candidate	0	0	0	0	0	1	0	1	1
CCDC189	Candidate	0	0	0	0	0	0	1	1	1
CCDC40	Candidate	1	0	0	0	0	0	0	1	1
CCDC65	Candidate	0	0	0	0	0	1	0	1	1
CCDC8	Candidate	0	0	0	0	0	1	0	1	1
CCNO	Candidate	0	1	0	0	0	0	0	1	1
CD2AP	Candidate	0	0	0	0	0	0	1	1	1
CD320	Candidate	0	0	0	0	0	1	0	1	1
CD3D	Candidate	0	0	0	0	0	1	0	1	1
CD40	Candidate	0	0	0	0	0	0	1	1	1
CDAN1	Candidate	0	0	0	0	1	0	0	1	1
CDC5L	Candidate	0	0	0	0	0	0	1	1	1
CDC73	KCPG	0	0	0	0	1	0	0	1	1
CDCA8	Candidate	0	0	0	0	0	1	0	1	1
CDK10	Candidate	0	0	0	0	0	0	1	1	1
CDK12	Candidate	0	0	0	0	1	0	0	1	1
CDKAL1	Candidate	0	0	0	0	0	1	0	1	1
CDKN2B	Candidate	0	0	0	1	0	0	0	1	1
CDT1	Candidate	0	0	0	0	1	0	0	1	1
CEP152	Candidate	0	0	0	0	0	0	1	1	1
CFAP43	Candidate	0	0	0	0	0	1	0	1	1
CFH	Candidate	0	0	0	0	1	0	0	1	1
CFHR3	Candidate	0	0	0	0	1	0	0	1	1
CHAT	Candidate	0	0	0	0	0	1	0	1	1
CHD8	Candidate	0	0	0	0	0	0	1	1	1
CHRNG	Candidate	0	0	0	0	0	1	0	1	1
CHST6	Candidate	0	0	0	0	1	0	0	1	1
CLCN7	Candidate	0	0	0	0	1	0	0	1	1
CLDN14	Candidate	0	0	0	0	1	0	0	1	1
CLDN16	Candidate	0	0	0	0	1	0	0	1	1
CLN3	Candidate	0	0	0	0	1	0	0	1	1
CLN6	Candidate	0	0	0	0	1	0	0	1	1
CLN8	Candidate	0	0	0	0	1	0	0	1	1
CLPB	Candidate	0	0	0	0	1	0	0	1	1
CNTD1	Candidate	0	0	0	0	0	1	0	1	1
COASY	Candidate	0	0	0	0	0	0	1	1	1
COG2	Candidate	0	0	0	0	0	0	1	1	1
COG4	Candidate	0	0	0	0	0	1	0	1	1
COG6	Candidate	0	0	0	0	0	1	0	1	1
COG7	Candidate	0	0	0	0	1	0	0	1	1
COG8	Candidate	0	0	0	0	0	1	0	1	1
COL10A1	Candidate	1	0	0	0	0	0	0	1	1
COL3A1	Candidate	0	0	0	0	1	0	0	1	1
COL4A1	Candidate	0	0	0	0	0	0	1	1	1
COL5A1	Candidate	0	1	0	0	0	0	0	1	1
COL6A1	Candidate	0	1	0	0	0	0	0	1	1
COLEC10	Candidate	0	0	0	0	0	1	0	1	1
COLQ	Candidate	0	0	0	0	0	1	0	1	1
COQ2	Candidate	1	0	0	0	0	0	0	1	1
CORIN	Candidate	0	0	0	0	1	0	0	1	1
CP	Candidate	0	0	0	0	0	1	0	1	1
CR1	Candidate	0	0	0	0	0	0	1	1	1
CRACR2A	Candidate	0	0	0	0	0	1	0	1	1
CRB2	Candidate	0	0	0	0	1	0	0	1	1
CREB3L3	Candidate	0	1	0	0	0	0	0	1	1
CRELD2	Candidate	0	0	0	0	0	1	0	1	1
CRX	Candidate	0	0	0	0	1	0	0	1	1
CSTA	Candidate	0	0	0	0	0	1	0	1	1
CSTB	Candidate	0	0	0	0	0	0	1	1	1
CTC1	Candidate	1	0	0	0	0	0	0	1	1
CTDP1	Candidate	0	0	0	0	1	0	0	1	1
CTNNA1	Candidate	0	0	0	0	0	1	0	1	1
CTNS	Candidate	0	0	0	0	1	0	0	1	1
CTPS1	Candidate	0	0	0	0	1	0	0	1	1
CTSA	Candidate	0	0	0	0	0	1	0	1	1
CTSD	Candidate	0	1	0	0	0	0	0	1	1
CTSF	Candidate	1	0	0	0	0	0	0	1	1
CTSK	Candidate	0	0	0	0	0	1	0	1	1
CTTNBP2	Candidate	0	0	0	0	1	0	0	1	1
CUBN	Candidate	0	0	0	0	0	1	0	1	1
CWF19L1	Candidate	0	0	0	0	0	1	0	1	1
CYB5R3	Candidate	0	0	1	0	0	0	0	1	1
CYBA	Candidate	0	0	0	0	1	0	0	1	1
CYBB	Candidate	0	0	0	0	0	1	0	1	1
CYP17A1	Candidate	0	0	0	0	1	0	0	1	1
CYP24A1	Candidate	0	0	0	0	1	0	0	1	1
CYP26C1	Candidate	0	0	0	0	0	1	0	1	1
CYP27A1	Candidate	0	0	0	0	1	0	0	1	1
CYP27B1	Candidate	0	1	0	0	0	0	0	1	1
CYP4F22	Candidate	0	0	0	0	1	0	0	1	1
DAO	Candidate	0	0	0	0	0	0	1	1	1
DAW1	Candidate	0	0	0	0	0	1	0	1	1
DCAF13	Candidate	1	0	0	0	0	0	0	1	1
DCC	Candidate	0	0	0	0	1	0	0	1	1
DCLRE1C	Candidate	0	0	0	0	0	0	1	1	1
DDHD1	Candidate	0	0	0	0	1	0	0	1	1
DGKE	Candidate	0	0	0	0	0	1	0	1	1
DHX32	Candidate	0	0	0	0	0	1	0	1	1
DLD	Candidate	0	0	0	0	0	0	1	1	1
DLG3	Candidate	0	0	0	0	0	0	1	1	1
DMP1	Candidate	0	0	0	0	0	0	1	1	1
DNAAF1	Candidate	0	0	0	0	0	0	1	1	1
DNAJC21	Candidate	1	0	0	0	0	0	0	1	1
DNAJC5	Candidate	0	0	0	0	1	0	0	1	1
DNMT3B	Candidate	0	0	0	0	1	0	0	1	1
DPY19L2	Candidate	0	0	0	0	0	0	1	1	1
DPYS	Candidate	0	0	0	0	0	1	0	1	1
DSG2	Candidate	0	0	0	0	0	0	1	1	1
DSG4	Candidate	0	0	0	0	0	1	0	1	1
DSP	Candidate	0	0	0	0	1	0	0	1	1
DTNA	Candidate	0	0	0	0	0	1	0	1	1
DUOXA2	Candidate	0	1	0	0	0	0	0	1	1
DYNC1H1	Candidate	0	0	0	0	0	1	0	1	1
DYX1C1	Candidate	0	0	0	0	1	0	0	1	1
ECEL1	Candidate	0	0	0	0	0	0	1	1	1
ECM1	Candidate	1	0	0	0	0	0	0	1	1
EGFR	KCPG	0	0	0	0	1	0	0	1	1
EIF2AK4	Candidate	0	0	0	0	0	1	0	1	1
EIF2B4	Candidate	0	0	0	0	1	0	0	1	1
EIF4G1	Candidate	0	0	0	0	1	0	0	1	1
ELMOD3	Candidate	0	0	0	0	0	1	0	1	1
ELP2	Candidate	0	0	0	0	1	0	0	1	1
EMC1	Candidate	0	0	0	0	1	0	0	1	1
EME2	Candidate	0	0	0	0	0	1	0	1	1
EMG1	Candidate	0	0	0	0	0	0	1	1	1
EML1	Candidate	0	0	0	0	0	1	0	1	1
EMP2	Candidate	0	0	0	0	0	1	0	1	1
ENPP1	Candidate	0	0	0	0	1	0	0	1	1
EP300	KCPG	0	0	0	0	0	1	0	1	1
EPHA2	Candidate	0	0	0	0	0	1	0	1	1
EPHB4	Candidate	0	0	0	0	0	1	0	1	1
EPHX2	Candidate	0	0	0	0	0	0	1	1	1
EPRS	Candidate	0	0	0	0	0	1	0	1	1
ERAL1	Candidate	0	0	0	0	0	1	0	1	1
ERAP2	Candidate	0	0	0	0	0	0	1	1	1
ERBB3	Candidate	0	0	0	0	1	0	0	1	1
ERBB4	KCPG	0	0	0	0	0	1	0	1	1
ERG28	Candidate	0	0	0	0	0	1	0	1	1
ETFDH	Candidate	0	0	0	0	1	0	0	1	1
ETFRF1	Candidate	0	0	0	0	0	1	0	1	1
EVC2	Candidate	0	0	0	0	0	1	0	1	1
EXOSC3	Candidate	1	0	0	0	0	0	0	1	1
EXOSC8	Candidate	0	0	0	0	0	0	1	1	1
EXT2	KCPG	0	0	0	0	1	0	0	1	1
F5	Candidate	0	0	0	0	0	0	1	1	1
F7	Candidate	0	0	0	0	2	0	0	2	1
FAM111A	Candidate	0	0	0	0	0	1	0	1	1
FAM161B	Candidate	0	0	0	0	0	1	0	1	1
FAM173B	Candidate	0	0	0	0	1	0	0	1	1
FAM187A	Candidate	0	0	0	0	0	1	0	1	1
FANCB	Candidate	0	0	0	0	1	0	0	1	1
FARS2	Candidate	0	0	0	0	1	0	0	1	1
FBLIM1	Candidate	0	0	0	0	0	1	0	1	1
FBXO7	Candidate	0	0	0	0	1	0	0	1	1
FECH	Candidate	0	0	0	0	1	0	0	1	1
FGA	Candidate	0	0	0	0	1	0	0	1	1
FGD4	Candidate	1	0	0	0	0	0	0	1	1
FGF8	Candidate	0	0	0	0	1	0	0	1	1
FH	KCPG	0	0	0	0	1	0	0	1	1
FIBP	Candidate	0	0	0	0	0	0	1	1	1
FKTN	Candidate	0	0	0	0	0	1	0	1	1
FLNA	Candidate	1	0	0	0	0	0	0	1	1
FLT3	Candidate	0	0	0	0	1	0	0	1	1
FLVCR2	Candidate	0	0	1	0	0	0	0	1	1
FOXC2	Candidate	0	0	0	0	0	1	0	1	1
FOXRED1	Candidate	0	0	0	0	1	0	0	1	1
FXN	Candidate	0	0	0	0	1	0	0	1	1
FYB1	Candidate	0	1	0	0	0	0	0	1	1
FZD6	Candidate	0	0	0	0	0	1	0	1	1
GABBR2	Candidate	0	0	0	0	0	1	0	1	1
GABRA1	Candidate	0	0	0	0	0	1	0	1	1
GABRG2	Candidate	0	0	0	0	0	1	0	1	1
GAMT	Candidate	0	1	0	0	0	0	0	1	1
GAN	Candidate	0	0	0	0	1	0	0	1	1
GBE1	Candidate	0	0	0	0	2	0	0	2	1
GCGR	Candidate	0	0	0	0	0	0	1	1	1
GDF1	Candidate	1	0	0	0	0	0	0	1	1
GEMIN2	Candidate	0	0	0	0	0	1	0	1	1
GEN1	Candidate	0	0	0	0	0	0	1	1	1
GFRA1	Candidate	0	1	0	0	0	0	0	1	1
GIF	Candidate	0	0	0	0	1	0	0	1	1
GJA8	Candidate	0	0	0	0	0	1	0	1	1
GLDN	Candidate	0	0	0	0	0	0	1	1	1
GLE1	Candidate	0	0	0	0	1	0	0	1	1
GLMN	Candidate	1	0	0	0	0	0	0	1	1
GLRX5	Candidate	1	0	0	0	0	0	0	1	1
GLYCTK	Candidate	0	0	0	0	1	0	0	1	1
GMPPA	Candidate	0	0	0	0	0	1	0	1	1
GMPPB	Candidate	0	0	0	0	1	0	0	1	1
GNAS	Candidate	0	0	0	0	0	0	1	1	1
GNAT3	Candidate	0	0	0	0	0	1	0	1	1
GNMT	Candidate	0	0	0	0	1	0	0	1	1
GNRH1	Candidate	0	0	0	0	0	0	1	1	1
GNS	Candidate	0	0	0	0	0	0	1	1	1
GOSR2	Candidate	0	1	0	0	0	0	0	1	1
GPR152	Candidate	1	0	0	0	0	0	0	1	1
GPR17	Candidate	0	0	0	0	0	1	0	1	1
GPR179	Candidate	0	0	0	0	1	0	0	1	1
GRIN3A	Candidate	0	0	0	0	0	1	0	1	1
HACE1	Candidate	0	0	0	0	0	1	0	1	1
HARS2	Candidate	0	0	0	0	0	0	1	1	1
HBA1	Candidate	1	0	0	0	0	0	0	1	1
HBA2	Candidate	1	0	0	0	0	0	0	1	1
HDAC10	Candidate	0	0	0	0	1	0	0	1	1
HGSNAT	Candidate	0	0	0	0	0	0	1	1	1
HIBCH	Candidate	0	0	0	0	0	0	1	1	1
HLA-G	Candidate	0	0	0	0	0	0	1	1	1
HLCS	Candidate	0	1	0	0	0	0	0	1	1
HMCN1	Candidate	0	0	0	0	0	1	0	1	1
HMGCL	Candidate	0	0	0	0	0	0	1	1	1
HMGCS2	Candidate	0	0	0	0	0	1	0	1	1
HNRNPDL	Candidate	0	0	0	0	0	1	0	1	1
HOXA10	Candidate	0	1	0	0	0	0	0	1	1
HPS1	Candidate	0	0	0	0	0	0	1	1	1
HPS6	Candidate	0	0	0	0	0	1	0	1	1
HPSE2	Candidate	0	1	0	0	0	0	0	1	1
HYAL1	Candidate	0	0	0	0	1	0	0	1	1
IBA57	Candidate	1	0	0	0	0	0	0	1	1
ICAM1	Candidate	0	0	0	0	0	1	0	1	1
ICK	Candidate	0	0	0	0	0	1	0	1	1
IDH3A	Candidate	0	0	0	0	0	0	1	1	1
IDH3B	Candidate	0	0	0	0	0	1	0	1	1
IFIT1	Candidate	0	0	0	0	0	1	0	1	1
IFIT1B	Candidate	0	0	0	0	0	1	0	1	1
IFIT3	Candidate	0	0	0	0	1	0	0	1	1
IFNGR1	Candidate	1	0	0	0	0	0	0	1	1
IFNLR1	Candidate	0	1	0	0	0	0	0	1	1
IFT140	Candidate	0	0	0	0	0	1	0	1	1
IFT43	Candidate	0	0	0	0	1	0	0	1	1
IFT52	Candidate	0	0	0	0	0	0	1	1	1
IFT80	Candidate	0	0	0	0	0	1	0	1	1
IL11RA	Candidate	0	0	0	0	0	1	0	1	1
IL12B	Candidate	0	0	0	0	0	1	0	1	1
IL17RD	Candidate	0	0	0	0	1	0	0	1	1
IL2RA	Candidate	0	0	0	0	1	0	0	1	1
ILDR1	Candidate	1	0	0	0	0	0	0	1	1
IMP4	Candidate	0	0	0	0	0	0	1	1	1
IMPDH1	Candidate	0	0	0	0	1	0	0	1	1
IMPG1	Candidate	0	0	0	0	0	1	0	1	1
INS	Candidate	0	0	0	0	1	0	0	1	1
ISPD	Candidate	0	0	1	0	0	0	0	1	1
ITCH	Candidate	0	0	0	0	0	0	1	1	1
ITGA3	Candidate	0	0	0	0	0	1	0	1	1
ITGA7	Candidate	1	0	0	0	0	0	0	1	1
ITGA8	Candidate	0	0	0	0	0	0	1	1	1
JAM3	Candidate	0	0	0	0	1	0	0	1	1
KCNA1	Candidate	0	0	0	0	0	1	0	1	1
KCNA5	Candidate	0	0	0	0	1	0	0	1	1
KCNE1	Candidate	0	0	0	0	1	0	0	1	1
KCNH2	Candidate	0	1	0	0	0	0	0	1	1
KCNQ1	Candidate	0	0	0	0	1	0	0	1	1
KCNQ4	Candidate	0	0	0	0	1	0	0	1	1
KDM5B	Candidate	0	0	0	0	0	1	0	1	1
KERA	Candidate	0	0	0	0	1	0	0	1	1
KIAA0753	Candidate	0	0	0	0	0	0	1	1	1
KLB	Candidate	0	0	1	0	0	0	0	1	1
KMT2D	Candidate	0	0	0	0	1	0	0	1	1
KNL1	Candidate	0	0	0	0	0	0	1	1	1
KRT3	Candidate	0	0	0	0	0	1	0	1	1
KRT8	Candidate	0	0	0	0	0	0	1	1	1
KRT81	Candidate	0	0	0	0	0	1	0	1	1
KYNU	Candidate	0	0	0	0	0	0	1	1	1
LAMC3	Candidate	0	0	0	0	0	1	0	1	1
LARP7	Candidate	0	1	0	0	0	0	0	1	1
LATS1	Candidate	0	0	0	0	1	0	0	1	1
LBR	Candidate	0	0	0	0	0	1	0	1	1
LEMD2	Candidate	0	0	0	0	0	1	0	1	1
LGI1	Candidate	0	0	0	0	0	0	1	1	1
LIFR	Candidate	1	0	0	0	0	0	0	1	1
LIMS2	Candidate	0	0	0	0	0	1	0	1	1
LIPN	Candidate	0	0	0	0	0	1	0	1	1
LIPT1	Candidate	1	0	0	0	0	0	0	1	1
LMF1	Candidate	0	0	0	0	0	1	0	1	1
LRAT	Candidate	1	0	0	0	0	0	0	1	1
LRIG2	Candidate	0	0	0	0	0	1	0	1	1
LRIG3	Candidate	0	0	0	0	1	0	0	1	1
LRP1	Candidate	0	0	0	0	1	0	0	1	1
LRP5	Candidate	0	0	0	0	0	1	0	1	1
LRRC6	Candidate	0	0	0	0	0	1	0	1	1
LRSAM1	Candidate	0	0	0	0	0	1	0	1	1
MAFA	Candidate	0	0	1	0	0	0	0	1	1
MAGI3	Candidate	0	0	0	0	1	0	0	1	1
MAK	Candidate	1	0	0	0	0	0	0	1	1
MAN1B1	Candidate	0	0	0	0	0	0	1	1	1
MARS	Candidate	0	0	0	0	0	1	0	1	1
MARVELD2	Candidate	0	0	0	0	0	1	0	1	1
MASP1	Candidate	0	0	0	0	0	0	1	1	1
MBD4	Candidate	1	0	0	0	0	0	0	1	1
MCOLN1	Candidate	0	0	0	0	0	0	1	1	1
MECP2	Candidate	1	0	0	0	0	0	0	1	1
MED17	Candidate	0	0	0	0	0	1	0	1	1
MFAP5	Candidate	0	0	0	0	1	0	0	1	1
MFN2	Candidate	0	0	0	0	0	2	0	2	1
MKRN3	Candidate	0	1	0	0	0	0	0	1	1
MKS1	Candidate	0	0	0	0	1	0	0	1	1
MLC1	Candidate	0	0	0	0	0	0	1	1	1
MLYCD	Candidate	0	0	0	0	0	1	0	1	1
MMAB	Candidate	0	0	0	0	0	0	1	1	1
MOCS2	Candidate	0	0	0	0	0	0	1	1	1
MPC1	Candidate	0	0	0	0	0	0	1	1	1
MPI	Candidate	0	0	0	0	1	0	0	1	1
MRAP2	Candidate	0	0	0	0	0	1	0	1	1
MRPL21	Candidate	0	0	0	0	0	1	0	1	1
MSH2	KCPG	0	0	0	0	1	0	0	1	1
MTO1	Candidate	0	0	0	0	1	0	0	1	1
MTR	Candidate	0	0	1	0	0	0	0	1	1
MTRR	Candidate	0	0	1	0	0	0	0	1	1
MUSK	Candidate	0	0	0	0	0	1	0	1	1
MVK	Candidate	0	0	0	0	0	1	0	1	1
MYH6	Candidate	0	0	0	0	0	0	1	1	1
MYH8	Candidate	1	0	0	0	0	0	0	1	1
MYH9	Candidate	0	0	0	0	1	0	0	1	1
MYL3	Candidate	0	0	0	0	1	0	0	1	1
MYLK	Candidate	0	0	0	0	0	1	0	1	1
NARFL	Candidate	0	0	0	0	0	0	1	1	1
NAXE	Candidate	0	0	0	0	0	1	0	1	1
NCF2	Candidate	0	0	0	0	0	1	0	1	1
NDE1	Candidate	1	0	0	0	0	0	0	1	1
NDUFA12	Candidate	0	0	0	0	0	1	0	1	1
NDUFA7	Candidate	0	0	0	0	0	1	0	1	1
NDUFAF2	Candidate	0	0	0	0	1	0	0	1	1
NDUFC2	Candidate	0	0	0	0	0	0	1	1	1
NDUFS4	Candidate	1	0	0	0	0	0	0	1	1
NEBL	Candidate	0	0	0	0	1	0	0	1	1
NEIL1	Candidate	0	0	0	0	0	0	1	1	1
NEK1	Candidate	0	0	0	0	0	1	0	1	1
NF2	KCPG	0	0	0	0	1	0	0	1	1
NME8	Candidate	0	0	0	0	0	0	1	1	1
NNT	Candidate	1	0	0	0	0	0	0	1	1
NOTCH3	Candidate	0	0	0	0	1	0	0	1	1
NPC2	Candidate	0	0	0	0	0	1	0	1	1
NPHP1	Candidate	0	0	0	0	1	0	0	1	1
NPRL3	Candidate	0	0	0	0	0	0	1	1	1
NR0B1	Candidate	0	0	0	0	1	0	0	1	1
NR0B2	Candidate	0	0	0	0	0	1	0	1	1
NR1H4	Candidate	0	0	0	0	0	1	0	1	1
NRP1	Candidate	0	0	0	0	0	0	1	1	1
NSD1	KCPG	1	0	0	0	0	0	0	1	1
NUBPL	Candidate	0	0	0	0	1	0	0	1	1
NUP93	Candidate	0	0	0	0	0	1	0	1	1
OPHN1	Candidate	0	0	0	0	0	1	0	1	1
OPTN	Candidate	0	0	0	0	0	1	0	1	1
OR51B5	Candidate	0	0	0	0	0	1	0	1	1
OR51Q1	Candidate	0	0	0	0	0	1	0	1	1
OTOGL	Candidate	0	0	0	0	0	1	0	1	1
OXCT1	Candidate	0	0	0	0	1	0	0	1	1
PAPSS2	Candidate	0	0	0	0	0	1	0	1	1
PARN	Candidate	0	0	0	0	0	0	1	1	1
PC	Candidate	1	0	0	0	0	0	0	1	1
PCCA	Candidate	0	0	0	0	1	0	0	1	1
PCCB	Candidate	0	1	0	0	0	0	0	1	1
PCDH19	Candidate	0	1	0	0	0	0	0	1	1
PCDH7	Candidate	0	0	0	0	1	0	0	1	1
PCNT	Candidate	0	0	0	0	0	1	0	1	1
PCSK9	Candidate	0	0	0	0	1	0	0	1	1
PDE11A	Candidate	0	0	0	0	0	1	0	1	1
PDGFRA	KCPG	0	0	0	0	1	0	0	1	1
PDLIM3	Candidate	1	0	0	0	0	0	0	1	1
PDSS1	Candidate	0	0	0	0	0	1	0	1	1
PDYN	Candidate	0	0	0	0	1	0	0	1	1
PDZD7	Candidate	0	1	0	0	0	0	0	1	1
PEX10	Candidate	0	1	0	0	0	0	0	1	1
PEX3	Candidate	0	0	0	0	0	0	1	1	1
PFKM	Candidate	0	0	0	0	0	0	1	1	1
PGAM2	Candidate	0	0	0	0	1	0	0	1	1
PGBD3	Candidate	0	0	0	0	0	1	0	1	1
PHOX2B	KCPG	0	0	0	0	0	0	1	1	1
PIBF1	Candidate	0	0	0	0	0	1	0	1	1
PIDD1	Candidate	0	0	0	0	0	0	1	1	1
PIGG	Candidate	0	0	0	0	0	1	0	1	1
PIGO	Candidate	0	1	0	0	0	0	0	1	1
PIGV	Candidate	0	0	0	0	1	0	0	1	1
PIGW	Candidate	1	0	0	0	0	0	0	1	1
PITX2	Candidate	0	0	0	0	1	0	0	1	1
PKD2	Candidate	0	0	0	0	0	1	0	1	1
PKP2	Candidate	0	0	0	0	1	0	0	1	1
PLA2G6	Candidate	0	0	0	0	0	1	0	1	1
PLA2G7	Candidate	0	0	0	0	0	0	1	1	1
PLCB4	Candidate	0	0	0	0	0	1	0	1	1
PLOD2	Candidate	0	0	0	0	0	0	1	1	1
PLPBP	Candidate	0	0	0	0	0	0	1	1	1
PNP	Candidate	0	0	0	0	1	0	0	1	1
PNPLA7	Candidate	0	0	0	0	0	1	0	1	1
PNPO	Candidate	0	0	0	0	0	1	0	1	1
POC1B	Candidate	0	0	0	0	1	0	0	1	1
POGLUT1	Candidate	0	0	0	0	0	0	1	1	1
POLR1D	Candidate	0	0	0	0	0	1	0	1	1
POMC	Candidate	0	0	0	0	0	1	0	1	1
POMK	Candidate	0	0	0	0	1	0	0	1	1
POP1	Candidate	0	0	0	0	0	1	0	1	1
PPIB	Candidate	0	0	0	0	0	0	1	1	1
PPOX	Candidate	1	0	0	0	0	0	0	1	1
PRCD	Candidate	0	0	0	0	0	0	1	1	1
PREPL	Candidate	0	0	0	0	0	1	0	1	1
PRIMPOL	Candidate	0	0	0	0	1	0	0	1	1
PROC	Candidate	0	0	0	0	1	0	0	1	1
PROS1	Candidate	0	0	0	0	1	0	0	1	1
PRPF31	Candidate	0	0	0	0	0	1	0	1	1
PRPH2	Candidate	0	0	0	0	1	0	0	1	1
PRRC2C	Candidate	0	0	0	0	0	1	0	1	1
PSAT1	Candidate	0	0	0	0	1	0	0	1	1
PTCH1	KCPG	0	1	0	0	0	0	0	1	1
PTPN12	Candidate	0	0	0	0	0	1	0	1	1
PTPRO	Candidate	0	0	0	0	0	1	0	1	1
PYCR1	Candidate	0	0	0	0	1	0	0	1	1
RAD51C	KCPG	1	0	0	0	0	0	0	1	1
RAD51D	KCPG	0	0	0	0	0	1	0	1	1
RAG2	Candidate	0	0	0	0	1	0	0	1	1
RARS	Candidate	0	0	0	0	1	0	0	1	1
RAX2	Candidate	0	0	0	0	1	0	0	1	1
RB1CC1	Candidate	0	0	0	0	1	0	0	1	1
RBCK1	Candidate	0	0	0	0	0	1	0	1	1
RBM48	Candidate	1	0	0	0	0	0	0	1	1
RBP4	Candidate	0	0	0	0	1	0	0	1	1
RCBTB1	Candidate	0	0	0	0	0	0	1	1	1
RDH5	Candidate	0	0	0	0	1	0	0	1	1
RELN	Candidate	0	0	0	0	1	0	0	1	1
REN	Candidate	0	0	0	0	0	0	1	1	1
RET	KCPG	0	0	0	0	1	0	0	1	1
RETREG1	Candidate	1	0	0	0	0	0	0	1	1
RFC1	Candidate	0	0	0	0	0	0	1	1	1
RFT1	Candidate	0	0	0	0	0	0	1	1	1
RFX5	Candidate	0	0	0	0	0	0	1	1	1
RIPK4	Candidate	0	0	0	0	1	0	0	1	1
RNASEL	Candidate	0	0	0	0	1	0	0	1	1
RNF213	Candidate	0	0	0	0	0	1	0	1	1
ROBO3	Candidate	0	1	0	0	0	0	0	1	1
ROGDI	Candidate	0	0	0	0	0	1	0	1	1
RPIA	Candidate	1	0	0	0	0	0	0	1	1
RRP8	Candidate	0	0	0	0	0	0	1	1	1
RSPH3	Candidate	0	0	0	0	0	1	0	1	1
RSPH9	Candidate	0	0	1	0	0	0	0	1	1
RSPO1	Candidate	0	0	0	0	0	1	0	1	1
RXRG	Candidate	0	0	0	0	1	0	0	1	1
SAG	Candidate	0	0	0	0	1	0	0	1	1
SAMHD1	Candidate	0	0	0	0	0	1	0	1	1
SARS2	Candidate	0	0	0	0	0	0	1	1	1
SBF1	Candidate	0	0	0	0	0	0	1	1	1
SCARB2	Candidate	1	0	0	0	0	0	0	1	1
SCN2A	Candidate	0	0	0	0	1	0	0	1	1
SCN3A	Candidate	0	0	0	0	0	0	1	1	1
SCNN1A	Candidate	0	0	0	0	1	0	0	1	1
SCNN1G	Candidate	0	0	0	0	1	0	0	1	1
SCO1	Candidate	0	0	0	0	0	0	1	1	1
SDHB	KCPG	0	0	0	0	1	0	0	1	1
SERPINA3	Candidate	0	0	0	0	0	1	0	1	1
SETD2	Candidate	0	0	0	0	1	0	0	1	1
SETX	Candidate	1	0	0	0	0	0	0	1	1
SH2D2A	Candidate	0	0	0	0	0	1	0	1	1
SHC1	Candidate	0	1	0	0	0	0	0	1	1
SLA	Candidate	0	0	0	0	0	1	0	1	1
SLC12A1	Candidate	0	0	0	0	0	1	0	1	1
SLC24A1	Candidate	0	0	0	0	1	0	0	1	1
SLC24A5	Candidate	0	0	0	0	0	1	0	1	1
SLC25A15	Candidate	0	0	0	0	0	1	0	1	1
SLC25A20	Candidate	0	0	0	0	0	1	0	1	1
SLC25A38	Candidate	0	0	0	0	0	1	0	1	1
SLC25A46	Candidate	0	0	0	0	0	0	1	1	1
SLC27A4	Candidate	0	0	0	0	1	0	0	1	1
SLC2A9	Candidate	0	0	0	0	1	0	0	1	1
SLC36A2	Candidate	0	0	0	0	0	1	0	1	1
SLC38A6	Candidate	0	0	0	0	0	0	1	1	1
SLC38A8	Candidate	0	0	0	0	1	0	0	1	1
SLC39A4	Candidate	0	1	0	0	0	0	0	1	1
SLC39A5	Candidate	0	0	0	0	0	1	0	1	1
SLC5A1	Candidate	0	0	0	0	1	0	0	1	1
SLC7A14	Candidate	0	0	0	0	1	0	0	1	1
SLCO1B3	Candidate	0	0	0	0	0	0	1	1	1
SMAD6	Candidate	0	0	0	0	0	0	1	1	1
SMG9	Candidate	0	0	0	0	0	0	1	1	1
SMOC1	Candidate	0	0	0	0	0	1	0	1	1
SMPD1	Candidate	1	0	0	0	0	0	0	1	1
SNAP29	Candidate	0	1	0	0	0	0	0	1	1
SNX17	Candidate	0	0	0	0	0	1	0	1	1
SOD1	Candidate	0	0	0	0	1	0	0	1	1
SOX9	Candidate	0	0	0	0	1	0	0	1	1
SP110	Candidate	0	0	0	0	0	1	0	1	1
SPAG1	Candidate	1	0	0	0	0	0	0	1	1
SPAST	Candidate	0	1	0	0	0	0	0	1	1
SPATA16	Candidate	0	0	0	0	2	0	0	2	1
SPATA5	Candidate	0	0	0	0	0	1	0	1	1
SPINK1	Candidate	0	0	0	0	0	0	1	1	1
SPINK5	Candidate	1	0	0	0	0	0	0	1	1
SPRY4	Candidate	0	0	0	0	0	1	0	1	1
SPTBN2	Candidate	0	0	0	0	1	0	0	1	1
SQSTM1	Candidate	0	0	0	0	1	0	0	1	1
SRA1	Candidate	0	0	0	0	0	0	1	1	1
SRD5A3	Candidate	1	0	0	0	0	0	0	1	1
SREBF1	Candidate	0	0	0	0	0	0	1	1	1
SSC4D	Candidate	0	0	0	0	0	1	0	1	1
STAG3	Candidate	0	0	0	0	0	1	0	1	1
STAT5B	Candidate	0	1	0	0	0	0	0	1	1
STOX1	Candidate	0	0	0	0	0	1	0	1	1
STRADA	Candidate	0	0	0	0	0	0	1	1	1
STRC	Candidate	0	0	0	0	0	1	0	1	1
STT3B	Candidate	0	0	0	0	0	0	1	1	1
STX19	Candidate	0	1	0	0	0	0	0	1	1
STXBP2	Candidate	0	0	0	0	0	0	1	1	1
SUCLG1	Candidate	0	0	0	0	1	0	0	1	1
SUFU	KCPG	0	0	0	0	0	1	0	1	1
SUN5	Candidate	0	0	0	0	0	1	0	1	1
SYNM	Candidate	0	0	0	0	0	1	0	1	1
TAB2	Candidate	0	0	0	0	1	0	0	1	1
TACR3	Candidate	0	0	0	0	0	1	0	1	1
TALDO1	Candidate	0	0	0	0	0	0	1	1	1
TAP1	Candidate	0	0	0	0	0	1	0	1	1
TARS2	Candidate	0	0	0	0	0	1	0	1	1
TBC1D1	Candidate	0	0	0	0	0	0	1	1	1
TBC1D20	Candidate	0	0	0	0	0	1	0	1	1
TBC1D24	Candidate	0	0	0	0	0	1	0	1	1
TBX19	Candidate	1	0	0	0	0	0	0	1	1
TBXAS1	Candidate	1	0	0	0	0	0	0	1	1
TCAP	Candidate	0	0	0	0	1	0	0	1	1
TCF12	Candidate	0	0	0	0	0	0	1	1	1
TCIRG1	Candidate	0	0	0	0	1	0	0	1	1
TDP1	Candidate	0	0	0	0	1	0	0	1	1
TERF1	Candidate	0	0	0	0	0	0	1	1	1
TEX12	Candidate	0	0	0	0	1	0	0	1	1
TFR2	Candidate	0	0	0	0	0	1	0	1	1
TGFB2	Candidate	0	0	0	0	0	0	1	1	1
THOC6	Candidate	0	0	0	0	0	1	0	1	1
TJP2	Candidate	0	0	0	0	0	0	1	1	1
TLR3	Candidate	0	1	0	0	0	0	0	1	1
TMEM165	Candidate	0	0	0	0	0	0	1	1	1
TMLHE	Candidate	0	0	0	0	0	1	0	1	1
TNNT2	Candidate	0	0	0	0	1	0	0	1	1
TNPO3	Candidate	0	0	0	0	0	1	0	1	1
TNXB	Candidate	0	0	0	0	0	1	0	1	1
TOR1A	Candidate	0	0	0	0	1	0	0	1	1
TOR1AIP1	Candidate	0	0	0	0	1	0	0	1	1
TRAF3IP1	Candidate	1	0	0	0	0	0	0	1	1
TRAP1	Candidate	0	0	0	0	0	1	0	1	1
TRAPPC9	Candidate	0	0	0	0	0	1	0	1	1
TRIM32	Candidate	0	0	0	0	0	1	0	1	1
TRIM54	Candidate	0	0	0	0	0	0	1	1	1
TRIP13	Candidate	0	0	0	0	0	1	0	1	1
TRIP4	Candidate	0	0	0	0	1	0	0	1	1
TRMT10A	Candidate	0	0	0	0	0	1	0	1	1
TRMT10C	Candidate	0	0	0	0	0	1	0	1	1
TRNT1	Candidate	0	0	0	0	1	0	0	1	1
TRPC6	Candidate	0	0	0	0	1	0	0	1	1
TRPM4	Candidate	0	0	0	0	1	0	0	1	1
TRUB2	Candidate	0	0	0	0	0	1	0	1	1
TSEN2	Candidate	0	0	0	0	0	0	1	1	1
TSEN54	Candidate	0	0	0	0	0	1	0	1	1
TSFM	Candidate	0	0	0	0	1	0	0	1	1
TSHB	Candidate	1	0	0	0	0	0	0	1	1
TSHR	KCPG	0	0	0	0	1	0	0	1	1
TTC37	Candidate	0	0	0	0	0	1	0	1	1
TTC7A	Candidate	0	0	0	0	0	0	1	1	1
TTI2	Candidate	0	0	0	0	0	1	0	1	1
TUBB1	Candidate	0	0	0	0	1	0	0	1	1
TUBB3	Candidate	0	1	0	0	0	0	0	1	1
TULP1	Candidate	0	0	0	0	0	0	1	1	1
TXNDC15	Candidate	0	0	0	0	0	1	0	1	1
TXNDC17	Candidate	0	0	0	0	1	0	0	1	1
UBR1	Candidate	0	0	0	0	1	0	0	1	1
UNC80	Candidate	0	0	0	0	0	0	1	1	1
UROD	KCPG	0	0	0	0	1	0	0	1	1
UROS	Candidate	0	0	0	0	1	0	0	1	1
VCL	Candidate	0	0	0	0	1	0	0	1	1
VDR	Candidate	0	0	0	0	0	0	1	1	1
VMAC	Candidate	0	0	0	0	1	0	0	1	1
VPS33B	Candidate	1	0	0	0	0	0	0	1	1
VPS45	Candidate	0	0	0	0	0	1	0	1	1
VPS53	Candidate	0	0	0	0	0	0	1	1	1
VSIR	Candidate	0	0	0	0	0	1	0	1	1
WDR11	Candidate	0	0	0	0	1	0	0	1	1
WDR19	Candidate	0	0	0	0	1	0	0	1	1
WDR34	Candidate	0	0	0	0	0	0	1	1	1
WDR5	Candidate	0	1	0	0	0	0	0	1	1
WDR60	Candidate	0	0	0	0	0	1	0	1	1
WDR72	Candidate	0	0	0	0	0	1	0	1	1
WWOX	Candidate	0	0	0	0	0	1	0	1	1
XDH	Candidate	0	0	0	0	0	0	1	1	1
XIRP2	Candidate	0	0	0	0	0	1	0	1	1
XRCC4	Candidate	0	0	0	0	0	1	0	1	1
XYLT2	Candidate	0	1	0	0	0	0	0	1	1
YARS	Candidate	0	0	0	0	0	0	1	1	1
ZFYVE26	Candidate	0	0	0	0	0	0	1	1	1
ZMPSTE24	Candidate	0	0	0	0	1	0	0	1	1
ZNF469	Candidate	0	0	0	0	1	0	0	1	1
ZNF513	Candidate	0	0	0	0	1	0	0	1	1
ZNHIT3	Candidate	0	0	0	0	0	1	0	1	1
ZP1	Candidate	0	0	0	0	0	1	0	1	1
ZP3	Candidate	0	0	0	0	0	0	1	1	1
