# Supplementary material for: Comprehensive germline genomic profiles of children, adolescents and young adults with solid tumors
Source: Nat Commun. 2020 May 5;11:2206. doi: 10.1038/s41467-020-16067-1 (PMC7200683; doi:10.1038/s41467-020-16067-1)
Supplement: Supplementary file 14 — Supplementary Data 11 [file 41467_2020_16067_MOESM14_ESM.xlsx]

## Sheet: Supplementary Data 11
Supplementary Data 11 Gene details of pathogenic/ likely pathogenic variants in known cancer-predisposition and candidate genes combined.
ID	Symbol	Entrez Gene Name	Location	Type(s)	Drug(s)	Reference
A2ML1	A2ML1	alpha-2-macroglobulin like 1	Cytoplasm	other		https://www.qiagenbioinformatics.com/products/ingenuity-pathway-analysis/)
AAAS	AAAS	aladin WD repeat nucleoporin	Nucleus	other		https://www.qiagenbioinformatics.com/products/ingenuity-pathway-analysis/)
AASS	AASS	aminoadipate-semialdehyde synthase	Cytoplasm	enzyme		https://www.qiagenbioinformatics.com/products/ingenuity-pathway-analysis/)
ABCA1	ABCA1	ATP binding cassette subfamily A member 1	Plasma Membrane	transporter	probucol	https://www.qiagenbioinformatics.com/products/ingenuity-pathway-analysis/)
ABCA3	ABCA3	ATP binding cassette subfamily A member 3	Plasma Membrane	transporter		https://www.qiagenbioinformatics.com/products/ingenuity-pathway-analysis/)
ABCA7	ABCA7	ATP binding cassette subfamily A member 7	Plasma Membrane	transporter		https://www.qiagenbioinformatics.com/products/ingenuity-pathway-analysis/)
ABCB11	ABCB11	ATP binding cassette subfamily B member 11	Plasma Membrane	transporter		https://www.qiagenbioinformatics.com/products/ingenuity-pathway-analysis/)
ABCB4	ABCB4	ATP binding cassette subfamily B member 4	Plasma Membrane	transporter		https://www.qiagenbioinformatics.com/products/ingenuity-pathway-analysis/)
ABCB6	ABCB6	ATP binding cassette subfamily B member 6 (Langereis blood group)	Cytoplasm	transporter		https://www.qiagenbioinformatics.com/products/ingenuity-pathway-analysis/)
ABCC2	ABCC2	ATP binding cassette subfamily C member 2	Plasma Membrane	transporter	sulfinpyrazone	https://www.qiagenbioinformatics.com/products/ingenuity-pathway-analysis/)
ABCC6	ABCC6	ATP binding cassette subfamily C member 6	Plasma Membrane	transporter		https://www.qiagenbioinformatics.com/products/ingenuity-pathway-analysis/)
ABCC8	ABCC8	ATP binding cassette subfamily C member 8	Plasma Membrane	transporter	minoxidil, gliquidone, mitiglinide, tolbutamide, glipizide, glyburide, tolazamide, acetohexamide, chlorpropamide, gliclazide, glimepiride, repaglinide, nateglinide	https://www.qiagenbioinformatics.com/products/ingenuity-pathway-analysis/)
ABCG5	ABCG5	ATP binding cassette subfamily G member 5	Plasma Membrane	transporter		https://www.qiagenbioinformatics.com/products/ingenuity-pathway-analysis/)
ABCG8	ABCG8	ATP binding cassette subfamily G member 8	Plasma Membrane	transporter		https://www.qiagenbioinformatics.com/products/ingenuity-pathway-analysis/)
ABHD12	ABHD12	abhydrolase domain containing 12	Plasma Membrane	enzyme		https://www.qiagenbioinformatics.com/products/ingenuity-pathway-analysis/)
ACAD11	ACAD11	acyl-CoA dehydrogenase family member 11	Cytoplasm	enzyme		https://www.qiagenbioinformatics.com/products/ingenuity-pathway-analysis/)
ACAD9	ACAD9	acyl-CoA dehydrogenase family member 9	Cytoplasm	enzyme		https://www.qiagenbioinformatics.com/products/ingenuity-pathway-analysis/)
ACADS	ACADS	acyl-CoA dehydrogenase short chain	Cytoplasm	enzyme		https://www.qiagenbioinformatics.com/products/ingenuity-pathway-analysis/)
ACADVL	ACADVL	acyl-CoA dehydrogenase very long chain	Cytoplasm	enzyme		https://www.qiagenbioinformatics.com/products/ingenuity-pathway-analysis/)
ACAT1	ACAT1	acetyl-CoA acetyltransferase 1	Cytoplasm	enzyme		https://www.qiagenbioinformatics.com/products/ingenuity-pathway-analysis/)
ACE	ACE	angiotensin I converting enzyme	Plasma Membrane	peptidase	pentopril, quinaprilat, perindoprilat, amlodipine/perindopril, benazeprilat, trandolaprilat, angiotensin-converting enzyme inhibitor, aspirin/lisinopril, amlodipine/benazepril, hydrochlorothiazide/lisinopril, benazepril, enalapril, perindopril, captopril, cilazapril, enalapril/felodipine, hydrochlorothiazide/moexipril, benazepril/hydrochlorothiazide, hydrochlorothiazide/quinapril, fosinopril/hydr…	https://www.qiagenbioinformatics.com/products/ingenuity-pathway-analysis/)
ACSF3	ACSF3	acyl-CoA synthetase family member 3	Cytoplasm	enzyme		https://www.qiagenbioinformatics.com/products/ingenuity-pathway-analysis/)
ACTN2	ACTN2	actinin alpha 2	Nucleus	transcription regulator		https://www.qiagenbioinformatics.com/products/ingenuity-pathway-analysis/)
ACVRL1	ACVRL1	activin A receptor like type 1	Plasma Membrane	kinase	PF-3446962, P7170	https://www.qiagenbioinformatics.com/products/ingenuity-pathway-analysis/)
ADA	ADA	adenosine deaminase	Cytoplasm	enzyme	pentostatin, aspirin/dipyridamole/telmisartan, cyclophosphamide/pentostatin/rituximab, pentostatin/rituximab, alemtuzumab/pentostatin, adenosine deaminase inhibitor, dipyridamole, aspirin/dipyridamole, pentostatin/recombinant interferon, vidarabine	https://www.qiagenbioinformatics.com/products/ingenuity-pathway-analysis/)
ADA2	ADA2	adenosine deaminase 2	Extracellular Space	enzyme		https://www.qiagenbioinformatics.com/products/ingenuity-pathway-analysis/)
ADAMTSL2	ADAMTSL2	ADAMTS like 2	Extracellular Space	other		https://www.qiagenbioinformatics.com/products/ingenuity-pathway-analysis/)
ADAMTSL4	ADAMTSL4	ADAMTS like 4	Extracellular Space	other		https://www.qiagenbioinformatics.com/products/ingenuity-pathway-analysis/)
ADGRA3	ADGRA3	adhesion G protein-coupled receptor A3	Plasma Membrane	G-protein coupled receptor		https://www.qiagenbioinformatics.com/products/ingenuity-pathway-analysis/)
ADGRE2	ADGRE2	adhesion G protein-coupled receptor E2	Plasma Membrane	other		https://www.qiagenbioinformatics.com/products/ingenuity-pathway-analysis/)
ADGRG1	ADGRG1	adhesion G protein-coupled receptor G1	Plasma Membrane	G-protein coupled receptor		https://www.qiagenbioinformatics.com/products/ingenuity-pathway-analysis/)
ADGRV1	ADGRV1	adhesion G protein-coupled receptor V1	Plasma Membrane	G-protein coupled receptor		https://www.qiagenbioinformatics.com/products/ingenuity-pathway-analysis/)
ADK	ADK	adenosine kinase	Nucleus	kinase	adenosine kinase inhibitor, pegintron/ribavirin, PEG-interferon alfa-2a/ribavirin, nitazoxanide/peginterferon alfa-2a/ribavirin, interferon alfacon-1/ribavirin, IFNA2B/ribavirin, ribavirin	https://www.qiagenbioinformatics.com/products/ingenuity-pathway-analysis/)
ADSL	ADSL	adenylosuccinate lyase	Cytoplasm	enzyme		https://www.qiagenbioinformatics.com/products/ingenuity-pathway-analysis/)
ADSSL1	ADSSL1	adenylosuccinate synthase like 1	Cytoplasm	enzyme		https://www.qiagenbioinformatics.com/products/ingenuity-pathway-analysis/)
AGA	AGA	aspartylglucosaminidase	Cytoplasm	enzyme		https://www.qiagenbioinformatics.com/products/ingenuity-pathway-analysis/)
AGBL5	AGBL5	ATP/GTP binding protein like 5	Cytoplasm	peptidase		https://www.qiagenbioinformatics.com/products/ingenuity-pathway-analysis/)
AGPAT2	AGPAT2	1-acylglycerol-3-phosphate O-acyltransferase 2	Cytoplasm	enzyme		https://www.qiagenbioinformatics.com/products/ingenuity-pathway-analysis/)
AGRN	AGRN	agrin	Plasma Membrane	other		https://www.qiagenbioinformatics.com/products/ingenuity-pathway-analysis/)
AGTR1	AGTR1	angiotensin II receptor type 1	Plasma Membrane	G-protein coupled receptor	amlodipine/olmesartan medoxomil, olmesartan, amlodipine/hydrochlorothiazide/valsartan, amlodipine/telmisartan, aliskiren/valsartan, azilsartan, azilsartan kamedoxomil, amlodipine/hydrochlorothiazide/olmesartan medoxomil, aspirin/dipyridamole/telmisartan, clopidogrel/telmisartan, azilsartan medoxomil/chlorthalidone, sacubitril/valsartan, amlodipine/valsartan, nebivolol/valsartan, hydrochlorothiazi…	https://www.qiagenbioinformatics.com/products/ingenuity-pathway-analysis/)
AHCY	AHCY	adenosylhomocysteinase	Cytoplasm	enzyme	9-(2',3'-dihydroxycyclopent-4'-enyl)adenine, 3-deazaneplanocin, neplanocin A, 3-deazaaristeromycin, cyanovirin-N, 6'-C-methylneplanocin A	https://www.qiagenbioinformatics.com/products/ingenuity-pathway-analysis/)
AHI1	AHI1	Abelson helper integration site 1	Cytoplasm	other		https://www.qiagenbioinformatics.com/products/ingenuity-pathway-analysis/)
AIPL1	AIPL1	aryl hydrocarbon receptor interacting protein like 1	Nucleus	other		https://www.qiagenbioinformatics.com/products/ingenuity-pathway-analysis/)
AIRE	AIRE	autoimmune regulator	Nucleus	transcription regulator		https://www.qiagenbioinformatics.com/products/ingenuity-pathway-analysis/)
AKAP9	AKAP9	A-kinase anchoring protein 9	Cytoplasm	other		https://www.qiagenbioinformatics.com/products/ingenuity-pathway-analysis/)
AKR1C1	AKR1C1/AKR1C2	aldo-keto reductase family 1 member C2	Cytoplasm	enzyme		https://www.qiagenbioinformatics.com/products/ingenuity-pathway-analysis/)
ALDH18A1	ALDH18A1	aldehyde dehydrogenase 18 family member A1	Cytoplasm	kinase		https://www.qiagenbioinformatics.com/products/ingenuity-pathway-analysis/)
ALDH2	ALDH2	aldehyde dehydrogenase 2 family member	Cytoplasm	enzyme	disulfiram/gemcitabine, disulfiram, chlorpropamide	https://www.qiagenbioinformatics.com/products/ingenuity-pathway-analysis/)
ALDH4A1	ALDH4A1	aldehyde dehydrogenase 4 family member A1	Cytoplasm	enzyme		https://www.qiagenbioinformatics.com/products/ingenuity-pathway-analysis/)
ALDH5A1	ALDH5A1	aldehyde dehydrogenase 5 family member A1	Cytoplasm	enzyme	valproic acid	https://www.qiagenbioinformatics.com/products/ingenuity-pathway-analysis/)
ALDH6A1	ALDH6A1	aldehyde dehydrogenase 6 family member A1	Cytoplasm	enzyme		https://www.qiagenbioinformatics.com/products/ingenuity-pathway-analysis/)
ALDH7A1	ALDH7A1	aldehyde dehydrogenase 7 family member A1	Cytoplasm	enzyme		https://www.qiagenbioinformatics.com/products/ingenuity-pathway-analysis/)
ALDOB	ALDOB	aldolase, fructose-bisphosphate B	Cytoplasm	enzyme		https://www.qiagenbioinformatics.com/products/ingenuity-pathway-analysis/)
ALG1	ALG1	ALG1, chitobiosyldiphosphodolichol beta-mannosyltransferase	Cytoplasm	enzyme		https://www.qiagenbioinformatics.com/products/ingenuity-pathway-analysis/)
ALG13	ALG13	ALG13, UDP-N-acetylglucosaminyltransferase subunit	Cytoplasm	enzyme		https://www.qiagenbioinformatics.com/products/ingenuity-pathway-analysis/)
ALG6	ALG6	ALG6, alpha-1,3-glucosyltransferase	Cytoplasm	enzyme		https://www.qiagenbioinformatics.com/products/ingenuity-pathway-analysis/)
ALK	ALK	ALK receptor tyrosine kinase	Plasma Membrane	kinase	crizotinib, ceritinib, alectinib, brigatinib, TSR-011, entrectinib, lorlatinib, ASP3026, CEP-37440, ensartinib, gilteritinib, ALK inhibitor, CT-707, TPX-0005, PLB1003, crizotinib/prednisolone, crizotinib/gemcitabine, crizotinib/erlotinib, WX-0593, crizotinib/gefitinib, crizotinib/pazopanib, crizotinib/vemurafenib	https://www.qiagenbioinformatics.com/products/ingenuity-pathway-analysis/)
ALPPL2	ALPG	alkaline phosphatase, germ cell	Plasma Membrane	phosphatase		https://www.qiagenbioinformatics.com/products/ingenuity-pathway-analysis/)
ALPL	ALPL	alkaline phosphatase, liver/bone/kidney	Plasma Membrane	phosphatase		https://www.qiagenbioinformatics.com/products/ingenuity-pathway-analysis/)
ALX4	ALX4	ALX homeobox 4	Nucleus	transcription regulator		https://www.qiagenbioinformatics.com/products/ingenuity-pathway-analysis/)
AMH	AMH	anti-Mullerian hormone	Extracellular Space	growth factor		https://www.qiagenbioinformatics.com/products/ingenuity-pathway-analysis/)
AMHR2	AMHR2	anti-Mullerian hormone receptor type 2	Plasma Membrane	kinase		https://www.qiagenbioinformatics.com/products/ingenuity-pathway-analysis/)
AMMECR1	AMMECR1	Alport syndrome, mental retardation, midface hypoplasia and elliptocytosis chromosomal region gene 1	Nucleus	other		https://www.qiagenbioinformatics.com/products/ingenuity-pathway-analysis/)
AMN	AMN	amnion associated transmembrane protein	Plasma Membrane	other		https://www.qiagenbioinformatics.com/products/ingenuity-pathway-analysis/)
AMPD1	AMPD1	adenosine monophosphate deaminase 1	Cytoplasm	enzyme		https://www.qiagenbioinformatics.com/products/ingenuity-pathway-analysis/)
AMT	AMT	aminomethyltransferase	Cytoplasm	enzyme		https://www.qiagenbioinformatics.com/products/ingenuity-pathway-analysis/)
ANGPTL3	ANGPTL3	angiopoietin like 3	Extracellular Space	growth factor	evinacumab	https://www.qiagenbioinformatics.com/products/ingenuity-pathway-analysis/)
ANGPTL8	ANGPTL8	angiopoietin like 8	Extracellular Space	other		https://www.qiagenbioinformatics.com/products/ingenuity-pathway-analysis/)
ANK1	ANK1	ankyrin 1	Plasma Membrane	other		https://www.qiagenbioinformatics.com/products/ingenuity-pathway-analysis/)
ANO10	ANO10	anoctamin 10	Plasma Membrane	ion channel		https://www.qiagenbioinformatics.com/products/ingenuity-pathway-analysis/)
ANO3	ANO3	anoctamin 3	Plasma Membrane	transporter		https://www.qiagenbioinformatics.com/products/ingenuity-pathway-analysis/)
ANO5	ANO5	anoctamin 5	Plasma Membrane	ion channel		https://www.qiagenbioinformatics.com/products/ingenuity-pathway-analysis/)
ANXA5	ANXA5	annexin A5	Plasma Membrane	transporter		https://www.qiagenbioinformatics.com/products/ingenuity-pathway-analysis/)
AP2S1	AP2S1	adaptor related protein complex 2 subunit sigma 1	Cytoplasm	transporter		https://www.qiagenbioinformatics.com/products/ingenuity-pathway-analysis/)
AP3B2	AP3B2	adaptor related protein complex 3 subunit beta 2	Cytoplasm	transporter		https://www.qiagenbioinformatics.com/products/ingenuity-pathway-analysis/)
AP4E1	AP4E1	adaptor related protein complex 4 subunit epsilon 1	Cytoplasm	other		https://www.qiagenbioinformatics.com/products/ingenuity-pathway-analysis/)
AP4M1	AP4M1	adaptor related protein complex 4 subunit mu 1	Cytoplasm	other		https://www.qiagenbioinformatics.com/products/ingenuity-pathway-analysis/)
APOA1	APOA1	apolipoprotein A1	Extracellular Space	transporter	ISIS 681257	https://www.qiagenbioinformatics.com/products/ingenuity-pathway-analysis/)
APOA4	APOA4	apolipoprotein A4	Extracellular Space	transporter		https://www.qiagenbioinformatics.com/products/ingenuity-pathway-analysis/)
APOA5	APOA5	apolipoprotein A5	Extracellular Space	transporter		https://www.qiagenbioinformatics.com/products/ingenuity-pathway-analysis/)
APOC3	APOC3	apolipoprotein C3	Extracellular Space	transporter		https://www.qiagenbioinformatics.com/products/ingenuity-pathway-analysis/)
APOE	APOE	apolipoprotein E	Extracellular Space	transporter		https://www.qiagenbioinformatics.com/products/ingenuity-pathway-analysis/)
AQP2	AQP2	aquaporin 2	Plasma Membrane	transporter		https://www.qiagenbioinformatics.com/products/ingenuity-pathway-analysis/)
AQP5	AQP5	aquaporin 5	Plasma Membrane	transporter		https://www.qiagenbioinformatics.com/products/ingenuity-pathway-analysis/)
AR	AR	androgen receptor	Nucleus	ligand-dependent nuclear receptor	estradiol valerate/testosterone enanthate, estradiol cypionate/testosterone cypionate, BMS-641988, cyproterone acetate/ethinyl estradiol, enzalutamide, galeterone, ostarine, 1-testosterone, flutamide/goserelin, nandrolone phenpropionate, androgen receptor antagonist, apalutamide, darolutamide, AZD3514, APC-100, EPI-506, bicalutamide/leuprolide, bicalutamide/goserelin, dexamethasone/enzalutamide, …	https://www.qiagenbioinformatics.com/products/ingenuity-pathway-analysis/)
ARFGEF2	ARFGEF2	ADP ribosylation factor guanine nucleotide exchange factor 2	Cytoplasm	other		https://www.qiagenbioinformatics.com/products/ingenuity-pathway-analysis/)
ARID1A	ARID1A	AT-rich interaction domain 1A	Nucleus	transcription regulator		https://www.qiagenbioinformatics.com/products/ingenuity-pathway-analysis/)
ARL11	ARL11	ADP ribosylation factor like GTPase 11	Other	other		https://www.qiagenbioinformatics.com/products/ingenuity-pathway-analysis/)
ARL13B	ARL13B	ADP ribosylation factor like GTPase 13B	Extracellular Space	other		https://www.qiagenbioinformatics.com/products/ingenuity-pathway-analysis/)
ARMC4	ARMC4	armadillo repeat containing 4	Extracellular Space	other		https://www.qiagenbioinformatics.com/products/ingenuity-pathway-analysis/)
ARSB	ARSB	arylsulfatase B	Cytoplasm	enzyme		https://www.qiagenbioinformatics.com/products/ingenuity-pathway-analysis/)
ASAH1	ASAH1	N-acylsphingosine amidohydrolase 1	Cytoplasm	enzyme		https://www.qiagenbioinformatics.com/products/ingenuity-pathway-analysis/)
ASL	ASL	argininosuccinate lyase	Cytoplasm	enzyme		https://www.qiagenbioinformatics.com/products/ingenuity-pathway-analysis/)
ASMT	ASMT	acetylserotonin O-methyltransferase	Cytoplasm	enzyme		https://www.qiagenbioinformatics.com/products/ingenuity-pathway-analysis/)
ASNS	ASNS	asparagine synthetase (glutamine-hydrolyzing)	Cytoplasm	enzyme		https://www.qiagenbioinformatics.com/products/ingenuity-pathway-analysis/)
ASPM	ASPM	abnormal spindle microtubule assembly	Nucleus	other		https://www.qiagenbioinformatics.com/products/ingenuity-pathway-analysis/)
ASS1	ASS1	argininosuccinate synthase 1	Cytoplasm	enzyme		https://www.qiagenbioinformatics.com/products/ingenuity-pathway-analysis/)
ATF6	ATF6	activating transcription factor 6	Cytoplasm	transcription regulator		https://www.qiagenbioinformatics.com/products/ingenuity-pathway-analysis/)
ATG12	ATG12	autophagy related 12	Cytoplasm	other		https://www.qiagenbioinformatics.com/products/ingenuity-pathway-analysis/)
ATG7	ATG7	autophagy related 7	Cytoplasm	enzyme		https://www.qiagenbioinformatics.com/products/ingenuity-pathway-analysis/)
ATM	ATM	ATM serine/threonine kinase	Nucleus	kinase	AZD0156, AZD1390	https://www.qiagenbioinformatics.com/products/ingenuity-pathway-analysis/)
ATN1	ATN1	atrophin 1	Nucleus	transcription regulator		https://www.qiagenbioinformatics.com/products/ingenuity-pathway-analysis/)
ATP13A2	ATP13A2	ATPase cation transporting 13A2	Cytoplasm	transporter		https://www.qiagenbioinformatics.com/products/ingenuity-pathway-analysis/)
ATP13A3	ATP13A3	ATPase 13A3	Extracellular Space	transporter		https://www.qiagenbioinformatics.com/products/ingenuity-pathway-analysis/)
ATP2A1	ATP2A1	ATPase sarcoplasmic/endoplasmic reticulum Ca2+ transporting 1	Cytoplasm	transporter		https://www.qiagenbioinformatics.com/products/ingenuity-pathway-analysis/)
ATP2A2	ATP2A2	ATPase sarcoplasmic/endoplasmic reticulum Ca2+ transporting 2	Cytoplasm	transporter		https://www.qiagenbioinformatics.com/products/ingenuity-pathway-analysis/)
ATP6V0A2	ATP6V0A2	ATPase H+ transporting V0 subunit a2	Cytoplasm	transporter		https://www.qiagenbioinformatics.com/products/ingenuity-pathway-analysis/)
ATP6V0A4	ATP6V0A4	ATPase H+ transporting V0 subunit a4	Cytoplasm	transporter		https://www.qiagenbioinformatics.com/products/ingenuity-pathway-analysis/)
ATP6V1B1	ATP6V1B1	ATPase H+ transporting V1 subunit B1	Cytoplasm	transporter		https://www.qiagenbioinformatics.com/products/ingenuity-pathway-analysis/)
ATP7B	ATP7B	ATPase copper transporting beta	Cytoplasm	transporter		https://www.qiagenbioinformatics.com/products/ingenuity-pathway-analysis/)
ATP8B1	ATP8B1	ATPase phospholipid transporting 8B1	Plasma Membrane	transporter		https://www.qiagenbioinformatics.com/products/ingenuity-pathway-analysis/)
ATPAF2	ATPAF2	ATP synthase mitochondrial F1 complex assembly factor 2	Cytoplasm	other		https://www.qiagenbioinformatics.com/products/ingenuity-pathway-analysis/)
ATR	ATR	ATR serine/threonine kinase	Nucleus	kinase	AZD6738, berzosertib, VX-803, BAY1895344	https://www.qiagenbioinformatics.com/products/ingenuity-pathway-analysis/)
AUH	AUH	AU RNA binding methylglutaconyl-CoA hydratase	Cytoplasm	enzyme		https://www.qiagenbioinformatics.com/products/ingenuity-pathway-analysis/)
AXIN1	AXIN1	axin 1	Cytoplasm	other		https://www.qiagenbioinformatics.com/products/ingenuity-pathway-analysis/)
B3GALNT2	B3GALNT2	beta-1,3-N-acetylgalactosaminyltransferase 2	Cytoplasm	enzyme		https://www.qiagenbioinformatics.com/products/ingenuity-pathway-analysis/)
B3GLCT	B3GLCT	beta 3-glucosyltransferase	Cytoplasm	enzyme		https://www.qiagenbioinformatics.com/products/ingenuity-pathway-analysis/)
B4GALNT1	B4GALNT1	beta-1,4-N-acetyl-galactosaminyltransferase 1	Cytoplasm	enzyme		https://www.qiagenbioinformatics.com/products/ingenuity-pathway-analysis/)
B4GALT7	B4GALT7	beta-1,4-galactosyltransferase 7	Cytoplasm	enzyme		https://www.qiagenbioinformatics.com/products/ingenuity-pathway-analysis/)
B9D1	B9D1	B9 domain containing 1	Plasma Membrane	other		https://www.qiagenbioinformatics.com/products/ingenuity-pathway-analysis/)
BAAT	BAAT	bile acid-CoA:amino acid N-acyltransferase	Cytoplasm	enzyme		https://www.qiagenbioinformatics.com/products/ingenuity-pathway-analysis/)
BAP1	BAP1	BRCA1 associated protein 1	Nucleus	peptidase		https://www.qiagenbioinformatics.com/products/ingenuity-pathway-analysis/)
BARD1	BARD1	BRCA1 associated RING domain 1	Nucleus	transcription regulator		https://www.qiagenbioinformatics.com/products/ingenuity-pathway-analysis/)
BBS1	BBS1	Bardet-Biedl syndrome 1	Extracellular Space	other		https://www.qiagenbioinformatics.com/products/ingenuity-pathway-analysis/)
BBS10	BBS10	Bardet-Biedl syndrome 10	Cytoplasm	other		https://www.qiagenbioinformatics.com/products/ingenuity-pathway-analysis/)
BBS12	BBS12	Bardet-Biedl syndrome 12	Extracellular Space	other		https://www.qiagenbioinformatics.com/products/ingenuity-pathway-analysis/)
BBS2	BBS2	Bardet-Biedl syndrome 2	Cytoplasm	other		https://www.qiagenbioinformatics.com/products/ingenuity-pathway-analysis/)
BBS7	BBS7	Bardet-Biedl syndrome 7	Cytoplasm	other		https://www.qiagenbioinformatics.com/products/ingenuity-pathway-analysis/)
BCHE	BCHE	butyrylcholinesterase	Plasma Membrane	enzyme	dipivefrin, malathion, hexafluorenium, atropine/edrophonium, echothiophate, tacrine, edrophonium, isoflurophate, pyridostigmine, atropine/pralidoxime, pralidoxime, rivastigmine	https://www.qiagenbioinformatics.com/products/ingenuity-pathway-analysis/)
BCKDHA	BCKDHA	branched chain keto acid dehydrogenase E1, alpha polypeptide	Cytoplasm	enzyme		https://www.qiagenbioinformatics.com/products/ingenuity-pathway-analysis/)
BCKDHB	BCKDHB	branched chain keto acid dehydrogenase E1 subunit beta	Cytoplasm	enzyme		https://www.qiagenbioinformatics.com/products/ingenuity-pathway-analysis/)
BEST1	BEST1	bestrophin 1	Plasma Membrane	ion channel		https://www.qiagenbioinformatics.com/products/ingenuity-pathway-analysis/)
BLM	BLM	Bloom syndrome RecQ like helicase	Nucleus	enzyme		https://www.qiagenbioinformatics.com/products/ingenuity-pathway-analysis/)
BLOC1S3	BLOC1S3	biogenesis of lysosomal organelles complex 1 subunit 3	Cytoplasm	transporter		https://www.qiagenbioinformatics.com/products/ingenuity-pathway-analysis/)
BLOC1S6	BLOC1S6	biogenesis of lysosomal organelles complex 1 subunit 6	Cytoplasm	other		https://www.qiagenbioinformatics.com/products/ingenuity-pathway-analysis/)
BMP1	BMP1	bone morphogenetic protein 1	Extracellular Space	peptidase		https://www.qiagenbioinformatics.com/products/ingenuity-pathway-analysis/)
BMPR1A	BMPR1A	bone morphogenetic protein receptor type 1A	Plasma Membrane	kinase		https://www.qiagenbioinformatics.com/products/ingenuity-pathway-analysis/)
BMPR2	BMPR2	bone morphogenetic protein receptor type 2	Plasma Membrane	kinase		https://www.qiagenbioinformatics.com/products/ingenuity-pathway-analysis/)
BPGM	BPGM	bisphosphoglycerate mutase	Extracellular Space	phosphatase		https://www.qiagenbioinformatics.com/products/ingenuity-pathway-analysis/)
BRAT1	BRAT1	BRCA1 associated ATM activator 1	Nucleus	other		https://www.qiagenbioinformatics.com/products/ingenuity-pathway-analysis/)
BRCA1	BRCA1	BRCA1, DNA repair associated	Nucleus	transcription regulator		https://www.qiagenbioinformatics.com/products/ingenuity-pathway-analysis/)
BRCA2	BRCA2	BRCA2, DNA repair associated	Nucleus	transcription regulator		https://www.qiagenbioinformatics.com/products/ingenuity-pathway-analysis/)
BRD9	BRD9	bromodomain containing 9	Nucleus	other		https://www.qiagenbioinformatics.com/products/ingenuity-pathway-analysis/)
BRIP1	BRIP1	BRCA1 interacting protein C-terminal helicase 1	Nucleus	enzyme		https://www.qiagenbioinformatics.com/products/ingenuity-pathway-analysis/)
BTD	BTD	biotinidase	Extracellular Space	enzyme		https://www.qiagenbioinformatics.com/products/ingenuity-pathway-analysis/)
BUB1B	BUB1B	BUB1 mitotic checkpoint serine/threonine kinase B	Nucleus	kinase		https://www.qiagenbioinformatics.com/products/ingenuity-pathway-analysis/)
BUD23	BUD23	BUD23, rRNA methyltransferase and ribosome maturation factor	Nucleus	enzyme		https://www.qiagenbioinformatics.com/products/ingenuity-pathway-analysis/)
C11orf21	C11orf21	chromosome 11 open reading frame 21	Cytoplasm	other		https://www.qiagenbioinformatics.com/products/ingenuity-pathway-analysis/)
C11orf45	C11orf45	chromosome 11 open reading frame 45	Extracellular Space	other		https://www.qiagenbioinformatics.com/products/ingenuity-pathway-analysis/)
C15orf41	C15orf41	chromosome 15 open reading frame 41	Other	other		https://www.qiagenbioinformatics.com/products/ingenuity-pathway-analysis/)
C1orf167	C1orf167	chromosome 1 open reading frame 167	Other	other		https://www.qiagenbioinformatics.com/products/ingenuity-pathway-analysis/)
C2	C2	complement C2	Extracellular Space	peptidase		https://www.qiagenbioinformatics.com/products/ingenuity-pathway-analysis/)
C4A	C4A/C4B	complement C4B (Chido blood group)	Extracellular Space	peptidase	IgG	https://www.qiagenbioinformatics.com/products/ingenuity-pathway-analysis/)
C4B	C4A/C4B	complement C4B (Chido blood group)	Extracellular Space	peptidase	IgG	https://www.qiagenbioinformatics.com/products/ingenuity-pathway-analysis/)
C5	C5	complement C5	Extracellular Space	cytokine	eculizumab, IgG, IFX-1, ravulizumab	https://www.qiagenbioinformatics.com/products/ingenuity-pathway-analysis/)
C6	C6	complement C6	Extracellular Space	other		https://www.qiagenbioinformatics.com/products/ingenuity-pathway-analysis/)
C7	C7	complement C7	Extracellular Space	other		https://www.qiagenbioinformatics.com/products/ingenuity-pathway-analysis/)
C8B	C8B	complement C8 beta chain	Extracellular Space	other		https://www.qiagenbioinformatics.com/products/ingenuity-pathway-analysis/)
C9	C9	complement C9	Extracellular Space	other		https://www.qiagenbioinformatics.com/products/ingenuity-pathway-analysis/)
C9orf72	C9orf72	chromosome 9 open reading frame 72	Cytoplasm	other		https://www.qiagenbioinformatics.com/products/ingenuity-pathway-analysis/)
CA12	CA12	carbonic anhydrase 12	Plasma Membrane	enzyme	methazolamide, hydrochlorothiazide, acetazolamide, trichloromethiazide, chlorothiazide, chlorthalidone, benzthiazide, sulfacetamide, topiramate	https://www.qiagenbioinformatics.com/products/ingenuity-pathway-analysis/)
CA4	CA4	carbonic anhydrase 4	Plasma Membrane	enzyme	ethoxyzolamide, dichlorphenamide, phentermine/topiramate, methazolamide, hydrochlorothiazide, acetazolamide, trichloromethiazide, chlorothiazide, chlorothiazide/reserpine, chlorthalidone, benzthiazide, sulfacetamide, topiramate	https://www.qiagenbioinformatics.com/products/ingenuity-pathway-analysis/)
CABP4	CABP4	calcium binding protein 4	Plasma Membrane	other		https://www.qiagenbioinformatics.com/products/ingenuity-pathway-analysis/)
CACNA1F	CACNA1F	calcium voltage-gated channel subunit alpha1 F	Plasma Membrane	ion channel	cinnarizine, MEM-1003, verapamil, dexamethasone/rituximab/verapamil, mibefradil, bepridil, nisoldipine, isradipine, nimodipine, nicardipine, trandolapril/verapamil	https://www.qiagenbioinformatics.com/products/ingenuity-pathway-analysis/)
CACNA1S	CACNA1S	calcium voltage-gated channel subunit alpha1 S	Plasma Membrane	ion channel	cinnarizine, MEM-1003, clevidipine butyrate, amlodipine/hydrochlorothiazide/valsartan, amlodipine/telmisartan, aliskiren/amlodipine, aliskiren/amlodipine/hydrochlorothiazide, amlodipine/valsartan, amlodipine/perindopril, amlodipine/benazepril, verapamil, dexamethasone/rituximab/verapamil, mibefradil, bepridil, enalapril/felodipine, amlodipine/atorvastatin, amlodipine/celecoxib, nisoldipine, israd…	https://www.qiagenbioinformatics.com/products/ingenuity-pathway-analysis/)
CACNB2	CACNB2	calcium voltage-gated channel auxiliary subunit beta 2	Plasma Membrane	ion channel	amlodipine/hydrochlorothiazide/valsartan, amlodipine/telmisartan, aliskiren/amlodipine, aliskiren/amlodipine/hydrochlorothiazide, nilvadipine, amlodipine/valsartan, amlodipine/perindopril, amlodipine/benazepril, verapamil, dexamethasone/rituximab/verapamil, mibefradil, enalapril/felodipine, amlodipine/atorvastatin, amlodipine/celecoxib, nisoldipine, isradipine, felodipine, nimodipine, nitrendipin…	https://www.qiagenbioinformatics.com/products/ingenuity-pathway-analysis/)
CAMSAP1	CAMSAP1	calmodulin regulated spectrin associated protein 1	Cytoplasm	other		https://www.qiagenbioinformatics.com/products/ingenuity-pathway-analysis/)
CANT1	CANT1	calcium activated nucleotidase 1	Extracellular Space	enzyme		https://www.qiagenbioinformatics.com/products/ingenuity-pathway-analysis/)
CAPN1	CAPN1	calpain 1	Cytoplasm	peptidase		https://www.qiagenbioinformatics.com/products/ingenuity-pathway-analysis/)
CAPN3	CAPN3	calpain 3	Cytoplasm	peptidase		https://www.qiagenbioinformatics.com/products/ingenuity-pathway-analysis/)
CARD10	CARD10	caspase recruitment domain family member 10	Cytoplasm	other		https://www.qiagenbioinformatics.com/products/ingenuity-pathway-analysis/)
CARMIL2	CARMIL2	capping protein regulator and myosin 1 linker 2	Plasma Membrane	other		https://www.qiagenbioinformatics.com/products/ingenuity-pathway-analysis/)
CASQ2	CASQ2	calsequestrin 2	Cytoplasm	other		https://www.qiagenbioinformatics.com/products/ingenuity-pathway-analysis/)
CASR	CASR	calcium sensing receptor	Plasma Membrane	G-protein coupled receptor	cinacalcet	https://www.qiagenbioinformatics.com/products/ingenuity-pathway-analysis/)
CAST	CAST	calpastatin	Cytoplasm	peptidase		https://www.qiagenbioinformatics.com/products/ingenuity-pathway-analysis/)
CAT	CAT	catalase	Cytoplasm	enzyme	fomepizole	https://www.qiagenbioinformatics.com/products/ingenuity-pathway-analysis/)
CATSPER1	CATSPER1	cation channel sperm associated 1	Plasma Membrane	ion channel		https://www.qiagenbioinformatics.com/products/ingenuity-pathway-analysis/)
CBS	CBS/CBSL	cystathionine-beta-synthase	Cytoplasm	enzyme		https://www.qiagenbioinformatics.com/products/ingenuity-pathway-analysis/)
CC2D2A	CC2D2A	coiled-coil and C2 domain containing 2A	Cytoplasm	other		https://www.qiagenbioinformatics.com/products/ingenuity-pathway-analysis/)
CCBE1	CCBE1	collagen and calcium binding EGF domains 1	Extracellular Space	other		https://www.qiagenbioinformatics.com/products/ingenuity-pathway-analysis/)
CCDC114	CCDC114	coiled-coil domain containing 114	Extracellular Space	other		https://www.qiagenbioinformatics.com/products/ingenuity-pathway-analysis/)
CCDC189	CCDC189	coiled-coil domain containing 189	Other	other		https://www.qiagenbioinformatics.com/products/ingenuity-pathway-analysis/)
CCDC39	CCDC39	coiled-coil domain containing 39	Cytoplasm	other		https://www.qiagenbioinformatics.com/products/ingenuity-pathway-analysis/)
CCDC40	CCDC40	coiled-coil domain containing 40	Cytoplasm	other		https://www.qiagenbioinformatics.com/products/ingenuity-pathway-analysis/)
CCDC65	CCDC65	coiled-coil domain containing 65	Other	other		https://www.qiagenbioinformatics.com/products/ingenuity-pathway-analysis/)
CCDC78	CCDC78	coiled-coil domain containing 78	Cytoplasm	other		https://www.qiagenbioinformatics.com/products/ingenuity-pathway-analysis/)
CCDC8	CCDC8	coiled-coil domain containing 8	Plasma Membrane	other		https://www.qiagenbioinformatics.com/products/ingenuity-pathway-analysis/)
CCNO	CCNO	cyclin O	Nucleus	other		https://www.qiagenbioinformatics.com/products/ingenuity-pathway-analysis/)
CD2AP	CD2AP	CD2 associated protein	Cytoplasm	other		https://www.qiagenbioinformatics.com/products/ingenuity-pathway-analysis/)
CD320	CD320	CD320 molecule	Plasma Membrane	transmembrane receptor		https://www.qiagenbioinformatics.com/products/ingenuity-pathway-analysis/)
CD36	CD36	CD36 molecule	Plasma Membrane	transmembrane receptor		https://www.qiagenbioinformatics.com/products/ingenuity-pathway-analysis/)
CD3D	CD3D	CD3d molecule	Plasma Membrane	transmembrane receptor	blinatumomab	https://www.qiagenbioinformatics.com/products/ingenuity-pathway-analysis/)
CD40	CD40	CD40 molecule	Plasma Membrane	transmembrane receptor	dacetuzumab, CP-870893, RO7009789, CFZ533, FFP104, SEA-CD40, APX005M, ABBV-927, CDX-1140	https://www.qiagenbioinformatics.com/products/ingenuity-pathway-analysis/)
CD96	CD96	CD96 molecule	Plasma Membrane	other		https://www.qiagenbioinformatics.com/products/ingenuity-pathway-analysis/)
CDAN1	CDAN1	codanin 1	Nucleus	other		https://www.qiagenbioinformatics.com/products/ingenuity-pathway-analysis/)
CDC5L	CDC5L	cell division cycle 5 like	Nucleus	transcription regulator		https://www.qiagenbioinformatics.com/products/ingenuity-pathway-analysis/)
CDC73	CDC73	cell division cycle 73	Nucleus	other		https://www.qiagenbioinformatics.com/products/ingenuity-pathway-analysis/)
CDCA8	CDCA8	cell division cycle associated 8	Nucleus	other		https://www.qiagenbioinformatics.com/products/ingenuity-pathway-analysis/)
CDH1	CDH1	cadherin 1	Plasma Membrane	other		https://www.qiagenbioinformatics.com/products/ingenuity-pathway-analysis/)
CDH15	CDH15	cadherin 15	Plasma Membrane	other		https://www.qiagenbioinformatics.com/products/ingenuity-pathway-analysis/)
CDH23	CDH23	cadherin related 23	Plasma Membrane	transporter		https://www.qiagenbioinformatics.com/products/ingenuity-pathway-analysis/)
CDHR1	CDHR1	cadherin related family member 1	Plasma Membrane	other		https://www.qiagenbioinformatics.com/products/ingenuity-pathway-analysis/)
CDK10	CDK10	cyclin dependent kinase 10	Nucleus	kinase	alvocidib	https://www.qiagenbioinformatics.com/products/ingenuity-pathway-analysis/)
CDK12	CDK12	cyclin dependent kinase 12	Nucleus	kinase		https://www.qiagenbioinformatics.com/products/ingenuity-pathway-analysis/)
CDK5RAP2	CDK5RAP2	CDK5 regulatory subunit associated protein 2	Cytoplasm	other		https://www.qiagenbioinformatics.com/products/ingenuity-pathway-analysis/)
CDKAL1	CDKAL1	CDK5 regulatory subunit associated protein 1 like 1	Cytoplasm	enzyme		https://www.qiagenbioinformatics.com/products/ingenuity-pathway-analysis/)
CDKN2B	CDKN2B	cyclin dependent kinase inhibitor 2B	Nucleus	transcription regulator		https://www.qiagenbioinformatics.com/products/ingenuity-pathway-analysis/)
CDT1	CDT1	chromatin licensing and DNA replication factor 1	Nucleus	other		https://www.qiagenbioinformatics.com/products/ingenuity-pathway-analysis/)
CELSR1	CELSR1	cadherin EGF LAG seven-pass G-type receptor 1	Plasma Membrane	G-protein coupled receptor		https://www.qiagenbioinformatics.com/products/ingenuity-pathway-analysis/)
CENPJ	CENPJ	centromere protein J	Nucleus	transcription regulator		https://www.qiagenbioinformatics.com/products/ingenuity-pathway-analysis/)
CEP104	CEP104	centrosomal protein 104	Cytoplasm	other		https://www.qiagenbioinformatics.com/products/ingenuity-pathway-analysis/)
CEP152	CEP152	centrosomal protein 152	Cytoplasm	other		https://www.qiagenbioinformatics.com/products/ingenuity-pathway-analysis/)
CEP164	CEP164	centrosomal protein 164	Cytoplasm	other		https://www.qiagenbioinformatics.com/products/ingenuity-pathway-analysis/)
CEP290	CEP290	centrosomal protein 290	Cytoplasm	transcription regulator		https://www.qiagenbioinformatics.com/products/ingenuity-pathway-analysis/)
CEP83	CEP83	centrosomal protein 83	Extracellular Space	other		https://www.qiagenbioinformatics.com/products/ingenuity-pathway-analysis/)
CERKL	CERKL	ceramide kinase like	Nucleus	other		https://www.qiagenbioinformatics.com/products/ingenuity-pathway-analysis/)
C21orf59	CFAP298	cilia and flagella associated protein 298	Cytoplasm	other		https://www.qiagenbioinformatics.com/products/ingenuity-pathway-analysis/)
CFAP43	CFAP43	cilia and flagella associated protein 43	Cytoplasm	other		https://www.qiagenbioinformatics.com/products/ingenuity-pathway-analysis/)
CFAP44	CFAP44	cilia and flagella associated protein 44	Extracellular Space	other		https://www.qiagenbioinformatics.com/products/ingenuity-pathway-analysis/)
CFH	CFH	complement factor H	Extracellular Space	other		https://www.qiagenbioinformatics.com/products/ingenuity-pathway-analysis/)
CFHR3	CFHR3	complement factor H related 3	Extracellular Space	other		https://www.qiagenbioinformatics.com/products/ingenuity-pathway-analysis/)
CFI	CFI	complement factor I	Extracellular Space	peptidase		https://www.qiagenbioinformatics.com/products/ingenuity-pathway-analysis/)
CHAT	CHAT	choline O-acetyltransferase	Nucleus	enzyme		https://www.qiagenbioinformatics.com/products/ingenuity-pathway-analysis/)
CHD1L	CHD1L	chromodomain helicase DNA binding protein 1 like	Nucleus	enzyme		https://www.qiagenbioinformatics.com/products/ingenuity-pathway-analysis/)
CHD7	CHD7	chromodomain helicase DNA binding protein 7	Nucleus	enzyme		https://www.qiagenbioinformatics.com/products/ingenuity-pathway-analysis/)
CHD8	CHD8	chromodomain helicase DNA binding protein 8	Nucleus	enzyme		https://www.qiagenbioinformatics.com/products/ingenuity-pathway-analysis/)
CHEK2	CHEK2	checkpoint kinase 2	Nucleus	kinase	XL844	https://www.qiagenbioinformatics.com/products/ingenuity-pathway-analysis/)
CHRNE	CHRNE	cholinergic receptor nicotinic epsilon subunit	Plasma Membrane	transmembrane receptor	ABT-089, isoflurane, mecamylamine, succinylcholine, rocuronium, doxacurium, amobarbital, mivacurium, pipecuronium, rapacuronium, metocurine, atracurium, cisatracurium, acetylcholine, nicotine, D-tubocurarine, arecoline, enflurane, pancuronium, vecuronium	https://www.qiagenbioinformatics.com/products/ingenuity-pathway-analysis/)
CHRNG	CHRNG	cholinergic receptor nicotinic gamma subunit	Plasma Membrane	transmembrane receptor	ABT-089, isoflurane, mecamylamine, succinylcholine, rocuronium, doxacurium, mivacurium, pipecuronium, rapacuronium, metocurine, atracurium, cisatracurium, acetylcholine, nicotine, D-tubocurarine, arecoline, enflurane, pancuronium, vecuronium	https://www.qiagenbioinformatics.com/products/ingenuity-pathway-analysis/)
CHST3	CHST3	carbohydrate sulfotransferase 3	Cytoplasm	enzyme		https://www.qiagenbioinformatics.com/products/ingenuity-pathway-analysis/)
CHST6	CHST6	carbohydrate sulfotransferase 6	Cytoplasm	enzyme		https://www.qiagenbioinformatics.com/products/ingenuity-pathway-analysis/)
NARFL	CIAO3	cytosolic iron-sulfur assembly component 3	Cytoplasm	other		https://www.qiagenbioinformatics.com/products/ingenuity-pathway-analysis/)
CIB2	CIB2	calcium and integrin binding family member 2	Cytoplasm	kinase		https://www.qiagenbioinformatics.com/products/ingenuity-pathway-analysis/)
CITED2	CITED2	Cbp/p300 interacting transactivator with Glu/Asp rich carboxy-terminal domain 2	Nucleus	transcription regulator		https://www.qiagenbioinformatics.com/products/ingenuity-pathway-analysis/)
CLCN1	CLCN1	chloride voltage-gated channel 1	Plasma Membrane	ion channel		https://www.qiagenbioinformatics.com/products/ingenuity-pathway-analysis/)
CLCN2	CLCN2	chloride voltage-gated channel 2	Plasma Membrane	ion channel	lubiprostone	https://www.qiagenbioinformatics.com/products/ingenuity-pathway-analysis/)
CLCN7	CLCN7	chloride voltage-gated channel 7	Plasma Membrane	ion channel		https://www.qiagenbioinformatics.com/products/ingenuity-pathway-analysis/)
CLCNKB	CLCNKB	chloride voltage-gated channel Kb	Plasma Membrane	ion channel		https://www.qiagenbioinformatics.com/products/ingenuity-pathway-analysis/)
CLDN14	CLDN14	claudin 14	Plasma Membrane	other		https://www.qiagenbioinformatics.com/products/ingenuity-pathway-analysis/)
CLDN16	CLDN16	claudin 16	Plasma Membrane	transporter		https://www.qiagenbioinformatics.com/products/ingenuity-pathway-analysis/)
CLN3	CLN3	CLN3, battenin	Cytoplasm	other		https://www.qiagenbioinformatics.com/products/ingenuity-pathway-analysis/)
CLN6	CLN6	CLN6, transmembrane ER protein	Cytoplasm	other		https://www.qiagenbioinformatics.com/products/ingenuity-pathway-analysis/)
CLN8	CLN8	CLN8, transmembrane ER and ERGIC protein	Cytoplasm	other		https://www.qiagenbioinformatics.com/products/ingenuity-pathway-analysis/)
CLPB	CLPB	ClpB homolog, mitochondrial AAA ATPase chaperonin	Nucleus	transcription regulator		https://www.qiagenbioinformatics.com/products/ingenuity-pathway-analysis/)
CLRN1	CLRN1	clarin 1	Plasma Membrane	other		https://www.qiagenbioinformatics.com/products/ingenuity-pathway-analysis/)
CNGA1	CNGA1	cyclic nucleotide gated channel alpha 1	Plasma Membrane	ion channel		https://www.qiagenbioinformatics.com/products/ingenuity-pathway-analysis/)
CNGB1	CNGB1	cyclic nucleotide gated channel beta 1	Plasma Membrane	ion channel		https://www.qiagenbioinformatics.com/products/ingenuity-pathway-analysis/)
CNGB3	CNGB3	cyclic nucleotide gated channel beta 3	Plasma Membrane	ion channel		https://www.qiagenbioinformatics.com/products/ingenuity-pathway-analysis/)
CNTD1	CNTD1	cyclin N-terminal domain containing 1	Other	other		https://www.qiagenbioinformatics.com/products/ingenuity-pathway-analysis/)
CNTNAP1	CNTNAP1	contactin associated protein 1	Plasma Membrane	other		https://www.qiagenbioinformatics.com/products/ingenuity-pathway-analysis/)
CNTNAP2	CNTNAP2	contactin associated protein like 2	Plasma Membrane	other		https://www.qiagenbioinformatics.com/products/ingenuity-pathway-analysis/)
COASY	COASY	Coenzyme A synthase	Cytoplasm	kinase		https://www.qiagenbioinformatics.com/products/ingenuity-pathway-analysis/)
COG2	COG2	component of oligomeric golgi complex 2	Cytoplasm	transporter		https://www.qiagenbioinformatics.com/products/ingenuity-pathway-analysis/)
COG4	COG4	component of oligomeric golgi complex 4	Cytoplasm	transporter		https://www.qiagenbioinformatics.com/products/ingenuity-pathway-analysis/)
COG6	COG6	component of oligomeric golgi complex 6	Cytoplasm	transporter		https://www.qiagenbioinformatics.com/products/ingenuity-pathway-analysis/)
COG7	COG7	component of oligomeric golgi complex 7	Cytoplasm	transporter		https://www.qiagenbioinformatics.com/products/ingenuity-pathway-analysis/)
COG8	COG8	component of oligomeric golgi complex 8	Cytoplasm	transporter		https://www.qiagenbioinformatics.com/products/ingenuity-pathway-analysis/)
COL10A1	COL10A1	collagen type X alpha 1 chain	Extracellular Space	other	collagenase clostridium histolyticum	https://www.qiagenbioinformatics.com/products/ingenuity-pathway-analysis/)
COL17A1	COL17A1	collagen type XVII alpha 1 chain	Extracellular Space	other	collagenase clostridium histolyticum	https://www.qiagenbioinformatics.com/products/ingenuity-pathway-analysis/)
COL18A1	COL18A1	collagen type XVIII alpha 1 chain	Extracellular Space	other	collagenase clostridium histolyticum	https://www.qiagenbioinformatics.com/products/ingenuity-pathway-analysis/)
COL3A1	COL3A1	collagen type III alpha 1 chain	Extracellular Space	other	collagenase clostridium histolyticum	https://www.qiagenbioinformatics.com/products/ingenuity-pathway-analysis/)
COL4A1	COL4A1	collagen type IV alpha 1 chain	Extracellular Space	other	collagenase clostridium histolyticum	https://www.qiagenbioinformatics.com/products/ingenuity-pathway-analysis/)
COL4A3	COL4A3	collagen type IV alpha 3 chain	Extracellular Space	other	collagenase clostridium histolyticum	https://www.qiagenbioinformatics.com/products/ingenuity-pathway-analysis/)
COL5A1	COL5A1	collagen type V alpha 1 chain	Extracellular Space	other	collagenase clostridium histolyticum	https://www.qiagenbioinformatics.com/products/ingenuity-pathway-analysis/)
COL6A1	COL6A1	collagen type VI alpha 1 chain	Extracellular Space	other	collagenase clostridium histolyticum	https://www.qiagenbioinformatics.com/products/ingenuity-pathway-analysis/)
COL7A1	COL7A1	collagen type VII alpha 1 chain	Extracellular Space	other	collagenase clostridium histolyticum	https://www.qiagenbioinformatics.com/products/ingenuity-pathway-analysis/)
COLEC10	COLEC10	collectin subfamily member 10	Cytoplasm	peptidase		https://www.qiagenbioinformatics.com/products/ingenuity-pathway-analysis/)
COLQ	COLQ	collagen like tail subunit of asymmetric acetylcholinesterase	Extracellular Space	other		https://www.qiagenbioinformatics.com/products/ingenuity-pathway-analysis/)
COQ2	COQ2	coenzyme Q2, polyprenyltransferase	Cytoplasm	enzyme		https://www.qiagenbioinformatics.com/products/ingenuity-pathway-analysis/)
COQ8A	COQ8A	coenzyme Q8A	Cytoplasm	kinase		https://www.qiagenbioinformatics.com/products/ingenuity-pathway-analysis/)
CORIN	CORIN	corin, serine peptidase	Plasma Membrane	peptidase		https://www.qiagenbioinformatics.com/products/ingenuity-pathway-analysis/)
COX10	COX10	cytochrome c oxidase assembly factor heme A:farnesyltransferase COX10	Cytoplasm	enzyme		https://www.qiagenbioinformatics.com/products/ingenuity-pathway-analysis/)
COX15	COX15	cytochrome c oxidase assembly homolog COX15	Cytoplasm	enzyme		https://www.qiagenbioinformatics.com/products/ingenuity-pathway-analysis/)
CP	CP	ceruloplasmin	Extracellular Space	enzyme		https://www.qiagenbioinformatics.com/products/ingenuity-pathway-analysis/)
CPB1	CPB1	carboxypeptidase B1	Extracellular Space	peptidase		https://www.qiagenbioinformatics.com/products/ingenuity-pathway-analysis/)
C5orf42	CPLANE1	ciliogenesis and planar polarity effector 1	Other	other		https://www.qiagenbioinformatics.com/products/ingenuity-pathway-analysis/)
CPN1	CPN1	carboxypeptidase N subunit 1	Extracellular Space	peptidase		https://www.qiagenbioinformatics.com/products/ingenuity-pathway-analysis/)
CPS1	CPS1	carbamoyl-phosphate synthase 1	Cytoplasm	enzyme	N-carbamyl-L-glutamate	https://www.qiagenbioinformatics.com/products/ingenuity-pathway-analysis/)
CPT2	CPT2	carnitine palmitoyltransferase 2	Cytoplasm	enzyme	perhexiline	https://www.qiagenbioinformatics.com/products/ingenuity-pathway-analysis/)
CR1	CR1	complement C3b/C4b receptor 1 (Knops blood group)	Plasma Membrane	transmembrane receptor		https://www.qiagenbioinformatics.com/products/ingenuity-pathway-analysis/)
CRACR2A	CRACR2A	calcium release activated channel regulator 2A	Cytoplasm	other		https://www.qiagenbioinformatics.com/products/ingenuity-pathway-analysis/)
CRB1	CRB1	crumbs 1, cell polarity complex component	Plasma Membrane	other		https://www.qiagenbioinformatics.com/products/ingenuity-pathway-analysis/)
CRB2	CRB2	crumbs 2, cell polarity complex component	Extracellular Space	other		https://www.qiagenbioinformatics.com/products/ingenuity-pathway-analysis/)
CREB3L3	CREB3L3	cAMP responsive element binding protein 3 like 3	Cytoplasm	transcription regulator		https://www.qiagenbioinformatics.com/products/ingenuity-pathway-analysis/)
CREBBP	CREBBP	CREB binding protein	Nucleus	transcription regulator	PRI-724	https://www.qiagenbioinformatics.com/products/ingenuity-pathway-analysis/)
CRELD2	CRELD2	cysteine rich with EGF like domains 2	Other	other		https://www.qiagenbioinformatics.com/products/ingenuity-pathway-analysis/)
CRIPAK	CRIPAK	cysteine rich PAK1 inhibitor	Other	other		https://www.qiagenbioinformatics.com/products/ingenuity-pathway-analysis/)
CRX	CRX	cone-rod homeobox	Nucleus	transcription regulator		https://www.qiagenbioinformatics.com/products/ingenuity-pathway-analysis/)
CSPP1	CSPP1	centrosome and spindle pole associated protein 1	Cytoplasm	other		https://www.qiagenbioinformatics.com/products/ingenuity-pathway-analysis/)
CSTA	CSTA	cystatin A	Cytoplasm	other		https://www.qiagenbioinformatics.com/products/ingenuity-pathway-analysis/)
CSTB	CSTB	cystatin B	Cytoplasm	peptidase		https://www.qiagenbioinformatics.com/products/ingenuity-pathway-analysis/)
CTC1	CTC1	CST telomere replication complex component 1	Nucleus	other		https://www.qiagenbioinformatics.com/products/ingenuity-pathway-analysis/)
CTDP1	CTDP1	CTD phosphatase subunit 1	Nucleus	phosphatase		https://www.qiagenbioinformatics.com/products/ingenuity-pathway-analysis/)
CTNNA1	CTNNA1	catenin alpha 1	Plasma Membrane	other		https://www.qiagenbioinformatics.com/products/ingenuity-pathway-analysis/)
CTNS	CTNS	cystinosin, lysosomal cystine transporter	Cytoplasm	transporter		https://www.qiagenbioinformatics.com/products/ingenuity-pathway-analysis/)
CTPS1	CTPS1	CTP synthase 1	Nucleus	enzyme	cytidine triphosphate synthetase inhibitor	https://www.qiagenbioinformatics.com/products/ingenuity-pathway-analysis/)
CTSA	CTSA	cathepsin A	Cytoplasm	peptidase		https://www.qiagenbioinformatics.com/products/ingenuity-pathway-analysis/)
CTSB	CTSB	cathepsin B	Cytoplasm	peptidase		https://www.qiagenbioinformatics.com/products/ingenuity-pathway-analysis/)
CTSD	CTSD	cathepsin D	Cytoplasm	peptidase		https://www.qiagenbioinformatics.com/products/ingenuity-pathway-analysis/)
CTSF	CTSF	cathepsin F	Cytoplasm	peptidase		https://www.qiagenbioinformatics.com/products/ingenuity-pathway-analysis/)
CTSK	CTSK	cathepsin K	Cytoplasm	peptidase	cathepsin K inhibitor, odanacatib	https://www.qiagenbioinformatics.com/products/ingenuity-pathway-analysis/)
CTTNBP2	CTTNBP2	cortactin binding protein 2	Cytoplasm	other		https://www.qiagenbioinformatics.com/products/ingenuity-pathway-analysis/)
CUBN	CUBN	cubilin	Plasma Membrane	transmembrane receptor		https://www.qiagenbioinformatics.com/products/ingenuity-pathway-analysis/)
CWF19L1	CWF19L1	CWF19 like 1, cell cycle control (S. pombe)	Other	other		https://www.qiagenbioinformatics.com/products/ingenuity-pathway-analysis/)
CYB5R3	CYB5R3	cytochrome b5 reductase 3	Cytoplasm	enzyme		https://www.qiagenbioinformatics.com/products/ingenuity-pathway-analysis/)
CYBA	CYBA	cytochrome b-245 alpha chain	Cytoplasm	enzyme		https://www.qiagenbioinformatics.com/products/ingenuity-pathway-analysis/)
CYBB	CYBB	cytochrome b-245 beta chain	Cytoplasm	enzyme		https://www.qiagenbioinformatics.com/products/ingenuity-pathway-analysis/)
CYP11B1	CYP11B1	cytochrome P450 family 11 subfamily B member 1	Cytoplasm	enzyme	osilodrostat, metyrapone/oxazepam, metyrapone	https://www.qiagenbioinformatics.com/products/ingenuity-pathway-analysis/)
CYP17A1	CYP17A1	cytochrome P450 family 17 subfamily A member 1	Cytoplasm	enzyme	abiraterone acetate, orteronel, abiraterone, CFG-920, seviteronel, abiraterone/prednisolone, ketoconazole, CYP17A1 inhibitor	https://www.qiagenbioinformatics.com/products/ingenuity-pathway-analysis/)
CYP19A1	CYP19A1	cytochrome P450 family 19 subfamily A member 1	Cytoplasm	enzyme	atamestane, everolimus/exemestane, lapatinib/letrozole, steroidal aromatase inhibitor, anastrozole/goserelin, letrozole/palbociclib, anastrozole/tamoxifen, fulvestrant/letrozole/tamoxifen, anastrozole/exemestane/fulvestrant, anastrozole/goserelin/tamoxifen, anastrozole/fulvestrant/tamoxifen, exemestane/fulvestrant, fulvestrant/letrozole, letrozole/tamoxifen, exemestane/tamoxifen, exemestane/fulve…	https://www.qiagenbioinformatics.com/products/ingenuity-pathway-analysis/)
CYP1B1	CYP1B1	cytochrome P450 family 1 subfamily B member 1	Cytoplasm	enzyme		https://www.qiagenbioinformatics.com/products/ingenuity-pathway-analysis/)
CYP21A2	CYP21A2	cytochrome P450 family 21 subfamily A member 2	Cytoplasm	enzyme		https://www.qiagenbioinformatics.com/products/ingenuity-pathway-analysis/)
CYP24A1	CYP24A1	cytochrome P450 family 24 subfamily A member 1	Cytoplasm	enzyme		https://www.qiagenbioinformatics.com/products/ingenuity-pathway-analysis/)
CYP26C1	CYP26C1	cytochrome P450 family 26 subfamily C member 1	Cytoplasm	enzyme		https://www.qiagenbioinformatics.com/products/ingenuity-pathway-analysis/)
CYP27A1	CYP27A1	cytochrome P450 family 27 subfamily A member 1	Cytoplasm	enzyme		https://www.qiagenbioinformatics.com/products/ingenuity-pathway-analysis/)
CYP27B1	CYP27B1	cytochrome P450 family 27 subfamily B member 1	Cytoplasm	enzyme		https://www.qiagenbioinformatics.com/products/ingenuity-pathway-analysis/)
CYP4F22	CYP4F22	cytochrome P450 family 4 subfamily F member 22	Extracellular Space	enzyme		https://www.qiagenbioinformatics.com/products/ingenuity-pathway-analysis/)
CYP4V2	CYP4V2	cytochrome P450 family 4 subfamily V member 2	Cytoplasm	enzyme		https://www.qiagenbioinformatics.com/products/ingenuity-pathway-analysis/)
CYP7B1	CYP7B1	cytochrome P450 family 7 subfamily B member 1	Cytoplasm	enzyme		https://www.qiagenbioinformatics.com/products/ingenuity-pathway-analysis/)
DAO	DAO	D-amino acid oxidase	Cytoplasm	enzyme		https://www.qiagenbioinformatics.com/products/ingenuity-pathway-analysis/)
DARS	DARS	aspartyl-tRNA synthetase	Cytoplasm	enzyme		https://www.qiagenbioinformatics.com/products/ingenuity-pathway-analysis/)
DARS2	DARS2	aspartyl-tRNA synthetase 2, mitochondrial	Cytoplasm	enzyme		https://www.qiagenbioinformatics.com/products/ingenuity-pathway-analysis/)
DAW1	DAW1	dynein assembly factor with WD repeats 1	Other	other		https://www.qiagenbioinformatics.com/products/ingenuity-pathway-analysis/)
DBT	DBT	dihydrolipoamide branched chain transacylase E2	Cytoplasm	enzyme		https://www.qiagenbioinformatics.com/products/ingenuity-pathway-analysis/)
DCAF13	DCAF13	DDB1 and CUL4 associated factor 13	Nucleus	other		https://www.qiagenbioinformatics.com/products/ingenuity-pathway-analysis/)
DCC	DCC	DCC netrin 1 receptor	Plasma Membrane	transmembrane receptor		https://www.qiagenbioinformatics.com/products/ingenuity-pathway-analysis/)
DCLRE1C	DCLRE1C	DNA cross-link repair 1C	Nucleus	enzyme		https://www.qiagenbioinformatics.com/products/ingenuity-pathway-analysis/)
DDHD1	DDHD1	DDHD domain containing 1	Extracellular Space	enzyme		https://www.qiagenbioinformatics.com/products/ingenuity-pathway-analysis/)
DDHD2	DDHD2	DDHD domain containing 2	Cytoplasm	enzyme		https://www.qiagenbioinformatics.com/products/ingenuity-pathway-analysis/)
DDX11	DDX11	DEAD/H-box helicase 11	Cytoplasm	enzyme		https://www.qiagenbioinformatics.com/products/ingenuity-pathway-analysis/)
DENND5A	DENND5A	DENN domain containing 5A	Cytoplasm	other		https://www.qiagenbioinformatics.com/products/ingenuity-pathway-analysis/)
DGKE	DGKE	diacylglycerol kinase epsilon	Cytoplasm	kinase		https://www.qiagenbioinformatics.com/products/ingenuity-pathway-analysis/)
DHCR7	DHCR7	7-dehydrocholesterol reductase	Cytoplasm	enzyme		https://www.qiagenbioinformatics.com/products/ingenuity-pathway-analysis/)
DHODH	DHODH	dihydroorotate dehydrogenase (quinone)	Cytoplasm	enzyme	teriflunomide, leflunomide, vidofludimus, BAY2402234	https://www.qiagenbioinformatics.com/products/ingenuity-pathway-analysis/)
DHX32	DHX32	DEAH-box helicase 32 (putative)	Other	enzyme		https://www.qiagenbioinformatics.com/products/ingenuity-pathway-analysis/)
DIAPH1	DIAPH1	diaphanous related formin 1	Plasma Membrane	other		https://www.qiagenbioinformatics.com/products/ingenuity-pathway-analysis/)
DICER1	DICER1	dicer 1, ribonuclease III	Cytoplasm	enzyme		https://www.qiagenbioinformatics.com/products/ingenuity-pathway-analysis/)
DIS3L2	DIS3L2	DIS3 like 3'-5' exoribonuclease 2	Cytoplasm	enzyme		https://www.qiagenbioinformatics.com/products/ingenuity-pathway-analysis/)
DLD	DLD	dihydrolipoamide dehydrogenase	Cytoplasm	enzyme	hexachlorophene	https://www.qiagenbioinformatics.com/products/ingenuity-pathway-analysis/)
DLG3	DLG3	discs large MAGUK scaffold protein 3	Plasma Membrane	kinase		https://www.qiagenbioinformatics.com/products/ingenuity-pathway-analysis/)
DMP1	DMP1	dentin matrix acidic phosphoprotein 1	Extracellular Space	other		https://www.qiagenbioinformatics.com/products/ingenuity-pathway-analysis/)
DNAAF1	DNAAF1	dynein axonemal assembly factor 1	Cytoplasm	other		https://www.qiagenbioinformatics.com/products/ingenuity-pathway-analysis/)
DYX1C1	DNAAF4	dynein axonemal assembly factor 4	Nucleus	other		https://www.qiagenbioinformatics.com/products/ingenuity-pathway-analysis/)
DNAH11	DNAH11	dynein axonemal heavy chain 11	Cytoplasm	enzyme		https://www.qiagenbioinformatics.com/products/ingenuity-pathway-analysis/)
DNAH5	DNAH5	dynein axonemal heavy chain 5	Cytoplasm	enzyme		https://www.qiagenbioinformatics.com/products/ingenuity-pathway-analysis/)
DNAH8	DNAH8	dynein axonemal heavy chain 8	Cytoplasm	enzyme		https://www.qiagenbioinformatics.com/products/ingenuity-pathway-analysis/)
DNAJC21	DNAJC21	DnaJ heat shock protein family (Hsp40) member C21	Other	other		https://www.qiagenbioinformatics.com/products/ingenuity-pathway-analysis/)
DNAJC5	DNAJC5	DnaJ heat shock protein family (Hsp40) member C5	Plasma Membrane	other		https://www.qiagenbioinformatics.com/products/ingenuity-pathway-analysis/)
DNMT3B	DNMT3B	DNA methyltransferase 3 beta	Nucleus	enzyme		https://www.qiagenbioinformatics.com/products/ingenuity-pathway-analysis/)
DOCK6	DOCK6	dedicator of cytokinesis 6	Cytoplasm	other		https://www.qiagenbioinformatics.com/products/ingenuity-pathway-analysis/)
DOCK7	DOCK7	dedicator of cytokinesis 7	Plasma Membrane	other		https://www.qiagenbioinformatics.com/products/ingenuity-pathway-analysis/)
DOCK8	DOCK8	dedicator of cytokinesis 8	Cytoplasm	other		https://www.qiagenbioinformatics.com/products/ingenuity-pathway-analysis/)
DOK7	DOK7	docking protein 7	Extracellular Space	other		https://www.qiagenbioinformatics.com/products/ingenuity-pathway-analysis/)
DONSON	DONSON	downstream neighbor of SON	Extracellular Space	other		https://www.qiagenbioinformatics.com/products/ingenuity-pathway-analysis/)
DPAGT1	DPAGT1	dolichyl-phosphate N-acetylglucosaminephosphotransferase 1	Cytoplasm	enzyme		https://www.qiagenbioinformatics.com/products/ingenuity-pathway-analysis/)
DPY19L2	DPY19L2	dpy-19 like 2	Nucleus	other		https://www.qiagenbioinformatics.com/products/ingenuity-pathway-analysis/)
DPYS	DPYS	dihydropyrimidinase	Cytoplasm	enzyme		https://www.qiagenbioinformatics.com/products/ingenuity-pathway-analysis/)
DSC2	DSC2	desmocollin 2	Plasma Membrane	other		https://www.qiagenbioinformatics.com/products/ingenuity-pathway-analysis/)
DSG2	DSG2	desmoglein 2	Plasma Membrane	other		https://www.qiagenbioinformatics.com/products/ingenuity-pathway-analysis/)
DSG4	DSG4	desmoglein 4	Plasma Membrane	other		https://www.qiagenbioinformatics.com/products/ingenuity-pathway-analysis/)
DSP	DSP	desmoplakin	Plasma Membrane	other		https://www.qiagenbioinformatics.com/products/ingenuity-pathway-analysis/)
DTNA	DTNA	dystrobrevin alpha	Plasma Membrane	other		https://www.qiagenbioinformatics.com/products/ingenuity-pathway-analysis/)
DUOX2	DUOX2	dual oxidase 2	Plasma Membrane	enzyme		https://www.qiagenbioinformatics.com/products/ingenuity-pathway-analysis/)
DUOXA2	DUOXA2	dual oxidase maturation factor 2	Cytoplasm	other		https://www.qiagenbioinformatics.com/products/ingenuity-pathway-analysis/)
DYM	DYM	dymeclin	Cytoplasm	other		https://www.qiagenbioinformatics.com/products/ingenuity-pathway-analysis/)
DYNC1H1	DYNC1H1	dynein cytoplasmic 1 heavy chain 1	Cytoplasm	peptidase		https://www.qiagenbioinformatics.com/products/ingenuity-pathway-analysis/)
DYNC2H1	DYNC2H1	dynein cytoplasmic 2 heavy chain 1	Cytoplasm	other		https://www.qiagenbioinformatics.com/products/ingenuity-pathway-analysis/)
EARS2	EARS2	glutamyl-tRNA synthetase 2, mitochondrial	Cytoplasm	enzyme		https://www.qiagenbioinformatics.com/products/ingenuity-pathway-analysis/)
ECEL1	ECEL1	endothelin converting enzyme like 1	Plasma Membrane	peptidase		https://www.qiagenbioinformatics.com/products/ingenuity-pathway-analysis/)
ECHS1	ECHS1	enoyl-CoA hydratase, short chain 1	Cytoplasm	enzyme		https://www.qiagenbioinformatics.com/products/ingenuity-pathway-analysis/)
ECM1	ECM1	extracellular matrix protein 1	Extracellular Space	transporter		https://www.qiagenbioinformatics.com/products/ingenuity-pathway-analysis/)
EFL1	EFL1	elongation factor like GTPase 1	Cytoplasm	translation regulator		https://www.qiagenbioinformatics.com/products/ingenuity-pathway-analysis/)
EGFR	EGFR	epidermal growth factor receptor	Plasma Membrane	kinase	cetuximab, AEE 788, panitumumab, BMS-599626, varlitinib, tesevatinib, BMS-690514, dacomitinib, bevacizumab/erlotinib, matuzumab, afatinib, nimotuzumab, necitumumab, BIBX 1382BS, icotinib, transforming growth factor(alpha)-pseudomonas aeruginosa exotoxin (38), MP 412, sapitinib, cetuximab/irinotecan, CUDC 101, zalutumumab, lapatinib/pazopanib, irinotecan/panitumumab, erlotinib/vismodegib, erlotini…	https://www.qiagenbioinformatics.com/products/ingenuity-pathway-analysis/)
EIF2AK4	EIF2AK4	eukaryotic translation initiation factor 2 alpha kinase 4	Cytoplasm	kinase		https://www.qiagenbioinformatics.com/products/ingenuity-pathway-analysis/)
EIF2B2	EIF2B2	eukaryotic translation initiation factor 2B subunit beta	Cytoplasm	other		https://www.qiagenbioinformatics.com/products/ingenuity-pathway-analysis/)
EIF2B4	EIF2B4	eukaryotic translation initiation factor 2B subunit delta	Cytoplasm	other		https://www.qiagenbioinformatics.com/products/ingenuity-pathway-analysis/)
EIF4G1	EIF4G1	eukaryotic translation initiation factor 4 gamma 1	Cytoplasm	translation regulator		https://www.qiagenbioinformatics.com/products/ingenuity-pathway-analysis/)
ELAC2	ELAC2	elaC ribonuclease Z 2	Nucleus	enzyme		https://www.qiagenbioinformatics.com/products/ingenuity-pathway-analysis/)
ELMOD3	ELMOD3	ELMO domain containing 3	Other	other		https://www.qiagenbioinformatics.com/products/ingenuity-pathway-analysis/)
ELP1	ELP1	elongator complex protein 1	Cytoplasm	other		https://www.qiagenbioinformatics.com/products/ingenuity-pathway-analysis/)
ELP2	ELP2	elongator acetyltransferase complex subunit 2	Cytoplasm	other		https://www.qiagenbioinformatics.com/products/ingenuity-pathway-analysis/)
EMC1	EMC1	ER membrane protein complex subunit 1	Plasma Membrane	other		https://www.qiagenbioinformatics.com/products/ingenuity-pathway-analysis/)
EME2	EME2	essential meiotic structure-specific endonuclease subunit 2	Other	other		https://www.qiagenbioinformatics.com/products/ingenuity-pathway-analysis/)
EMG1	EMG1	EMG1, N1-specific pseudouridine methyltransferase	Nucleus	enzyme		https://www.qiagenbioinformatics.com/products/ingenuity-pathway-analysis/)
EML1	EML1	echinoderm microtubule associated protein like 1	Cytoplasm	other		https://www.qiagenbioinformatics.com/products/ingenuity-pathway-analysis/)
EMP2	EMP2	epithelial membrane protein 2	Plasma Membrane	other		https://www.qiagenbioinformatics.com/products/ingenuity-pathway-analysis/)
ENO3	ENO3	enolase 3	Cytoplasm	enzyme		https://www.qiagenbioinformatics.com/products/ingenuity-pathway-analysis/)
ENPP1	ENPP1	ectonucleotide pyrophosphatase/phosphodiesterase 1	Plasma Membrane	enzyme		https://www.qiagenbioinformatics.com/products/ingenuity-pathway-analysis/)
EP300	EP300	E1A binding protein p300	Nucleus	transcription regulator		https://www.qiagenbioinformatics.com/products/ingenuity-pathway-analysis/)
EPG5	EPG5	ectopic P-granules autophagy protein 5 homolog	Other	other		https://www.qiagenbioinformatics.com/products/ingenuity-pathway-analysis/)
EPHA2	EPHA2	EPH receptor A2	Plasma Membrane	kinase	dasatinib, MEDI-547, regorafenib, ephA2-targeting DOPC-encapsulated siRNA, DS-8895a, dasatinib/dexamethasone, dasatinib/nilotinib, cytarabine/dasatinib/dexamethasone/methotrexate, dasatinib/erlotinib	https://www.qiagenbioinformatics.com/products/ingenuity-pathway-analysis/)
EPHB4	EPHB4	EPH receptor B4	Plasma Membrane	kinase	tesevatinib, JI 101	https://www.qiagenbioinformatics.com/products/ingenuity-pathway-analysis/)
EPHX2	EPHX2	epoxide hydrolase 2	Cytoplasm	enzyme		https://www.qiagenbioinformatics.com/products/ingenuity-pathway-analysis/)
EPPK1	EPPK1	epiplakin 1	Cytoplasm	other		https://www.qiagenbioinformatics.com/products/ingenuity-pathway-analysis/)
EPRS	EPRS	glutamyl-prolyl-tRNA synthetase	Cytoplasm	enzyme		https://www.qiagenbioinformatics.com/products/ingenuity-pathway-analysis/)
EPX	EPX	eosinophil peroxidase	Cytoplasm	enzyme		https://www.qiagenbioinformatics.com/products/ingenuity-pathway-analysis/)
ERAL1	ERAL1	Era like 12S mitochondrial rRNA chaperone 1	Cytoplasm	other		https://www.qiagenbioinformatics.com/products/ingenuity-pathway-analysis/)
ERAP2	ERAP2	endoplasmic reticulum aminopeptidase 2	Cytoplasm	peptidase		https://www.qiagenbioinformatics.com/products/ingenuity-pathway-analysis/)
ERBB3	ERBB3	erb-b2 receptor tyrosine kinase 3	Plasma Membrane	kinase	afatinib, sapitinib, seribantumab, MEHD7945A, osimertinib, lumretuzumab, LJM716, MM-111, REGN1400, MM-141, zirconium-89-labeled RO5479599, patritumab, GSK2849330, zirconium-89-GSK2849330, KTN3379, afatinib/cetuximab, sym013, MCLA-128, U3-1402, CDX-3379, afatinib/paclitaxel, afatinib/osimertinib, erlotinib/osimertinib, gefitinib/osimertinib	https://www.qiagenbioinformatics.com/products/ingenuity-pathway-analysis/)
ERBB4	ERBB4	erb-b2 receptor tyrosine kinase 4	Plasma Membrane	kinase	BMS-599626, dacomitinib, afatinib, JNJ-26483327, osimertinib, poziotinib, pirotinib, afatinib/cetuximab, neratinib, pelitinib, afatinib/paclitaxel, afatinib/osimertinib, erlotinib/osimertinib, gefitinib/osimertinib, neratinib/paclitaxel	https://www.qiagenbioinformatics.com/products/ingenuity-pathway-analysis/)
ERCC2	ERCC2	ERCC excision repair 2, TFIIH core complex helicase subunit	Nucleus	enzyme		https://www.qiagenbioinformatics.com/products/ingenuity-pathway-analysis/)
ERCC4	ERCC4	ERCC excision repair 4, endonuclease catalytic subunit	Nucleus	enzyme		https://www.qiagenbioinformatics.com/products/ingenuity-pathway-analysis/)
ERCC5	ERCC5	ERCC excision repair 5, endonuclease	Nucleus	enzyme		https://www.qiagenbioinformatics.com/products/ingenuity-pathway-analysis/)
ERCC6	ERCC6	ERCC excision repair 6, chromatin remodeling factor	Nucleus	transcription regulator		https://www.qiagenbioinformatics.com/products/ingenuity-pathway-analysis/)
ERG28	ERG28	ergosterol biosynthesis 28 homolog	Cytoplasm	other		https://www.qiagenbioinformatics.com/products/ingenuity-pathway-analysis/)
ESRRB	ESRRB	estrogen related receptor beta	Nucleus	ligand-dependent nuclear receptor		https://www.qiagenbioinformatics.com/products/ingenuity-pathway-analysis/)
ETFA	ETFA	electron transfer flavoprotein subunit alpha	Cytoplasm	transporter		https://www.qiagenbioinformatics.com/products/ingenuity-pathway-analysis/)
ETFDH	ETFDH	electron transfer flavoprotein dehydrogenase	Cytoplasm	enzyme		https://www.qiagenbioinformatics.com/products/ingenuity-pathway-analysis/)
ETFRF1	ETFRF1	electron transfer flavoprotein regulatory factor 1	Cytoplasm	other		https://www.qiagenbioinformatics.com/products/ingenuity-pathway-analysis/)
EVC	EVC	EvC ciliary complex subunit 1	Cytoplasm	other		https://www.qiagenbioinformatics.com/products/ingenuity-pathway-analysis/)
EVC2	EVC2	EvC ciliary complex subunit 2	Extracellular Space	other		https://www.qiagenbioinformatics.com/products/ingenuity-pathway-analysis/)
EXOSC3	EXOSC3	exosome component 3	Nucleus	enzyme		https://www.qiagenbioinformatics.com/products/ingenuity-pathway-analysis/)
EXOSC8	EXOSC8	exosome component 8	Nucleus	enzyme		https://www.qiagenbioinformatics.com/products/ingenuity-pathway-analysis/)
EXT2	EXT2	exostosin glycosyltransferase 2	Cytoplasm	enzyme		https://www.qiagenbioinformatics.com/products/ingenuity-pathway-analysis/)
EYS	EYS	eyes shut homolog (Drosophila)	Cytoplasm	other		https://www.qiagenbioinformatics.com/products/ingenuity-pathway-analysis/)
F11	F11	coagulation factor XI	Extracellular Space	peptidase		https://www.qiagenbioinformatics.com/products/ingenuity-pathway-analysis/)
F5	F5	coagulation factor V	Extracellular Space	other	drotrecogin alfa, antithrombin alfa	https://www.qiagenbioinformatics.com/products/ingenuity-pathway-analysis/)
F7	F7	coagulation factor VII	Plasma Membrane	peptidase	nematode anticoagulant protein c2, PCI-27483	https://www.qiagenbioinformatics.com/products/ingenuity-pathway-analysis/)
F8	F8	coagulation factor VIII	Extracellular Space	other	drotrecogin alfa, F9	https://www.qiagenbioinformatics.com/products/ingenuity-pathway-analysis/)
FAM111A	FAM111A	family with sequence similarity 111 member A	Nucleus	other		https://www.qiagenbioinformatics.com/products/ingenuity-pathway-analysis/)
FAM161B	FAM161B	FAM161B, centrosomal protein	Cytoplasm	other		https://www.qiagenbioinformatics.com/products/ingenuity-pathway-analysis/)
FAM173B	FAM173B	family with sequence similarity 173 member B	Cytoplasm	enzyme		https://www.qiagenbioinformatics.com/products/ingenuity-pathway-analysis/)
FAM187A	FAM187A	family with sequence similarity 187 member A	Other	other		https://www.qiagenbioinformatics.com/products/ingenuity-pathway-analysis/)
FAN1	FAN1	FANCD2 and FANCI associated nuclease 1	Nucleus	enzyme		https://www.qiagenbioinformatics.com/products/ingenuity-pathway-analysis/)
FANCA	FANCA	FA complementation group A	Nucleus	other		https://www.qiagenbioinformatics.com/products/ingenuity-pathway-analysis/)
FANCB	FANCB	FA complementation group B	Nucleus	other		https://www.qiagenbioinformatics.com/products/ingenuity-pathway-analysis/)
FANCC	FANCC	FA complementation group C	Nucleus	other		https://www.qiagenbioinformatics.com/products/ingenuity-pathway-analysis/)
FANCD2	FANCD2	FA complementation group D2	Nucleus	other		https://www.qiagenbioinformatics.com/products/ingenuity-pathway-analysis/)
FANCE	FANCE	FA complementation group E	Nucleus	other		https://www.qiagenbioinformatics.com/products/ingenuity-pathway-analysis/)
FANCF	FANCF	FA complementation group F	Nucleus	other		https://www.qiagenbioinformatics.com/products/ingenuity-pathway-analysis/)
FANCG	FANCG	FA complementation group G	Nucleus	other		https://www.qiagenbioinformatics.com/products/ingenuity-pathway-analysis/)
FANCI	FANCI	FA complementation group I	Nucleus	other		https://www.qiagenbioinformatics.com/products/ingenuity-pathway-analysis/)
FANCL	FANCL	FA complementation group L	Nucleus	enzyme		https://www.qiagenbioinformatics.com/products/ingenuity-pathway-analysis/)
FANCM	FANCM	FA complementation group M	Nucleus	enzyme		https://www.qiagenbioinformatics.com/products/ingenuity-pathway-analysis/)
FARS2	FARS2	phenylalanyl-tRNA synthetase 2, mitochondrial	Cytoplasm	enzyme		https://www.qiagenbioinformatics.com/products/ingenuity-pathway-analysis/)
FBLIM1	FBLIM1	filamin binding LIM protein 1	Plasma Membrane	other		https://www.qiagenbioinformatics.com/products/ingenuity-pathway-analysis/)
FBN2	FBN2	fibrillin 2	Extracellular Space	other		https://www.qiagenbioinformatics.com/products/ingenuity-pathway-analysis/)
FBXO7	FBXO7	F-box protein 7	Cytoplasm	enzyme		https://www.qiagenbioinformatics.com/products/ingenuity-pathway-analysis/)
FDXR	FDXR	ferredoxin reductase	Cytoplasm	enzyme		https://www.qiagenbioinformatics.com/products/ingenuity-pathway-analysis/)
FECH	FECH	ferrochelatase	Cytoplasm	enzyme		https://www.qiagenbioinformatics.com/products/ingenuity-pathway-analysis/)
FER1L6	FER1L6	fer-1 like family member 6	Other	other		https://www.qiagenbioinformatics.com/products/ingenuity-pathway-analysis/)
FGA	FGA	fibrinogen alpha chain	Extracellular Space	other	F2	https://www.qiagenbioinformatics.com/products/ingenuity-pathway-analysis/)
FGD4	FGD4	FYVE, RhoGEF and PH domain containing 4	Cytoplasm	other		https://www.qiagenbioinformatics.com/products/ingenuity-pathway-analysis/)
FGF8	FGF8	fibroblast growth factor 8	Extracellular Space	growth factor		https://www.qiagenbioinformatics.com/products/ingenuity-pathway-analysis/)
FH	FH	fumarate hydratase	Cytoplasm	enzyme		https://www.qiagenbioinformatics.com/products/ingenuity-pathway-analysis/)
FIBP	FIBP	FGF1 intracellular binding protein	Nucleus	other		https://www.qiagenbioinformatics.com/products/ingenuity-pathway-analysis/)
FIG4	FIG4	FIG4 phosphoinositide 5-phosphatase	Cytoplasm	enzyme		https://www.qiagenbioinformatics.com/products/ingenuity-pathway-analysis/)
FKBPL	FKBPL	FK506 binding protein like	Nucleus	other		https://www.qiagenbioinformatics.com/products/ingenuity-pathway-analysis/)
FKTN	FKTN	fukutin	Extracellular Space	other		https://www.qiagenbioinformatics.com/products/ingenuity-pathway-analysis/)
FLG	FLG	filaggrin	Cytoplasm	other		https://www.qiagenbioinformatics.com/products/ingenuity-pathway-analysis/)
FLNA	FLNA	filamin A	Cytoplasm	other		https://www.qiagenbioinformatics.com/products/ingenuity-pathway-analysis/)
FLNC	FLNC	filamin C	Cytoplasm	other		https://www.qiagenbioinformatics.com/products/ingenuity-pathway-analysis/)
FLT3	FLT3	fms related tyrosine kinase 3	Plasma Membrane	kinase	sunitinib, dovitinib, tandutinib, XL999, cabozantinib, amuvatinib, nintedanib, quizartinib, KW 2449, ponatinib, IMC-EB10, bortezomib/sorafenib, dexamethasone/lenalidomide/sorafenib, bevacizumab/sorafenib, brigatinib, pexidartinib, crenolanib, SB-1317, cabozantinib/erlotinib, famitinib, cytarabine/idarubicin/sorafenib, 5-azacytidine/sorafenib, decitabine/sorafenib, FLX925, AKN-028, gilteritinib, 4…	https://www.qiagenbioinformatics.com/products/ingenuity-pathway-analysis/)
FLVCR2	FLVCR2	feline leukemia virus subgroup C cellular receptor family member 2	Plasma Membrane	transporter		https://www.qiagenbioinformatics.com/products/ingenuity-pathway-analysis/)
FMO3	FMO3	flavin containing monooxygenase 3	Cytoplasm	enzyme		https://www.qiagenbioinformatics.com/products/ingenuity-pathway-analysis/)
FOXC2	FOXC2	forkhead box C2	Nucleus	transcription regulator		https://www.qiagenbioinformatics.com/products/ingenuity-pathway-analysis/)
FOXRED1	FOXRED1	FAD dependent oxidoreductase domain containing 1	Cytoplasm	other		https://www.qiagenbioinformatics.com/products/ingenuity-pathway-analysis/)
FRAS1	FRAS1	Fraser extracellular matrix complex subunit 1	Extracellular Space	other		https://www.qiagenbioinformatics.com/products/ingenuity-pathway-analysis/)
FREM1	FREM1	FRAS1 related extracellular matrix 1	Extracellular Space	other		https://www.qiagenbioinformatics.com/products/ingenuity-pathway-analysis/)
FTCD	FTCD	formimidoyltransferase cyclodeaminase	Cytoplasm	enzyme		https://www.qiagenbioinformatics.com/products/ingenuity-pathway-analysis/)
FXN	FXN	frataxin	Cytoplasm	kinase		https://www.qiagenbioinformatics.com/products/ingenuity-pathway-analysis/)
FYB1	FYB1	FYN binding protein 1	Nucleus	other		https://www.qiagenbioinformatics.com/products/ingenuity-pathway-analysis/)
FZD6	FZD6	frizzled class receptor 6	Plasma Membrane	G-protein coupled receptor		https://www.qiagenbioinformatics.com/products/ingenuity-pathway-analysis/)
G6PC	G6PC	glucose-6-phosphatase catalytic subunit	Cytoplasm	phosphatase		https://www.qiagenbioinformatics.com/products/ingenuity-pathway-analysis/)
G6PC3	G6PC3	glucose-6-phosphatase catalytic subunit 3	Cytoplasm	phosphatase		https://www.qiagenbioinformatics.com/products/ingenuity-pathway-analysis/)
GAA	GAA	glucosidase alpha, acid	Cytoplasm	enzyme	miglitol, acarbose	https://www.qiagenbioinformatics.com/products/ingenuity-pathway-analysis/)
GABBR2	GABBR2	gamma-aminobutyric acid type B receptor subunit 2	Plasma Membrane	G-protein coupled receptor	arbaclofen placarbil, arbaclofen, baclofen	https://www.qiagenbioinformatics.com/products/ingenuity-pathway-analysis/)
GABRA1	GABRA1	gamma-aminobutyric acid type A receptor alpha1 subunit	Plasma Membrane	ion channel	methohexital, primidone, meprobamate, aspirin/butalbital/caffeine, aspirin/meprobamate, aspirin/butalbital/caffeine/codeine, hexobarbital, pagoclone, ethchlorvynol, alphadolone, SEP 174559, heptabarbital, zopiclone, glutethimide, clobazam, nitrazepam, phentermine/topiramate, caffeine/ethanol, adinazolam, butobarbital, metyrapone/oxazepam, acetaminophen/butalbital/caffeine, sevoflurane, isoflurane…	https://www.qiagenbioinformatics.com/products/ingenuity-pathway-analysis/)
GABRG2	GABRG2	gamma-aminobutyric acid type A receptor gamma2 subunit	Plasma Membrane	ion channel	pagoclone, alphadolone, SEP 174559, nitrazepam, tracazolate, adinazolam, metyrapone/oxazepam, sevoflurane, isoflurane, gaboxadol, isoniazid, dexamethasone/olanzapine, felbamate, etomidate, muscimol, halothane, fluoxetine/olanzapine, estazolam, clorazepate, eszopiclone, quazepam, amitriptyline/chlordiazepoxide, diazepam, temazepam, zolpidem, chlordiazepoxide, lorazepam, olanzapine, triazolam, flum…	https://www.qiagenbioinformatics.com/products/ingenuity-pathway-analysis/)
GALC	GALC	galactosylceramidase	Cytoplasm	enzyme		https://www.qiagenbioinformatics.com/products/ingenuity-pathway-analysis/)
GALNS	GALNS	galactosamine (N-acetyl)-6-sulfatase	Cytoplasm	enzyme		https://www.qiagenbioinformatics.com/products/ingenuity-pathway-analysis/)
GALNT12	GALNT12	polypeptide N-acetylgalactosaminyltransferase 12	Cytoplasm	enzyme		https://www.qiagenbioinformatics.com/products/ingenuity-pathway-analysis/)
GALT	GALT	galactose-1-phosphate uridylyltransferase	Cytoplasm	enzyme		https://www.qiagenbioinformatics.com/products/ingenuity-pathway-analysis/)
GAMT	GAMT	guanidinoacetate N-methyltransferase	Cytoplasm	enzyme		https://www.qiagenbioinformatics.com/products/ingenuity-pathway-analysis/)
GAN	GAN	gigaxonin	Cytoplasm	other		https://www.qiagenbioinformatics.com/products/ingenuity-pathway-analysis/)
GATA4	GATA4	GATA binding protein 4	Nucleus	transcription regulator		https://www.qiagenbioinformatics.com/products/ingenuity-pathway-analysis/)
GBA	GBA	glucosylceramidase beta	Cytoplasm	enzyme		https://www.qiagenbioinformatics.com/products/ingenuity-pathway-analysis/)
GBE1	GBE1	1,4-alpha-glucan branching enzyme 1	Cytoplasm	enzyme		https://www.qiagenbioinformatics.com/products/ingenuity-pathway-analysis/)
GCDH	GCDH	glutaryl-CoA dehydrogenase	Cytoplasm	enzyme		https://www.qiagenbioinformatics.com/products/ingenuity-pathway-analysis/)
GCGR	GCGR	glucagon receptor	Plasma Membrane	G-protein coupled receptor	glucagon, MEDI0382	https://www.qiagenbioinformatics.com/products/ingenuity-pathway-analysis/)
GCKR	GCKR	glucokinase regulator	Nucleus	other		https://www.qiagenbioinformatics.com/products/ingenuity-pathway-analysis/)
GCNT2	GCNT2	glucosaminyl (N-acetyl) transferase 2 (I blood group)	Cytoplasm	enzyme		https://www.qiagenbioinformatics.com/products/ingenuity-pathway-analysis/)
GDF1	GDF1	growth differentiation factor 1	Extracellular Space	growth factor		https://www.qiagenbioinformatics.com/products/ingenuity-pathway-analysis/)
GEMIN2	GEMIN2	gem nuclear organelle associated protein 2	Nucleus	other		https://www.qiagenbioinformatics.com/products/ingenuity-pathway-analysis/)
GEN1	GEN1	GEN1, Holliday junction 5' flap endonuclease	Cytoplasm	enzyme		https://www.qiagenbioinformatics.com/products/ingenuity-pathway-analysis/)
GFM1	GFM1	G elongation factor mitochondrial 1	Cytoplasm	translation regulator		https://www.qiagenbioinformatics.com/products/ingenuity-pathway-analysis/)
GFRA1	GFRA1	GDNF family receptor alpha 1	Plasma Membrane	transmembrane receptor		https://www.qiagenbioinformatics.com/products/ingenuity-pathway-analysis/)
GHR	GHR	growth hormone receptor	Plasma Membrane	transmembrane receptor	GH1, prednisone/somatotropin, pegvisomant, somatrem	https://www.qiagenbioinformatics.com/products/ingenuity-pathway-analysis/)
GIF	GIF	gastric intrinsic factor	Extracellular Space	transporter		https://www.qiagenbioinformatics.com/products/ingenuity-pathway-analysis/)
GJA8	GJA8	gap junction protein alpha 8	Plasma Membrane	transporter		https://www.qiagenbioinformatics.com/products/ingenuity-pathway-analysis/)
GJB2	GJB2	gap junction protein beta 2	Plasma Membrane	transporter		https://www.qiagenbioinformatics.com/products/ingenuity-pathway-analysis/)
GLA	GLA	galactosidase alpha	Cytoplasm	enzyme	migalastat	https://www.qiagenbioinformatics.com/products/ingenuity-pathway-analysis/)
GLB1	GLB1	galactosidase beta 1	Cytoplasm	enzyme		https://www.qiagenbioinformatics.com/products/ingenuity-pathway-analysis/)
GLDC	GLDC	glycine decarboxylase	Cytoplasm	enzyme		https://www.qiagenbioinformatics.com/products/ingenuity-pathway-analysis/)
GLDN	GLDN	gliomedin	Cytoplasm	other		https://www.qiagenbioinformatics.com/products/ingenuity-pathway-analysis/)
GLE1	GLE1	GLE1, RNA export mediator	Nucleus	other		https://www.qiagenbioinformatics.com/products/ingenuity-pathway-analysis/)
GLMN	GLMN	glomulin, FKBP associated protein	Cytoplasm	other		https://www.qiagenbioinformatics.com/products/ingenuity-pathway-analysis/)
GLRA1	GLRA1	glycine receptor alpha 1	Plasma Membrane	ion channel	caffeine/ethanol, sevoflurane, isoflurane, ethanol, desflurane, methoxyflurane, enflurane	https://www.qiagenbioinformatics.com/products/ingenuity-pathway-analysis/)
GLRX5	GLRX5	glutaredoxin 5	Cytoplasm	other		https://www.qiagenbioinformatics.com/products/ingenuity-pathway-analysis/)
GLYCTK	GLYCTK	glycerate kinase	Cytoplasm	kinase		https://www.qiagenbioinformatics.com/products/ingenuity-pathway-analysis/)
GMPPA	GMPPA	GDP-mannose pyrophosphorylase A	Cytoplasm	enzyme		https://www.qiagenbioinformatics.com/products/ingenuity-pathway-analysis/)
GMPPB	GMPPB	GDP-mannose pyrophosphorylase B	Cytoplasm	enzyme		https://www.qiagenbioinformatics.com/products/ingenuity-pathway-analysis/)
GNAS	GNAS	GNAS complex locus	Plasma Membrane	enzyme		https://www.qiagenbioinformatics.com/products/ingenuity-pathway-analysis/)
GNAT2	GNAT2	G protein subunit alpha transducin 2	Plasma Membrane	enzyme		https://www.qiagenbioinformatics.com/products/ingenuity-pathway-analysis/)
GNAT3	GNAT3	G protein subunit alpha transducin 3	Plasma Membrane	enzyme		https://www.qiagenbioinformatics.com/products/ingenuity-pathway-analysis/)
GNMT	GNMT	glycine N-methyltransferase	Cytoplasm	enzyme		https://www.qiagenbioinformatics.com/products/ingenuity-pathway-analysis/)
GNPTAB	GNPTAB	N-acetylglucosamine-1-phosphate transferase subunits alpha and beta	Cytoplasm	enzyme		https://www.qiagenbioinformatics.com/products/ingenuity-pathway-analysis/)
GNRH1	GNRH1	gonadotropin releasing hormone 1	Extracellular Space	other	GNRH1, flutamide/goserelin, anastrozole/goserelin, goserelin/tamoxifen, anastrozole/goserelin/tamoxifen, anastrozole/fulvestrant/goserelin/tamoxifen, exemestane/fulvestrant/goserelin/letrozole/tamoxifen, bicalutamide/goserelin, triptorelin, goserelin, zoptarelin doxorubicin	https://www.qiagenbioinformatics.com/products/ingenuity-pathway-analysis/)
GNRHR	GNRHR	gonadotropin releasing hormone receptor	Plasma Membrane	G-protein coupled receptor	nafarelin, ganirelix, GnRH analog, degarelix, deslorelin, ozarelix, elagolix, relugolix, leuprolide acetate/norethindrone acetate, GNRH1, flutamide/goserelin, anastrozole/goserelin, goserelin/tamoxifen, anastrozole/goserelin/tamoxifen, anastrozole/fulvestrant/goserelin/tamoxifen, exemestane/fulvestrant/goserelin/letrozole/tamoxifen, bicalutamide/leuprolide, bicalutamide/goserelin, cetrorelix, aro…	https://www.qiagenbioinformatics.com/products/ingenuity-pathway-analysis/)
GNS	GNS	glucosamine (N-acetyl)-6-sulfatase	Cytoplasm	enzyme		https://www.qiagenbioinformatics.com/products/ingenuity-pathway-analysis/)
GOSR2	GOSR2	golgi SNAP receptor complex member 2	Cytoplasm	transporter		https://www.qiagenbioinformatics.com/products/ingenuity-pathway-analysis/)
GPR152	GPR152	G protein-coupled receptor 152	Plasma Membrane	G-protein coupled receptor		https://www.qiagenbioinformatics.com/products/ingenuity-pathway-analysis/)
GPR17	GPR17	G protein-coupled receptor 17	Plasma Membrane	G-protein coupled receptor		https://www.qiagenbioinformatics.com/products/ingenuity-pathway-analysis/)
GPR179	GPR179	G protein-coupled receptor 179	Plasma Membrane	G-protein coupled receptor		https://www.qiagenbioinformatics.com/products/ingenuity-pathway-analysis/)
GPR68	GPR68	G protein-coupled receptor 68	Plasma Membrane	G-protein coupled receptor		https://www.qiagenbioinformatics.com/products/ingenuity-pathway-analysis/)
GRHPR	GRHPR	glyoxylate and hydroxypyruvate reductase	Cytoplasm	enzyme		https://www.qiagenbioinformatics.com/products/ingenuity-pathway-analysis/)
GRIN3A	GRIN3A	glutamate ionotropic receptor NMDA type subunit 3A	Plasma Membrane	ion channel	dextromethorphan/morphine, neramexane, bicifadine, delucemine, nebostinel, besonprodil, UK-240455, tenocyclidine, dextromethorphan/quinidine, caffeine/ethanol, amitriptyline/ketamine, donepezil/memantine, bupropion/dextromethorphan, ethopropazine, ketamine, phencyclidine, amantadine, felbamate, methadone, ethanol, memantine, orphenadrine, cycloserine, aspirin/caffeine/orphenadrine, N-(2-indanyl)g…	https://www.qiagenbioinformatics.com/products/ingenuity-pathway-analysis/)
GRM6	GRM6	glutamate metabotropic receptor 6	Plasma Membrane	G-protein coupled receptor	fasoracetam	https://www.qiagenbioinformatics.com/products/ingenuity-pathway-analysis/)
GSS	GSS	glutathione synthetase	Cytoplasm	enzyme	N-acetyl-L-cysteine	https://www.qiagenbioinformatics.com/products/ingenuity-pathway-analysis/)
GUCY2D	GUCY2D	guanylate cyclase 2D, retinal	Plasma Membrane	kinase		https://www.qiagenbioinformatics.com/products/ingenuity-pathway-analysis/)
GUSB	GUSB	glucuronidase beta	Cytoplasm	enzyme		https://www.qiagenbioinformatics.com/products/ingenuity-pathway-analysis/)
HACE1	HACE1	HECT domain and ankyrin repeat containing E3 ubiquitin protein ligase 1	Cytoplasm	enzyme		https://www.qiagenbioinformatics.com/products/ingenuity-pathway-analysis/)
HADHA	HADHA	hydroxyacyl-CoA dehydrogenase trifunctional multienzyme complex subunit alpha	Cytoplasm	enzyme		https://www.qiagenbioinformatics.com/products/ingenuity-pathway-analysis/)
HADHB	HADHB	hydroxyacyl-CoA dehydrogenase trifunctional multienzyme complex subunit beta	Cytoplasm	enzyme		https://www.qiagenbioinformatics.com/products/ingenuity-pathway-analysis/)
HARS2	HARS2	histidyl-tRNA synthetase 2, mitochondrial	Cytoplasm	enzyme		https://www.qiagenbioinformatics.com/products/ingenuity-pathway-analysis/)
HBA1	HBA1/HBA2	hemoglobin subunit alpha 2	Extracellular Space	transporter	iron dextran, mefloquine, donepezil/mefloquine	https://www.qiagenbioinformatics.com/products/ingenuity-pathway-analysis/)
HBA2	HBA1/HBA2	hemoglobin subunit alpha 2	Extracellular Space	transporter	iron dextran, mefloquine, donepezil/mefloquine	https://www.qiagenbioinformatics.com/products/ingenuity-pathway-analysis/)
HBB	HBB	hemoglobin subunit beta	Cytoplasm	transporter	iron dextran	https://www.qiagenbioinformatics.com/products/ingenuity-pathway-analysis/)
HDAC10	HDAC10	histone deacetylase 10	Nucleus	transcription regulator	tributyrin, belinostat, pyroxamide, chidamide	https://www.qiagenbioinformatics.com/products/ingenuity-pathway-analysis/)
HEXA	HEXA	hexosaminidase subunit alpha	Cytoplasm	enzyme		https://www.qiagenbioinformatics.com/products/ingenuity-pathway-analysis/)
HEXB	HEXB	hexosaminidase subunit beta	Cytoplasm	enzyme		https://www.qiagenbioinformatics.com/products/ingenuity-pathway-analysis/)
HGD	HGD	homogentisate 1,2-dioxygenase	Cytoplasm	enzyme		https://www.qiagenbioinformatics.com/products/ingenuity-pathway-analysis/)
HGSNAT	HGSNAT	heparan-alpha-glucosaminide N-acetyltransferase	Cytoplasm	enzyme		https://www.qiagenbioinformatics.com/products/ingenuity-pathway-analysis/)
HIBCH	HIBCH	3-hydroxyisobutyryl-CoA hydrolase	Cytoplasm	enzyme		https://www.qiagenbioinformatics.com/products/ingenuity-pathway-analysis/)
HLA-G	HLA-G	major histocompatibility complex, class I, G	Plasma Membrane	other		https://www.qiagenbioinformatics.com/products/ingenuity-pathway-analysis/)
HLCS	HLCS	holocarboxylase synthetase	Cytoplasm	enzyme		https://www.qiagenbioinformatics.com/products/ingenuity-pathway-analysis/)
HMBS	HMBS	hydroxymethylbilane synthase	Cytoplasm	enzyme		https://www.qiagenbioinformatics.com/products/ingenuity-pathway-analysis/)
HMCN1	HMCN1	hemicentin 1	Extracellular Space	other		https://www.qiagenbioinformatics.com/products/ingenuity-pathway-analysis/)
HMGCL	HMGCL	3-hydroxy-3-methylglutaryl-CoA lyase	Cytoplasm	enzyme		https://www.qiagenbioinformatics.com/products/ingenuity-pathway-analysis/)
HMGCS2	HMGCS2	3-hydroxy-3-methylglutaryl-CoA synthase 2	Cytoplasm	enzyme		https://www.qiagenbioinformatics.com/products/ingenuity-pathway-analysis/)
HMOX1	HMOX1	heme oxygenase 1	Cytoplasm	enzyme	tin mesoporphyrin	https://www.qiagenbioinformatics.com/products/ingenuity-pathway-analysis/)
HNF1A	HNF1A	HNF1 homeobox A	Nucleus	transcription regulator		https://www.qiagenbioinformatics.com/products/ingenuity-pathway-analysis/)
HNRNPDL	HNRNPDL	heterogeneous nuclear ribonucleoprotein D like	Nucleus	other		https://www.qiagenbioinformatics.com/products/ingenuity-pathway-analysis/)
HOXA10	HOXA10	homeobox A10	Nucleus	transcription regulator		https://www.qiagenbioinformatics.com/products/ingenuity-pathway-analysis/)
HPS1	HPS1	HPS1, biogenesis of lysosomal organelles complex 3 subunit 1	Cytoplasm	other		https://www.qiagenbioinformatics.com/products/ingenuity-pathway-analysis/)
HPS3	HPS3	HPS3, biogenesis of lysosomal organelles complex 2 subunit 1	Cytoplasm	other		https://www.qiagenbioinformatics.com/products/ingenuity-pathway-analysis/)
HPS4	HPS4	HPS4, biogenesis of lysosomal organelles complex 3 subunit 2	Cytoplasm	other		https://www.qiagenbioinformatics.com/products/ingenuity-pathway-analysis/)
HPS6	HPS6	HPS6, biogenesis of lysosomal organelles complex 2 subunit 3	Cytoplasm	other		https://www.qiagenbioinformatics.com/products/ingenuity-pathway-analysis/)
HPSE2	HPSE2	heparanase 2 (inactive)	Plasma Membrane	enzyme		https://www.qiagenbioinformatics.com/products/ingenuity-pathway-analysis/)
HSD17B3	HSD17B3	hydroxysteroid 17-beta dehydrogenase 3	Cytoplasm	enzyme		https://www.qiagenbioinformatics.com/products/ingenuity-pathway-analysis/)
HSD17B4	HSD17B4	hydroxysteroid 17-beta dehydrogenase 4	Cytoplasm	enzyme		https://www.qiagenbioinformatics.com/products/ingenuity-pathway-analysis/)
HSD3B2	HSD3B2	hydroxy-delta-5-steroid dehydrogenase, 3 beta- and steroid delta-isomerase 2	Cytoplasm	enzyme	trilostane	https://www.qiagenbioinformatics.com/products/ingenuity-pathway-analysis/)
HSPG2	HSPG2	heparan sulfate proteoglycan 2	Extracellular Space	enzyme		https://www.qiagenbioinformatics.com/products/ingenuity-pathway-analysis/)
HYAL1	HYAL1	hyaluronoglucosaminidase 1	Cytoplasm	enzyme	hyaluronic acid, hylan, diclofenac/hyaluronic acid	https://www.qiagenbioinformatics.com/products/ingenuity-pathway-analysis/)
IBA57	IBA57	IBA57, iron-sulfur cluster assembly	Cytoplasm	other		https://www.qiagenbioinformatics.com/products/ingenuity-pathway-analysis/)
ICAM1	ICAM1	intercellular adhesion molecule 1	Plasma Membrane	transmembrane receptor		https://www.qiagenbioinformatics.com/products/ingenuity-pathway-analysis/)
ICK	ICK	intestinal cell kinase	Cytoplasm	kinase		https://www.qiagenbioinformatics.com/products/ingenuity-pathway-analysis/)
IDH3A	IDH3A	isocitrate dehydrogenase 3 (NAD(+)) alpha	Cytoplasm	enzyme		https://www.qiagenbioinformatics.com/products/ingenuity-pathway-analysis/)
IDH3B	IDH3B	isocitrate dehydrogenase 3 (NAD(+)) beta	Cytoplasm	enzyme		https://www.qiagenbioinformatics.com/products/ingenuity-pathway-analysis/)
IDUA	IDUA	iduronidase, alpha-L-	Cytoplasm	enzyme		https://www.qiagenbioinformatics.com/products/ingenuity-pathway-analysis/)
IFIH1	IFIH1	interferon induced with helicase C domain 1	Nucleus	enzyme		https://www.qiagenbioinformatics.com/products/ingenuity-pathway-analysis/)
IFIT1	IFIT1	interferon induced protein with tetratricopeptide repeats 1	Cytoplasm	other		https://www.qiagenbioinformatics.com/products/ingenuity-pathway-analysis/)
IFIT1B	IFIT1B	interferon induced protein with tetratricopeptide repeats 1B	Cytoplasm	other		https://www.qiagenbioinformatics.com/products/ingenuity-pathway-analysis/)
IFIT3	IFIT3	interferon induced protein with tetratricopeptide repeats 3	Cytoplasm	other		https://www.qiagenbioinformatics.com/products/ingenuity-pathway-analysis/)
IFNGR1	IFNGR1	interferon gamma receptor 1	Plasma Membrane	transmembrane receptor	interferon gamma-1b	https://www.qiagenbioinformatics.com/products/ingenuity-pathway-analysis/)
IFNLR1	IFNLR1	interferon lambda receptor 1	Plasma Membrane	transmembrane receptor		https://www.qiagenbioinformatics.com/products/ingenuity-pathway-analysis/)
IFT122	IFT122	intraflagellar transport 122	Nucleus	other		https://www.qiagenbioinformatics.com/products/ingenuity-pathway-analysis/)
IFT140	IFT140	intraflagellar transport 140	Extracellular Space	other		https://www.qiagenbioinformatics.com/products/ingenuity-pathway-analysis/)
IFT172	IFT172	intraflagellar transport 172	Extracellular Space	other		https://www.qiagenbioinformatics.com/products/ingenuity-pathway-analysis/)
IFT27	IFT27	intraflagellar transport 27	Extracellular Space	enzyme		https://www.qiagenbioinformatics.com/products/ingenuity-pathway-analysis/)
IFT43	IFT43	intraflagellar transport 43	Cytoplasm	other		https://www.qiagenbioinformatics.com/products/ingenuity-pathway-analysis/)
IFT52	IFT52	intraflagellar transport 52	Cytoplasm	other		https://www.qiagenbioinformatics.com/products/ingenuity-pathway-analysis/)
IFT74	IFT74	intraflagellar transport 74	Cytoplasm	other		https://www.qiagenbioinformatics.com/products/ingenuity-pathway-analysis/)
IFT80	IFT80	intraflagellar transport 80	Extracellular Space	other		https://www.qiagenbioinformatics.com/products/ingenuity-pathway-analysis/)
IGF2BP2	IGF2BP2	insulin like growth factor 2 mRNA binding protein 2	Cytoplasm	translation regulator		https://www.qiagenbioinformatics.com/products/ingenuity-pathway-analysis/)
IGHMBP2	IGHMBP2	immunoglobulin mu DNA binding protein 2	Nucleus	enzyme		https://www.qiagenbioinformatics.com/products/ingenuity-pathway-analysis/)
IL11RA	IL11RA	interleukin 11 receptor subunit alpha	Plasma Membrane	transmembrane receptor	oprelvekin, BMTP11	https://www.qiagenbioinformatics.com/products/ingenuity-pathway-analysis/)
IL12B	IL12B	interleukin 12B	Extracellular Space	cytokine	ustekinumab, methotrexate/ustekinumab	https://www.qiagenbioinformatics.com/products/ingenuity-pathway-analysis/)
IL12RB1	IL12RB1	interleukin 12 receptor subunit beta 1	Plasma Membrane	transmembrane receptor		https://www.qiagenbioinformatics.com/products/ingenuity-pathway-analysis/)
IL17RD	IL17RD	interleukin 17 receptor D	Cytoplasm	other		https://www.qiagenbioinformatics.com/products/ingenuity-pathway-analysis/)
IL2RA	IL2RA	interleukin 2 receptor subunit alpha	Plasma Membrane	transmembrane receptor	LMB-2, yttrium Y 90 basiliximab, daclizumab, basiliximab, camidanlumab tesirine, aldesleukin, denileukin diftitox	https://www.qiagenbioinformatics.com/products/ingenuity-pathway-analysis/)
IL7R	IL7R	interleukin 7 receptor	Plasma Membrane	transmembrane receptor	recombinant human interleukin-7	https://www.qiagenbioinformatics.com/products/ingenuity-pathway-analysis/)
ILDR1	ILDR1	immunoglobulin like domain containing receptor 1	Plasma Membrane	transmembrane receptor		https://www.qiagenbioinformatics.com/products/ingenuity-pathway-analysis/)
IMP4	IMP4	IMP4, U3 small nucleolar ribonucleoprotein	Nucleus	other		https://www.qiagenbioinformatics.com/products/ingenuity-pathway-analysis/)
IMPDH1	IMPDH1	inosine monophosphate dehydrogenase 1	Cytoplasm	enzyme	thioguanine, VX-944, pegintron/ribavirin, PEG-interferon alfa-2a/ribavirin, nitazoxanide/peginterferon alfa-2a/ribavirin, interferon alfacon-1/ribavirin, 6-mercaptopurine/prednisone/thioguanine, IFNA2B/ribavirin, methylprednisolone/mycophenolate mofetil, mycophenolate mofetil/prednisone, mycophenolate mofetil, cytarabine/daunorubicin/thioguanine, cytarabine/thioguanine, mycophenolic acid, ribavir…	https://www.qiagenbioinformatics.com/products/ingenuity-pathway-analysis/)
IMPG1	IMPG1	interphotoreceptor matrix proteoglycan 1	Extracellular Space	other		https://www.qiagenbioinformatics.com/products/ingenuity-pathway-analysis/)
IMPG2	IMPG2	interphotoreceptor matrix proteoglycan 2	Extracellular Space	other		https://www.qiagenbioinformatics.com/products/ingenuity-pathway-analysis/)
INPP5E	INPP5E	inositol polyphosphate-5-phosphatase E	Cytoplasm	phosphatase		https://www.qiagenbioinformatics.com/products/ingenuity-pathway-analysis/)
INPPL1	INPPL1	inositol polyphosphate phosphatase like 1	Cytoplasm	phosphatase		https://www.qiagenbioinformatics.com/products/ingenuity-pathway-analysis/)
INS	INS	insulin	Extracellular Space	other		https://www.qiagenbioinformatics.com/products/ingenuity-pathway-analysis/)
INTS14	INTS14	integrator complex subunit 14	Cytoplasm	other		https://www.qiagenbioinformatics.com/products/ingenuity-pathway-analysis/)
INVS	INVS	inversin	Nucleus	transcription regulator		https://www.qiagenbioinformatics.com/products/ingenuity-pathway-analysis/)
IQCB1	IQCB1	IQ motif containing B1	Extracellular Space	other		https://www.qiagenbioinformatics.com/products/ingenuity-pathway-analysis/)
ISPD	ISPD	isoprenoid synthase domain containing	Cytoplasm	enzyme		https://www.qiagenbioinformatics.com/products/ingenuity-pathway-analysis/)
ITCH	ITCH	itchy E3 ubiquitin protein ligase	Nucleus	enzyme		https://www.qiagenbioinformatics.com/products/ingenuity-pathway-analysis/)
ITGA2B	ITGA2B	integrin subunit alpha 2b	Plasma Membrane	transmembrane receptor	abciximab, TP 9201, eptifibatide, tirofiban	https://www.qiagenbioinformatics.com/products/ingenuity-pathway-analysis/)
ITGA3	ITGA3	integrin subunit alpha 3	Plasma Membrane	other		https://www.qiagenbioinformatics.com/products/ingenuity-pathway-analysis/)
ITGA7	ITGA7	integrin subunit alpha 7	Plasma Membrane	other		https://www.qiagenbioinformatics.com/products/ingenuity-pathway-analysis/)
ITGA8	ITGA8	integrin subunit alpha 8	Plasma Membrane	other		https://www.qiagenbioinformatics.com/products/ingenuity-pathway-analysis/)
ITGB2	ITGB2	integrin subunit beta 2	Plasma Membrane	transmembrane receptor		https://www.qiagenbioinformatics.com/products/ingenuity-pathway-analysis/)
ITGB3	ITGB3	integrin subunit beta 3	Plasma Membrane	transmembrane receptor	abciximab, TP 9201, cilengitide, tirofiban	https://www.qiagenbioinformatics.com/products/ingenuity-pathway-analysis/)
ITGB4	ITGB4	integrin subunit beta 4	Plasma Membrane	transmembrane receptor		https://www.qiagenbioinformatics.com/products/ingenuity-pathway-analysis/)
ITGB6	ITGB6	integrin subunit beta 6	Plasma Membrane	other		https://www.qiagenbioinformatics.com/products/ingenuity-pathway-analysis/)
ITPR1	ITPR1	inositol 1,4,5-trisphosphate receptor type 1	Cytoplasm	ion channel		https://www.qiagenbioinformatics.com/products/ingenuity-pathway-analysis/)
IVD	IVD	isovaleryl-CoA dehydrogenase	Cytoplasm	enzyme		https://www.qiagenbioinformatics.com/products/ingenuity-pathway-analysis/)
JAGN1	JAGN1	jagunal homolog 1	Cytoplasm	other		https://www.qiagenbioinformatics.com/products/ingenuity-pathway-analysis/)
JAK3	JAK3	Janus kinase 3	Cytoplasm	kinase	tofacitinib, R-348, methotrexate/tofacitinib, PF-06651600	https://www.qiagenbioinformatics.com/products/ingenuity-pathway-analysis/)
JAM3	JAM3	junctional adhesion molecule 3	Plasma Membrane	other		https://www.qiagenbioinformatics.com/products/ingenuity-pathway-analysis/)
JUP	JUP	junction plakoglobin	Plasma Membrane	other		https://www.qiagenbioinformatics.com/products/ingenuity-pathway-analysis/)
KCNA1	KCNA1	potassium voltage-gated channel subfamily A member 1	Plasma Membrane	ion channel	dalfampridine	https://www.qiagenbioinformatics.com/products/ingenuity-pathway-analysis/)
KCNA5	KCNA5	potassium voltage-gated channel subfamily A member 5	Plasma Membrane	ion channel	dextromethorphan/quinidine, nicorandil, amiodarone, flecainide, dalfampridine, quinidine	https://www.qiagenbioinformatics.com/products/ingenuity-pathway-analysis/)
KCNAB1	KCNAB1	potassium voltage-gated channel subfamily A member regulatory beta subunit 1	Plasma Membrane	ion channel		https://www.qiagenbioinformatics.com/products/ingenuity-pathway-analysis/)
KCNE1	KCNE1	potassium voltage-gated channel subfamily E regulatory subunit 1	Plasma Membrane	ion channel	nicorandil, amiodarone, indapamide, azimilide, amlodipine/indapamide/perindopril	https://www.qiagenbioinformatics.com/products/ingenuity-pathway-analysis/)
KCNH2	KCNH2	potassium voltage-gated channel subfamily H member 2	Plasma Membrane	ion channel	dextromethorphan/quinidine, amiodarone, procainamide, pimozide, dofetilide, quinidine, halofantrine, propafenone, sotalol, amitriptyline, ibutilide	https://www.qiagenbioinformatics.com/products/ingenuity-pathway-analysis/)
KCNQ1	KCNQ1	potassium voltage-gated channel subfamily Q member 1	Plasma Membrane	ion channel	dextromethorphan/quinidine, ginsenoside Rg3, indapamide, quinidine, amlodipine/indapamide/perindopril	https://www.qiagenbioinformatics.com/products/ingenuity-pathway-analysis/)
KCNQ4	KCNQ4	potassium voltage-gated channel subfamily Q member 4	Plasma Membrane	ion channel	ezogabine	https://www.qiagenbioinformatics.com/products/ingenuity-pathway-analysis/)
KCNV2	KCNV2	potassium voltage-gated channel modifier subfamily V member 2	Plasma Membrane	ion channel		https://www.qiagenbioinformatics.com/products/ingenuity-pathway-analysis/)
KDM5B	KDM5B	lysine demethylase 5B	Nucleus	transcription regulator		https://www.qiagenbioinformatics.com/products/ingenuity-pathway-analysis/)
KERA	KERA	keratocan	Extracellular Space	other		https://www.qiagenbioinformatics.com/products/ingenuity-pathway-analysis/)
KHK	KHK	ketohexokinase	Cytoplasm	kinase		https://www.qiagenbioinformatics.com/products/ingenuity-pathway-analysis/)
KIAA0586	KIAA0586	KIAA0586	Cytoplasm	other		https://www.qiagenbioinformatics.com/products/ingenuity-pathway-analysis/)
KIAA0753	KIAA0753	KIAA0753	Cytoplasm	other		https://www.qiagenbioinformatics.com/products/ingenuity-pathway-analysis/)
KIF1BP	KIF1BP	KIF1 binding protein	Cytoplasm	enzyme		https://www.qiagenbioinformatics.com/products/ingenuity-pathway-analysis/)
KIF1C	KIF1C	kinesin family member 1C	Cytoplasm	other		https://www.qiagenbioinformatics.com/products/ingenuity-pathway-analysis/)
KIF7	KIF7	kinesin family member 7	Extracellular Space	other		https://www.qiagenbioinformatics.com/products/ingenuity-pathway-analysis/)
KIT	KIT	KIT proto-oncogene receptor tyrosine kinase	Plasma Membrane	transmembrane receptor	nilotinib, dasatinib, sunitinib, pazopanib, axitinib, lenvatinib, tivozanib, motesanib, OSI-930, telatinib, tandutinib, masitinib, cabozantinib, amuvatinib, quizartinib, regorafenib, flumatinib, ponatinib, bortezomib/sorafenib, lapatinib/pazopanib, dexamethasone/lenalidomide/sorafenib, bevacizumab/sorafenib, imatinib/sirolimus, pexidartinib, cabozantinib/erlotinib, famitinib, imatinib/nilotinib/p…	https://www.qiagenbioinformatics.com/products/ingenuity-pathway-analysis/)
KIZ	KIZ	kizuna centrosomal protein	Cytoplasm	other		https://www.qiagenbioinformatics.com/products/ingenuity-pathway-analysis/)
KLB	KLB	klotho beta	Plasma Membrane	enzyme		https://www.qiagenbioinformatics.com/products/ingenuity-pathway-analysis/)
KMT2D	KMT2D	lysine methyltransferase 2D	Nucleus	transcription regulator		https://www.qiagenbioinformatics.com/products/ingenuity-pathway-analysis/)
KNL1	KNL1	kinetochore scaffold 1	Nucleus	other		https://www.qiagenbioinformatics.com/products/ingenuity-pathway-analysis/)
KPTN	KPTN	kaptin, actin binding protein	Plasma Membrane	other		https://www.qiagenbioinformatics.com/products/ingenuity-pathway-analysis/)
KRT3	KRT3	keratin 3	Cytoplasm	other		https://www.qiagenbioinformatics.com/products/ingenuity-pathway-analysis/)
KRT74	KRT74	keratin 74	Cytoplasm	other		https://www.qiagenbioinformatics.com/products/ingenuity-pathway-analysis/)
KRT8	KRT8	keratin 8	Cytoplasm	other		https://www.qiagenbioinformatics.com/products/ingenuity-pathway-analysis/)
KRT81	KRT81	keratin 81	Cytoplasm	other		https://www.qiagenbioinformatics.com/products/ingenuity-pathway-analysis/)
KYNU	KYNU	kynureninase	Cytoplasm	enzyme		https://www.qiagenbioinformatics.com/products/ingenuity-pathway-analysis/)
L2HGDH	L2HGDH	L-2-hydroxyglutarate dehydrogenase	Cytoplasm	enzyme		https://www.qiagenbioinformatics.com/products/ingenuity-pathway-analysis/)
LAMA1	LAMA1	laminin subunit alpha 1	Extracellular Space	other		https://www.qiagenbioinformatics.com/products/ingenuity-pathway-analysis/)
LAMA2	LAMA2	laminin subunit alpha 2	Extracellular Space	other		https://www.qiagenbioinformatics.com/products/ingenuity-pathway-analysis/)
LAMA3	LAMA3	laminin subunit alpha 3	Extracellular Space	other		https://www.qiagenbioinformatics.com/products/ingenuity-pathway-analysis/)
LAMB2	LAMB2	laminin subunit beta 2	Extracellular Space	enzyme		https://www.qiagenbioinformatics.com/products/ingenuity-pathway-analysis/)
LAMB3	LAMB3	laminin subunit beta 3	Extracellular Space	transporter		https://www.qiagenbioinformatics.com/products/ingenuity-pathway-analysis/)
LAMC3	LAMC3	laminin subunit gamma 3	Extracellular Space	other		https://www.qiagenbioinformatics.com/products/ingenuity-pathway-analysis/)
LARP7	LARP7	La ribonucleoprotein domain family member 7	Nucleus	other		https://www.qiagenbioinformatics.com/products/ingenuity-pathway-analysis/)
LARS2	LARS2	leucyl-tRNA synthetase 2, mitochondrial	Cytoplasm	enzyme		https://www.qiagenbioinformatics.com/products/ingenuity-pathway-analysis/)
LATS1	LATS1	large tumor suppressor kinase 1	Nucleus	kinase		https://www.qiagenbioinformatics.com/products/ingenuity-pathway-analysis/)
LBR	LBR	lamin B receptor	Nucleus	enzyme		https://www.qiagenbioinformatics.com/products/ingenuity-pathway-analysis/)
LDLR	LDLR	low density lipoprotein receptor	Plasma Membrane	transporter		https://www.qiagenbioinformatics.com/products/ingenuity-pathway-analysis/)
LDLRAP1	LDLRAP1	low density lipoprotein receptor adaptor protein 1	Cytoplasm	transporter		https://www.qiagenbioinformatics.com/products/ingenuity-pathway-analysis/)
LEMD2	LEMD2	LEM domain containing 2	Nucleus	other		https://www.qiagenbioinformatics.com/products/ingenuity-pathway-analysis/)
LFNG	LFNG	LFNG O-fucosylpeptide 3-beta-N-acetylglucosaminyltransferase	Cytoplasm	enzyme		https://www.qiagenbioinformatics.com/products/ingenuity-pathway-analysis/)
LGI1	LGI1	leucine rich glioma inactivated 1	Plasma Membrane	other		https://www.qiagenbioinformatics.com/products/ingenuity-pathway-analysis/)
LIFR	LIFR	LIF receptor alpha	Plasma Membrane	transmembrane receptor		https://www.qiagenbioinformatics.com/products/ingenuity-pathway-analysis/)
LIG4	LIG4	DNA ligase 4	Nucleus	enzyme		https://www.qiagenbioinformatics.com/products/ingenuity-pathway-analysis/)
LIMS2	LIMS2	LIM zinc finger domain containing 2	Cytoplasm	other		https://www.qiagenbioinformatics.com/products/ingenuity-pathway-analysis/)
LIPA	LIPA	lipase A, lysosomal acid type	Cytoplasm	enzyme		https://www.qiagenbioinformatics.com/products/ingenuity-pathway-analysis/)
LIPC	LIPC	lipase C, hepatic type	Extracellular Space	enzyme		https://www.qiagenbioinformatics.com/products/ingenuity-pathway-analysis/)
LIPN	LIPN	lipase family member N	Extracellular Space	enzyme		https://www.qiagenbioinformatics.com/products/ingenuity-pathway-analysis/)
LIPT1	LIPT1	lipoyltransferase 1	Cytoplasm	enzyme		https://www.qiagenbioinformatics.com/products/ingenuity-pathway-analysis/)
LMBRD1	LMBRD1	LMBR1 domain containing 1	Cytoplasm	enzyme		https://www.qiagenbioinformatics.com/products/ingenuity-pathway-analysis/)
LMF1	LMF1	lipase maturation factor 1	Cytoplasm	other		https://www.qiagenbioinformatics.com/products/ingenuity-pathway-analysis/)
LMNA	LMNA	lamin A/C	Nucleus	other		https://www.qiagenbioinformatics.com/products/ingenuity-pathway-analysis/)
LOXHD1	LOXHD1	lipoxygenase homology domains 1	Extracellular Space	other		https://www.qiagenbioinformatics.com/products/ingenuity-pathway-analysis/)
LPL	LPL	lipoprotein lipase	Cytoplasm	enzyme	atorvastatin/niacin, nicotinic acid/pioglitazone, nicotinic acid, tyloxapol, lovastatin/niacin	https://www.qiagenbioinformatics.com/products/ingenuity-pathway-analysis/)
LRAT	LRAT	lecithin retinol acyltransferase	Cytoplasm	enzyme		https://www.qiagenbioinformatics.com/products/ingenuity-pathway-analysis/)
LRBA	LRBA	LPS responsive beige-like anchor protein	Cytoplasm	other		https://www.qiagenbioinformatics.com/products/ingenuity-pathway-analysis/)
LRIG2	LRIG2	leucine rich repeats and immunoglobulin like domains 2	Cytoplasm	other		https://www.qiagenbioinformatics.com/products/ingenuity-pathway-analysis/)
LRIG3	LRIG3	leucine rich repeats and immunoglobulin like domains 3	Extracellular Space	other		https://www.qiagenbioinformatics.com/products/ingenuity-pathway-analysis/)
LRP1	LRP1	LDL receptor related protein 1	Plasma Membrane	transmembrane receptor	paclitaxel-angiopep-2 conjugate, serpin peptide 16	https://www.qiagenbioinformatics.com/products/ingenuity-pathway-analysis/)
LRP2	LRP2	LDL receptor related protein 2	Plasma Membrane	transporter		https://www.qiagenbioinformatics.com/products/ingenuity-pathway-analysis/)
LRP5	LRP5	LDL receptor related protein 5	Plasma Membrane	transmembrane receptor		https://www.qiagenbioinformatics.com/products/ingenuity-pathway-analysis/)
LRRC6	LRRC6	leucine rich repeat containing 6	Cytoplasm	other		https://www.qiagenbioinformatics.com/products/ingenuity-pathway-analysis/)
LRSAM1	LRSAM1	leucine rich repeat and sterile alpha motif containing 1	Cytoplasm	enzyme		https://www.qiagenbioinformatics.com/products/ingenuity-pathway-analysis/)
LTBP2	LTBP2	latent transforming growth factor beta binding protein 2	Extracellular Space	other		https://www.qiagenbioinformatics.com/products/ingenuity-pathway-analysis/)
LTBP4	LTBP4	latent transforming growth factor beta binding protein 4	Extracellular Space	growth factor		https://www.qiagenbioinformatics.com/products/ingenuity-pathway-analysis/)
LXN	LXN	latexin	Cytoplasm	other		https://www.qiagenbioinformatics.com/products/ingenuity-pathway-analysis/)
LYST	LYST	lysosomal trafficking regulator	Cytoplasm	transporter		https://www.qiagenbioinformatics.com/products/ingenuity-pathway-analysis/)
LZTR1	LZTR1	leucine zipper like transcription regulator 1	Cytoplasm	transcription regulator		https://www.qiagenbioinformatics.com/products/ingenuity-pathway-analysis/)
MAFA	MAFA	MAF bZIP transcription factor A	Nucleus	transcription regulator		https://www.qiagenbioinformatics.com/products/ingenuity-pathway-analysis/)
MAGI3	MAGI3	membrane associated guanylate kinase, WW and PDZ domain containing 3	Cytoplasm	kinase		https://www.qiagenbioinformatics.com/products/ingenuity-pathway-analysis/)
MAK	MAK	male germ cell associated kinase	Cytoplasm	kinase		https://www.qiagenbioinformatics.com/products/ingenuity-pathway-analysis/)
MAN1B1	MAN1B1	mannosidase alpha class 1B member 1	Cytoplasm	enzyme		https://www.qiagenbioinformatics.com/products/ingenuity-pathway-analysis/)
MAN2B1	MAN2B1	mannosidase alpha class 2B member 1	Cytoplasm	enzyme		https://www.qiagenbioinformatics.com/products/ingenuity-pathway-analysis/)
MANBA	MANBA	mannosidase beta	Cytoplasm	enzyme		https://www.qiagenbioinformatics.com/products/ingenuity-pathway-analysis/)
MAP3K20	MAP3K20	mitogen-activated protein kinase kinase kinase 20	Cytoplasm	kinase		https://www.qiagenbioinformatics.com/products/ingenuity-pathway-analysis/)
MARS	MARS	methionyl-tRNA synthetase	Cytoplasm	enzyme		https://www.qiagenbioinformatics.com/products/ingenuity-pathway-analysis/)
MARVELD2	MARVELD2	MARVEL domain containing 2	Plasma Membrane	other		https://www.qiagenbioinformatics.com/products/ingenuity-pathway-analysis/)
MASP1	MASP1	mannan binding lectin serine peptidase 1	Extracellular Space	peptidase		https://www.qiagenbioinformatics.com/products/ingenuity-pathway-analysis/)
MAT1A	MAT1A	methionine adenosyltransferase 1A	Cytoplasm	enzyme		https://www.qiagenbioinformatics.com/products/ingenuity-pathway-analysis/)
MATR3	MATR3	matrin 3	Nucleus	other		https://www.qiagenbioinformatics.com/products/ingenuity-pathway-analysis/)
MBD4	MBD4	methyl-CpG binding domain 4, DNA glycosylase	Nucleus	enzyme		https://www.qiagenbioinformatics.com/products/ingenuity-pathway-analysis/)
MC1R	MC1R	melanocortin 1 receptor	Plasma Membrane	G-protein coupled receptor		https://www.qiagenbioinformatics.com/products/ingenuity-pathway-analysis/)
MC4R	MC4R	melanocortin 4 receptor	Plasma Membrane	G-protein coupled receptor		https://www.qiagenbioinformatics.com/products/ingenuity-pathway-analysis/)
MCCC1	MCCC1	methylcrotonoyl-CoA carboxylase 1	Cytoplasm	enzyme		https://www.qiagenbioinformatics.com/products/ingenuity-pathway-analysis/)
MCCC2	MCCC2	methylcrotonoyl-CoA carboxylase 2	Cytoplasm	enzyme		https://www.qiagenbioinformatics.com/products/ingenuity-pathway-analysis/)
MCM9	MCM9	minichromosome maintenance 9 homologous recombination repair factor	Nucleus	enzyme		https://www.qiagenbioinformatics.com/products/ingenuity-pathway-analysis/)
MCOLN1	MCOLN1	mucolipin 1	Cytoplasm	ion channel		https://www.qiagenbioinformatics.com/products/ingenuity-pathway-analysis/)
MCPH1	MCPH1	microcephalin 1	Nucleus	other		https://www.qiagenbioinformatics.com/products/ingenuity-pathway-analysis/)
MECP2	MECP2	methyl-CpG binding protein 2	Nucleus	transcription regulator		https://www.qiagenbioinformatics.com/products/ingenuity-pathway-analysis/)
MED17	MED17	mediator complex subunit 17	Nucleus	transcription regulator		https://www.qiagenbioinformatics.com/products/ingenuity-pathway-analysis/)
MEGF10	MEGF10	multiple EGF like domains 10	Plasma Membrane	transmembrane receptor		https://www.qiagenbioinformatics.com/products/ingenuity-pathway-analysis/)
MEN1	MEN1	menin 1	Nucleus	transcription regulator		https://www.qiagenbioinformatics.com/products/ingenuity-pathway-analysis/)
MERTK	MERTK	MER proto-oncogene, tyrosine kinase	Plasma Membrane	kinase	cabozantinib, cabozantinib/erlotinib, sitravatinib, ONO-7475, INCB081776, cabozantinib/nivolumab	https://www.qiagenbioinformatics.com/products/ingenuity-pathway-analysis/)
MFAP5	MFAP5	microfibril associated protein 5	Extracellular Space	other		https://www.qiagenbioinformatics.com/products/ingenuity-pathway-analysis/)
MFF	MFF	mitochondrial fission factor	Cytoplasm	other		https://www.qiagenbioinformatics.com/products/ingenuity-pathway-analysis/)
MFN2	MFN2	mitofusin 2	Cytoplasm	enzyme		https://www.qiagenbioinformatics.com/products/ingenuity-pathway-analysis/)
MFRP	MFRP	membrane frizzled-related protein	Plasma Membrane	transmembrane receptor		https://www.qiagenbioinformatics.com/products/ingenuity-pathway-analysis/)
MIB1	MIB1	mindbomb E3 ubiquitin protein ligase 1	Cytoplasm	enzyme		https://www.qiagenbioinformatics.com/products/ingenuity-pathway-analysis/)
MKRN3	MKRN3	makorin ring finger protein 3	Nucleus	other		https://www.qiagenbioinformatics.com/products/ingenuity-pathway-analysis/)
MKS1	MKS1	Meckel syndrome, type 1	Cytoplasm	other		https://www.qiagenbioinformatics.com/products/ingenuity-pathway-analysis/)
MLC1	MLC1	megalencephalic leukoencephalopathy with subcortical cysts 1	Plasma Membrane	transporter		https://www.qiagenbioinformatics.com/products/ingenuity-pathway-analysis/)
MLYCD	MLYCD	malonyl-CoA decarboxylase	Cytoplasm	enzyme		https://www.qiagenbioinformatics.com/products/ingenuity-pathway-analysis/)
MMAB	MMAB	methylmalonic aciduria (cobalamin deficiency) cblB type	Cytoplasm	enzyme		https://www.qiagenbioinformatics.com/products/ingenuity-pathway-analysis/)
MMACHC	MMACHC	methylmalonic aciduria (cobalamin deficiency) cblC type, with homocystinuria	Cytoplasm	enzyme		https://www.qiagenbioinformatics.com/products/ingenuity-pathway-analysis/)
MMP13	MMP13	matrix metallopeptidase 13	Extracellular Space	peptidase	marimastat, prinomastat	https://www.qiagenbioinformatics.com/products/ingenuity-pathway-analysis/)
MMP20	MMP20	matrix metallopeptidase 20	Extracellular Space	peptidase	marimastat	https://www.qiagenbioinformatics.com/products/ingenuity-pathway-analysis/)
MOCOS	MOCOS	molybdenum cofactor sulfurase	Cytoplasm	enzyme		https://www.qiagenbioinformatics.com/products/ingenuity-pathway-analysis/)
MOCS1	MOCS1	molybdenum cofactor synthesis 1	Cytoplasm	other		https://www.qiagenbioinformatics.com/products/ingenuity-pathway-analysis/)
MOCS2	MOCS2	molybdenum cofactor synthesis 2	Cytoplasm	enzyme		https://www.qiagenbioinformatics.com/products/ingenuity-pathway-analysis/)
MPC1	MPC1	mitochondrial pyruvate carrier 1	Cytoplasm	other		https://www.qiagenbioinformatics.com/products/ingenuity-pathway-analysis/)
MPI	MPI	mannose phosphate isomerase	Cytoplasm	enzyme		https://www.qiagenbioinformatics.com/products/ingenuity-pathway-analysis/)
MPL	MPL	MPL proto-oncogene, thrombopoietin receptor	Plasma Membrane	transmembrane receptor	eltrombopag, romiplostim, avatrombopag, hetrombopag, lusutrombopag	https://www.qiagenbioinformatics.com/products/ingenuity-pathway-analysis/)
MPO	MPO	myeloperoxidase	Cytoplasm	enzyme		https://www.qiagenbioinformatics.com/products/ingenuity-pathway-analysis/)
MPZ	MPZ	myelin protein zero	Plasma Membrane	other		https://www.qiagenbioinformatics.com/products/ingenuity-pathway-analysis/)
MRAP2	MRAP2	melanocortin 2 receptor accessory protein 2	Cytoplasm	other		https://www.qiagenbioinformatics.com/products/ingenuity-pathway-analysis/)
MRE11	MRE11	MRE11 homolog, double strand break repair nuclease	Nucleus	enzyme		https://www.qiagenbioinformatics.com/products/ingenuity-pathway-analysis/)
MRPL21	MRPL21	mitochondrial ribosomal protein L21	Cytoplasm	other		https://www.qiagenbioinformatics.com/products/ingenuity-pathway-analysis/)
MSH2	MSH2	mutS homolog 2	Nucleus	enzyme		https://www.qiagenbioinformatics.com/products/ingenuity-pathway-analysis/)
MSH3	MSH3	mutS homolog 3	Nucleus	enzyme		https://www.qiagenbioinformatics.com/products/ingenuity-pathway-analysis/)
MSH6	MSH6	mutS homolog 6	Nucleus	enzyme		https://www.qiagenbioinformatics.com/products/ingenuity-pathway-analysis/)
MTNR1B	MTNR1B	melatonin receptor 1B	Plasma Membrane	G-protein coupled receptor	tasimelteon, amitriptyline/melatonin, agomelatine, melatonin, ramelteon	https://www.qiagenbioinformatics.com/products/ingenuity-pathway-analysis/)
MTO1	MTO1	mitochondrial tRNA translation optimization 1	Cytoplasm	enzyme		https://www.qiagenbioinformatics.com/products/ingenuity-pathway-analysis/)
MTR	MTR	5-methyltetrahydrofolate-homocysteine methyltransferase	Cytoplasm	enzyme	hydroxocobalamin, mecobalamin, cyanocobalamin	https://www.qiagenbioinformatics.com/products/ingenuity-pathway-analysis/)
MTRR	MTRR	5-methyltetrahydrofolate-homocysteine methyltransferase reductase	Cytoplasm	enzyme		https://www.qiagenbioinformatics.com/products/ingenuity-pathway-analysis/)
MUSK	MUSK	muscle associated receptor tyrosine kinase	Plasma Membrane	kinase		https://www.qiagenbioinformatics.com/products/ingenuity-pathway-analysis/)
MUT	MUT	methylmalonyl-CoA mutase	Cytoplasm	enzyme	hydroxocobalamin, cyanocobalamin	https://www.qiagenbioinformatics.com/products/ingenuity-pathway-analysis/)
MUTYH	MUTYH	mutY DNA glycosylase	Nucleus	enzyme		https://www.qiagenbioinformatics.com/products/ingenuity-pathway-analysis/)
MVK	MVK	mevalonate kinase	Cytoplasm	kinase		https://www.qiagenbioinformatics.com/products/ingenuity-pathway-analysis/)
MYBPC3	MYBPC3	myosin binding protein C, cardiac	Cytoplasm	other		https://www.qiagenbioinformatics.com/products/ingenuity-pathway-analysis/)
MYH6	MYH6	myosin heavy chain 6	Cytoplasm	enzyme		https://www.qiagenbioinformatics.com/products/ingenuity-pathway-analysis/)
MYH7	MYH7	myosin heavy chain 7	Cytoplasm	enzyme		https://www.qiagenbioinformatics.com/products/ingenuity-pathway-analysis/)
MYH8	MYH8	myosin heavy chain 8	Cytoplasm	enzyme		https://www.qiagenbioinformatics.com/products/ingenuity-pathway-analysis/)
MYH9	MYH9	myosin heavy chain 9	Cytoplasm	enzyme		https://www.qiagenbioinformatics.com/products/ingenuity-pathway-analysis/)
MYL2	MYL2	myosin light chain 2	Cytoplasm	other		https://www.qiagenbioinformatics.com/products/ingenuity-pathway-analysis/)
MYL3	MYL3	myosin light chain 3	Cytoplasm	other		https://www.qiagenbioinformatics.com/products/ingenuity-pathway-analysis/)
MYLK	MYLK	myosin light chain kinase	Cytoplasm	kinase		https://www.qiagenbioinformatics.com/products/ingenuity-pathway-analysis/)
MYO15A	MYO15A	myosin XVA	Cytoplasm	other		https://www.qiagenbioinformatics.com/products/ingenuity-pathway-analysis/)
MYO3A	MYO3A	myosin IIIA	Cytoplasm	kinase		https://www.qiagenbioinformatics.com/products/ingenuity-pathway-analysis/)
MYO5B	MYO5B	myosin VB	Cytoplasm	enzyme		https://www.qiagenbioinformatics.com/products/ingenuity-pathway-analysis/)
MYO7A	MYO7A	myosin VIIA	Cytoplasm	enzyme		https://www.qiagenbioinformatics.com/products/ingenuity-pathway-analysis/)
MYPN	MYPN	myopalladin	Cytoplasm	other		https://www.qiagenbioinformatics.com/products/ingenuity-pathway-analysis/)
NAGLU	NAGLU	N-acetyl-alpha-glucosaminidase	Cytoplasm	enzyme		https://www.qiagenbioinformatics.com/products/ingenuity-pathway-analysis/)
NARS2	NARS2	asparaginyl-tRNA synthetase 2, mitochondrial	Cytoplasm	enzyme		https://www.qiagenbioinformatics.com/products/ingenuity-pathway-analysis/)
NAXE	NAXE	NAD(P)HX epimerase	Extracellular Space	enzyme		https://www.qiagenbioinformatics.com/products/ingenuity-pathway-analysis/)
NBAS	NBAS	neuroblastoma amplified sequence	Nucleus	other		https://www.qiagenbioinformatics.com/products/ingenuity-pathway-analysis/)
NBEAL2	NBEAL2	neurobeachin like 2	Cytoplasm	other		https://www.qiagenbioinformatics.com/products/ingenuity-pathway-analysis/)
NBN	NBN	nibrin	Nucleus	other		https://www.qiagenbioinformatics.com/products/ingenuity-pathway-analysis/)
NCF2	NCF2	neutrophil cytosolic factor 2	Cytoplasm	enzyme		https://www.qiagenbioinformatics.com/products/ingenuity-pathway-analysis/)
NCF4	NCF4	neutrophil cytosolic factor 4	Cytoplasm	enzyme		https://www.qiagenbioinformatics.com/products/ingenuity-pathway-analysis/)
NDE1	NDE1	nudE neurodevelopment protein 1	Nucleus	other		https://www.qiagenbioinformatics.com/products/ingenuity-pathway-analysis/)
NDUFA10	NDUFA10	NADH:ubiquinone oxidoreductase subunit A10	Cytoplasm	transporter		https://www.qiagenbioinformatics.com/products/ingenuity-pathway-analysis/)
NDUFA12	NDUFA12	NADH:ubiquinone oxidoreductase subunit A12	Cytoplasm	enzyme		https://www.qiagenbioinformatics.com/products/ingenuity-pathway-analysis/)
NDUFA7	NDUFA7	NADH:ubiquinone oxidoreductase subunit A7	Cytoplasm	enzyme		https://www.qiagenbioinformatics.com/products/ingenuity-pathway-analysis/)
NDUFAF2	NDUFAF2	NADH:ubiquinone oxidoreductase complex assembly factor 2	Cytoplasm	enzyme		https://www.qiagenbioinformatics.com/products/ingenuity-pathway-analysis/)
NDUFAF6	NDUFAF6	NADH:ubiquinone oxidoreductase complex assembly factor 6	Cytoplasm	other		https://www.qiagenbioinformatics.com/products/ingenuity-pathway-analysis/)
NDUFB9	NDUFB9	NADH:ubiquinone oxidoreductase subunit B9	Cytoplasm	enzyme		https://www.qiagenbioinformatics.com/products/ingenuity-pathway-analysis/)
NDUFC2	NDUFC2	NADH:ubiquinone oxidoreductase subunit C2	Cytoplasm	enzyme		https://www.qiagenbioinformatics.com/products/ingenuity-pathway-analysis/)
NDUFS1	NDUFS1	NADH:ubiquinone oxidoreductase core subunit S1	Cytoplasm	enzyme		https://www.qiagenbioinformatics.com/products/ingenuity-pathway-analysis/)
NDUFS2	NDUFS2	NADH:ubiquinone oxidoreductase core subunit S2	Cytoplasm	enzyme		https://www.qiagenbioinformatics.com/products/ingenuity-pathway-analysis/)
NDUFS4	NDUFS4	NADH:ubiquinone oxidoreductase subunit S4	Cytoplasm	enzyme		https://www.qiagenbioinformatics.com/products/ingenuity-pathway-analysis/)
NDUFV1	NDUFV1	NADH:ubiquinone oxidoreductase core subunit V1	Cytoplasm	enzyme		https://www.qiagenbioinformatics.com/products/ingenuity-pathway-analysis/)
NEB	NEB	nebulin	Cytoplasm	other		https://www.qiagenbioinformatics.com/products/ingenuity-pathway-analysis/)
NEBL	NEBL	nebulette	Plasma Membrane	other		https://www.qiagenbioinformatics.com/products/ingenuity-pathway-analysis/)
NEIL1	NEIL1	nei like DNA glycosylase 1	Nucleus	enzyme		https://www.qiagenbioinformatics.com/products/ingenuity-pathway-analysis/)
NEK1	NEK1	NIMA related kinase 1	Nucleus	kinase		https://www.qiagenbioinformatics.com/products/ingenuity-pathway-analysis/)
NEK8	NEK8	NIMA related kinase 8	Nucleus	kinase		https://www.qiagenbioinformatics.com/products/ingenuity-pathway-analysis/)
NEU1	NEU1	neuraminidase 1	Cytoplasm	enzyme		https://www.qiagenbioinformatics.com/products/ingenuity-pathway-analysis/)
NF1	NF1	neurofibromin 1	Cytoplasm	other		https://www.qiagenbioinformatics.com/products/ingenuity-pathway-analysis/)
NF2	NF2	neurofibromin 2	Plasma Membrane	other		https://www.qiagenbioinformatics.com/products/ingenuity-pathway-analysis/)
NHEJ1	NHEJ1	non-homologous end joining factor 1	Nucleus	other		https://www.qiagenbioinformatics.com/products/ingenuity-pathway-analysis/)
NHLRC1	NHLRC1	NHL repeat containing E3 ubiquitin protein ligase 1	Cytoplasm	enzyme		https://www.qiagenbioinformatics.com/products/ingenuity-pathway-analysis/)
NIPAL4	NIPAL4	NIPA like domain containing 4	Other	other		https://www.qiagenbioinformatics.com/products/ingenuity-pathway-analysis/)
NLRP7	NLRP7	NLR family pyrin domain containing 7	Extracellular Space	other		https://www.qiagenbioinformatics.com/products/ingenuity-pathway-analysis/)
NME8	NME8	NME/NM23 family member 8	Cytoplasm	kinase		https://www.qiagenbioinformatics.com/products/ingenuity-pathway-analysis/)
NNT	NNT	nicotinamide nucleotide transhydrogenase	Cytoplasm	enzyme		https://www.qiagenbioinformatics.com/products/ingenuity-pathway-analysis/)
NOBOX	NOBOX	NOBOX oogenesis homeobox	Nucleus	transcription regulator		https://www.qiagenbioinformatics.com/products/ingenuity-pathway-analysis/)
NOTCH1	NOTCH1	notch 1	Plasma Membrane	transcription regulator	OMP-52M51	https://www.qiagenbioinformatics.com/products/ingenuity-pathway-analysis/)
NOTCH3	NOTCH3	notch 3	Plasma Membrane	transcription regulator		https://www.qiagenbioinformatics.com/products/ingenuity-pathway-analysis/)
NPC1	NPC1	NPC intracellular cholesterol transporter 1	Cytoplasm	transporter		https://www.qiagenbioinformatics.com/products/ingenuity-pathway-analysis/)
NPC2	NPC2	NPC intracellular cholesterol transporter 2	Extracellular Space	transporter		https://www.qiagenbioinformatics.com/products/ingenuity-pathway-analysis/)
NPHP1	NPHP1	nephrocystin 1	Nucleus	other		https://www.qiagenbioinformatics.com/products/ingenuity-pathway-analysis/)
NPHP3	NPHP3	nephrocystin 3	Extracellular Space	other		https://www.qiagenbioinformatics.com/products/ingenuity-pathway-analysis/)
NPHP4	NPHP4	nephrocystin 4	Cytoplasm	other		https://www.qiagenbioinformatics.com/products/ingenuity-pathway-analysis/)
NPHS1	NPHS1	NPHS1, nephrin	Plasma Membrane	other		https://www.qiagenbioinformatics.com/products/ingenuity-pathway-analysis/)
NPHS2	NPHS2	NPHS2, podocin	Plasma Membrane	other		https://www.qiagenbioinformatics.com/products/ingenuity-pathway-analysis/)
NPRL3	NPRL3	NPR3 like, GATOR1 complex subunit	Cytoplasm	other		https://www.qiagenbioinformatics.com/products/ingenuity-pathway-analysis/)
NR0B1	NR0B1	nuclear receptor subfamily 0 group B member 1	Nucleus	ligand-dependent nuclear receptor		https://www.qiagenbioinformatics.com/products/ingenuity-pathway-analysis/)
NR0B2	NR0B2	nuclear receptor subfamily 0 group B member 2	Nucleus	ligand-dependent nuclear receptor		https://www.qiagenbioinformatics.com/products/ingenuity-pathway-analysis/)
NR1H4	NR1H4	nuclear receptor subfamily 1 group H member 4	Nucleus	ligand-dependent nuclear receptor	obeticholic acid, apomine	https://www.qiagenbioinformatics.com/products/ingenuity-pathway-analysis/)
NR2E3	NR2E3	nuclear receptor subfamily 2 group E member 3	Nucleus	ligand-dependent nuclear receptor		https://www.qiagenbioinformatics.com/products/ingenuity-pathway-analysis/)
NRP1	NRP1	neuropilin 1	Plasma Membrane	transmembrane receptor	vesencumab	https://www.qiagenbioinformatics.com/products/ingenuity-pathway-analysis/)
NRXN1	NRXN1	neurexin 1	Plasma Membrane	transporter		https://www.qiagenbioinformatics.com/products/ingenuity-pathway-analysis/)
NSD1	NSD1	nuclear receptor binding SET domain protein 1	Nucleus	transcription regulator		https://www.qiagenbioinformatics.com/products/ingenuity-pathway-analysis/)
NTRK1	NTRK1	neurotrophic receptor tyrosine kinase 1	Plasma Membrane	kinase	regorafenib, milciclib, TSR-011, entrectinib, lorlatinib, PLX7486, larotrectinib, DS-6051b, TRK tyrosine kinase inhibitor, TPX-0005, LOXO-195, VMD-928	https://www.qiagenbioinformatics.com/products/ingenuity-pathway-analysis/)
NUBPL	NUBPL	nucleotide binding protein like	Cytoplasm	other		https://www.qiagenbioinformatics.com/products/ingenuity-pathway-analysis/)
NUP107	NUP107	nucleoporin 107	Nucleus	other		https://www.qiagenbioinformatics.com/products/ingenuity-pathway-analysis/)
NUP93	NUP93	nucleoporin 93	Nucleus	other		https://www.qiagenbioinformatics.com/products/ingenuity-pathway-analysis/)
OAT	OAT	ornithine aminotransferase	Cytoplasm	enzyme		https://www.qiagenbioinformatics.com/products/ingenuity-pathway-analysis/)
OCA2	OCA2	OCA2 melanosomal transmembrane protein	Plasma Membrane	transporter		https://www.qiagenbioinformatics.com/products/ingenuity-pathway-analysis/)
OGG1	OGG1	8-oxoguanine DNA glycosylase	Nucleus	enzyme		https://www.qiagenbioinformatics.com/products/ingenuity-pathway-analysis/)
OPHN1	OPHN1	oligophrenin 1	Cytoplasm	other		https://www.qiagenbioinformatics.com/products/ingenuity-pathway-analysis/)
OPTN	OPTN	optineurin	Cytoplasm	other		https://www.qiagenbioinformatics.com/products/ingenuity-pathway-analysis/)
OR51B5	OR51B5	olfactory receptor family 51 subfamily B member 5	Plasma Membrane	other		https://www.qiagenbioinformatics.com/products/ingenuity-pathway-analysis/)
OR51Q1	OR51Q1	olfactory receptor family 51 subfamily Q member 1 (gene/pseudogene)	Plasma Membrane	other		https://www.qiagenbioinformatics.com/products/ingenuity-pathway-analysis/)
ORC4	ORC4	origin recognition complex subunit 4	Nucleus	other		https://www.qiagenbioinformatics.com/products/ingenuity-pathway-analysis/)
ORC6	ORC6	origin recognition complex subunit 6	Nucleus	other		https://www.qiagenbioinformatics.com/products/ingenuity-pathway-analysis/)
OTOF	OTOF	otoferlin	Plasma Membrane	other		https://www.qiagenbioinformatics.com/products/ingenuity-pathway-analysis/)
OTOG	OTOG	otogelin	Extracellular Space	enzyme		https://www.qiagenbioinformatics.com/products/ingenuity-pathway-analysis/)
OTOGL	OTOGL	otogelin like	Other	other		https://www.qiagenbioinformatics.com/products/ingenuity-pathway-analysis/)
OXCT1	OXCT1	3-oxoacid CoA-transferase 1	Cytoplasm	enzyme		https://www.qiagenbioinformatics.com/products/ingenuity-pathway-analysis/)
P3H1	P3H1	prolyl 3-hydroxylase 1	Nucleus	enzyme		https://www.qiagenbioinformatics.com/products/ingenuity-pathway-analysis/)
P3H2	P3H2	prolyl 3-hydroxylase 2	Cytoplasm	enzyme		https://www.qiagenbioinformatics.com/products/ingenuity-pathway-analysis/)
PADI3	PADI3	peptidyl arginine deiminase 3	Cytoplasm	enzyme		https://www.qiagenbioinformatics.com/products/ingenuity-pathway-analysis/)
PADI6	PADI6	peptidyl arginine deiminase 6	Cytoplasm	enzyme		https://www.qiagenbioinformatics.com/products/ingenuity-pathway-analysis/)
PAH	PAH	phenylalanine hydroxylase	Cytoplasm	enzyme	5,6,7,8-tetrahydrobiopterin, sapropterin	https://www.qiagenbioinformatics.com/products/ingenuity-pathway-analysis/)
PALB2	PALB2	partner and localizer of BRCA2	Nucleus	other		https://www.qiagenbioinformatics.com/products/ingenuity-pathway-analysis/)
PAPSS2	PAPSS2	3'-phosphoadenosine 5'-phosphosulfate synthase 2	Cytoplasm	enzyme		https://www.qiagenbioinformatics.com/products/ingenuity-pathway-analysis/)
PARN	PARN	poly(A)-specific ribonuclease	Nucleus	enzyme		https://www.qiagenbioinformatics.com/products/ingenuity-pathway-analysis/)
PATL2	PATL2	PAT1 homolog 2	Cytoplasm	translation regulator		https://www.qiagenbioinformatics.com/products/ingenuity-pathway-analysis/)
PC	PC	pyruvate carboxylase	Cytoplasm	enzyme		https://www.qiagenbioinformatics.com/products/ingenuity-pathway-analysis/)
PCCA	PCCA	propionyl-CoA carboxylase subunit alpha	Cytoplasm	enzyme		https://www.qiagenbioinformatics.com/products/ingenuity-pathway-analysis/)
PCCB	PCCB	propionyl-CoA carboxylase subunit beta	Cytoplasm	enzyme		https://www.qiagenbioinformatics.com/products/ingenuity-pathway-analysis/)
PCDH15	PCDH15	protocadherin related 15	Plasma Membrane	other		https://www.qiagenbioinformatics.com/products/ingenuity-pathway-analysis/)
PCDH19	PCDH19	protocadherin 19	Extracellular Space	other		https://www.qiagenbioinformatics.com/products/ingenuity-pathway-analysis/)
PCDH7	PCDH7	protocadherin 7	Plasma Membrane	other		https://www.qiagenbioinformatics.com/products/ingenuity-pathway-analysis/)
PCK2	PCK2	phosphoenolpyruvate carboxykinase 2, mitochondrial	Cytoplasm	kinase		https://www.qiagenbioinformatics.com/products/ingenuity-pathway-analysis/)
PCNT	PCNT	pericentrin	Cytoplasm	other		https://www.qiagenbioinformatics.com/products/ingenuity-pathway-analysis/)
PCSK9	PCSK9	proprotein convertase subtilisin/kexin type 9	Extracellular Space	peptidase	alirocumab, evolocumab, PCSK9 inhibitor, evinacumab	https://www.qiagenbioinformatics.com/products/ingenuity-pathway-analysis/)
PDE11A	PDE11A	phosphodiesterase 11A	Cytoplasm	enzyme	dyphylline, nitroglycerin, dipyridamole, tolbutamide, tadalafil, theophylline, pentoxifylline	https://www.qiagenbioinformatics.com/products/ingenuity-pathway-analysis/)
PDE6A	PDE6A	phosphodiesterase 6A	Plasma Membrane	enzyme		https://www.qiagenbioinformatics.com/products/ingenuity-pathway-analysis/)
PDE6B	PDE6B	phosphodiesterase 6B	Cytoplasm	enzyme		https://www.qiagenbioinformatics.com/products/ingenuity-pathway-analysis/)
PDE6C	PDE6C	phosphodiesterase 6C	Cytoplasm	enzyme		https://www.qiagenbioinformatics.com/products/ingenuity-pathway-analysis/)
PDE6G	PDE6G	phosphodiesterase 6G	Cytoplasm	enzyme		https://www.qiagenbioinformatics.com/products/ingenuity-pathway-analysis/)
PDGFRA	PDGFRA	platelet derived growth factor receptor alpha	Plasma Membrane	kinase	dasatinib, sunitinib, pazopanib, axitinib, lenvatinib, telatinib, amuvatinib, nintedanib, regorafenib, olaratumab, lapatinib/pazopanib, imatinib/sirolimus, crenolanib, DCC-2618, avapritinib, docetaxel/nintedanib, doxorubicin/olaratumab, everolimus/lenvatinib, imatinib, imatinib/sunitinib, imatinib/nilotinib, crizotinib/pazopanib, decitabine/imatinib, imatinib/peginterferon alfa-2a, imatinib/soraf…	https://www.qiagenbioinformatics.com/products/ingenuity-pathway-analysis/)
PDLIM3	PDLIM3	PDZ and LIM domain 3	Cytoplasm	other		https://www.qiagenbioinformatics.com/products/ingenuity-pathway-analysis/)
PDSS1	PDSS1	decaprenyl diphosphate synthase subunit 1	Cytoplasm	enzyme		https://www.qiagenbioinformatics.com/products/ingenuity-pathway-analysis/)
PDYN	PDYN	prodynorphin	Extracellular Space	transporter		https://www.qiagenbioinformatics.com/products/ingenuity-pathway-analysis/)
PDZD7	PDZD7	PDZ domain containing 7	Extracellular Space	other		https://www.qiagenbioinformatics.com/products/ingenuity-pathway-analysis/)
PEPD	PEPD	peptidase D	Cytoplasm	peptidase		https://www.qiagenbioinformatics.com/products/ingenuity-pathway-analysis/)
PEX1	PEX1	peroxisomal biogenesis factor 1	Cytoplasm	enzyme		https://www.qiagenbioinformatics.com/products/ingenuity-pathway-analysis/)
PEX10	PEX10	peroxisomal biogenesis factor 10	Cytoplasm	other		https://www.qiagenbioinformatics.com/products/ingenuity-pathway-analysis/)
PEX12	PEX12	peroxisomal biogenesis factor 12	Cytoplasm	other		https://www.qiagenbioinformatics.com/products/ingenuity-pathway-analysis/)
PEX2	PEX2	peroxisomal biogenesis factor 2	Cytoplasm	other		https://www.qiagenbioinformatics.com/products/ingenuity-pathway-analysis/)
PEX26	PEX26	peroxisomal biogenesis factor 26	Cytoplasm	other		https://www.qiagenbioinformatics.com/products/ingenuity-pathway-analysis/)
PEX3	PEX3	peroxisomal biogenesis factor 3	Cytoplasm	other		https://www.qiagenbioinformatics.com/products/ingenuity-pathway-analysis/)
PEX6	PEX6	peroxisomal biogenesis factor 6	Cytoplasm	enzyme		https://www.qiagenbioinformatics.com/products/ingenuity-pathway-analysis/)
PEX7	PEX7	peroxisomal biogenesis factor 7	Cytoplasm	transporter		https://www.qiagenbioinformatics.com/products/ingenuity-pathway-analysis/)
PFKM	PFKM	phosphofructokinase, muscle	Cytoplasm	kinase		https://www.qiagenbioinformatics.com/products/ingenuity-pathway-analysis/)
PGAM2	PGAM2	phosphoglycerate mutase 2	Cytoplasm	phosphatase		https://www.qiagenbioinformatics.com/products/ingenuity-pathway-analysis/)
PGAP1	PGAP1	post-GPI attachment to proteins 1	Cytoplasm	enzyme		https://www.qiagenbioinformatics.com/products/ingenuity-pathway-analysis/)
PGBD3	PGBD3	piggyBac transposable element derived 3	Nucleus	other		https://www.qiagenbioinformatics.com/products/ingenuity-pathway-analysis/)
PGM3	PGM3	phosphoglucomutase 3	Cytoplasm	enzyme		https://www.qiagenbioinformatics.com/products/ingenuity-pathway-analysis/)
PHGDH	PHGDH	phosphoglycerate dehydrogenase	Cytoplasm	enzyme		https://www.qiagenbioinformatics.com/products/ingenuity-pathway-analysis/)
PHKB	PHKB	phosphorylase kinase regulatory subunit beta	Cytoplasm	kinase		https://www.qiagenbioinformatics.com/products/ingenuity-pathway-analysis/)
PHOX2B	PHOX2B	paired like homeobox 2b	Nucleus	transcription regulator		https://www.qiagenbioinformatics.com/products/ingenuity-pathway-analysis/)
PHYH	PHYH	phytanoyl-CoA 2-hydroxylase	Cytoplasm	enzyme		https://www.qiagenbioinformatics.com/products/ingenuity-pathway-analysis/)
PIBF1	PIBF1	progesterone immunomodulatory binding factor 1	Nucleus	other		https://www.qiagenbioinformatics.com/products/ingenuity-pathway-analysis/)
PIDD1	PIDD1	p53-induced death domain protein 1	Cytoplasm	peptidase		https://www.qiagenbioinformatics.com/products/ingenuity-pathway-analysis/)
PIEZO1	PIEZO1	piezo type mechanosensitive ion channel component 1	Cytoplasm	ion channel		https://www.qiagenbioinformatics.com/products/ingenuity-pathway-analysis/)
PIGG	PIGG	phosphatidylinositol glycan anchor biosynthesis class G	Cytoplasm	enzyme		https://www.qiagenbioinformatics.com/products/ingenuity-pathway-analysis/)
PIGN	PIGN	phosphatidylinositol glycan anchor biosynthesis class N	Cytoplasm	enzyme		https://www.qiagenbioinformatics.com/products/ingenuity-pathway-analysis/)
PIGO	PIGO	phosphatidylinositol glycan anchor biosynthesis class O	Cytoplasm	enzyme		https://www.qiagenbioinformatics.com/products/ingenuity-pathway-analysis/)
PIGV	PIGV	phosphatidylinositol glycan anchor biosynthesis class V	Cytoplasm	enzyme		https://www.qiagenbioinformatics.com/products/ingenuity-pathway-analysis/)
PIGW	PIGW	phosphatidylinositol glycan anchor biosynthesis class W	Cytoplasm	enzyme		https://www.qiagenbioinformatics.com/products/ingenuity-pathway-analysis/)
PINK1	PINK1	PTEN induced putative kinase 1	Cytoplasm	kinase		https://www.qiagenbioinformatics.com/products/ingenuity-pathway-analysis/)
PITX2	PITX2	paired like homeodomain 2	Nucleus	transcription regulator		https://www.qiagenbioinformatics.com/products/ingenuity-pathway-analysis/)
DFNB59	PJVK	pejvakin	Other	other		https://www.qiagenbioinformatics.com/products/ingenuity-pathway-analysis/)
PKD2	PKD2	polycystin 2, transient receptor potential cation channel	Plasma Membrane	ion channel		https://www.qiagenbioinformatics.com/products/ingenuity-pathway-analysis/)
PKHD1	PKHD1	PKHD1, fibrocystin/polyductin	Plasma Membrane	other		https://www.qiagenbioinformatics.com/products/ingenuity-pathway-analysis/)
PKLR	PKLR	pyruvate kinase L/R	Cytoplasm	kinase		https://www.qiagenbioinformatics.com/products/ingenuity-pathway-analysis/)
PKP2	PKP2	plakophilin 2	Plasma Membrane	other		https://www.qiagenbioinformatics.com/products/ingenuity-pathway-analysis/)
PKP4	PKP4	plakophilin 4	Plasma Membrane	other		https://www.qiagenbioinformatics.com/products/ingenuity-pathway-analysis/)
PLA2G6	PLA2G6	phospholipase A2 group VI	Cytoplasm	enzyme	quinacrine	https://www.qiagenbioinformatics.com/products/ingenuity-pathway-analysis/)
PLA2G7	PLA2G7	phospholipase A2 group VII	Extracellular Space	enzyme	darapladib	https://www.qiagenbioinformatics.com/products/ingenuity-pathway-analysis/)
PLCB4	PLCB4	phospholipase C beta 4	Cytoplasm	enzyme		https://www.qiagenbioinformatics.com/products/ingenuity-pathway-analysis/)
PLCE1	PLCE1	phospholipase C epsilon 1	Cytoplasm	enzyme		https://www.qiagenbioinformatics.com/products/ingenuity-pathway-analysis/)
PLEC	PLEC	plectin	Cytoplasm	other		https://www.qiagenbioinformatics.com/products/ingenuity-pathway-analysis/)
PLOD2	PLOD2	procollagen-lysine,2-oxoglutarate 5-dioxygenase 2	Cytoplasm	enzyme		https://www.qiagenbioinformatics.com/products/ingenuity-pathway-analysis/)
PLPBP	PLPBP	pyridoxal phosphate binding protein	Cytoplasm	enzyme		https://www.qiagenbioinformatics.com/products/ingenuity-pathway-analysis/)
PMM2	PMM2	phosphomannomutase 2	Cytoplasm	enzyme		https://www.qiagenbioinformatics.com/products/ingenuity-pathway-analysis/)
PMS2	PMS2	PMS1 homolog 2, mismatch repair system component	Nucleus	enzyme		https://www.qiagenbioinformatics.com/products/ingenuity-pathway-analysis/)
PMVK	PMVK	phosphomevalonate kinase	Cytoplasm	kinase		https://www.qiagenbioinformatics.com/products/ingenuity-pathway-analysis/)
PNKP	PNKP	polynucleotide kinase 3'-phosphatase	Nucleus	kinase		https://www.qiagenbioinformatics.com/products/ingenuity-pathway-analysis/)
PNP	PNP	purine nucleoside phosphorylase	Nucleus	enzyme	forodesine, PD 141955, purine nucleoside phosphorylase inhibitor	https://www.qiagenbioinformatics.com/products/ingenuity-pathway-analysis/)
PNPLA6	PNPLA6	patatin like phospholipase domain containing 6	Cytoplasm	enzyme		https://www.qiagenbioinformatics.com/products/ingenuity-pathway-analysis/)
PNPLA7	PNPLA7	patatin like phospholipase domain containing 7	Cytoplasm	enzyme		https://www.qiagenbioinformatics.com/products/ingenuity-pathway-analysis/)
PNPO	PNPO	pyridoxamine 5'-phosphate oxidase	Cytoplasm	enzyme		https://www.qiagenbioinformatics.com/products/ingenuity-pathway-analysis/)
POC1B	POC1B	POC1 centriolar protein B	Cytoplasm	other		https://www.qiagenbioinformatics.com/products/ingenuity-pathway-analysis/)
POGLUT1	POGLUT1	protein O-glucosyltransferase 1	Extracellular Space	enzyme		https://www.qiagenbioinformatics.com/products/ingenuity-pathway-analysis/)
POLE	POLE	DNA polymerase epsilon, catalytic subunit	Nucleus	enzyme	nelarabine, bortezomib/cladribine/rituximab, gemcitabine/paclitaxel, cladribine/cytarabine/daunorubicin, gemcitabine/oxaliplatin, gemcitabine/vinorelbine, docetaxel/gemcitabine, docetaxel/gemcitabine/vincristine, cladribine/cytarabine/filgrastim, clofarabine/cyclophosphamide/etoposide, capecitabine/gemcitabine, gemcitabine/oxaliplatin/paclitaxel, cladribine/cytarabine/filgrastim/mitoxantrone, clo…	https://www.qiagenbioinformatics.com/products/ingenuity-pathway-analysis/)
POLG	POLG	DNA polymerase gamma, catalytic subunit	Cytoplasm	enzyme	lamivudine/nelfinavir/stavudine, lamivudine/stavudine, lamivudine/nevirapine/stavudine, stavudine, vidarabine, zalcitabine	https://www.qiagenbioinformatics.com/products/ingenuity-pathway-analysis/)
POLH	POLH	DNA polymerase eta	Nucleus	enzyme		https://www.qiagenbioinformatics.com/products/ingenuity-pathway-analysis/)
POLR1D	POLR1D	RNA polymerase I and III subunit D	Nucleus	enzyme		https://www.qiagenbioinformatics.com/products/ingenuity-pathway-analysis/)
POLR3A	POLR3A	RNA polymerase III subunit A	Nucleus	enzyme		https://www.qiagenbioinformatics.com/products/ingenuity-pathway-analysis/)
POLR3B	POLR3B	RNA polymerase III subunit B	Nucleus	enzyme		https://www.qiagenbioinformatics.com/products/ingenuity-pathway-analysis/)
POMC	POMC	proopiomelanocortin	Extracellular Space	other		https://www.qiagenbioinformatics.com/products/ingenuity-pathway-analysis/)
POMGNT1	POMGNT1	protein O-linked mannose N-acetylglucosaminyltransferase 1 (beta 1,2-)	Cytoplasm	enzyme		https://www.qiagenbioinformatics.com/products/ingenuity-pathway-analysis/)
POMK	POMK	protein-O-mannose kinase	Cytoplasm	kinase		https://www.qiagenbioinformatics.com/products/ingenuity-pathway-analysis/)
POMT1	POMT1	protein O-mannosyltransferase 1	Cytoplasm	enzyme		https://www.qiagenbioinformatics.com/products/ingenuity-pathway-analysis/)
POMT2	POMT2	protein O-mannosyltransferase 2	Cytoplasm	enzyme		https://www.qiagenbioinformatics.com/products/ingenuity-pathway-analysis/)
POP1	POP1	POP1 homolog, ribonuclease P/MRP subunit	Nucleus	enzyme		https://www.qiagenbioinformatics.com/products/ingenuity-pathway-analysis/)
POR	POR	cytochrome p450 oxidoreductase	Cytoplasm	enzyme	daunorubicin/tretinoin, cisplatin/doxorubicin/methotrexate, cisplatin/doxorubicin/ifosfamide/methotrexate, cisplatin/doxorubicin, carboplatin/doxorubicin, dacarbazine/doxorubicin, doxorubicin/ifosfamide, doxorubicin/streptozocin, dacarbazine/doxorubicin/ifosfamide, doxorubicin/tretinoin, nitazoxanide/peginterferon alfa-2a/ribavirin, nitazoxanide, doxorubicin, daunorubicin	https://www.qiagenbioinformatics.com/products/ingenuity-pathway-analysis/)
POU4F3	POU4F3	POU class 4 homeobox 3	Nucleus	transcription regulator		https://www.qiagenbioinformatics.com/products/ingenuity-pathway-analysis/)
PPIB	PPIB	peptidylprolyl isomerase B	Cytoplasm	enzyme		https://www.qiagenbioinformatics.com/products/ingenuity-pathway-analysis/)
PPOX	PPOX	protoporphyrinogen oxidase	Cytoplasm	enzyme		https://www.qiagenbioinformatics.com/products/ingenuity-pathway-analysis/)
PPT1	PPT1	palmitoyl-protein thioesterase 1	Cytoplasm	enzyme		https://www.qiagenbioinformatics.com/products/ingenuity-pathway-analysis/)
PRCD	PRCD	photoreceptor disc component	Other	other		https://www.qiagenbioinformatics.com/products/ingenuity-pathway-analysis/)
PREPL	PREPL	prolyl endopeptidase like	Other	peptidase		https://www.qiagenbioinformatics.com/products/ingenuity-pathway-analysis/)
PRF1	PRF1	perforin 1	Cytoplasm	transporter		https://www.qiagenbioinformatics.com/products/ingenuity-pathway-analysis/)
PRG4	PRG4	proteoglycan 4	Extracellular Space	other		https://www.qiagenbioinformatics.com/products/ingenuity-pathway-analysis/)
PRIMPOL	PRIMPOL	primase and DNA directed polymerase	Extracellular Space	enzyme		https://www.qiagenbioinformatics.com/products/ingenuity-pathway-analysis/)
PRKN	PRKN	parkin RBR E3 ubiquitin protein ligase	Cytoplasm	enzyme		https://www.qiagenbioinformatics.com/products/ingenuity-pathway-analysis/)
PRKRA	PRKRA	protein activator of interferon induced protein kinase EIF2AK2	Cytoplasm	other		https://www.qiagenbioinformatics.com/products/ingenuity-pathway-analysis/)
PROC	PROC	protein C, inactivator of coagulation factors Va and VIIIa	Extracellular Space	peptidase		https://www.qiagenbioinformatics.com/products/ingenuity-pathway-analysis/)
PROKR2	PROKR2	prokineticin receptor 2	Plasma Membrane	G-protein coupled receptor		https://www.qiagenbioinformatics.com/products/ingenuity-pathway-analysis/)
PROM1	PROM1	prominin 1	Plasma Membrane	other	anti-CD133-PE38-KDEL fusion protein	https://www.qiagenbioinformatics.com/products/ingenuity-pathway-analysis/)
PROP1	PROP1	PROP paired-like homeobox 1	Nucleus	transcription regulator		https://www.qiagenbioinformatics.com/products/ingenuity-pathway-analysis/)
PROS1	PROS1	protein S	Extracellular Space	other		https://www.qiagenbioinformatics.com/products/ingenuity-pathway-analysis/)
PRPF31	PRPF31	pre-mRNA processing factor 31	Nucleus	other		https://www.qiagenbioinformatics.com/products/ingenuity-pathway-analysis/)
PRPH2	PRPH2	peripherin 2	Plasma Membrane	transmembrane receptor		https://www.qiagenbioinformatics.com/products/ingenuity-pathway-analysis/)
PRRC2C	PRRC2C	proline rich coiled-coil 2C	Cytoplasm	other		https://www.qiagenbioinformatics.com/products/ingenuity-pathway-analysis/)
PRSS12	PRSS12	serine protease 12	Extracellular Space	peptidase		https://www.qiagenbioinformatics.com/products/ingenuity-pathway-analysis/)
PRX	PRX	periaxin	Nucleus	other		https://www.qiagenbioinformatics.com/products/ingenuity-pathway-analysis/)
PSAT1	PSAT1	phosphoserine aminotransferase 1	Cytoplasm	enzyme		https://www.qiagenbioinformatics.com/products/ingenuity-pathway-analysis/)
PSMB8	PSMB8	proteasome subunit beta 8	Cytoplasm	peptidase	carfilzomib, carfilzomib/dexamethasone/lenalidomide, carfilzomib/dexamethasone/rituximab, carfilzomib/dexamethasone	https://www.qiagenbioinformatics.com/products/ingenuity-pathway-analysis/)
PTCH1	PTCH1	patched 1	Plasma Membrane	transmembrane receptor		https://www.qiagenbioinformatics.com/products/ingenuity-pathway-analysis/)
PTPN11	PTPN11	protein tyrosine phosphatase, non-receptor type 11	Cytoplasm	phosphatase	TNO155, RMC-4630	https://www.qiagenbioinformatics.com/products/ingenuity-pathway-analysis/)
PTPN12	PTPN12	protein tyrosine phosphatase, non-receptor type 12	Cytoplasm	phosphatase		https://www.qiagenbioinformatics.com/products/ingenuity-pathway-analysis/)
PTPN22	PTPN22	protein tyrosine phosphatase, non-receptor type 22	Cytoplasm	phosphatase		https://www.qiagenbioinformatics.com/products/ingenuity-pathway-analysis/)
PTPRO	PTPRO	protein tyrosine phosphatase, receptor type O	Plasma Membrane	phosphatase		https://www.qiagenbioinformatics.com/products/ingenuity-pathway-analysis/)
PTPRQ	PTPRQ	protein tyrosine phosphatase, receptor type Q	Extracellular Space	other		https://www.qiagenbioinformatics.com/products/ingenuity-pathway-analysis/)
PTS	PTS	6-pyruvoyltetrahydropterin synthase	Cytoplasm	enzyme		https://www.qiagenbioinformatics.com/products/ingenuity-pathway-analysis/)
PUS3	PUS3	pseudouridylate synthase 3	Nucleus	enzyme		https://www.qiagenbioinformatics.com/products/ingenuity-pathway-analysis/)
PYCR1	PYCR1	pyrroline-5-carboxylate reductase 1	Cytoplasm	enzyme		https://www.qiagenbioinformatics.com/products/ingenuity-pathway-analysis/)
PYGL	PYGL	glycogen phosphorylase L	Cytoplasm	enzyme		https://www.qiagenbioinformatics.com/products/ingenuity-pathway-analysis/)
PYGM	PYGM	glycogen phosphorylase, muscle associated	Cytoplasm	enzyme		https://www.qiagenbioinformatics.com/products/ingenuity-pathway-analysis/)
PYROXD1	PYROXD1	pyridine nucleotide-disulphide oxidoreductase domain 1	Nucleus	other		https://www.qiagenbioinformatics.com/products/ingenuity-pathway-analysis/)
QARS	QARS	glutaminyl-tRNA synthetase	Cytoplasm	enzyme		https://www.qiagenbioinformatics.com/products/ingenuity-pathway-analysis/)
RAD50	RAD50	RAD50 double strand break repair protein	Nucleus	enzyme		https://www.qiagenbioinformatics.com/products/ingenuity-pathway-analysis/)
RAD51C	RAD51C	RAD51 paralog C	Nucleus	enzyme		https://www.qiagenbioinformatics.com/products/ingenuity-pathway-analysis/)
RAD51D	RAD51D	RAD51 paralog D	Nucleus	enzyme		https://www.qiagenbioinformatics.com/products/ingenuity-pathway-analysis/)
RAG1	RAG1	recombination activating 1	Nucleus	enzyme		https://www.qiagenbioinformatics.com/products/ingenuity-pathway-analysis/)
RAG2	RAG2	recombination activating 2	Nucleus	enzyme		https://www.qiagenbioinformatics.com/products/ingenuity-pathway-analysis/)
RAI1	RAI1	retinoic acid induced 1	Cytoplasm	other		https://www.qiagenbioinformatics.com/products/ingenuity-pathway-analysis/)
RAPSN	RAPSN	receptor associated protein of the synapse	Plasma Membrane	other		https://www.qiagenbioinformatics.com/products/ingenuity-pathway-analysis/)
RARS	RARS	arginyl-tRNA synthetase	Cytoplasm	enzyme		https://www.qiagenbioinformatics.com/products/ingenuity-pathway-analysis/)
RARS2	RARS2	arginyl-tRNA synthetase 2, mitochondrial	Cytoplasm	enzyme		https://www.qiagenbioinformatics.com/products/ingenuity-pathway-analysis/)
RAX2	RAX2	retina and anterior neural fold homeobox 2	Nucleus	transcription regulator		https://www.qiagenbioinformatics.com/products/ingenuity-pathway-analysis/)
RB1	RB1	RB transcriptional corepressor 1	Nucleus	transcription regulator		https://www.qiagenbioinformatics.com/products/ingenuity-pathway-analysis/)
RB1CC1	RB1CC1	RB1 inducible coiled-coil 1	Nucleus	other		https://www.qiagenbioinformatics.com/products/ingenuity-pathway-analysis/)
RBBP8	RBBP8	RB binding protein 8, endonuclease	Nucleus	enzyme		https://www.qiagenbioinformatics.com/products/ingenuity-pathway-analysis/)
RBCK1	RBCK1	RANBP2-type and C3HC4-type zinc finger containing 1	Cytoplasm	transcription regulator		https://www.qiagenbioinformatics.com/products/ingenuity-pathway-analysis/)
RBM48	RBM48	RNA binding motif protein 48	Nucleus	other		https://www.qiagenbioinformatics.com/products/ingenuity-pathway-analysis/)
RBP4	RBP4	retinol binding protein 4	Extracellular Space	other		https://www.qiagenbioinformatics.com/products/ingenuity-pathway-analysis/)
RCBTB1	RCBTB1	RCC1 and BTB domain containing protein 1	Nucleus	other		https://www.qiagenbioinformatics.com/products/ingenuity-pathway-analysis/)
RDH12	RDH12	retinol dehydrogenase 12	Cytoplasm	enzyme		https://www.qiagenbioinformatics.com/products/ingenuity-pathway-analysis/)
RDH5	RDH5	retinol dehydrogenase 5	Cytoplasm	enzyme		https://www.qiagenbioinformatics.com/products/ingenuity-pathway-analysis/)
RECQL	RECQL	RecQ like helicase	Nucleus	enzyme		https://www.qiagenbioinformatics.com/products/ingenuity-pathway-analysis/)
RELN	RELN	reelin	Extracellular Space	peptidase		https://www.qiagenbioinformatics.com/products/ingenuity-pathway-analysis/)
REN	REN	renin	Extracellular Space	peptidase	aliskiren, aliskiren/valsartan, aliskiren/amlodipine, aliskiren/amlodipine/hydrochlorothiazide, aliskiren/hydrochlorothiazide, remikiren	https://www.qiagenbioinformatics.com/products/ingenuity-pathway-analysis/)
RET	RET	ret proto-oncogene	Plasma Membrane	kinase	sunitinib, pazopanib, lenvatinib, motesanib, cabozantinib, amuvatinib, regorafenib, ponatinib, bortezomib/sorafenib, dexamethasone/lenalidomide/sorafenib, bevacizumab/sorafenib, alectinib, imatinib/sirolimus, cabozantinib/erlotinib, CEP-32496, imatinib/nilotinib/pegintron, cytarabine/idarubicin/sorafenib, 5-azacytidine/sorafenib, decitabine/sorafenib, sitravatinib, everolimus/sorafenib, everolimu…	https://www.qiagenbioinformatics.com/products/ingenuity-pathway-analysis/)
RETREG1	RETREG1	reticulophagy regulator 1	Cytoplasm	other		https://www.qiagenbioinformatics.com/products/ingenuity-pathway-analysis/)
RFC1	RFC1	replication factor C subunit 1	Nucleus	transcription regulator		https://www.qiagenbioinformatics.com/products/ingenuity-pathway-analysis/)
RFT1	RFT1	RFT1 homolog	Other	other		https://www.qiagenbioinformatics.com/products/ingenuity-pathway-analysis/)
RFX5	RFX5	regulatory factor X5	Nucleus	transcription regulator		https://www.qiagenbioinformatics.com/products/ingenuity-pathway-analysis/)
RIPK4	RIPK4	receptor interacting serine/threonine kinase 4	Nucleus	kinase		https://www.qiagenbioinformatics.com/products/ingenuity-pathway-analysis/)
RNASEL	RNASEL	ribonuclease L	Cytoplasm	enzyme		https://www.qiagenbioinformatics.com/products/ingenuity-pathway-analysis/)
RNF168	RNF168	ring finger protein 168	Nucleus	enzyme		https://www.qiagenbioinformatics.com/products/ingenuity-pathway-analysis/)
RNF213	RNF213	ring finger protein 213	Cytoplasm	enzyme		https://www.qiagenbioinformatics.com/products/ingenuity-pathway-analysis/)
ROBO2	ROBO2	roundabout guidance receptor 2	Plasma Membrane	transmembrane receptor		https://www.qiagenbioinformatics.com/products/ingenuity-pathway-analysis/)
ROBO3	ROBO3	roundabout guidance receptor 3	Plasma Membrane	transmembrane receptor		https://www.qiagenbioinformatics.com/products/ingenuity-pathway-analysis/)
ROGDI	ROGDI	rogdi homolog	Nucleus	other		https://www.qiagenbioinformatics.com/products/ingenuity-pathway-analysis/)
ROM1	ROM1	retinal outer segment membrane protein 1	Plasma Membrane	other		https://www.qiagenbioinformatics.com/products/ingenuity-pathway-analysis/)
RP1	RP1	RP1, axonemal microtubule associated	Cytoplasm	other		https://www.qiagenbioinformatics.com/products/ingenuity-pathway-analysis/)
RPGRIP1	RPGRIP1	RPGR interacting protein 1	Extracellular Space	other		https://www.qiagenbioinformatics.com/products/ingenuity-pathway-analysis/)
RPGRIP1L	RPGRIP1L	RPGRIP1 like	Cytoplasm	other		https://www.qiagenbioinformatics.com/products/ingenuity-pathway-analysis/)
RPIA	RPIA	ribose 5-phosphate isomerase A	Cytoplasm	enzyme		https://www.qiagenbioinformatics.com/products/ingenuity-pathway-analysis/)
RRP8	RRP8	ribosomal RNA processing 8	Nucleus	enzyme		https://www.qiagenbioinformatics.com/products/ingenuity-pathway-analysis/)
RSPH1	RSPH1	radial spoke head component 1	Nucleus	other		https://www.qiagenbioinformatics.com/products/ingenuity-pathway-analysis/)
RSPH3	RSPH3	radial spoke head 3 homolog	Extracellular Space	other		https://www.qiagenbioinformatics.com/products/ingenuity-pathway-analysis/)
RSPH9	RSPH9	radial spoke head 9 homolog	Cytoplasm	other		https://www.qiagenbioinformatics.com/products/ingenuity-pathway-analysis/)
RSPO1	RSPO1	R-spondin 1	Plasma Membrane	other		https://www.qiagenbioinformatics.com/products/ingenuity-pathway-analysis/)
RTEL1	RTEL1	regulator of telomere elongation helicase 1	Nucleus	enzyme		https://www.qiagenbioinformatics.com/products/ingenuity-pathway-analysis/)
RTTN	RTTN	rotatin	Cytoplasm	other		https://www.qiagenbioinformatics.com/products/ingenuity-pathway-analysis/)
RXRG	RXRG	retinoid X receptor gamma	Nucleus	ligand-dependent nuclear receptor	etretinate, cytarabine/daunorubicin/tretinoin, idarubicin/mitoxantrone/tretinoin, arsenic trioxide/tretinoin, arsenic trioxide/daunorubicin/tretinoin, arsenic trioxide/gemtuzumab ozogamicin/tretinoin, daunorubicin/tretinoin, idarubicin/tretinoin, doxorubicin/tretinoin, arsenic trioxide/idarubicin/tretinoin, 6-mercaptopurine/methotrexate/tretinoin, bexarotene, adapalene, cytarabine/daunorubicin/ge…	https://www.qiagenbioinformatics.com/products/ingenuity-pathway-analysis/)
RYR1	RYR1	ryanodine receptor 1	Cytoplasm	ion channel	dantrolene	https://www.qiagenbioinformatics.com/products/ingenuity-pathway-analysis/)
RYR2	RYR2	ryanodine receptor 2	Plasma Membrane	ion channel		https://www.qiagenbioinformatics.com/products/ingenuity-pathway-analysis/)
SACS	SACS	sacsin molecular chaperone	Plasma Membrane	other		https://www.qiagenbioinformatics.com/products/ingenuity-pathway-analysis/)
SAG	SAG	S-antigen visual arrestin	Cytoplasm	other		https://www.qiagenbioinformatics.com/products/ingenuity-pathway-analysis/)
SAMD9	SAMD9	sterile alpha motif domain containing 9	Cytoplasm	other		https://www.qiagenbioinformatics.com/products/ingenuity-pathway-analysis/)
SAMHD1	SAMHD1	SAM and HD domain containing deoxynucleoside triphosphate triphosphohydrolase 1	Nucleus	enzyme		https://www.qiagenbioinformatics.com/products/ingenuity-pathway-analysis/)
SARS2	SARS2	seryl-tRNA synthetase 2, mitochondrial	Cytoplasm	enzyme		https://www.qiagenbioinformatics.com/products/ingenuity-pathway-analysis/)
SASH1	SASH1	SAM and SH3 domain containing 1	Extracellular Space	other		https://www.qiagenbioinformatics.com/products/ingenuity-pathway-analysis/)
SBF1	SBF1	SET binding factor 1	Plasma Membrane	phosphatase		https://www.qiagenbioinformatics.com/products/ingenuity-pathway-analysis/)
SBF2	SBF2	SET binding factor 2	Cytoplasm	other		https://www.qiagenbioinformatics.com/products/ingenuity-pathway-analysis/)
SCARB2	SCARB2	scavenger receptor class B member 2	Plasma Membrane	transmembrane receptor		https://www.qiagenbioinformatics.com/products/ingenuity-pathway-analysis/)
SCN2A	SCN2A	sodium voltage-gated channel alpha subunit 2	Plasma Membrane	ion channel	riluzole, zonisamide	https://www.qiagenbioinformatics.com/products/ingenuity-pathway-analysis/)
SCN3A	SCN3A	sodium voltage-gated channel alpha subunit 3	Plasma Membrane	ion channel	riluzole, zonisamide	https://www.qiagenbioinformatics.com/products/ingenuity-pathway-analysis/)
SCN5A	SCN5A	sodium voltage-gated channel alpha subunit 5	Plasma Membrane	ion channel	bupivacaine/lidocaine, ranolazine, epinephrine/prilocaine, epinephrine/lidocaine, aprindine, fosphenytoin, encainide, dextromethorphan/quinidine, ajmaline, amiodarone, flecainide, procainamide, mexiletine, carbamazepine, phenytoin, dibucaine, mephenytoin, prilocaine, disopyramide, lidocaine, riluzole, quinidine, tocainide, propafenone, moricizine, oxcarbazepine, zonisamide, cocaine	https://www.qiagenbioinformatics.com/products/ingenuity-pathway-analysis/)
SCNN1A	SCNN1A	sodium channel epithelial 1 alpha subunit	Plasma Membrane	ion channel	hydrochlorothiazide/triamterene, amiloride, amiloride/hydrochlorothiazide, triamterene	https://www.qiagenbioinformatics.com/products/ingenuity-pathway-analysis/)
SCNN1G	SCNN1G	sodium channel epithelial 1 gamma subunit	Plasma Membrane	ion channel	hydrochlorothiazide/triamterene, amiloride, amiloride/hydrochlorothiazide, triamterene	https://www.qiagenbioinformatics.com/products/ingenuity-pathway-analysis/)
SCO1	SCO1	SCO1, cytochrome c oxidase assembly protein	Cytoplasm	other		https://www.qiagenbioinformatics.com/products/ingenuity-pathway-analysis/)
SDHA	SDHA	succinate dehydrogenase complex flavoprotein subunit A	Cytoplasm	enzyme		https://www.qiagenbioinformatics.com/products/ingenuity-pathway-analysis/)
SDHB	SDHB	succinate dehydrogenase complex iron sulfur subunit B	Cytoplasm	enzyme		https://www.qiagenbioinformatics.com/products/ingenuity-pathway-analysis/)
SEC23B	SEC23B	Sec23 homolog B, coat complex II component	Extracellular Space	transporter		https://www.qiagenbioinformatics.com/products/ingenuity-pathway-analysis/)
SEC63	SEC63	SEC63 homolog, protein translocation regulator	Cytoplasm	transporter		https://www.qiagenbioinformatics.com/products/ingenuity-pathway-analysis/)
SERAC1	SERAC1	serine active site containing 1	Extracellular Space	other		https://www.qiagenbioinformatics.com/products/ingenuity-pathway-analysis/)
SERPINA1	SERPINA1	serpin family A member 1	Extracellular Space	other		https://www.qiagenbioinformatics.com/products/ingenuity-pathway-analysis/)
SERPINA3	SERPINA3	serpin family A member 3	Extracellular Space	other		https://www.qiagenbioinformatics.com/products/ingenuity-pathway-analysis/)
SERPINC1	SERPINC1	serpin family C member 1	Extracellular Space	enzyme	dalteparin, heparin, enoxaparin, ardeparin, SR-123781A, low molecular weight heparin, glucuronyl glucosamine glycan sulfate, semuloparin, aspirin/enoxaparin, fondaparinux, fondaparinux/warfarin, enoxaparin/warfarin, nadroparin	https://www.qiagenbioinformatics.com/products/ingenuity-pathway-analysis/)
SETD2	SETD2	SET domain containing 2	Cytoplasm	enzyme		https://www.qiagenbioinformatics.com/products/ingenuity-pathway-analysis/)
SETX	SETX	senataxin	Nucleus	enzyme		https://www.qiagenbioinformatics.com/products/ingenuity-pathway-analysis/)
SGCA	SGCA	sarcoglycan alpha	Plasma Membrane	other		https://www.qiagenbioinformatics.com/products/ingenuity-pathway-analysis/)
SGCG	SGCG	sarcoglycan gamma	Plasma Membrane	other		https://www.qiagenbioinformatics.com/products/ingenuity-pathway-analysis/)
SGSH	SGSH	N-sulfoglucosamine sulfohydrolase	Cytoplasm	enzyme		https://www.qiagenbioinformatics.com/products/ingenuity-pathway-analysis/)
SH2B1	SH2B1	SH2B adaptor protein 1	Cytoplasm	other		https://www.qiagenbioinformatics.com/products/ingenuity-pathway-analysis/)
SH2D2A	SH2D2A	SH2 domain containing 2A	Cytoplasm	other		https://www.qiagenbioinformatics.com/products/ingenuity-pathway-analysis/)
SHC1	SHC1	SHC adaptor protein 1	Cytoplasm	other		https://www.qiagenbioinformatics.com/products/ingenuity-pathway-analysis/)
SI	SI	sucrase-isomaltase	Cytoplasm	enzyme		https://www.qiagenbioinformatics.com/products/ingenuity-pathway-analysis/)
SIAE	SIAE	sialic acid acetylesterase	Cytoplasm	enzyme		https://www.qiagenbioinformatics.com/products/ingenuity-pathway-analysis/)
SIX1	SIX1	SIX homeobox 1	Nucleus	transcription regulator		https://www.qiagenbioinformatics.com/products/ingenuity-pathway-analysis/)
SLA	SLA	Src like adaptor	Plasma Membrane	other		https://www.qiagenbioinformatics.com/products/ingenuity-pathway-analysis/)
SLC10A2	SLC10A2	solute carrier family 10 member 2	Plasma Membrane	transporter	GSK2330672	https://www.qiagenbioinformatics.com/products/ingenuity-pathway-analysis/)
SLC12A1	SLC12A1	solute carrier family 12 member 1	Plasma Membrane	transporter	deserpidine/methyclothiazide, azilsartan medoxomil/chlorthalidone, furosemide, trichloromethiazide, torsemide, bumetanide, ethacrynic acid, reserpine/trichloromethiazide, chlorthalidone/reserpine, methyclothiazide, chlorthalidone/clonidine, atenolol/chlorthalidone, hydroflumethiazide/reserpine, quinethazone, chlorthalidone, hydroflumethiazide	https://www.qiagenbioinformatics.com/products/ingenuity-pathway-analysis/)
SLC12A3	SLC12A3	solute carrier family 12 member 3	Plasma Membrane	transporter	deserpidine/methyclothiazide, amlodipine/hydrochlorothiazide/valsartan, amlodipine/hydrochlorothiazide/olmesartan medoxomil, aliskiren/amlodipine/hydrochlorothiazide, aliskiren/hydrochlorothiazide, hydrochlorothiazide/lisinopril, hydrochlorothiazide/losartan, hydrochlorothiazide/valsartan, hydrochlorothiazide/triamterene, bisoprolol/hydrochlorothiazide, indapamide, hydrochlorothiazide, trichlorom…	https://www.qiagenbioinformatics.com/products/ingenuity-pathway-analysis/)
SLC12A6	SLC12A6	solute carrier family 12 member 6	Plasma Membrane	transporter		https://www.qiagenbioinformatics.com/products/ingenuity-pathway-analysis/)
SLC16A1	SLC16A1	solute carrier family 16 member 1	Plasma Membrane	transporter	AZD-3965	https://www.qiagenbioinformatics.com/products/ingenuity-pathway-analysis/)
SLC17A5	SLC17A5	solute carrier family 17 member 5	Plasma Membrane	transporter		https://www.qiagenbioinformatics.com/products/ingenuity-pathway-analysis/)
SLC22A12	SLC22A12	solute carrier family 22 member 12	Plasma Membrane	transporter	colchicine/probenecid, lesinurad, probenecid, allopurinol/lesinurad	https://www.qiagenbioinformatics.com/products/ingenuity-pathway-analysis/)
SLC22A5	SLC22A5	solute carrier family 22 member 5	Plasma Membrane	transporter		https://www.qiagenbioinformatics.com/products/ingenuity-pathway-analysis/)
SLC24A1	SLC24A1	solute carrier family 24 member 1	Plasma Membrane	transporter		https://www.qiagenbioinformatics.com/products/ingenuity-pathway-analysis/)
SLC24A5	SLC24A5	solute carrier family 24 member 5	Plasma Membrane	transporter		https://www.qiagenbioinformatics.com/products/ingenuity-pathway-analysis/)
SLC25A13	SLC25A13	solute carrier family 25 member 13	Cytoplasm	transporter		https://www.qiagenbioinformatics.com/products/ingenuity-pathway-analysis/)
SLC25A15	SLC25A15	solute carrier family 25 member 15	Cytoplasm	transporter		https://www.qiagenbioinformatics.com/products/ingenuity-pathway-analysis/)
SLC25A20	SLC25A20	solute carrier family 25 member 20	Cytoplasm	transporter		https://www.qiagenbioinformatics.com/products/ingenuity-pathway-analysis/)
SLC25A38	SLC25A38	solute carrier family 25 member 38	Cytoplasm	other		https://www.qiagenbioinformatics.com/products/ingenuity-pathway-analysis/)
SLC25A46	SLC25A46	solute carrier family 25 member 46	Cytoplasm	other		https://www.qiagenbioinformatics.com/products/ingenuity-pathway-analysis/)
SLC26A2	SLC26A2	solute carrier family 26 member 2	Plasma Membrane	transporter		https://www.qiagenbioinformatics.com/products/ingenuity-pathway-analysis/)
SLC26A3	SLC26A3	solute carrier family 26 member 3	Plasma Membrane	transporter		https://www.qiagenbioinformatics.com/products/ingenuity-pathway-analysis/)
SLC26A4	SLC26A4	solute carrier family 26 member 4	Plasma Membrane	transporter		https://www.qiagenbioinformatics.com/products/ingenuity-pathway-analysis/)
SLC26A8	SLC26A8	solute carrier family 26 member 8	Plasma Membrane	transporter		https://www.qiagenbioinformatics.com/products/ingenuity-pathway-analysis/)
SLC27A4	SLC27A4	solute carrier family 27 member 4	Plasma Membrane	transporter		https://www.qiagenbioinformatics.com/products/ingenuity-pathway-analysis/)
SLC2A9	SLC2A9	solute carrier family 2 member 9	Plasma Membrane	transporter		https://www.qiagenbioinformatics.com/products/ingenuity-pathway-analysis/)
SLC36A2	SLC36A2	solute carrier family 36 member 2	Plasma Membrane	transporter		https://www.qiagenbioinformatics.com/products/ingenuity-pathway-analysis/)
SLC37A4	SLC37A4	solute carrier family 37 member 4	Cytoplasm	transporter		https://www.qiagenbioinformatics.com/products/ingenuity-pathway-analysis/)
SLC38A6	SLC38A6	solute carrier family 38 member 6	Plasma Membrane	transporter		https://www.qiagenbioinformatics.com/products/ingenuity-pathway-analysis/)
SLC38A8	SLC38A8	solute carrier family 38 member 8	Other	other		https://www.qiagenbioinformatics.com/products/ingenuity-pathway-analysis/)
SLC39A4	SLC39A4	solute carrier family 39 member 4	Plasma Membrane	transporter		https://www.qiagenbioinformatics.com/products/ingenuity-pathway-analysis/)
SLC39A5	SLC39A5	solute carrier family 39 member 5	Plasma Membrane	transporter		https://www.qiagenbioinformatics.com/products/ingenuity-pathway-analysis/)
SLC3A1	SLC3A1	solute carrier family 3 member 1	Plasma Membrane	transporter		https://www.qiagenbioinformatics.com/products/ingenuity-pathway-analysis/)
SLC4A11	SLC4A11	solute carrier family 4 member 11	Plasma Membrane	transporter		https://www.qiagenbioinformatics.com/products/ingenuity-pathway-analysis/)
SLC5A1	SLC5A1	solute carrier family 5 member 1	Plasma Membrane	transporter		https://www.qiagenbioinformatics.com/products/ingenuity-pathway-analysis/)
SLC5A2	SLC5A2	solute carrier family 5 member 2	Plasma Membrane	transporter	dapagliflozin, empagliflozin, ertugliflozin, canagliflozin, empagliflozin/linagliptin, dapagliflozin/saxagliptin, SGLT2 inhibitor, ertugliflozin/sitagliptin	https://www.qiagenbioinformatics.com/products/ingenuity-pathway-analysis/)
SLC6A19	SLC6A19	solute carrier family 6 member 19	Plasma Membrane	transporter		https://www.qiagenbioinformatics.com/products/ingenuity-pathway-analysis/)
SLC6A5	SLC6A5	solute carrier family 6 member 5	Plasma Membrane	transporter	VVZ-149	https://www.qiagenbioinformatics.com/products/ingenuity-pathway-analysis/)
SLC7A14	SLC7A14	solute carrier family 7 member 14	Cytoplasm	other		https://www.qiagenbioinformatics.com/products/ingenuity-pathway-analysis/)
SLC7A9	SLC7A9	solute carrier family 7 member 9	Plasma Membrane	transporter		https://www.qiagenbioinformatics.com/products/ingenuity-pathway-analysis/)
SLCO1B3	SLCO1B3	solute carrier organic anion transporter family member 1B3	Plasma Membrane	transporter		https://www.qiagenbioinformatics.com/products/ingenuity-pathway-analysis/)
SLCO2A1	SLCO2A1	solute carrier organic anion transporter family member 2A1	Plasma Membrane	transporter		https://www.qiagenbioinformatics.com/products/ingenuity-pathway-analysis/)
SMAD6	SMAD6	SMAD family member 6	Nucleus	transcription regulator		https://www.qiagenbioinformatics.com/products/ingenuity-pathway-analysis/)
SMAD7	SMAD7	SMAD family member 7	Nucleus	transcription regulator		https://www.qiagenbioinformatics.com/products/ingenuity-pathway-analysis/)
SMARCA4	SMARCA4	SWI/SNF related, matrix associated, actin dependent regulator of chromatin, subfamily a, member 4	Nucleus	transcription regulator		https://www.qiagenbioinformatics.com/products/ingenuity-pathway-analysis/)
SMARCAL1	SMARCAL1	SWI/SNF related, matrix associated, actin dependent regulator of chromatin, subfamily a like 1	Nucleus	enzyme		https://www.qiagenbioinformatics.com/products/ingenuity-pathway-analysis/)
SMG9	SMG9	SMG9, nonsense mediated mRNA decay factor	Cytoplasm	other		https://www.qiagenbioinformatics.com/products/ingenuity-pathway-analysis/)
SMOC1	SMOC1	SPARC related modular calcium binding 1	Extracellular Space	other		https://www.qiagenbioinformatics.com/products/ingenuity-pathway-analysis/)
SMPD1	SMPD1	sphingomyelin phosphodiesterase 1	Cytoplasm	enzyme	acid sphingomyelinase inhibitor	https://www.qiagenbioinformatics.com/products/ingenuity-pathway-analysis/)
SNAP29	SNAP29	synaptosome associated protein 29	Cytoplasm	other		https://www.qiagenbioinformatics.com/products/ingenuity-pathway-analysis/)
SNX17	SNX17	sorting nexin 17	Cytoplasm	transporter		https://www.qiagenbioinformatics.com/products/ingenuity-pathway-analysis/)
SOD1	SOD1	superoxide dismutase 1	Cytoplasm	enzyme		https://www.qiagenbioinformatics.com/products/ingenuity-pathway-analysis/)
SOX9	SOX9	SRY-box 9	Nucleus	transcription regulator		https://www.qiagenbioinformatics.com/products/ingenuity-pathway-analysis/)
SP110	SP110	SP110 nuclear body protein	Nucleus	transcription regulator		https://www.qiagenbioinformatics.com/products/ingenuity-pathway-analysis/)
SPAG1	SPAG1	sperm associated antigen 1	Cytoplasm	other		https://www.qiagenbioinformatics.com/products/ingenuity-pathway-analysis/)
SPAST	SPAST	spastin	Nucleus	enzyme		https://www.qiagenbioinformatics.com/products/ingenuity-pathway-analysis/)
SPATA16	SPATA16	spermatogenesis associated 16	Cytoplasm	other		https://www.qiagenbioinformatics.com/products/ingenuity-pathway-analysis/)
SPATA22	SPATA22	spermatogenesis associated 22	Other	other		https://www.qiagenbioinformatics.com/products/ingenuity-pathway-analysis/)
SPATA5	SPATA5	spermatogenesis associated 5	Cytoplasm	other		https://www.qiagenbioinformatics.com/products/ingenuity-pathway-analysis/)
SPG11	SPG11	SPG11, spatacsin vesicle trafficking associated	Cytoplasm	other		https://www.qiagenbioinformatics.com/products/ingenuity-pathway-analysis/)
SPG7	SPG7	SPG7, paraplegin matrix AAA peptidase subunit	Cytoplasm	peptidase		https://www.qiagenbioinformatics.com/products/ingenuity-pathway-analysis/)
SPINK1	SPINK1	serine peptidase inhibitor, Kazal type 1	Extracellular Space	other		https://www.qiagenbioinformatics.com/products/ingenuity-pathway-analysis/)
SPINK5	SPINK5	serine peptidase inhibitor, Kazal type 5	Extracellular Space	other		https://www.qiagenbioinformatics.com/products/ingenuity-pathway-analysis/)
SPP1	SPP1	secreted phosphoprotein 1	Extracellular Space	cytokine		https://www.qiagenbioinformatics.com/products/ingenuity-pathway-analysis/)
SPRY4	SPRY4	sprouty RTK signaling antagonist 4	Plasma Membrane	other		https://www.qiagenbioinformatics.com/products/ingenuity-pathway-analysis/)
SPTA1	SPTA1	spectrin alpha, erythrocytic 1	Cytoplasm	other		https://www.qiagenbioinformatics.com/products/ingenuity-pathway-analysis/)
SPTBN2	SPTBN2	spectrin beta, non-erythrocytic 2	Cytoplasm	other		https://www.qiagenbioinformatics.com/products/ingenuity-pathway-analysis/)
SQSTM1	SQSTM1	sequestosome 1	Cytoplasm	transcription regulator		https://www.qiagenbioinformatics.com/products/ingenuity-pathway-analysis/)
SRA1	SRA1	steroid receptor RNA activator 1	Nucleus	transcription regulator		https://www.qiagenbioinformatics.com/products/ingenuity-pathway-analysis/)
SRD5A3	SRD5A3	steroid 5 alpha-reductase 3	Cytoplasm	enzyme		https://www.qiagenbioinformatics.com/products/ingenuity-pathway-analysis/)
SREBF1	SREBF1	sterol regulatory element binding transcription factor 1	Nucleus	transcription regulator		https://www.qiagenbioinformatics.com/products/ingenuity-pathway-analysis/)
SSC4D	SSC4D	scavenger receptor cysteine rich family member with 4 domains	Plasma Membrane	transmembrane receptor		https://www.qiagenbioinformatics.com/products/ingenuity-pathway-analysis/)
STAG3	STAG3	stromal antigen 3	Nucleus	other		https://www.qiagenbioinformatics.com/products/ingenuity-pathway-analysis/)
STAR	STAR	steroidogenic acute regulatory protein	Cytoplasm	transporter		https://www.qiagenbioinformatics.com/products/ingenuity-pathway-analysis/)
STAT5B	STAT5B	signal transducer and activator of transcription 5B	Nucleus	transcription regulator		https://www.qiagenbioinformatics.com/products/ingenuity-pathway-analysis/)
STN1	STN1	STN1, CST complex subunit	Nucleus	other		https://www.qiagenbioinformatics.com/products/ingenuity-pathway-analysis/)
STOX1	STOX1	storkhead box 1	Cytoplasm	other		https://www.qiagenbioinformatics.com/products/ingenuity-pathway-analysis/)
STRA6	STRA6	stimulated by retinoic acid 6	Plasma Membrane	transporter		https://www.qiagenbioinformatics.com/products/ingenuity-pathway-analysis/)
STRADA	STRADA	STE20-related kinase adaptor alpha	Nucleus	kinase		https://www.qiagenbioinformatics.com/products/ingenuity-pathway-analysis/)
STRC	STRC	stereocilin	Extracellular Space	other		https://www.qiagenbioinformatics.com/products/ingenuity-pathway-analysis/)
STT3B	STT3B	STT3B, catalytic subunit of the oligosaccharyltransferase complex	Cytoplasm	enzyme		https://www.qiagenbioinformatics.com/products/ingenuity-pathway-analysis/)
STX19	STX19	syntaxin 19	Other	other		https://www.qiagenbioinformatics.com/products/ingenuity-pathway-analysis/)
STXBP2	STXBP2	syntaxin binding protein 2	Plasma Membrane	transporter		https://www.qiagenbioinformatics.com/products/ingenuity-pathway-analysis/)
SUCLG1	SUCLG1	succinate-CoA ligase alpha subunit	Cytoplasm	enzyme		https://www.qiagenbioinformatics.com/products/ingenuity-pathway-analysis/)
SUFU	SUFU	SUFU negative regulator of hedgehog signaling	Nucleus	transcription regulator		https://www.qiagenbioinformatics.com/products/ingenuity-pathway-analysis/)
SUGCT	SUGCT	succinyl-CoA:glutarate-CoA transferase	Cytoplasm	enzyme		https://www.qiagenbioinformatics.com/products/ingenuity-pathway-analysis/)
SUMF1	SUMF1	sulfatase modifying factor 1	Cytoplasm	enzyme		https://www.qiagenbioinformatics.com/products/ingenuity-pathway-analysis/)
SUN5	SUN5	Sad1 and UNC84 domain containing 5	Nucleus	other		https://www.qiagenbioinformatics.com/products/ingenuity-pathway-analysis/)
SURF1	SURF1	SURF1, cytochrome c oxidase assembly factor	Cytoplasm	enzyme		https://www.qiagenbioinformatics.com/products/ingenuity-pathway-analysis/)
SYNE1	SYNE1	spectrin repeat containing nuclear envelope protein 1	Nucleus	other		https://www.qiagenbioinformatics.com/products/ingenuity-pathway-analysis/)
SYNE2	SYNE2	spectrin repeat containing nuclear envelope protein 2	Nucleus	other		https://www.qiagenbioinformatics.com/products/ingenuity-pathway-analysis/)
SYNM	SYNM	synemin	Cytoplasm	other		https://www.qiagenbioinformatics.com/products/ingenuity-pathway-analysis/)
TAB2	TAB2	TGF-beta activated kinase 1 (MAP3K7) binding protein 2	Cytoplasm	other		https://www.qiagenbioinformatics.com/products/ingenuity-pathway-analysis/)
TACR3	TACR3	tachykinin receptor 3	Plasma Membrane	G-protein coupled receptor	talnetant, SSR-146977	https://www.qiagenbioinformatics.com/products/ingenuity-pathway-analysis/)
TALDO1	TALDO1	transaldolase 1	Cytoplasm	enzyme		https://www.qiagenbioinformatics.com/products/ingenuity-pathway-analysis/)
TAP1	TAP1	transporter 1, ATP binding cassette subfamily B member	Cytoplasm	transporter		https://www.qiagenbioinformatics.com/products/ingenuity-pathway-analysis/)
TARS2	TARS2	threonyl-tRNA synthetase 2, mitochondrial	Cytoplasm	enzyme		https://www.qiagenbioinformatics.com/products/ingenuity-pathway-analysis/)
TBC1D1	TBC1D1	TBC1 domain family member 1	Nucleus	other		https://www.qiagenbioinformatics.com/products/ingenuity-pathway-analysis/)
TBC1D20	TBC1D20	TBC1 domain family member 20	Nucleus	other		https://www.qiagenbioinformatics.com/products/ingenuity-pathway-analysis/)
TBC1D24	TBC1D24	TBC1 domain family member 24	Cytoplasm	other		https://www.qiagenbioinformatics.com/products/ingenuity-pathway-analysis/)
TBCD	TBCD	tubulin folding cofactor D	Cytoplasm	other		https://www.qiagenbioinformatics.com/products/ingenuity-pathway-analysis/)
TBP	TBP	TATA-box binding protein	Nucleus	transcription regulator		https://www.qiagenbioinformatics.com/products/ingenuity-pathway-analysis/)
TBX19	TBX19	T-box 19	Nucleus	transcription regulator		https://www.qiagenbioinformatics.com/products/ingenuity-pathway-analysis/)
TBX20	TBX20	T-box 20	Nucleus	transcription regulator		https://www.qiagenbioinformatics.com/products/ingenuity-pathway-analysis/)
TBXAS1	TBXAS1	thromboxane A synthase 1	Plasma Membrane	enzyme	ridogrel	https://www.qiagenbioinformatics.com/products/ingenuity-pathway-analysis/)
TCAP	TCAP	titin-cap	Cytoplasm	other		https://www.qiagenbioinformatics.com/products/ingenuity-pathway-analysis/)
TCF12	TCF12	transcription factor 12	Nucleus	transcription regulator		https://www.qiagenbioinformatics.com/products/ingenuity-pathway-analysis/)
TCIRG1	TCIRG1	T cell immune regulator 1, ATPase H+ transporting V0 subunit a3	Plasma Membrane	enzyme		https://www.qiagenbioinformatics.com/products/ingenuity-pathway-analysis/)
TCTN1	TCTN1	tectonic family member 1	Extracellular Space	other		https://www.qiagenbioinformatics.com/products/ingenuity-pathway-analysis/)
TCTN2	TCTN2	tectonic family member 2	Extracellular Space	other		https://www.qiagenbioinformatics.com/products/ingenuity-pathway-analysis/)
TDP1	TDP1	tyrosyl-DNA phosphodiesterase 1	Nucleus	enzyme		https://www.qiagenbioinformatics.com/products/ingenuity-pathway-analysis/)
TECTA	TECTA	tectorin alpha	Extracellular Space	enzyme		https://www.qiagenbioinformatics.com/products/ingenuity-pathway-analysis/)
TERF1	TERF1	telomeric repeat binding factor 1	Nucleus	transcription regulator		https://www.qiagenbioinformatics.com/products/ingenuity-pathway-analysis/)
TEX12	TEX12	testis expressed 12	Nucleus	other		https://www.qiagenbioinformatics.com/products/ingenuity-pathway-analysis/)
TFR2	TFR2	transferrin receptor 2	Plasma Membrane	transporter		https://www.qiagenbioinformatics.com/products/ingenuity-pathway-analysis/)
TG	TG	thyroglobulin	Extracellular Space	other		https://www.qiagenbioinformatics.com/products/ingenuity-pathway-analysis/)
TGFB2	TGFB2	transforming growth factor beta 2	Extracellular Space	growth factor	trabedersen, dalantercept, fresolimumab	https://www.qiagenbioinformatics.com/products/ingenuity-pathway-analysis/)
TGFBR2	TGFBR2	transforming growth factor beta receptor 2	Plasma Membrane	kinase		https://www.qiagenbioinformatics.com/products/ingenuity-pathway-analysis/)
TGIF1	TGIF1	TGFB induced factor homeobox 1	Nucleus	transcription regulator		https://www.qiagenbioinformatics.com/products/ingenuity-pathway-analysis/)
TGM1	TGM1	transglutaminase 1	Plasma Membrane	enzyme		https://www.qiagenbioinformatics.com/products/ingenuity-pathway-analysis/)
TGM5	TGM5	transglutaminase 5	Cytoplasm	enzyme		https://www.qiagenbioinformatics.com/products/ingenuity-pathway-analysis/)
THAP8	THAP8	THAP domain containing 8	Other	other		https://www.qiagenbioinformatics.com/products/ingenuity-pathway-analysis/)
THOC6	THOC6	THO complex 6	Nucleus	other		https://www.qiagenbioinformatics.com/products/ingenuity-pathway-analysis/)
TJP2	TJP2	tight junction protein 2	Plasma Membrane	kinase		https://www.qiagenbioinformatics.com/products/ingenuity-pathway-analysis/)
TLR3	TLR3	toll like receptor 3	Plasma Membrane	transmembrane receptor	rintatolimod	https://www.qiagenbioinformatics.com/products/ingenuity-pathway-analysis/)
TMEM126B	TMEM126B	transmembrane protein 126B	Cytoplasm	other		https://www.qiagenbioinformatics.com/products/ingenuity-pathway-analysis/)
TMEM165	TMEM165	transmembrane protein 165	Plasma Membrane	other		https://www.qiagenbioinformatics.com/products/ingenuity-pathway-analysis/)
TMEM231	TMEM231	transmembrane protein 231	Extracellular Space	other		https://www.qiagenbioinformatics.com/products/ingenuity-pathway-analysis/)
TMEM67	TMEM67	transmembrane protein 67	Plasma Membrane	other		https://www.qiagenbioinformatics.com/products/ingenuity-pathway-analysis/)
TMLHE	TMLHE	trimethyllysine hydroxylase, epsilon	Cytoplasm	enzyme		https://www.qiagenbioinformatics.com/products/ingenuity-pathway-analysis/)
TMPRSS15	TMPRSS15	transmembrane serine protease 15	Extracellular Space	peptidase		https://www.qiagenbioinformatics.com/products/ingenuity-pathway-analysis/)
TMPRSS3	TMPRSS3	transmembrane serine protease 3	Plasma Membrane	peptidase		https://www.qiagenbioinformatics.com/products/ingenuity-pathway-analysis/)
TNFRSF13B	TNFRSF13B	TNF receptor superfamily member 13B	Plasma Membrane	transmembrane receptor		https://www.qiagenbioinformatics.com/products/ingenuity-pathway-analysis/)
TNNT2	TNNT2	troponin T2, cardiac type	Cytoplasm	other		https://www.qiagenbioinformatics.com/products/ingenuity-pathway-analysis/)
TNPO3	TNPO3	transportin 3	Cytoplasm	other		https://www.qiagenbioinformatics.com/products/ingenuity-pathway-analysis/)
TNXB	TNXB	tenascin XB	Extracellular Space	other		https://www.qiagenbioinformatics.com/products/ingenuity-pathway-analysis/)
TOR1A	TOR1A	torsin family 1 member A	Cytoplasm	enzyme		https://www.qiagenbioinformatics.com/products/ingenuity-pathway-analysis/)
TOR1AIP1	TOR1AIP1	torsin 1A interacting protein 1	Nucleus	other		https://www.qiagenbioinformatics.com/products/ingenuity-pathway-analysis/)
TP53	TP53	tumor protein p53	Nucleus	transcription regulator	APR-246, cenersen, ALT-801, CGM097, kevetrin, azurin 50-77, COTI-2, BI 907828	https://www.qiagenbioinformatics.com/products/ingenuity-pathway-analysis/)
TPO	TPO	thyroid peroxidase	Plasma Membrane	enzyme	propylthiouracil, carbimazole, methimazole	https://www.qiagenbioinformatics.com/products/ingenuity-pathway-analysis/)
TPP1	TPP1	tripeptidyl peptidase 1	Cytoplasm	peptidase		https://www.qiagenbioinformatics.com/products/ingenuity-pathway-analysis/)
TRAF3IP1	TRAF3IP1	TRAF3 interacting protein 1	Cytoplasm	other		https://www.qiagenbioinformatics.com/products/ingenuity-pathway-analysis/)
TRAP1	TRAP1	TNF receptor associated protein 1	Cytoplasm	enzyme		https://www.qiagenbioinformatics.com/products/ingenuity-pathway-analysis/)
TRAPPC9	TRAPPC9	trafficking protein particle complex 9	Plasma Membrane	other		https://www.qiagenbioinformatics.com/products/ingenuity-pathway-analysis/)
TRDN	TRDN	triadin	Cytoplasm	other		https://www.qiagenbioinformatics.com/products/ingenuity-pathway-analysis/)
TREX1	TREX1	three prime repair exonuclease 1	Nucleus	enzyme		https://www.qiagenbioinformatics.com/products/ingenuity-pathway-analysis/)
TRIM32	TRIM32	tripartite motif containing 32	Nucleus	transcription regulator		https://www.qiagenbioinformatics.com/products/ingenuity-pathway-analysis/)
TRIM54	TRIM54	tripartite motif containing 54	Cytoplasm	other		https://www.qiagenbioinformatics.com/products/ingenuity-pathway-analysis/)
TRIOBP	TRIOBP	TRIO and F-actin binding protein	Nucleus	other		https://www.qiagenbioinformatics.com/products/ingenuity-pathway-analysis/)
TRIP11	TRIP11	thyroid hormone receptor interactor 11	Cytoplasm	transcription regulator		https://www.qiagenbioinformatics.com/products/ingenuity-pathway-analysis/)
TRIP13	TRIP13	thyroid hormone receptor interactor 13	Cytoplasm	transcription regulator		https://www.qiagenbioinformatics.com/products/ingenuity-pathway-analysis/)
TRIP4	TRIP4	thyroid hormone receptor interactor 4	Nucleus	transcription regulator		https://www.qiagenbioinformatics.com/products/ingenuity-pathway-analysis/)
TRMT10A	TRMT10A	tRNA methyltransferase 10A	Cytoplasm	enzyme		https://www.qiagenbioinformatics.com/products/ingenuity-pathway-analysis/)
TRMT10C	TRMT10C	tRNA methyltransferase 10C, mitochondrial RNase P subunit	Cytoplasm	enzyme		https://www.qiagenbioinformatics.com/products/ingenuity-pathway-analysis/)
TRNT1	TRNT1	tRNA nucleotidyl transferase 1	Cytoplasm	enzyme		https://www.qiagenbioinformatics.com/products/ingenuity-pathway-analysis/)
TRPC6	TRPC6	transient receptor potential cation channel subfamily C member 6	Plasma Membrane	ion channel		https://www.qiagenbioinformatics.com/products/ingenuity-pathway-analysis/)
TRPM1	TRPM1	transient receptor potential cation channel subfamily M member 1	Plasma Membrane	ion channel		https://www.qiagenbioinformatics.com/products/ingenuity-pathway-analysis/)
TRPM4	TRPM4	transient receptor potential cation channel subfamily M member 4	Plasma Membrane	ion channel		https://www.qiagenbioinformatics.com/products/ingenuity-pathway-analysis/)
TRUB2	TRUB2	TruB pseudouridine synthase family member 2	Cytoplasm	enzyme		https://www.qiagenbioinformatics.com/products/ingenuity-pathway-analysis/)
TSEN2	TSEN2	tRNA splicing endonuclease subunit 2	Cytoplasm	enzyme		https://www.qiagenbioinformatics.com/products/ingenuity-pathway-analysis/)
TSEN54	TSEN54	tRNA splicing endonuclease subunit 54	Nucleus	enzyme		https://www.qiagenbioinformatics.com/products/ingenuity-pathway-analysis/)
TSFM	TSFM	Ts translation elongation factor, mitochondrial	Cytoplasm	translation regulator		https://www.qiagenbioinformatics.com/products/ingenuity-pathway-analysis/)
TSHB	TSHB	thyroid stimulating hormone beta	Extracellular Space	other		https://www.qiagenbioinformatics.com/products/ingenuity-pathway-analysis/)
TSHR	TSHR	thyroid stimulating hormone receptor	Plasma Membrane	G-protein coupled receptor	ORG 41841	https://www.qiagenbioinformatics.com/products/ingenuity-pathway-analysis/)
TTC21B	TTC21B	tetratricopeptide repeat domain 21B	Extracellular Space	other		https://www.qiagenbioinformatics.com/products/ingenuity-pathway-analysis/)
TTC25	TTC25	tetratricopeptide repeat domain 25	Cytoplasm	other		https://www.qiagenbioinformatics.com/products/ingenuity-pathway-analysis/)
TTC37	TTC37	tetratricopeptide repeat domain 37	Nucleus	other		https://www.qiagenbioinformatics.com/products/ingenuity-pathway-analysis/)
TTC7A	TTC7A	tetratricopeptide repeat domain 7A	Plasma Membrane	other		https://www.qiagenbioinformatics.com/products/ingenuity-pathway-analysis/)
TTI2	TTI2	TELO2 interacting protein 2	Cytoplasm	other		https://www.qiagenbioinformatics.com/products/ingenuity-pathway-analysis/)
TTLL5	TTLL5	tubulin tyrosine ligase like 5	Cytoplasm	enzyme		https://www.qiagenbioinformatics.com/products/ingenuity-pathway-analysis/)
TTN	TTN	titin	Cytoplasm	kinase		https://www.qiagenbioinformatics.com/products/ingenuity-pathway-analysis/)
TTPA	TTPA	alpha tocopherol transfer protein	Cytoplasm	transporter		https://www.qiagenbioinformatics.com/products/ingenuity-pathway-analysis/)
TUBB1	TUBB1	tubulin beta 1 class VI	Cytoplasm	other	epothilone B, colchicine/probenecid, larotaxel, ABT-751, eribulin, simotaxel, davunetide, vintafolide, milataxel, cevipabulin, cabazitaxel, gemcitabine/paclitaxel, vindesine, bortezomib/paclitaxel, docetaxel/prednisone, capecitabine/docetaxel, paclitaxel/trastuzumab, cabazitaxel/prednisone, cyclophosphamide/prednisone/vincristine, docetaxel/hydrocortisone, cyclophosphamide/docetaxel, gemcitabine/…	https://www.qiagenbioinformatics.com/products/ingenuity-pathway-analysis/)
TUBB3	TUBB3	tubulin beta 3 class III	Cytoplasm	other	epothilone B, ixabepilone, colchicine/probenecid, larotaxel, ABT-751, eribulin, simotaxel, davunetide, vintafolide, milataxel, cevipabulin, gemcitabine/paclitaxel, docetaxel/prednisone, capecitabine/docetaxel, paclitaxel/trastuzumab, capecitabine/ixabepilone, cyclophosphamide/prednisone/vincristine, docetaxel/hydrocortisone, cyclophosphamide/docetaxel, gemcitabine/vinorelbine, cyclophosphamide/da…	https://www.qiagenbioinformatics.com/products/ingenuity-pathway-analysis/)
TULP1	TULP1	tubby like protein 1	Nucleus	transcription regulator		https://www.qiagenbioinformatics.com/products/ingenuity-pathway-analysis/)
TWNK	TWNK	twinkle mtDNA helicase	Cytoplasm	enzyme		https://www.qiagenbioinformatics.com/products/ingenuity-pathway-analysis/)
TXNDC15	TXNDC15	thioredoxin domain containing 15	Other	enzyme		https://www.qiagenbioinformatics.com/products/ingenuity-pathway-analysis/)
TXNDC17	TXNDC17	thioredoxin domain containing 17	Cytoplasm	enzyme		https://www.qiagenbioinformatics.com/products/ingenuity-pathway-analysis/)
TYMP	TYMP	thymidine phosphorylase	Extracellular Space	growth factor	tipiracil	https://www.qiagenbioinformatics.com/products/ingenuity-pathway-analysis/)
TYR	TYR	tyrosinase	Cytoplasm	enzyme	hydroquinone, azelaic acid	https://www.qiagenbioinformatics.com/products/ingenuity-pathway-analysis/)
UBE2D3	UBE2D3	ubiquitin conjugating enzyme E2 D3	Cytoplasm	enzyme		https://www.qiagenbioinformatics.com/products/ingenuity-pathway-analysis/)
UBR1	UBR1	ubiquitin protein ligase E3 component n-recognin 1	Cytoplasm	enzyme		https://www.qiagenbioinformatics.com/products/ingenuity-pathway-analysis/)
UNC13D	UNC13D	unc-13 homolog D	Cytoplasm	other		https://www.qiagenbioinformatics.com/products/ingenuity-pathway-analysis/)
UNC80	UNC80	unc-80 homolog, NALCN channel complex subunit	Plasma Membrane	enzyme		https://www.qiagenbioinformatics.com/products/ingenuity-pathway-analysis/)
UROD	UROD	uroporphyrinogen decarboxylase	Cytoplasm	enzyme		https://www.qiagenbioinformatics.com/products/ingenuity-pathway-analysis/)
UROS	UROS	uroporphyrinogen III synthase	Cytoplasm	enzyme		https://www.qiagenbioinformatics.com/products/ingenuity-pathway-analysis/)
USH1C	USH1C	USH1 protein network component harmonin	Plasma Membrane	other		https://www.qiagenbioinformatics.com/products/ingenuity-pathway-analysis/)
USH2A	USH2A	usherin	Extracellular Space	other		https://www.qiagenbioinformatics.com/products/ingenuity-pathway-analysis/)
USP9X	USP9X	ubiquitin specific peptidase 9 X-linked	Plasma Membrane	peptidase		https://www.qiagenbioinformatics.com/products/ingenuity-pathway-analysis/)
VARS2	VARS2	valyl-tRNA synthetase 2, mitochondrial	Cytoplasm	enzyme		https://www.qiagenbioinformatics.com/products/ingenuity-pathway-analysis/)
VCL	VCL	vinculin	Plasma Membrane	enzyme		https://www.qiagenbioinformatics.com/products/ingenuity-pathway-analysis/)
VDR	VDR	vitamin D receptor	Nucleus	transcription regulator	calcipotriene, ergocalciferol, inecalcitol, ILX-23-7553, alendronate/cholecalciferol, 2-(3-hydroxypropoxy)calcitriol, betamethasone dipropionate/calcipotriene, alfacalcidol, calcium carbonate/cholecalciferol, 1,25-dihydroxyergocalciferol, paricalcitol, doxercalciferol, cholecalciferol, calcitriol, calcifediol, seocalcitol	https://www.qiagenbioinformatics.com/products/ingenuity-pathway-analysis/)
VKORC1	VKORC1	vitamin K epoxide reductase complex subunit 1	Cytoplasm	enzyme	acenocoumarol, phenprocoumon, phenindione, dicumarol, warfarin, fondaparinux/warfarin, enoxaparin/warfarin, vitamin K3	https://www.qiagenbioinformatics.com/products/ingenuity-pathway-analysis/)
VMAC	VMAC	vimentin type intermediate filament associated coiled-coil protein	Cytoplasm	other		https://www.qiagenbioinformatics.com/products/ingenuity-pathway-analysis/)
VPS13B	VPS13B	vacuolar protein sorting 13 homolog B	Nucleus	transporter		https://www.qiagenbioinformatics.com/products/ingenuity-pathway-analysis/)
VPS33B	VPS33B	VPS33B, late endosome and lysosome associated	Cytoplasm	transporter		https://www.qiagenbioinformatics.com/products/ingenuity-pathway-analysis/)
VPS45	VPS45	vacuolar protein sorting 45 homolog	Cytoplasm	transporter		https://www.qiagenbioinformatics.com/products/ingenuity-pathway-analysis/)
VPS53	VPS53	VPS53, GARP complex subunit	Cytoplasm	other		https://www.qiagenbioinformatics.com/products/ingenuity-pathway-analysis/)
VSIR	VSIR	V-set immunoregulatory receptor	Plasma Membrane	other	CA-170	https://www.qiagenbioinformatics.com/products/ingenuity-pathway-analysis/)
VWF	VWF	von Willebrand factor	Extracellular Space	other		https://www.qiagenbioinformatics.com/products/ingenuity-pathway-analysis/)
WDR11	WDR11	WD repeat domain 11	Cytoplasm	other		https://www.qiagenbioinformatics.com/products/ingenuity-pathway-analysis/)
WDR19	WDR19	WD repeat domain 19	Extracellular Space	other		https://www.qiagenbioinformatics.com/products/ingenuity-pathway-analysis/)
WDR34	WDR34	WD repeat domain 34	Cytoplasm	other		https://www.qiagenbioinformatics.com/products/ingenuity-pathway-analysis/)
WDR35	WDR35	WD repeat domain 35	Cytoplasm	other		https://www.qiagenbioinformatics.com/products/ingenuity-pathway-analysis/)
WDR36	WDR36	WD repeat domain 36	Extracellular Space	other		https://www.qiagenbioinformatics.com/products/ingenuity-pathway-analysis/)
WDR5	WDR5	WD repeat domain 5	Nucleus	enzyme		https://www.qiagenbioinformatics.com/products/ingenuity-pathway-analysis/)
WDR60	WDR60	WD repeat domain 60	Extracellular Space	other		https://www.qiagenbioinformatics.com/products/ingenuity-pathway-analysis/)
WDR62	WDR62	WD repeat domain 62	Nucleus	other		https://www.qiagenbioinformatics.com/products/ingenuity-pathway-analysis/)
WDR72	WDR72	WD repeat domain 72	Cytoplasm	other		https://www.qiagenbioinformatics.com/products/ingenuity-pathway-analysis/)
WFS1	WFS1	wolframin ER transmembrane glycoprotein	Cytoplasm	enzyme		https://www.qiagenbioinformatics.com/products/ingenuity-pathway-analysis/)
WHRN	WHRN	whirlin	Plasma Membrane	other		https://www.qiagenbioinformatics.com/products/ingenuity-pathway-analysis/)
WNK4	WNK4	WNK lysine deficient protein kinase 4	Plasma Membrane	kinase		https://www.qiagenbioinformatics.com/products/ingenuity-pathway-analysis/)
WNT10A	WNT10A	Wnt family member 10A	Extracellular Space	other		https://www.qiagenbioinformatics.com/products/ingenuity-pathway-analysis/)
WRN	WRN	Werner syndrome RecQ like helicase	Nucleus	enzyme		https://www.qiagenbioinformatics.com/products/ingenuity-pathway-analysis/)
WT1	WT1	Wilms tumor 1	Nucleus	transcription regulator		https://www.qiagenbioinformatics.com/products/ingenuity-pathway-analysis/)
WWOX	WWOX	WW domain containing oxidoreductase	Cytoplasm	enzyme		https://www.qiagenbioinformatics.com/products/ingenuity-pathway-analysis/)
XDH	XDH	xanthine dehydrogenase	Cytoplasm	enzyme	allopurinol, oxypurinol, febuxostat, xanthine oxidase inhibitor, allopurinol/colchicine, allopurinol/lesinurad	https://www.qiagenbioinformatics.com/products/ingenuity-pathway-analysis/)
XIRP2	XIRP2	xin actin binding repeat containing 2	Other	other		https://www.qiagenbioinformatics.com/products/ingenuity-pathway-analysis/)
XRCC4	XRCC4	X-ray repair cross complementing 4	Nucleus	other		https://www.qiagenbioinformatics.com/products/ingenuity-pathway-analysis/)
XYLT2	XYLT2	xylosyltransferase 2	Cytoplasm	enzyme		https://www.qiagenbioinformatics.com/products/ingenuity-pathway-analysis/)
YARS	YARS	tyrosyl-tRNA synthetase	Cytoplasm	enzyme		https://www.qiagenbioinformatics.com/products/ingenuity-pathway-analysis/)
YARS2	YARS2	tyrosyl-tRNA synthetase 2	Cytoplasm	enzyme		https://www.qiagenbioinformatics.com/products/ingenuity-pathway-analysis/)
ZFYVE26	ZFYVE26	zinc finger FYVE-type containing 26	Cytoplasm	other		https://www.qiagenbioinformatics.com/products/ingenuity-pathway-analysis/)
ZMPSTE24	ZMPSTE24	zinc metallopeptidase STE24	Nucleus	peptidase		https://www.qiagenbioinformatics.com/products/ingenuity-pathway-analysis/)
ZNF469	ZNF469	zinc finger protein 469	Nucleus	transcription regulator		https://www.qiagenbioinformatics.com/products/ingenuity-pathway-analysis/)
ZNF513	ZNF513	zinc finger protein 513	Nucleus	transcription regulator		https://www.qiagenbioinformatics.com/products/ingenuity-pathway-analysis/)
ZNHIT3	ZNHIT3	zinc finger HIT-type containing 3	Nucleus	transcription regulator		https://www.qiagenbioinformatics.com/products/ingenuity-pathway-analysis/)
ZP1	ZP1	zona pellucida glycoprotein 1	Extracellular Space	other		https://www.qiagenbioinformatics.com/products/ingenuity-pathway-analysis/)
ZP3	ZP3	zona pellucida glycoprotein 3	Extracellular Space	other		https://www.qiagenbioinformatics.com/products/ingenuity-pathway-analysis/)
