# Supplementary material for: Comprehensive germline genomic profiles of children, adolescents and young adults with solid tumors
Source: Nat Commun. 2020 May 5;11:2206. doi: 10.1038/s41467-020-16067-1 (PMC7200683; doi:10.1038/s41467-020-16067-1)
Supplement: Supplementary file 15 — Supplementary Data 12 [file 41467_2020_16067_MOESM15_ESM.xlsx]

## Sheet: Supplementary Data 12
Supplementary Data 12 Variant allele frequency comparison between C-AYA patients with solid tumors and non-TCGA ExAC dataset.
Genes	Cancer_Predisposition	P/LP Alleles in C-AYA	non-P/LP Alleles in C-AYA	P/LP Alleles in nonTCGA-ExAC	non-P/LP Alleles innonTCGA-ExAC	Odds Ratio	p-value	Corrected p-value	95% CI -Low	95% CI -High
RB1	KCPG	32	2982	28	106182	40.6703	5.32382e-34	3.15703e-31	23.6988	70.1772
PRKN	Candidate	23	2991	40	106170	20.4088	4.11926e-20	2.44272e-17	11.6504	35.0086
ADGRV1	Candidate	11	3003	0	106210	Infinity	6.94003e-18	4.11544e-15	88.9283	Infinity
CHEK2	KCPG	19	2995	48	106162	14.0288	1.53137e-14	9.08103e-12	7.77755	24.36
TMPRSS3	Candidate	16	2998	32	106178	17.7084	1.06212e-13	6.29839e-11	9.06252	33.2441
WDR36	Candidate	9	3005	3	106207	106.229	1.87128e-12	1.10967e-09	26.4419	607.261
NF1	KCPG	22	2992	99	106111	7.88172	2.59356e-12	1.53798e-09	4.71915	12.6257
INTS14	Candidate	7	3007	0	106210	Infinity	1.21013e-11	7.17606e-09	50.8805	Infinity
CHRNE	Candidate	14	3000	32	106178	15.4787	1.50817e-11	8.94345e-09	7.62443	29.8962
SMAD7	Candidate	7	3007	1	106209	247.285	9.44781e-11	5.60255e-08	31.7296	10251.3
CRIPAK	Candidate	14	3000	39	106171	12.7033	1.26111e-10	7.47839e-08	6.36319	23.9557
SPP1	Candidate	8	3006	5	106205	56.4724	3.78879e-10	2.24675e-07	16.285	220.956
EYS	Candidate	16	2998	63	106147	8.99152	4.52812e-10	2.68518e-07	4.84137	15.777
TYR	Candidate	17	2997	82	106128	7.33976	1.92625e-09	1.14226e-06	4.07529	12.5015
LOXHD1	Candidate	10	3004	20	106190	17.675	4.57302e-09	2.7118e-06	7.37975	39.6442
PLCE1	Candidate	13	3001	45	106165	10.2174	5.19046e-09	3.07794e-06	5.05252	19.2991
TP53	KCPG	10	3004	21	106189	16.8339	6.58257e-09	3.90346e-06	7.07093	37.3513
PAH	Candidate	18	2996	107	106103	5.95739	1.18618e-08	7.03404e-06	3.3969	9.88812
CFAP44	Candidate	5	3009	0	106210	Infinity	1.59487e-08	9.45755e-06	32.3007	Infinity
LIPC	Candidate	10	3004	24	106186	14.7249	1.80443e-08	1.07003e-05	6.28059	31.9942
OCA2	Candidate	12	3002	57	106153	7.44245	3.91262e-07	0.000232018	3.63126	14.0464
P3H1	Candidate	4	3010	0	106210	Infinity	5.78708e-07	0.000343174	23.2809	Infinity
ADGRG1	Candidate	4	3010	0	106210	Infinity	5.78708e-07	0.000343174	23.2809	Infinity
MAP3K20	Candidate	4	3010	0	106210	Infinity	5.78708e-07	0.000343174	23.2809	Infinity
KIF1BP	Candidate	4	3010	0	106210	Infinity	5.78708e-07	0.000343174	23.2809	Infinity
P3H2	Candidate	4	3010	0	106210	Infinity	5.78708e-07	0.000343174	23.2809	Infinity
ROM1	Candidate	7	3007	15	106195	16.4746	1.43301e-06	0.000849775	5.67973	42.9708
MMP20	Candidate	7	3007	16	106194	15.445	2.01062e-06	0.0011923	5.37131	39.7424
POU4F3	Candidate	4	3010	1	106209	141.04	2.82975e-06	0.00167804	13.9533	6594.53
AGRN	Candidate	9	3005	37	106173	8.59407	4.01265e-06	0.0023795	3.64382	18.1539
CLRN1	Candidate	7	3007	19	106191	13.0065	5.01678e-06	0.00297495	4.61844	32.3728
DDHD2	Candidate	8	3006	28	106182	10.0913	5.05415e-06	0.00299711	3.97139	22.7504
CNGB1	Candidate	11	3003	63	106147	6.17141	5.86299e-06	0.00347675	2.92944	11.8239
RAG1	Candidate	10	3004	51	106159	6.92885	6.29881e-06	0.00373519	3.13316	13.8207
ASMT	Candidate	5	3009	6	106204	29.4037	6.4113e-06	0.0038019	7.09555	115.778
RP1	Candidate	5	3009	6	106204	29.4037	6.4113e-06	0.0038019	7.09555	115.778
PDE6G	Candidate	5	3009	6	106204	29.4037	6.4113e-06	0.0038019	7.09555	115.778
ABCA3	Candidate	15	2999	123	106087	4.31336	7.12382e-06	0.00422443	2.34022	7.40756
SIAE	Candidate	7	3007	21	106189	11.7706	8.60367e-06	0.00510198	4.22328	28.7685
ANO10	Candidate	8	3006	31	106179	9.11494	9.54667e-06	0.00566117	3.6173	20.2921
LRP2	Candidate	8	3006	31	106179	9.11494	9.54667e-06	0.00566117	3.6173	20.2921
CAPN3	Candidate	13	3001	96	106114	4.78825	1.04298e-05	0.00618487	2.45755	8.59316
C9	Candidate	8	3006	33	106177	8.56263	1.41169e-05	0.00837134	3.41384	18.9268
TGM1	Candidate	10	3004	57	106153	6.19923	1.49084e-05	0.00884066	2.81955	12.2638
MTNR1B	Candidate	4	3010	3	106207	47.0226	1.89456e-05	0.0112348	7.95244	319.512
ACADS	Candidate	8	3006	35	106175	8.07373	2.04002e-05	0.0120973	3.23237	17.7345
SUGCT	Candidate	3	3011	0	106210	Infinity	2.09921e-05	0.0124483	14.5661	Infinity
GALT	Candidate	9	3005	47	106163	6.76474	2.15344e-05	0.0127699	2.91201	13.9807
CEP164	Candidate	9	3005	48	106162	6.62375	2.4947e-05	0.0147935	2.85469	13.6652
ABCC6	Candidate	13	3001	107	106103	4.29581	2.95289e-05	0.0175106	2.21247	7.67304
SH2B1	Candidate	4	3010	4	106206	35.2766	3.70582e-05	0.0219755	6.56736	189.912
NHEJ1	Candidate	4	3010	4	106206	35.2766	3.70582e-05	0.0219755	6.56736	189.912
CA12	Candidate	6	3008	18	106192	11.7671	3.85427e-05	0.0228558	3.82103	30.9681
RSPH1	Candidate	6	3008	18	106192	11.7671	3.85427e-05	0.0228558	3.82103	30.9681
GRM6	Candidate	8	3006	39	106171	7.24375	4.01141e-05	0.0237877	2.92177	15.7455
MFF	Candidate	6	3008	19	106191	11.1454	4.95279e-05	0.0293701	3.64095	29.0587
DICER1	KCPG	4	3010	5	106205	28.2229	6.52396e-05	0.0386871	5.59748	131.178
BLOC1S3	Candidate	4	3010	5	106205	28.2229	6.52396e-05	0.0386871	5.59748	131.178
TMEM126B	Candidate	7	3007	31	106179	7.97387	7.20422e-05	0.042721	2.96088	18.4754
SLC3A1	Candidate	14	3000	137	106073	3.61294	8.36109e-05	0.0495813	1.92221	6.28039
CDHR1	Candidate	7	3007	32	106178	7.72505	8.57131e-05	0.0508279	2.87497	17.8343
PEX7	Candidate	6	3008	22	106188	9.62854	9.81463e-05	0.0582008	3.19095	24.5131
SPG11	Candidate	13	3001	122	106088	3.76711	0.000100788	0.0597671	1.94762	6.6949
SLC7A9	Candidate	7	3007	34	106176	7.26824	0.0001194	0.0708041	2.71751	16.6765
SERPINA1	KCPG	6	3008	23	106187	9.20856	0.000120862	0.071671	3.06499	23.2753
ALDH7A1	Candidate	8	3006	48	106162	5.88587	0.000145467	0.086262	2.4025	12.5657
MOCOS	Candidate	6	3008	24	106186	8.82492	0.000147554	0.0874993	2.94823	22.1811
TNFRSF13B	Candidate	6	3008	24	106186	8.82492	0.000147554	0.0874993	2.94823	22.1811
MYL2	Candidate	4	3010	7	106203	20.1605	0.000163453	0.0969274	4.32519	79.1804
CACNB2	Candidate	4	3010	7	106203	20.1605	0.000163453	0.0969274	4.32519	79.1804
ATP7B	Candidate	13	3001	129	106081	3.56216	0.000167864	0.0995436	1.84457	6.3188
GHR	Candidate	5	3009	15	106195	11.7636	0.000174819	0.103668	3.34239	34.0795
CLCN1	Candidate	10	3004	79	106131	4.47199	0.000176683	0.104773	2.06258	8.67473
RYR2	Candidate	11	3003	96	106114	4.04885	0.000189708	0.112497	1.95367	7.58341
CYP11B1	Candidate	7	3007	38	106172	6.50384	0.000218927	0.129823	2.44897	14.7552
PROM1	Candidate	15	2999	171	106039	3.10149	0.000225998	0.134017	1.69647	5.26945
SMARCAL1	Candidate	6	3008	27	106183	7.84521	0.000256439	0.152069	2.64613	19.4016
NAGLU	Candidate	7	3007	40	106170	6.17855	0.000289196	0.171493	2.33345	13.9574
NDUFV1	Candidate	6	3008	28	106182	7.5655	0.000304144	0.180358	2.55885	18.6441
RAI1	Candidate	4	3010	9	106201	15.6755	0.000338812	0.200915	3.5264	56.1716
WHRN	Candidate	5	3009	18	106192	9.80143	0.000354155	0.210014	2.84305	27.4217
HMOX1	Candidate	3	3011	3	106207	35.2652	0.000394369	0.233861	4.72155	262.903
VKORC1	Candidate	3	3011	3	106207	35.2652	0.000394369	0.233861	4.72155	262.903
NPHS2	Candidate	6	3008	30	106180	7.05908	0.000420239	0.249202	2.40058	17.259
TBP	Candidate	4	3010	10	106200	14.1108	0.000463968	0.275133	3.22857	48.9909
NDUFB9	Candidate	4	3010	10	106200	14.1108	0.000463968	0.275133	3.22857	48.9909
STAR	Candidate	6	3008	31	106179	6.83168	0.000489923	0.290525	2.32819	16.6423
NEB	Candidate	14	3000	165	106045	2.99916	0.000490654	0.290958	1.60244	5.18468
FBN2	Candidate	4	3010	11	106199	12.8289	0.000618868	0.366989	2.97753	43.324
NR2E3	Candidate	4	3010	11	106199	12.8289	0.000618868	0.366989	2.97753	43.324
WT1	KCPG	3	3011	4	106206	26.4443	0.000675937	0.40083	3.87297	156.929
ERCC2	KCPG	9	3005	79	106131	4.02353	0.000738473	0.437915	1.77287	8.04336
B3GLCT	Candidate	2	3012	0	106210	Infinity	0.00076122	0.451403	6.61884	Infinity
TWNK	Candidate	2	3012	0	106210	Infinity	0.00076122	0.451403	6.61884	Infinity
EFL1	Candidate	2	3012	0	106210	Infinity	0.00076122	0.451403	6.61884	Infinity
SIX1	Candidate	2	3012	0	106210	Infinity	0.00076122	0.451403	6.61884	Infinity
SERAC1	Candidate	5	3009	22	106188	8.02092	0.000775283	0.459743	2.37114	21.7239
IL12RB1	Candidate	5	3009	22	106188	8.02092	0.000775283	0.459743	2.37114	21.7239
ALG6	Candidate	5	3009	22	106188	8.02092	0.000775283	0.459743	2.37114	21.7239
SLC26A8	Candidate	4	3010	12	106198	11.7601	0.000807156	0.478643	2.76276	38.8278
CDH1	KCPG	4	3010	12	106198	11.7601	0.000807156	0.478643	2.76276	38.8278
ABCB4	Candidate	6	3008	36	106174	5.88262	0.000983115	0.582987	2.02436	14.1156
TPO	Candidate	6	3008	36	106174	5.88262	0.000983115	0.582987	2.02436	14.1156
SLC26A2	Candidate	6	3008	36	106174	5.88262	0.000983115	0.582987	2.02436	14.1156
ALK	KCPG	3	3011	5	106205	21.1614	0.00105926	0.628143	3.28492	108.932
CD36	Candidate	10	3004	102	106108	3.46287	0.00111265	0.659804	1.61043	6.64092
IVD	Candidate	6	3008	38	106172	5.5723	0.00126241	0.748612	1.92404	13.2977
PUS3	Candidate	5	3009	25	106185	7.05707	0.00127788	0.757782	2.10846	18.7779
NDUFS2	Candidate	4	3010	14	106196	10.0793	0.00129861	0.770074	2.41452	32.1192
HADHA	Candidate	9	3005	88	106122	3.61153	0.00148223	0.87896	1.59713	7.18255
SAMD9	Candidate	5	3009	26	106184	6.78596	0.00148926	0.883131	2.03355	17.9656
SLC26A4	Candidate	10	3004	107	106103	3.30089	0.00155025	0.919299	1.53724	6.31807
PROKR2	Candidate	4	3010	15	106195	9.40762	0.00160912	0.954211	2.27138	29.5325
ARL11	Candidate	2	3012	1	106209	70.4748	0.00224168	1	3.66963	4021.1
KCNAB1	Candidate	2	3012	1	106209	70.4748	0.00224168	1	3.66963	4021.1
WNK4	Candidate	2	3012	1	106209	70.4748	0.00224168	1	3.66963	4021.1
LGI1	Candidate	2	3012	1	106209	70.4748	0.00224168	1	3.66963	4021.1
UBE2D3	Candidate	2	3012	2	106208	35.2539	0.00440112	1	2.5547	481.09
MPZ	Candidate	2	3012	2	106208	35.2539	0.00440112	1	2.5547	481.09
KRT74	Candidate	2	3012	3	106207	23.5046	0.00720098	1	1.96251	205.19
CITED2	Candidate	2	3012	3	106207	23.5046	0.00720098	1	1.96251	205.19
CTSB	Candidate	2	3012	3	106207	23.5046	0.00720098	1	1.96251	205.19
SLC16A1	Candidate	2	3012	3	106207	23.5046	0.00720098	1	1.96251	205.19
USP9X	Candidate	2	3012	4	106206	17.6308	0.0106043	1	1.59407	122.755
CREBBP	KCPG	2	3012	4	106206	17.6308	0.0106043	1	1.59407	122.755
IGF2BP2	Candidate	2	3012	4	106206	17.6308	0.0106043	1	1.59407	122.755
IFT27	Candidate	2	3012	4	106206	17.6308	0.0106043	1	1.59407	122.755
THAP8	Candidate	2	3012	4	106206	17.6308	0.0106043	1	1.59407	122.755
COX10	Candidate	2	3012	4	106206	17.6308	0.0106043	1	1.59407	122.755
PIEZO1	Candidate	2	3012	4	106206	17.6308	0.0106043	1	1.59407	122.755
TBX20	Candidate	3	3011	7	106203	15.1117	0.00217767	1	2.52076	66.2525
HMBS	KCPG	2	3012	5	106205	14.1021	0.0145756	1	1.34247	85.9683
B9D1	Candidate	2	3012	5	106205	14.1021	0.0145756	1	1.34247	85.9683
PATL2	Candidate	2	3012	5	106205	14.1021	0.0145756	1	1.34247	85.9683
SERPINC1	Candidate	3	3011	8	106202	13.2246	0.00293301	1	2.25867	55.1289
GLA	Candidate	3	3011	8	106202	13.2246	0.00293301	1	2.25867	55.1289
ATN1	Candidate	3	3011	8	106202	13.2246	0.00293301	1	2.25867	55.1289
OGG1	Candidate	3	3011	9	106201	11.7566	0.00383074	1	2.04613	47.0948
GALNT12	Candidate	2	3012	6	106204	11.7531	0.0190811	1	1.15958	65.7734
ROBO2	Candidate	2	3012	6	106204	11.7531	0.0190811	1	1.15958	65.7734
PSMB8	Candidate	2	3012	6	106204	11.7531	0.0190811	1	1.15958	65.7734
JUP	Candidate	2	3012	6	106204	11.7531	0.0190811	1	1.15958	65.7734
LXN	Candidate	3	3011	10	106200	10.5802	0.00487832	1	1.8702	41.1239
CDH15	Candidate	3	3011	10	106200	10.5802	0.00487832	1	1.8702	41.1239
CPB1	Candidate	3	3011	10	106200	10.5802	0.00487832	1	1.8702	41.1239
APOE	Candidate	2	3012	7	106203	10.0734	0.0240882	1	1.02068	52.9082
GPR68	Candidate	2	3012	7	106203	10.0734	0.0240882	1	1.02068	52.9082
GATA4	Candidate	2	3012	7	106203	10.0734	0.0240882	1	1.02068	52.9082
PMVK	Candidate	2	3012	7	106203	10.0734	0.0240882	1	1.02068	52.9082
FKBPL	Candidate	2	3012	7	106203	10.0734	0.0240882	1	1.02068	52.9082
ESRRB	Candidate	2	3012	7	106203	10.0734	0.0240882	1	1.02068	52.9082
DIAPH1	Candidate	3	3011	11	106199	9.61967	0.00608223	1	1.72214	36.46
GNAT2	Candidate	3	3011	11	106199	9.61967	0.00608223	1	1.72214	36.46
ECHS1	Candidate	3	3011	11	106199	9.61967	0.00608223	1	1.72214	36.46
C21orf59	Candidate	3	3011	11	106199	9.61967	0.00608223	1	1.72214	36.46
PHYH	Candidate	4	3010	16	106194	8.81972	0.0019677	1	2.14437	27.3705
AXIN1	Candidate	2	3012	8	106202	8.81453	0.0295658	1	0.911493	44.1932
KIT	KCPG	2	3012	8	106202	8.81453	0.0295658	1	0.911493	44.1932
MEN1	KCPG	2	3012	8	106202	8.81453	0.0295658	1	0.911493	44.1932
SASH1	Candidate	3	3011	13	106197	8.13942	0.00898059	1	1.48686	29.6544
LDLRAP1	Candidate	3	3011	13	106197	8.13942	0.00898059	1	1.48686	29.6544
APOA1	Candidate	2	3012	9	106201	7.83614	0.0354842	1	0.823439	37.8713
B4GALNT1	Candidate	2	3012	9	106201	7.83614	0.0354842	1	0.823439	37.8713
JAGN1	Candidate	2	3012	9	106201	7.83614	0.0354842	1	0.823439	37.8713
PTPN11	KCPG	2	3012	9	106201	7.83614	0.0354842	1	0.823439	37.8713
WNT10A	Candidate	2	3012	9	106201	7.83614	0.0354842	1	0.823439	37.8713
PADI6	Candidate	2	3012	9	106201	7.83614	0.0354842	1	0.823439	37.8713
SPATA16	Candidate	2	3012	9	106201	7.83614	0.0354842	1	0.823439	37.8713
DARS	Candidate	2	3012	9	106201	7.83614	0.0354842	1	0.823439	37.8713
PKP4	Candidate	2	3012	9	106201	7.83614	0.0354842	1	0.823439	37.8713
SMARCA4	KCPG	2	3012	9	106201	7.83614	0.0354842	1	0.823439	37.8713
CHST3	Candidate	2	3012	9	106201	7.83614	0.0354842	1	0.823439	37.8713
CCDC78	Candidate	2	3012	9	106201	7.83614	0.0354842	1	0.823439	37.8713
DHODH	Candidate	3	3011	15	106195	7.05307	0.0125608	1	1.30824	24.9456
PTPRQ	Candidate	3	3011	15	106195	7.05307	0.0125608	1	1.30824	24.9456
IL7R	Candidate	3	3011	15	106195	7.05307	0.0125608	1	1.30824	24.9456
NCF4	Candidate	3	3011	15	106195	7.05307	0.0125608	1	1.30824	24.9456
LMNA	Candidate	2	3012	10	106200	7.05106	0.0418148	1	0.750913	33.137
GCKR	Candidate	2	3012	10	106200	7.05106	0.0418148	1	0.750913	33.137
TTPA	Candidate	2	3012	10	106200	7.05106	0.0418148	1	0.750913	33.137
ALPPL2	Candidate	2	3012	10	106200	7.05106	0.0418148	1	0.750913	33.137
MYPN	Candidate	2	3012	10	106200	7.05106	0.0418148	1	0.750913	33.137
FER1L6	Candidate	2	3012	10	106200	7.05106	0.0418148	1	0.750913	33.137
NOTCH1	Candidate	2	3012	10	106200	7.05106	0.0418148	1	0.750913	33.137
TECTA	Candidate	4	3010	21	106189	6.71942	0.00460469	1	1.67592	19.9281
B4GALT7	Candidate	3	3011	16	106194	6.61254	0.0146142	1	1.23408	23.1184
B3GALNT2	Candidate	3	3011	16	106194	6.61254	0.0146142	1	1.23408	23.1184
AKR1C1	Candidate	3	3011	16	106194	6.61254	0.0146142	1	1.23408	23.1184
ALDOB	Candidate	5	3009	27	106183	6.53458	0.00172527	1	1.96371	17.221
OTOG	Candidate	4	3010	22	106188	6.41394	0.0053244	1	1.60583	18.8966
ADK	Candidate	2	3012	11	106199	6.41035	0.0485306	1	0.690129	29.3948
ACVRL1	Candidate	2	3012	11	106199	6.41035	0.0485306	1	0.690129	29.3948
STN1	Candidate	2	3012	11	106199	6.41035	0.0485306	1	0.690129	29.3948
NARS2	Candidate	2	3012	11	106199	6.41035	0.0485306	1	0.690129	29.3948
DENND5A	Candidate	2	3012	11	106199	6.41035	0.0485306	1	0.690129	29.3948
MAT1A	Candidate	2	3012	11	106199	6.41035	0.0485306	1	0.690129	29.3948
SLC17A5	Candidate	2	3012	11	106199	6.41035	0.0485306	1	0.690129	29.3948
HSD17B4	Candidate	5	3009	28	106182	6.30115	0.00198756	1	1.89856	16.5363
DONSON	Candidate	3	3011	17	106193	6.22354	0.016846	1	1.16792	21.5325
SLC12A6	Candidate	3	3011	17	106193	6.22354	0.016846	1	1.16792	21.5325
PTS	Candidate	3	3011	17	106193	6.22354	0.016846	1	1.16792	21.5325
PHGDH	Candidate	3	3011	17	106193	6.22354	0.016846	1	1.16792	21.5325
ADA2	Candidate	3	3011	17	106193	6.22354	0.016846	1	1.16792	21.5325
MOCS1	Candidate	4	3010	23	106187	6.13504	0.00611555	1	1.54128	17.9662
OAT	Candidate	4	3010	23	106187	6.13504	0.00611555	1	1.54128	17.9662
ELP1	Candidate	5	3009	29	106181	6.08383	0.0022778	1	1.83746	15.9042
GRHPR	Candidate	4	3010	24	106186	5.87938	0.00698106	1	1.48178	17.123
CHD1L	Candidate	3	3011	18	106192	5.87776	0.0192573	1	1.10844	20.1479
ARFGEF2	Candidate	2	3012	12	106198	5.87614	0.0556053	1	0.638476	26.4141
ITPR1	Candidate	2	3012	12	106198	5.87614	0.0556053	1	0.638476	26.4141
AGBL5	Candidate	2	3012	12	106198	5.87614	0.0556053	1	0.638476	26.4141
ORC6	Candidate	2	3012	12	106198	5.87614	0.0556053	1	0.638476	26.4141
KIF1C	Candidate	2	3012	12	106198	5.87614	0.0556053	1	0.638476	26.4141
KHK	Candidate	2	3012	12	106198	5.87614	0.0556053	1	0.638476	26.4141
NIPAL4	Candidate	2	3012	12	106198	5.87614	0.0556053	1	0.638476	26.4141
MATR3	Candidate	2	3012	12	106198	5.87614	0.0556053	1	0.638476	26.4141
NHLRC1	Candidate	2	3012	12	106198	5.87614	0.0556053	1	0.638476	26.4141
ACSF3	Candidate	5	3009	31	106179	5.69206	0.00294888	1	1.7265	14.7746
HSD17B3	Candidate	4	3010	25	106185	5.64325	0.00792371	1	1.4267	16.3555
LFNG	Candidate	4	3010	25	106185	5.64325	0.00792371	1	1.4267	16.3555
CLCN2	Candidate	4	3010	25	106185	5.64325	0.00792371	1	1.4267	16.3555
SGCA	Candidate	4	3010	25	106185	5.64325	0.00792371	1	1.4267	16.3555
TCTN2	Candidate	4	3010	25	106185	5.64325	0.00792371	1	1.4267	16.3555
FANCF	KCPG	3	3011	19	106191	5.56776	0.021849	1	1.05481	18.9291
EARS2	Candidate	3	3011	19	106191	5.56776	0.021849	1	1.05481	18.9291
ABCC8	Candidate	3	3011	19	106191	5.56776	0.021849	1	1.05481	18.9291
KIZ	Candidate	2	3012	13	106197	5.42384	0.0630141	1	0.59401	23.9699
TGIF1	Candidate	2	3012	13	106197	5.42384	0.0630141	1	0.59401	23.9699
TMEM231	Candidate	2	3012	13	106197	5.42384	0.0630141	1	0.59401	23.9699
CIB2	Candidate	2	3012	13	106197	5.42384	0.0630141	1	0.59401	23.9699
NDUFA10	Candidate	2	3012	13	106197	5.42384	0.0630141	1	0.59401	23.9699
TRDN	Candidate	2	3012	13	106197	5.42384	0.0630141	1	0.59401	23.9699
PEX26	Candidate	2	3012	13	106197	5.42384	0.0630141	1	0.59401	23.9699
SCN5A	Candidate	5	3009	33	106177	5.34609	0.003752	1	1.62815	13.7946
HSD3B2	Candidate	3	3011	20	106190	5.28981	0.0246212	1	1.00609	17.8483
COX15	Candidate	3	3011	20	106190	5.28981	0.0246212	1	1.00609	17.8483
DBT	Candidate	4	3010	27	106183	5.22594	0.0100509	1	1.32792	15.0096
MRE11	Candidate	5	3009	34	106176	5.18891	0.0042073	1	1.58309	13.3465
ABCG5	Candidate	5	3009	34	106176	5.18891	0.0042073	1	1.58309	13.3465
CYP21A2	Candidate	6	3008	42	106168	5.04148	0.00199872	1	1.75031	11.932
MC1R	Candidate	4	3010	28	106182	5.03878	0.0112402	1	1.28356	14.4161
ETFA	Candidate	3	3011	21	106189	5.03743	0.0275738	1	0.961699	16.8837
KPTN	Candidate	2	3012	14	106196	5.03608	0.0707332	1	0.555338	21.9442
SLC5A2	Candidate	2	3012	14	106196	5.03608	0.0707332	1	0.555338	21.9442
MEGF10	Candidate	2	3012	14	106196	5.03608	0.0707332	1	0.555338	21.9442
DPAGT1	Candidate	2	3012	14	106196	5.03608	0.0707332	1	0.555338	21.9442
SGCG	Candidate	2	3012	14	106196	5.03608	0.0707332	1	0.555338	21.9442
SEC63	Candidate	2	3012	14	106196	5.03608	0.0707332	1	0.555338	21.9442
PRX	Candidate	5	3009	36	106174	4.90097	0.0052337	1	1.49999	12.5409
MMP13	Candidate	3	3011	22	106188	4.8091	0.0307059	1	0.921024	16.0177
SPATA22	Candidate	3	3011	22	106188	4.8091	0.0307059	1	0.921024	16.0177
RECQL	KCPG	3	3011	22	106188	4.8091	0.0307059	1	0.921024	16.0177
ADA	Candidate	5	3009	37	106173	4.76822	0.0058081	1	1.46169	12.1727
GFM1	Candidate	6	3008	45	106165	4.70623	0.00273506	1	1.63934	11.0764
AKAP9	Candidate	4	3010	30	106180	4.70379	0.0138816	1	1.2031	13.3544
SBF2	Candidate	2	3012	15	106195	4.70135	0.0787398	1	0.521397	20.2273
RTTN	Candidate	2	3012	15	106195	4.70135	0.0787398	1	0.521397	20.2273
TTC25	Candidate	2	3012	15	106195	4.70135	0.0787398	1	0.521397	20.2273
MFN2	Candidate	2	3012	15	106195	4.70135	0.0787398	1	0.521397	20.2273
NOBOX	Candidate	2	3012	15	106195	4.70135	0.0787398	1	0.521397	20.2273
MCM9	Candidate	2	3012	15	106195	4.70135	0.0787398	1	0.521397	20.2273
PEX2	Candidate	2	3012	15	106195	4.70135	0.0787398	1	0.521397	20.2273
TMPRSS15	Candidate	6	3008	46	106164	4.60314	0.00302063	1	1.60547	10.8183
EPX	Candidate	3	3011	23	106187	4.59956	0.0340165	1	0.883671	15.2357
CEP104	Candidate	3	3011	23	106187	4.59956	0.0340165	1	0.883671	15.2357
ABCA7	Candidate	3	3011	23	106187	4.59956	0.0340165	1	0.883671	15.2357
YARS2	Candidate	2	3012	16	106194	4.40684	0.0870121	1	0.49137	18.7572
CFI	Candidate	2	3012	16	106194	4.40684	0.0870121	1	0.49137	18.7572
SUMF1	Candidate	2	3012	16	106194	4.40684	0.0870121	1	0.49137	18.7572
CPN1	Candidate	2	3012	16	106194	4.40684	0.0870121	1	0.49137	18.7572
MMACHC	Candidate	5	3009	41	106169	4.30326	0.00855117	1	1.3261	10.8914
MC4R	Candidate	4	3010	33	106177	4.27561	0.018529	1	1.09973	12.0321
LTBP2	Candidate	4	3010	33	106177	4.27561	0.018529	1	1.09973	12.0321
CNTNAP2	Candidate	6	3008	50	106160	4.23499	0.00438947	1	1.48264	9.89353
IQCB1	Candidate	3	3011	25	106185	4.23177	0.0411669	1	0.817381	13.8836
SLC10A2	Candidate	3	3011	25	106185	4.23177	0.0411669	1	0.817381	13.8836
GLRA1	Candidate	3	3011	25	106185	4.23177	0.0411669	1	0.817381	13.8836
C6	Candidate	5	3009	42	106168	4.2003	0.00935605	1	1.29605	10.612
PKLR	Candidate	5	3009	42	106168	4.2003	0.00935605	1	1.29605	10.612
PRKRA	Candidate	3	3011	26	106184	4.069	0.0450027	1	0.787818	13.2904
FANCM	KCPG	3	3011	26	106184	4.069	0.0450027	1	0.787818	13.2904
CYP7B1	Candidate	3	3011	26	106184	4.069	0.0450027	1	0.787818	13.2904
AIRE	Candidate	3	3011	26	106184	4.069	0.0450027	1	0.787818	13.2904
NRXN1	Candidate	3	3011	26	106184	4.069	0.0450027	1	0.787818	13.2904
PADI3	Candidate	3	3011	26	106184	4.069	0.0450027	1	0.787818	13.2904
ATP6V0A2	Candidate	4	3010	35	106175	4.03126	0.0221029	1	1.04011	11.2842
PRF1	KCPG	6	3008	53	106157	3.99523	0.00568179	1	1.40226	9.29817
GALC	Candidate	6	3008	53	106157	3.99523	0.00568179	1	1.40226	9.29817
LARS2	Candidate	3	3011	27	106183	3.91836	0.049009	1	0.760327	12.7454
DYM	Candidate	3	3011	27	106183	3.91836	0.049009	1	0.760327	12.7454
CHD7	Candidate	3	3011	27	106183	3.91836	0.049009	1	0.760327	12.7454
AQP2	Candidate	2	3012	18	106192	3.91739	0.104272	1	0.440603	16.3744
ATP13A2	Candidate	2	3012	18	106192	3.91739	0.104272	1	0.440603	16.3744
PROP1	Candidate	2	3012	18	106192	3.91739	0.104272	1	0.440603	16.3744
RAPSN	Candidate	2	3012	18	106192	3.91739	0.104272	1	0.440603	16.3744
AMT	Candidate	2	3012	18	106192	3.91739	0.104272	1	0.440603	16.3744
ORC4	Candidate	2	3012	18	106192	3.91739	0.104272	1	0.440603	16.3744
FTCD	Candidate	2	3012	18	106192	3.91739	0.104272	1	0.440603	16.3744
PGAP1	Candidate	2	3012	18	106192	3.91739	0.104272	1	0.440603	16.3744
FDXR	Candidate	2	3012	18	106192	3.91739	0.104272	1	0.440603	16.3744
CANT1	Candidate	2	3012	18	106192	3.91739	0.104272	1	0.440603	16.3744
GJB2	KCPG	7	3007	64	106146	3.86098	0.00345095	1	1.49121	8.43375
POLR3A	Candidate	5	3009	46	106164	3.83513	0.0130959	1	1.18832	9.62403
MCPH1	Candidate	4	3010	37	106173	3.81349	0.0260693	1	0.986633	10.6251
TGM5	Candidate	4	3010	37	106173	3.81349	0.0260693	1	0.986633	10.6251
FANCC	KCPG	4	3010	37	106173	3.81349	0.0260693	1	0.986633	10.6251
SLC22A12	Candidate	3	3011	28	106182	3.77856	0.053183	1	0.734693	12.2419
PEX12	Candidate	3	3011	28	106182	3.77856	0.053183	1	0.734693	12.2419
TPP1	Candidate	3	3011	28	106182	3.77856	0.053183	1	0.734693	12.2419
AASS	Candidate	3	3011	28	106182	3.77856	0.053183	1	0.734693	12.2419
MERTK	Candidate	4	3010	38	106172	3.71328	0.028202	1	0.961914	10.3222
PYROXD1	Candidate	2	3012	19	106191	3.71148	0.113221	1	0.418964	15.3946
MSH3	Candidate	2	3012	19	106191	3.71148	0.113221	1	0.418964	15.3946
CCBE1	Candidate	2	3012	19	106191	3.71148	0.113221	1	0.418964	15.3946
BRCA1	KCPG	7	3007	67	106143	3.68746	0.00434957	1	1.42684	8.03466
WFS1	Candidate	7	3007	67	106143	3.68746	0.00434957	1	1.42684	8.03466
LAMB3	Candidate	5	3009	48	106162	3.67473	0.0152968	1	1.1409	9.19788
BBS2	Candidate	5	3009	48	106162	3.67473	0.0152968	1	1.1409	9.19788
SLC37A4	Candidate	3	3011	29	106181	3.64769	0.057522	1	0.710715	11.7785
SPG7	Candidate	7	3007	69	106141	3.58081	0.00503994	1	1.38695	7.78946
GNPTAB	Candidate	5	3009	50	106160	3.52799	0.0177318	1	1.09712	8.80477
LPL	Candidate	5	3009	50	106160	3.52799	0.0177318	1	1.09712	8.80477
PHKB	Candidate	4	3010	40	106170	3.52715	0.0327703	1	0.91601	9.76673
ACE	Candidate	4	3010	40	106170	3.52715	0.0327703	1	0.91601	9.76673
PIGN	Candidate	3	3011	30	106180	3.52631	0.0620225	1	0.68828	11.3487
AMPD1	Candidate	3	3011	30	106180	3.52631	0.0620225	1	0.68828	11.3487
LTBP4	Candidate	2	3012	20	106190	3.52547	0.122358	1	0.399352	14.5246
TYMP	Candidate	2	3012	20	106190	3.52547	0.122358	1	0.399352	14.5246
POLH	KCPG	2	3012	20	106190	3.52547	0.122358	1	0.399352	14.5246
ALDH5A1	Candidate	2	3012	20	106190	3.52547	0.122358	1	0.399352	14.5246
CYP19A1	Candidate	2	3012	20	106190	3.52547	0.122358	1	0.399352	14.5246
CEP83	Candidate	2	3012	20	106190	3.52547	0.122358	1	0.399352	14.5246
CAT	Candidate	2	3012	20	106190	3.52547	0.122358	1	0.399352	14.5246
ALPL	Candidate	6	3008	61	106149	3.47095	0.0104593	1	1.22506	8.00819
PEX1	Candidate	5	3009	51	106159	3.45878	0.0190399	1	1.07646	8.62076
RPGRIP1L	Candidate	7	3007	72	106138	3.43156	0.00622564	1	1.33106	7.44795
TTC21B	Candidate	6	3008	62	106148	3.41493	0.0112101	1	1.20601	7.87187
PTPN22	Candidate	3	3011	31	106179	3.41252	0.0666813	1	0.667206	10.9489
G6PC	Candidate	3	3011	31	106179	3.41252	0.0666813	1	0.667206	10.9489
CD96	Candidate	3	3011	31	106179	3.41252	0.0666813	1	0.667206	10.9489
TMEM67	Candidate	6	3008	63	106147	3.36069	0.0119981	1	1.18756	7.74004
PDE6C	Candidate	2	3012	21	106189	3.35755	0.131667	1	0.381494	13.7469
GNRHR	Candidate	2	3012	21	106189	3.35755	0.131667	1	0.381494	13.7469
HPS4	Candidate	2	3012	21	106189	3.35755	0.131667	1	0.381494	13.7469
CNTNAP1	Candidate	2	3012	21	106189	3.35755	0.131667	1	0.381494	13.7469
L2HGDH	KCPG	2	3012	21	106189	3.35755	0.131667	1	0.381494	13.7469
DSC2	Candidate	2	3012	21	106189	3.35755	0.131667	1	0.381494	13.7469
PEPD	Candidate	2	3012	21	106189	3.35755	0.131667	1	0.381494	13.7469
NPHP3	Candidate	5	3009	54	106156	3.26652	0.0233388	1	1.01894	8.11153
ITGB3	Candidate	3	3011	33	106177	3.20562	0.0764592	1	0.628706	10.23
MPO	Candidate	3	3011	33	106177	3.20562	0.0764592	1	0.628706	10.23
RARS2	Candidate	3	3011	33	106177	3.20562	0.0764592	1	0.628706	10.23
CNGA1	Candidate	3	3011	33	106177	3.20562	0.0764592	1	0.628706	10.23
ASNS	Candidate	2	3012	22	106188	3.20489	0.14113	1	0.365164	13.0478
ENO3	Candidate	2	3012	22	106188	3.20489	0.14113	1	0.365164	13.0478
DFNB59	Candidate	2	3012	22	106188	3.20489	0.14113	1	0.365164	13.0478
PGM3	Candidate	2	3012	22	106188	3.20489	0.14113	1	0.365164	13.0478
F7	Candidate	2	3012	22	106188	3.20489	0.14113	1	0.365164	13.0478
USH1C	Candidate	5	3009	56	106154	3.14979	0.026526	1	0.983861	7.80396
MUTYH	KCPG	6	3008	68	106142	3.11342	0.016528	1	1.10311	7.14161
F8	Candidate	5	3009	57	106153	3.09451	0.0282185	1	0.967234	7.65867
INPPL1	Candidate	2	3012	23	106187	3.06552	0.150732	1	0.350175	12.416
ALDH6A1	Candidate	2	3012	23	106187	3.06552	0.150732	1	0.350175	12.416
SPTA1	Candidate	2	3012	23	106187	3.06552	0.150732	1	0.350175	12.416
CASQ2	Candidate	2	3012	23	106187	3.06552	0.150732	1	0.350175	12.416
TRIOBP	Candidate	7	3007	81	106129	3.05	0.0110317	1	1.18756	6.5832
GLDC	Candidate	6	3008	72	106138	2.94035	0.0209092	1	1.04376	6.72634
SLC22A5	Candidate	4	3010	48	106162	2.93906	0.0551217	1	0.769165	8.03486
MPL	KCPG	3	3011	36	106174	2.93842	0.0922188	1	0.578629	9.31009
RTEL1	Candidate	2	3012	24	106186	2.93778	0.160458	1	0.336367	11.8422
INPP5E	Candidate	2	3012	24	106186	2.93778	0.160458	1	0.336367	11.8422
PPT1	Candidate	2	3012	24	106186	2.93778	0.160458	1	0.336367	11.8422
MFRP	Candidate	2	3012	24	106186	2.93778	0.160458	1	0.336367	11.8422
FANCE	KCPG	2	3012	24	106186	2.93778	0.160458	1	0.336367	11.8422
SDHA	KCPG	2	3012	24	106186	2.93778	0.160458	1	0.336367	11.8422
MIB1	Candidate	3	3011	37	106173	2.85898	0.097747	1	0.563668	9.03579
RNF168	Candidate	3	3011	37	106173	2.85898	0.097747	1	0.563668	9.03579
GSS	Candidate	2	3012	25	106185	2.82025	0.170294	1	0.323607	11.3203
AR	KCPG	2	3012	25	106185	2.82025	0.170294	1	0.323607	11.3203
LMBRD1	Candidate	2	3012	25	106185	2.82025	0.170294	1	0.323607	11.3203
SLCO2A1	Candidate	2	3012	25	106185	2.82025	0.170294	1	0.323607	11.3203
TBCD	Candidate	2	3012	25	106185	2.82025	0.170294	1	0.323607	11.3203
EVC	Candidate	2	3012	25	106185	2.82025	0.170294	1	0.323607	11.3203
HGD	Candidate	3	3011	38	106172	2.78373	0.103406	1	0.549466	8.78094
CABP4	Candidate	3	3011	38	106172	2.78373	0.103406	1	0.549466	8.78094
BEST1	Candidate	3	3011	38	106172	2.78373	0.103406	1	0.549466	8.78094
GAA	Candidate	8	3006	104	106106	2.71507	0.0126375	1	1.14099	5.55883
ABCB11	KCPG	5	3009	65	106145	2.71337	0.0442115	1	0.851941	6.67078
LRBA	Candidate	4	3010	52	106158	2.7128	0.0687229	1	0.712089	7.38117
SLC4A11	Candidate	3	3011	39	106171	2.71223	0.109191	1	0.535907	8.53956
ITGB6	Candidate	2	3012	26	106184	2.71166	0.180227	1	0.311779	10.8398
LIG4	Candidate	2	3012	26	106184	2.71166	0.180227	1	0.311779	10.8398
RAD50	Candidate	2	3012	26	106184	2.71166	0.180227	1	0.311779	10.8398
NDUFAF6	Candidate	2	3012	26	106184	2.71166	0.180227	1	0.311779	10.8398
TCTN1	Candidate	2	3012	26	106184	2.71166	0.180227	1	0.311779	10.8398
STRA6	Candidate	2	3012	26	106184	2.71166	0.180227	1	0.311779	10.8398
NEK8	Candidate	2	3012	26	106184	2.71166	0.180227	1	0.311779	10.8398
MYBPC3	Candidate	4	3010	53	106157	2.66161	0.0723692	1	0.69912	7.23377
ATP8B1	Candidate	3	3011	40	106170	2.64436	0.115097	1	0.523062	8.31085
VARS2	Candidate	3	3011	40	106170	2.64436	0.115097	1	0.523062	8.31085
PDE6A	Candidate	3	3011	40	106170	2.64436	0.115097	1	0.523062	8.31085
COQ8A	Candidate	3	3011	40	106170	2.64436	0.115097	1	0.523062	8.31085
FREM1	Candidate	5	3009	67	106143	2.63243	0.0489065	1	0.827293	6.45986
POLG	Candidate	6	3008	81	106129	2.61346	0.0334802	1	0.930976	5.94608
HBB	Candidate	2	3012	27	106183	2.61132	0.190244	1	0.300784	10.3995
TULP1	Candidate	2	3012	27	106183	2.61132	0.190244	1	0.300784	10.3995
BBS1	Candidate	2	3012	27	106183	2.61132	0.190244	1	0.300784	10.3995
AMH	Candidate	2	3012	27	106183	2.61132	0.190244	1	0.300784	10.3995
QARS	Candidate	2	3012	27	106183	2.61132	0.190244	1	0.300784	10.3995
BRAT1	Candidate	2	3012	27	106183	2.61132	0.190244	1	0.300784	10.3995
ITGA2B	Candidate	3	3011	41	106169	2.57999	0.121121	1	0.5108	8.09518
PRG4	Candidate	3	3011	41	106169	2.57999	0.121121	1	0.5108	8.09518
FMO3	Candidate	3	3011	41	106169	2.57999	0.121121	1	0.5108	8.09518
SLC6A19	Candidate	3	3011	41	106169	2.57999	0.121121	1	0.5108	8.09518
PKHD1	Candidate	11	3003	152	106058	2.55582	0.00583617	1	1.24801	4.71065
MUT	Candidate	6	3008	83	106127	2.55044	0.0368162	1	0.909132	5.79655
SI	Candidate	7	3007	97	106113	2.54657	0.0254003	1	0.996543	5.45515
POMT2	Candidate	4	3010	56	106154	2.51916	0.0838821	1	0.662902	6.82421
HEXA	Candidate	4	3010	56	106154	2.51916	0.0838821	1	0.662902	6.82421
FAN1	Candidate	3	3011	42	106168	2.51865	0.127258	1	0.499099	7.88868
POLE	KCPG	3	3011	42	106168	2.51865	0.127258	1	0.499099	7.88868
CELSR1	Candidate	3	3011	42	106168	2.51865	0.127258	1	0.499099	7.88868
ADSL	Candidate	2	3012	28	106182	2.51815	0.200332	1	0.290546	9.99137
HNF1A	KCPG	2	3012	28	106182	2.51815	0.200332	1	0.290546	9.99137
TREX1	Candidate	2	3012	28	106182	2.51815	0.200332	1	0.290546	9.99137
DYNC2H1	Candidate	9	3005	127	106083	2.50187	0.0134902	1	1.11715	4.90731
ACADVL	Candidate	6	3008	85	106125	2.49021	0.0403577	1	0.888305	5.65469
NPHP4	Candidate	5	3009	71	106139	2.48388	0.059144	1	0.782031	6.07972
DUOX2	Candidate	9	3005	128	106082	2.48197	0.0140958	1	1.1086	4.86761
MAN2B1	Candidate	4	3010	57	106153	2.47469	0.0879071	1	0.651648	6.69625
LAMA2	Candidate	7	3007	100	106110	2.46998	0.0290794	1	0.967364	5.28539
ABCG8	Candidate	3	3011	43	106167	2.45984	0.133503	1	0.487922	7.69307
CERKL	Candidate	2	3012	29	106181	2.43112	0.21048	1	0.280976	9.61851
C2	Candidate	2	3012	29	106181	2.43112	0.21048	1	0.280976	9.61851
BUB1B	KCPG	2	3012	29	106181	2.43112	0.21048	1	0.280976	9.61851
MSH6	KCPG	3	3011	44	106166	2.40398	0.139852	1	0.477233	7.50463
SGSH	Candidate	3	3011	44	106166	2.40398	0.139852	1	0.477233	7.50463
PNPLA6	Candidate	3	3011	44	106166	2.40398	0.139852	1	0.477233	7.50463
PMS2	KCPG	3	3011	44	106166	2.40398	0.139852	1	0.477233	7.50463
BTD	Candidate	3	3011	44	106166	2.40398	0.139852	1	0.477233	7.50463
OTOF	Candidate	7	3007	104	106106	2.37499	0.0345213	1	0.931041	5.07504
COL7A1	KCPG	8	3006	119	106091	2.37259	0.0249684	1	1.00024	4.83463
LIPA	Candidate	5	3009	75	106135	2.35146	0.0705087	1	0.741463	5.74118
TTLL5	Candidate	3	3011	45	106165	2.35056	0.1463	1	0.467003	7.32853
BCKDHB	Candidate	2	3012	30	106180	2.35011	0.220677	1	0.272016	9.27123
FLNC	Candidate	2	3012	30	106180	2.35011	0.220677	1	0.272016	9.27123
C7	Candidate	2	3012	30	106180	2.35011	0.220677	1	0.272016	9.27123
FANCG	KCPG	2	3012	30	106180	2.35011	0.220677	1	0.272016	9.27123
DNAH5	Candidate	9	3005	137	106073	2.31887	0.0204816	1	1.0372	4.53813
IDUA	Candidate	3	3011	46	106164	2.29945	0.152843	1	0.4572	7.1595
PALB2	KCPG	3	3011	46	106164	2.29945	0.152843	1	0.4572	7.1595
SLC12A3	Candidate	8	3006	124	106086	2.27673	0.030489	1	0.960746	4.63282
RYR1	Candidate	4	3010	62	106148	2.27503	0.109374	1	0.600658	6.13019
EIF2B2	Candidate	2	3012	31	106179	2.27418	0.230913	1	0.26361	8.94339
DARS2	Candidate	2	3012	31	106179	2.27418	0.230913	1	0.26361	8.94339
CYP4V2	Candidate	2	3012	31	106179	2.27418	0.230913	1	0.26361	8.94339
DOK7	Candidate	2	3012	31	106179	2.27418	0.230913	1	0.26361	8.94339
POMGNT1	Candidate	3	3011	47	106163	2.25063	0.159476	1	0.447799	6.99786
SLC25A13	KCPG	3	3011	47	106163	2.25063	0.159476	1	0.447799	6.99786
CENPJ	Candidate	5	3009	80	106130	2.20444	0.0862753	1	0.696294	5.3677
KIAA0586	Candidate	3	3011	48	106162	2.20364	0.166195	1	0.438792	6.84332
GCDH	Candidate	3	3011	48	106162	2.20364	0.166195	1	0.438792	6.84332
ERCC4	KCPG	3	3011	48	106162	2.20364	0.166195	1	0.438792	6.84332
BBS12	Candidate	2	3012	32	106178	2.20324	0.241178	1	0.255707	8.64189
RBBP8	Candidate	2	3012	32	106178	2.20324	0.241178	1	0.255707	8.64189
ELAC2	Candidate	2	3012	32	106178	2.20324	0.241178	1	0.255707	8.64189
COL18A1	Candidate	4	3010	65	106145	2.17009	0.123272	1	0.573725	5.83391
USH2A	Candidate	14	3000	228	105982	2.16921	0.00899441	1	1.16582	3.72074
TG	Candidate	6	3008	98	106112	2.15978	0.0685307	1	0.77316	4.87751
PCDH15	Candidate	6	3008	98	106112	2.15978	0.0685307	1	0.77316	4.87751
WDR62	Candidate	3	3011	49	106161	2.15862	0.172996	1	0.43013	6.69544
CRB1	Candidate	3	3011	49	106161	2.15862	0.172996	1	0.43013	6.69544
HADHB	Candidate	2	3012	33	106177	2.13643	0.251461	1	0.248265	8.35966
SLC6A5	Candidate	2	3012	33	106177	2.13643	0.251461	1	0.248265	8.35966
CDH23	Candidate	6	3008	100	106110	2.1165	0.073668	1	0.758024	4.77649
KCNV2	Candidate	3	3011	50	106160	2.11539	0.179873	1	0.421802	6.55385
GUCY2D	Candidate	3	3011	50	106160	2.11539	0.179873	1	0.421802	6.55385
ATP6V0A4	Candidate	3	3011	50	106160	2.11539	0.179873	1	0.421802	6.55385
TTN	Candidate	18	2996	305	105905	2.08614	0.0053915	1	1.21816	3.35942
IFIH1	Candidate	3	3011	51	106159	2.07383	0.186823	1	0.413791	6.4179
UNC13D	Candidate	3	3011	51	106159	2.07383	0.186823	1	0.413791	6.4179
PRSS12	Candidate	2	3012	34	106176	2.07348	0.261756	1	0.241243	8.09503
KIF7	Candidate	2	3012	34	106176	2.07348	0.261756	1	0.241243	8.09503
IMPG2	Candidate	2	3012	34	106176	2.07348	0.261756	1	0.241243	8.09503
PCK2	Candidate	2	3012	34	106176	2.07348	0.261756	1	0.241243	8.09503
PNKP	Candidate	2	3012	34	106176	2.07348	0.261756	1	0.241243	8.09503
FANCA	KCPG	6	3008	104	106106	2.03511	0.130558	1	0.729484	4.58616
TRPM1	Candidate	5	3009	87	106123	2.02691	0.111153	1	0.64161	4.91846
GUSB	Candidate	2	3012	35	106175	2.01431	0.272052	1	0.234607	7.84652
GBE1	Candidate	2	3012	35	106175	2.01431	0.272052	1	0.234607	7.84652
INVS	Candidate	2	3012	35	106175	2.01431	0.272052	1	0.234607	7.84652
CYP1B1	Candidate	2	3012	35	106175	2.01431	0.272052	1	0.234607	7.84652
NDUFS1	Candidate	2	3012	35	106175	2.01431	0.272052	1	0.234607	7.84652
NLRP7	Candidate	2	3012	35	106175	2.01431	0.272052	1	0.234607	7.84652
SEC23B	Candidate	3	3011	53	106157	1.99563	0.200924	1	0.398648	6.16251
MYH7	Candidate	5	3009	89	106121	1.98133	0.190804	1	0.627517	4.80376
GLB1	Candidate	4	3010	72	106138	1.95898	0.158351	1	0.519367	5.24205
POLR3B	Candidate	2	3012	36	106174	1.95834	0.282342	1	0.228326	7.61272
MANBA	Candidate	2	3012	36	106174	1.95834	0.282342	1	0.228326	7.61272
AAAS	Candidate	2	3012	36	106174	1.95834	0.282342	1	0.228326	7.61272
IFT74	Candidate	2	3012	36	106174	1.95834	0.282342	1	0.228326	7.61272
PLEC	Candidate	2	3012	36	106174	1.95834	0.282342	1	0.228326	7.61272
PEX6	Candidate	2	3012	36	106174	1.95834	0.282342	1	0.228326	7.61272
NEU1	Candidate	2	3012	36	106174	1.95834	0.282342	1	0.228326	7.61272
ERCC5	KCPG	2	3012	37	106173	1.90542	0.292619	1	0.222372	7.39399
POMT1	Candidate	3	3011	56	106154	1.88871	0.222512	1	0.377903	5.81503
FRAS1	Candidate	5	3009	95	106115	1.85616	0.204135	1	0.588726	4.48996
LYST	Candidate	2	3012	38	106172	1.8553	0.302876	1	0.216721	7.18487
NUP107	Candidate	2	3012	38	106172	1.8553	0.302876	1	0.216721	7.18487
WDR35	Candidate	2	3012	38	106172	1.8553	0.302876	1	0.216721	7.18487
RDH12	Candidate	2	3012	38	106172	1.8553	0.302876	1	0.216721	7.18487
EPPK1	Candidate	2	3012	38	106172	1.8553	0.302876	1	0.216721	7.18487
CSPP1	Candidate	3	3011	58	106152	1.82342	0.237148	1	0.365233	5.60502
ASS1	Candidate	2	3012	39	106171	1.8076	0.313105	1	0.211349	6.98789
CCDC39	Candidate	2	3012	39	106171	1.8076	0.313105	1	0.211349	6.98789
ATM	KCPG	9	3005	178	106032	1.78407	0.109607	1	0.801816	3.46851
LZTR1	KCPG	2	3012	40	106170	1.76244	0.323301	1	0.206237	6.80173
GBA	KCPG	2	3012	40	106170	1.76244	0.323301	1	0.206237	6.80173
AP4M1	Candidate	2	3012	40	106170	1.76244	0.323301	1	0.206237	6.80173
SLC26A3	Candidate	2	3012	40	106170	1.76244	0.323301	1	0.206237	6.80173
MYO5B	Candidate	2	3012	40	106170	1.76244	0.323301	1	0.206237	6.80173
DOCK8	KCPG	2	3012	40	106170	1.76244	0.323301	1	0.206237	6.80173
CPS1	Candidate	2	3012	40	106170	1.76244	0.323301	1	0.206237	6.80173
HPS3	Candidate	2	3012	41	106169	1.71943	0.333457	1	0.201367	6.62528
CNGB3	Candidate	2	3012	41	106169	1.71943	0.333457	1	0.201367	6.62528
ITGB2	Candidate	3	3011	62	106148	1.70579	0.266864	1	0.342281	5.2264
PINK1	Candidate	2	3012	42	106168	1.67847	0.343568	1	0.19672	6.45706
SYNE2	Candidate	3	3011	65	106145	1.62701	0.438482	1	0.326876	4.97513
MYO15A	Candidate	7	3007	152	106058	1.62427	0.216162	1	0.64159	3.43336
VPS13B	Candidate	5	3009	109	106101	1.61746	0.248696	1	0.514524	3.89504
COL4A3	Candidate	3	3011	66	106144	1.60234	0.441918	1	0.322045	4.89593
IGHMBP2	Candidate	2	3012	44	106166	1.60214	0.363635	1	0.188041	6.14699
CDK5RAP2	Candidate	2	3012	44	106166	1.60214	0.363635	1	0.188041	6.14699
NBEAL2	Candidate	2	3012	44	106166	1.60214	0.363635	1	0.188041	6.14699
MCCC2	Candidate	2	3012	44	106166	1.60214	0.363635	1	0.188041	6.14699
JAK3	Candidate	4	3010	89	106121	1.58452	0.32932	1	0.422205	4.20544
ERCC6	Candidate	3	3011	67	106143	1.5784	0.445479	1	0.317355	4.81962
BRCA2	KCPG	5	3009	112	106098	1.57409	0.260244	1	0.500995	3.78802
GALNS	Candidate	2	3012	45	106165	1.56652	0.373581	1	0.183982	6.00218
HEXB	Candidate	2	3012	45	106165	1.56652	0.373581	1	0.183982	6.00218
LAMB2	Candidate	2	3012	45	106165	1.56652	0.373581	1	0.183982	6.00218
CLCNKB	Candidate	2	3012	45	106165	1.56652	0.373581	1	0.183982	6.00218
DOCK7	Candidate	2	3012	45	106165	1.56652	0.373581	1	0.183982	6.00218
MCCC1	Candidate	2	3012	45	106165	1.56652	0.373581	1	0.183982	6.00218
PMM2	Candidate	3	3011	68	106142	1.55517	0.449158	1	0.3128	4.74573
F11	Candidate	3	3011	68	106142	1.55517	0.449158	1	0.3128	4.74573
IFT122	Candidate	2	3012	46	106164	1.53244	0.383462	1	0.180094	5.86415
RPGRIP1	Candidate	3	3011	70	106140	1.51071	0.456846	1	0.304073	4.60454
COL17A1	Candidate	2	3012	47	106163	1.49982	0.393276	1	0.176367	5.73234
DDX11	Candidate	2	3012	47	106163	1.49982	0.393276	1	0.176367	5.73234
SURF1	Candidate	2	3012	47	106163	1.49982	0.393276	1	0.176367	5.73234
NBAS	Candidate	3	3011	71	106139	1.48942	0.460844	1	0.299891	4.53704
GCNT2	Candidate	2	3012	48	106162	1.46856	0.403018	1	0.172791	5.60639
BCHE	Candidate	2	3012	49	106161	1.43858	0.652606	1	0.169357	5.48665
VWF	Candidate	2	3012	49	106161	1.43858	0.652606	1	0.169357	5.48665
CPT2	Candidate	2	3012	49	106161	1.43858	0.652606	1	0.169357	5.48665
EPG5	Candidate	2	3012	50	106160	1.4098	0.65557	1	0.166056	5.37059
ANO5	Candidate	2	3012	51	106159	1.38215	0.658635	1	0.162942	5.25965
DNAH8	Candidate	6	3008	156	106054	1.35604	0.463458	1	0.48977	3.02227
TRIP11	Candidate	2	3012	52	106158	1.35557	0.661793	1	0.159886	5.15347
ABCA1	Candidate	2	3012	53	106157	1.32998	0.665037	1	0.156942	5.05155
PYGL	Candidate	2	3012	53	106157	1.32998	0.665037	1	0.156942	5.05155
SYNE1	Candidate	3	3011	81	106129	1.30544	0.505148	1	0.263572	3.95669
MYO3A	Candidate	3	3011	81	106129	1.30544	0.505148	1	0.263572	3.95669
BLM	KCPG	2	3012	54	106156	1.30534	0.668359	1	0.154104	4.95317
FIG4	Candidate	2	3012	54	106156	1.30534	0.668359	1	0.154104	4.95317
NPHS1	Candidate	3	3011	82	106128	1.28951	0.509905	1	0.260419	3.90647
MYO7A	Candidate	4	3010	115	106095	1.226	0.5735	1	0.328265	3.22842
ASPM	Candidate	4	3010	116	106094	1.21542	0.576349	1	0.32548	3.19984
ITGB4	Candidate	2	3012	58	106152	1.21527	0.682305	1	0.143709	4.59654
IFT172	Candidate	2	3012	60	106150	1.17474	0.689587	1	0.139019	4.43556
SACS	Candidate	3	3011	91	106119	1.16188	0.746309	1	0.2351	3.50788
CEP290	Candidate	4	3010	122	106088	1.15558	0.780998	1	0.309721	3.0385
PYGM	Candidate	2	3012	64	106146	1.10128	0.70456	1	0.130484	4.14793
WRN	KCPG	2	3012	66	106144	1.06786	0.712179	1	0.126612	4.01703
FANCI	KCPG	2	3012	66	106144	1.06786	0.712179	1	0.126612	4.01703
HSPG2	Candidate	2	3012	67	106143	1.05197	0.716008	1	0.124761	3.95463
PLA2G6	Candidate	2	3012	67	106143	1.05197	0.716008	1	0.124761	3.95463
CC2D2A	Candidate	2	3012	68	106142	1.03648	0.719845	1	0.122964	3.89414
PDE6B	Candidate	2	3012	69	106141	1.02144	0.723686	1	0.121218	3.83555
ABCC2	Candidate	2	3012	71	106139	0.99264	1	1	0.11787	3.72345
FLG	Candidate	2	3012	71	106139	0.99264	1	1	0.11787	3.72345
FANCD2	KCPG	2	3012	73	106137	0.965426	1	1	0.114699	3.61737
LAMA1	Candidate	2	3012	79	106131	0.892053	1	1	0.106131	3.33356
DOCK6	Candidate	2	3012	79	106131	0.892053	1	1	0.106131	3.33356
C5orf42	Candidate	2	3012	80	106130	0.880894	1	1	0.104825	3.29077
LAMA3	Candidate	2	3012	84	106126	0.838915	1	1	0.0999102	3.12883
NTRK1	KCPG	2	3012	85	106125	0.829038	1	1	0.0987525	3.09086
NPC1	Candidate	2	3012	88	106122	0.800752	1	1	0.0954349	2.98216
POR	Candidate	2	3012	101	106109	0.6976	1	1	0.0833056	2.5883
LDLR	Candidate	2	3012	103	106107	0.684041	1	1	0.0817077	2.53671
DNAH11	Candidate	2	3012	113	106097	0.623448	0.773994	1	0.0745566	2.30676
		>= 2 P/LP variants per gene			Corrected p-value > 0.05, p-value<0.05
					p-value > 0.05
