# Supplementary material for: Comprehensive germline genomic profiles of children, adolescents and young adults with solid tumors
Source: Nat Commun. 2020 May 5;11:2206. doi: 10.1038/s41467-020-16067-1 (PMC7200683; doi:10.1038/s41467-020-16067-1)
Supplement: Supplementary file 16 — Supplementary Data 13 [file 41467_2020_16067_MOESM16_ESM.xlsx]

## Sheet: Supplementary Data 13
Supplementary Data 13 Variant allele frequency comparison between C-AYA patients with solid tumors and non-TCGA ExAC dataset in each tumor type.
Gene	Predisposition	Tumor_Type	P/LP_Alleles_in_C-AYA_TT	non-P/LP_Alleles_in_C-AYA_TT	P/LP_Alleles_in_nonTCGA-ExAC_y	non-P/LP_Alleles_in_nonTCGA-ExAC	Odds Ratio	p-value	Corrected p-value	95% CI -Low	95% CI -High
RB1	KCPG	RB	31	165	28	106182	707.976	7.27919e-70	1.69969e-66	404.163	1232.43
TP53	KCPG	ACT	7	37	21	106189	955.242	1.48634e-18	3.4706e-15	323.693	2400.23
SMAD7	Candidate Gene	HGG	6	154	1	106209	4105.32	7.36606e-17	1.71997e-13	488.938	4503599627370490
NF1	KCPG	CNS	15	631	99	106111	25.4549	5.38499e-16	1.25739e-12	13.6629	44.4083
LRP2	Candidate Gene	HGG	6	154	31	106179	133.34	2.35692e-11	5.50341e-08	44.8405	330.973
SPP1	Candidate Gene	RHB	5	263	5	106205	400.491	2.42686e-11	5.66673e-08	92.0564	1800.28
ROM1	Candidate Gene	HGG	5	155	15	106195	229.039	1.10071e-10	2.57016e-07	64.0794	672.596
NDUFV1	Candidate Gene	NBL	6	374	28	106182	60.8249	2.43964e-09	5.69657e-06	20.4561	150.616
INTS14	Candidate Gene	RHB	3	265	0	106210	Infinity	1.57674e-08	3.68169e-05	164.689	Infinity
PRKN	Candidate Gene	WLM	6	408	40	106170	39.0156	2.71465e-08	6.3387e-05	13.4447	93.382
ADGRV1	Candidate Gene	WLM	3	411	0	106210	Infinity	5.81159e-08	0.000135701	106.03	Infinity
ADGRV1	Candidate Gene	CNS	3	643	0	106210	Infinity	2.19935e-07	0.000513547	68.1272	Infinity
CEP164	Candidate Gene	RHB	5	263	48	106162	42.0845	2.52959e-07	0.00059066	12.9581	106.427
ASMT	Candidate Gene	CNS	4	642	6	106204	110.177	2.70015e-07	0.000630485	22.8209	470.576
CHRNE	Candidate Gene	WLM	5	409	32	106178	40.5522	3.38987e-07	0.000791536	12.2729	105.859
CHEK2	KCPG	CNS	6	640	48	106162	20.741	9.629e-07	0.00224837	7.22345	48.7567
LDLRAP1	Candidate Gene	HGG	3	157	13	106197	154.836	1.8436e-06	0.0043048	28.2203	571.051
WT1	KCPG	WLM	3	411	4	106206	192.798	2.01064e-06	0.00469485	28.2674	1119.98
SH2B1	Candidate Gene	ACT	2	42	4	106206	1255.21	2.51112e-06	0.00586347	110.876	8192
TMPRSS3	Candidate Gene	CNS	5	641	32	106178	25.8962	2.95361e-06	0.00689667	7.84604	67.1915
PRKN	Candidate Gene	CNS	5	641	40	106170	20.7098	7.95476e-06	0.0185744	6.35634	52.6869
MAP3K20	Candidate Gene	WLM	2	412	0	106210	Infinity	1.50399e-05	0.0351181	48.2137	Infinity
POU4F3	Candidate Gene	RHB	2	266	1	106209	804.532	1.89029e-05	0.0441382	41.377	4503599627370490
PRKN	Candidate Gene	NBL	4	376	40	106170	28.2392	1.92828e-05	0.0450253	7.3007	78.8309
STAG3	Candidate Gene	ACT	2	42	14	106196	360.913	2.00361e-05	0.0467843	38.5909	1596.92
CITED2	Candidate Gene	STS	2	184	3	106207	382.911	3.02925e-05	0.070733	31.914	3782.22
MTNR1B	Candidate Gene	EWS	2	188	3	106207	374.408	3.16083e-05	0.0738053	31.2164	3669.35
WDR36	Candidate Gene	EWS	2	188	3	106207	374.408	3.16083e-05	0.0738053	31.2164	3669.35
TMPRSS3	Candidate Gene	STS	3	183	32	106178	54.3942	3.30165e-05	0.0770935	10.5605	175.381
SH2B1	Candidate Gene	HGG	2	158	4	106206	333.664	3.35933e-05	0.0784405	30.1424	2337.01
USP9X	Candidate Gene	HGG	2	158	4	106206	333.664	3.35933e-05	0.0784405	30.1424	2337.01
CHEK2	KCPG	NBL	4	376	48	106162	23.5348	3.75996e-05	0.0877951	6.12926	64.7197
TMPRSS3	Candidate Gene	RB	3	193	32	106178	51.4941	3.85675e-05	0.0900551	10.017	166.116
KCNAB1	Candidate Gene	WLM	2	412	1	106209	513.877	4.50034e-05	0.105083	26.7462	16384
MCPH1	Candidate Gene	EWS	3	187	37	106173	45.9778	5.27415e-05	0.123151	9.00011	146.791
SMARCAL1	Candidate Gene	OS	3	255	27	106183	46.2187	5.44029e-05	0.127031	8.92401	151.707
BLOC1S3	Candidate Gene	STS	2	184	5	106205	230.895	6.34677e-05	0.148197	21.8211	1447.15
CEP164	Candidate Gene	HGG	3	157	48	106162	42.2334	6.59569e-05	0.154009	8.33036	133.421
AASS	Candidate Gene	RHB	3	265	28	106182	42.8898	6.72676e-05	0.15707	8.29998	140.412
CLRN1	Candidate Gene	WLM	3	411	19	106191	40.785	8.4716e-05	0.197812	7.70011	139.492
LRP2	Candidate Gene	ACT	2	42	31	106179	163.122	8.77651e-05	0.204931	18.311	664.811
OCA2	Candidate Gene	WLM	4	410	57	106153	18.1666	9.81373e-05	0.229151	4.76378	49.4888
ABCB4	Candidate Gene	CNS	4	642	36	106174	18.3722	0.000101752	0.237592	4.73589	51.4233
CD96	Candidate Gene	LGG	2	46	31	106179	148.934	0.000104561	0.24415	16.7667	607.731
CHEK2	KCPG	EWS	3	187	48	106162	35.4842	0.000109572	0.255851	7.00662	111.426
LIPC	Candidate Gene	NBL	3	377	24	106186	35.1882	0.000123387	0.28811	6.75598	116.623
AGRN	Candidate Gene	OS	3	255	37	106173	33.7366	0.000130039	0.30364	6.61603	107.492
CRIPAK	Candidate Gene	CNS	4	642	39	106171	16.963	0.000135445	0.316265	4.38935	47.2064
PUS3	Candidate Gene	NBL	3	377	25	106185	33.7906	0.000137829	0.32183	6.50314	111.378
NPHP3	Candidate Gene	STS	3	183	54	106156	32.2309	0.000143484	0.335035	6.38582	100.603
ALPPL2	Candidate Gene	HGG	2	158	10	106200	134.325	0.000146935	0.343094	14.1966	649.309
WDR36	Candidate Gene	WLM	2	412	3	106207	172.089	0.00014924	0.348475	14.3043	1568.48
SLC6A19	Candidate Gene	ACT	2	42	41	106169	123.527	0.000149703	0.349558	13.9887	496.821
NRXN1	Candidate Gene	NBL	3	377	26	106184	32.4908	0.000153326	0.358017	6.26683	106.574
PRKN	Candidate Gene	OS	3	255	40	106170	31.2192	0.00016156	0.377242	6.13954	98.9056
PDE6G	Candidate Gene	OS	2	256	6	106204	138.169	0.000162218	0.378778	13.5747	760.059
DIAPH1	Candidate Gene	HGG	2	158	11	106199	122.118	0.000173479	0.405074	13.0454	557.1
NR2E3	Candidate Gene	HGG	2	158	11	106199	122.118	0.000173479	0.405074	13.0454	557.1
PLCE1	Candidate Gene	OS	3	255	45	106165	27.758	0.00022441	0.523998	5.4812	87.3501
GHR	Candidate Gene	GCT	2	146	15	106195	96.8364	0.000258001	0.602433	10.66	426.167
EYS	Candidate Gene	RB	3	193	63	106147	26.1977	0.000258549	0.603712	5.21418	81.2016
C4B	Candidate Gene	RHB	2	266	8	106202	99.9196	0.000280256	0.654399	10.2721	508.941
PHYH	Candidate Gene	GCT	2	146	16	106194	90.7734	0.000289986	0.677118	10.0461	395.702
MFN2	Candidate Gene	HGG	2	158	15	106195	89.7924	0.000301282	0.703493	9.85755	394.267
STAR	Candidate Gene	WLM	3	411	31	106179	25.0058	0.000317992	0.742512	4.87034	80.6121
ATP7B	Candidate Gene	OS	4	254	129	106081	12.9455	0.000328384	0.766777	3.44938	34.3832
NR0B1	Candidate Gene	CNS	2	644	3	106207	109.844	0.000360542	0.841865	9.16238	952.535
C9	Candidate Gene	WLM	3	411	33	106177	23.4927	0.000377245	0.880867	4.58958	75.304
MYBPC3	Candidate Gene	RHB	3	265	53	106157	22.6785	0.000395986	0.924628	4.50372	70.596
SIAE	Candidate Gene	CNS	3	643	21	106189	23.5744	0.000404923	0.945495	4.49427	79.1532
MFF	Candidate Gene	HGG	2	158	19	106191	70.6304	0.000463378	1	7.92042	296.25
TGM1	Candidate Gene	RHB	3	265	57	106153	21.0813	0.000485224	1	4.19624	65.4388
OAT	Candidate Gene	CNS	3	643	23	106187	21.5353	0.000515503	1	4.12981	71.5639
IL12RB1	Candidate Gene	GCT	2	146	22	106188	65.9507	0.000520252	1	7.46483	274.321
CNGB1	Candidate Gene	OS	3	255	63	106147	19.8176	0.000574928	1	3.95509	61.2832
CRIPAK	Candidate Gene	WLM	3	411	39	106171	19.8559	0.000596174	1	3.91232	62.8863
PAH	Candidate Gene	CNS	5	641	107	106103	7.73456	0.000626505	1	2.45299	18.7152
MFF	Candidate Gene	RB	2	194	19	106191	57.6065	0.000692722	1	6.46269	241.138
LIPC	Candidate Gene	HGG	2	158	24	106186	55.997	0.000713598	1	6.3607	227.64
SGCG	Candidate Gene	RHB	2	266	14	106196	57.0277	0.000739929	1	6.25883	249.706
EYS	Candidate Gene	CNS	4	642	63	106147	10.4935	0.000750239	1	2.76621	28.3548
CLCN2	Candidate Gene	HGG	2	158	25	106185	53.766	0.000769924	1	6.11844	219.531
GNPTAB	Candidate Gene	NBL	3	377	50	106160	16.8995	0.000922652	1	3.35563	52.641
ELP1	Candidate Gene	CNS	3	643	29	106181	17.0889	0.000957288	1	3.32158	55.3481
PEX1	Candidate Gene	NBL	3	377	51	106159	16.5568	0.000974356	1	3.2919	51.5088
ELP1	Candidate Gene	HGG	2	158	29	106181	46.2813	0.00101596	1	5.3123	185.865
TMPRSS3	Candidate Gene	GCT	2	146	32	106178	45.3909	0.00104786	1	5.22823	181.063
PAH	Candidate Gene	EWS	3	187	107	106103	15.9082	0.00105105	1	3.20077	48.4783
ALDH7A1	Candidate Gene	WLM	3	411	48	106162	16.1417	0.00105388	1	3.2032	50.4666
WHRN	Candidate Gene	OS	2	256	18	106192	46.0424	0.00107982	1	5.1584	195.871
AKAP9	Candidate Gene	HGG	2	158	30	106180	44.7898	0.00108262	1	5.1429	179.209
ANO10	Candidate Gene	CNS	3	643	31	106179	15.9787	0.00114461	1	3.11808	51.3554
CA12	Candidate Gene	RHB	2	266	18	106192	44.3304	0.00116379	1	4.96548	187.068
MUT	Candidate Gene	OS	3	255	83	106127	15.0414	0.00124075	1	3.02037	45.9904
RAG1	Candidate Gene	WLM	3	411	51	106159	15.1926	0.00124449	1	3.02072	47.2785
CHRNE	Candidate Gene	CNS	3	643	32	106178	15.4798	0.00124632	1	3.02527	49.7152
DDHD2	Candidate Gene	EWS	2	188	28	106182	40.3732	0.00133512	1	4.62336	162.007
COL7A1	KCPG	WLM	4	410	119	106091	8.69724	0.00141335	1	2.32064	23.0116
DDHD2	Candidate Gene	RB	2	194	28	106182	39.0975	0.00141936	1	4.48104	156.914
GBE1	Candidate Gene	HGG	2	158	35	106175	38.4008	0.00144653	1	4.43574	151.769
IVD	Candidate Gene	GCT	2	146	38	106172	38.276	0.00144896	1	4.43129	150.561
MYH7	Candidate Gene	OS	3	255	89	106121	14.029	0.00150633	1	2.82039	42.7916
RECQL	KCPG	OS	2	256	22	106188	37.6982	0.00155859	1	4.27541	154.841
ABCA3	Candidate Gene	WLM	4	410	123	106087	8.41435	0.00158948	1	2.24618	22.2515
GLA	Candidate Gene	CNS	2	644	8	106202	41.1847	0.00159018	1	4.25592	207.951
PIGN	Candidate Gene	RB	2	194	30	106180	36.4774	0.00161448	1	4.19538	144.86
CLCN1	Candidate Gene	CNS	4	642	79	106131	8.36971	0.00166705	1	2.21899	22.384
ANO10	Candidate Gene	RB	2	194	31	106179	35.331	0.00171656	1	4.06529	140.686
TMEM126B	Candidate Gene	RB	2	194	31	106179	35.331	0.00171656	1	4.06529	140.686
MC4R	Candidate Gene	STS	2	184	33	106177	34.931	0.00174124	1	4.0356	138.637
CDHR1	Candidate Gene	RB	2	194	32	106178	34.1952	0.00182163	1	3.94429	135.752
TYR	Candidate Gene	CNS	4	642	82	106128	8.06332	0.00189925	1	2.13961	21.541
C9	Candidate Gene	RB	2	194	33	106177	33.1482	0.0019297	1	3.82908	131.706
RAI1	Candidate Gene	CNS	2	644	9	106201	36.6465	0.00193578	1	3.84474	177.565
ACADS	Candidate Gene	STS	2	184	35	106175	32.9486	0.00194455	1	3.81366	130.262
PROKR2	Candidate Gene	WLM	2	412	15	106195	34.3725	0.00196797	1	3.80072	147.851
PLCE1	Candidate Gene	GCT	2	146	45	106165	32.2815	0.00199534	1	3.76203	126.058
CYP21A2	Candidate Gene	HGG	2	158	42	106168	32.0002	0.00204054	1	3.71962	124.636
WFS1	Candidate Gene	NBL	3	377	67	106143	12.6046	0.00206172	1	2.52445	38.7231
GRM6	Candidate Gene	CNS	3	643	39	106171	12.6999	0.00211863	1	2.50424	40.1138
SLC26A2	Candidate Gene	EWS	2	188	36	106174	31.3673	0.00213751	1	3.63312	123.757
PMS2	KCPG	HGG	2	158	44	106166	30.5354	0.00222812	1	3.5555	119.027
TPO	Candidate Gene	RB	2	194	36	106174	30.3984	0.0022717	1	3.52145	119.62
CDH15	Candidate Gene	CNS	2	644	10	106200	32.9755	0.00231365	1	3.50596	155.345
NDUFB9	Candidate Gene	CNS	2	644	10	106200	32.9755	0.00231365	1	3.50596	155.345
OTOF	Candidate Gene	OS	3	255	104	106106	12.0015	0.00231817	1	2.41956	36.417
SLC22A12	Candidate Gene	OS	2	256	28	106182	29.6228	0.00243305	1	3.40133	118.607
CD36	Candidate Gene	RHB	3	265	102	106108	11.7753	0.00244569	1	2.37382	35.789
ADA2	Candidate Gene	WLM	2	412	17	106193	30.3202	0.00246176	1	3.38705	128.778
ASS1	Candidate Gene	EWS	2	188	39	106171	28.9579	0.00248451	1	3.36336	113.024
HGD	Candidate Gene	RB	2	194	38	106172	28.8016	0.00251443	1	3.34285	112.59
CLRN1	Candidate Gene	NBL	2	378	19	106191	29.5697	0.00254526	1	3.32795	123.278
GNAT2	Candidate Gene	CNS	2	644	11	106199	29.9835	0.00272338	1	3.22236	137.667
AMT	Candidate Gene	WLM	2	412	18	106192	28.6404	0.00272828	1	3.2118	120.163
FDXR	Candidate Gene	WLM	2	412	18	106192	28.6404	0.00272828	1	3.2118	120.163
NAGLU	Candidate Gene	RB	2	194	40	106170	27.3664	0.00276884	1	3.18101	106.76
PRKN	Candidate Gene	RB	2	194	40	106170	27.3664	0.00276884	1	3.18101	106.76
PKHD1	Candidate Gene	CNS	5	641	152	106058	5.44317	0.00279002	1	1.73628	13.0444
LOXHD1	Candidate Gene	NBL	2	378	20	106190	28.0958	0.0027932	1	3.17201	116.357
GFM1	Candidate Gene	CNS	3	643	45	106165	11.0077	0.00310756	1	2.18233	34.43
PLCE1	Candidate Gene	CNS	3	643	45	106165	11.0077	0.00310756	1	2.18233	34.43
F8	Candidate Gene	GCT	2	146	57	106153	25.5221	0.00312389	1	2.98845	98.0229
OCA2	Candidate Gene	GCT	2	146	57	106153	25.5221	0.00312389	1	2.98845	98.0229
PLCE1	Candidate Gene	EWS	2	188	45	106165	25.1112	0.00325236	1	2.92781	97.2432
RYR2	Candidate Gene	CNS	4	642	96	106114	6.88562	0.00328226	1	1.83353	18.3072
LOXHD1	Candidate Gene	WLM	2	412	20	106190	25.779	0.00330004	1	2.91112	106.371
GALT	Candidate Gene	EWS	2	188	47	106163	24.025	0.0035299	1	2.80672	92.8955
SCN5A	Candidate Gene	RHB	2	266	33	106177	24.1903	0.00355497	1	2.798	95.3706
TYR	Candidate Gene	NBL	3	377	82	106128	10.2991	0.00357659	1	2.0718	31.3927
ALG6	Candidate Gene	WLM	2	412	22	106188	23.438	0.00392275	1	2.66186	95.8419
IL12RB1	Candidate Gene	WLM	2	412	22	106188	23.438	0.00392275	1	2.66186	95.8419
ATP6V0A2	Candidate Gene	RHB	2	266	35	106175	22.8114	0.00396602	1	2.64403	89.588
ADA	Candidate Gene	OS	2	256	37	106173	22.4167	0.00408553	1	2.60355	87.7167
ADA	Candidate Gene	RHB	2	266	37	106173	21.5744	0.00439806	1	2.50617	84.3187
TYR	Candidate Gene	WLM	3	411	82	106128	9.44586	0.00453529	1	1.90112	28.7825
ALDOB	Candidate Gene	NBL	2	378	27	106183	20.8017	0.00482913	1	2.38913	83.2615
CRIPAK	Candidate Gene	RHB	2	266	39	106171	20.4614	0.00485088	1	2.38201	79.6854
SLC3A1	Candidate Gene	OS	3	255	137	106073	9.11031	0.00493035	1	1.84343	27.4832
FREM1	Candidate Gene	HGG	2	158	67	106143	20.0457	0.00493735	1	2.35905	76.5577
TCTN2	Candidate Gene	WLM	2	412	25	106185	20.6136	0.00495054	1	2.35898	83.1018
PDE6A	Candidate Gene	RHB	2	266	40	106170	19.952	0.00508501	1	2.32431	77.7627
VARS2	Candidate Gene	RHB	2	266	40	106170	19.952	0.00508501	1	2.32431	77.7627
MMP20	Candidate Gene	CNS	2	644	16	106194	20.6169	0.00523623	1	2.29425	88.109
F8	Candidate Gene	RB	2	194	57	106153	19.1907	0.00539049	1	2.25416	73.6459
C6	Candidate Gene	RHB	2	266	42	106168	19.0105	0.00556857	1	2.21717	73.5578
CELSR1	Candidate Gene	RHB	2	266	42	106168	19.0105	0.00556857	1	2.21717	73.5578
AMH	Candidate Gene	WLM	2	412	27	106183	19.0908	0.00569704	1	2.19263	76.4473
APOA5	Candidate Gene	CNS	2	644	17	106193	19.3974	0.00582894	1	2.16927	81.969
LIPA	Candidate Gene	HGG	2	158	75	106135	17.9117	0.00610979	1	2.11183	68.0453
EYS	Candidate Gene	EWS	2	188	63	106147	17.9226	0.00612762	1	2.10882	68.3626
TMPRSS15	Candidate Gene	OS	2	256	46	106164	18.0286	0.00613082	1	2.1088	69.674
PLCE1	Candidate Gene	RHB	2	266	45	106165	17.7361	0.00633177	1	2.07371	68.4463
CA12	Candidate Gene	CNS	2	644	18	106192	18.3202	0.00645079	1	2.05724	76.8615
CNGB1	Candidate Gene	RB	2	194	63	106147	17.3674	0.00650578	1	2.044	66.2027
CHRNE	Candidate Gene	NBL	2	378	32	106178	17.5533	0.00659492	1	2.03104	69.3131
ELAC2	Candidate Gene	NBL	2	378	32	106178	17.5533	0.00659492	1	2.03104	69.3131
BRCA1	KCPG	STS	2	184	67	106143	17.2174	0.00660316	1	2.0281	65.5039
SLC22A5	Candidate Gene	OS	2	256	48	106162	17.2765	0.00663689	1	2.02337	66.5072
NPHS2	Candidate Gene	WLM	2	412	30	106180	17.1772	0.00690676	1	1.9828	67.9946
TRIOBP	Candidate Gene	HGG	2	158	81	106129	16.5803	0.00706409	1	1.95787	62.733
TYR	Candidate Gene	HGG	2	158	82	106128	16.3947	0.00722928	1	1.93437	62.1661
SPG7	Candidate Gene	EWS	2	188	69	106141	16.3621	0.00726963	1	1.9289	62.3126
TTC21B	Candidate Gene	CNS	3	643	62	106148	7.98738	0.00727609	1	1.59948	24.5575
BRCA1	KCPG	RB	2	194	67	106143	16.3292	0.0073025	1	1.92439	62.2321
ANO10	Candidate Gene	WLM	2	412	31	106179	16.6189	0.0073336	1	1.92163	65.6868
TMEM126B	Candidate Gene	WLM	2	412	31	106179	16.6189	0.0073336	1	1.92163	65.6868
RPGRIP1L	Candidate Gene	STS	2	184	72	106138	16.0286	0.00755905	1	1.8899	60.9124
TMPRSS3	Candidate Gene	WLM	2	412	32	106178	16.105	0.00777208	1	1.86402	63.4323
GLB1	Candidate Gene	EWS	2	188	72	106138	15.6803	0.0078739	1	1.84997	59.5842
GJB2	KCPG	CNS	3	643	64	106146	7.73774	0.00790938	1	1.55075	23.7614
GALC	Candidate Gene	OS	2	256	53	106157	15.6462	0.00798188	1	1.83717	60.0257
PEX1	Candidate Gene	RHB	2	266	51	106159	15.6488	0.00799185	1	1.83602	60.1315
LTBP2	Candidate Gene	WLM	2	412	33	106177	15.6171	0.00822209	1	1.80975	61.3068
PEPD	Candidate Gene	CNS	2	644	21	106189	15.7024	0.0084876	1	1.78121	64.4415
TECTA	Candidate Gene	CNS	2	644	21	106189	15.7024	0.0084876	1	1.78121	64.4415
AGRN	Candidate Gene	NBL	2	378	37	106173	15.1815	0.00860946	1	1.76628	59.3135
PCDH15	Candidate Gene	GCT	2	146	98	106112	14.8312	0.00870732	1	1.75474	56.0337
FIG4	Candidate Gene	RHB	2	266	54	106156	14.78	0.00888731	1	1.73661	56.6162
NEB	Candidate Gene	RHB	3	265	165	106045	7.27587	0.00901942	1	1.47583	21.8571
CYP11B1	Candidate Gene	NBL	2	378	38	106172	14.7826	0.00904139	1	1.72152	57.6376
OCA2	Candidate Gene	OS	2	256	57	106153	14.5491	0.00913843	1	1.71127	55.6142
SLC26A4	Candidate Gene	WLM	3	411	107	106103	7.23833	0.00923006	1	1.46346	21.8654
CRIPAK	Candidate Gene	NBL	2	378	39	106171	14.4044	0.00948283	1	1.6788	56.063
MAN2B1	Candidate Gene	RHB	2	266	57	106153	14.0038	0.00982544	1	1.64723	53.4134
PHKB	Candidate Gene	NBL	2	378	40	106170	14.0453	0.0099337	1	1.63821	54.5795
INPPL1	Candidate Gene	CNS	2	644	23	106187	14.3398	0.0099845	1	1.63502	58.1312
NF1	KCPG	HGG	2	158	99	106111	13.5699	0.0102996	1	1.6065	51.1987
ITGA2B	Candidate Gene	NBL	2	378	41	106169	13.704	0.0103939	1	1.59953	53.0378
POLG	Candidate Gene	RB	2	194	81	106129	13.5105	0.0104157	1	1.59712	51.1132
MERTK	Candidate Gene	WLM	2	412	38	106172	13.5669	0.010642	1	1.57987	52.7298
GRHPR	Candidate Gene	CNS	2	644	24	106186	13.7443	0.0107736	1	1.57056	55.4522
LIPC	Candidate Gene	CNS	2	644	24	106186	13.7443	0.0107736	1	1.57056	55.4522
MOCOS	Candidate Gene	CNS	2	644	24	106186	13.7443	0.0107736	1	1.57056	55.4522
CD36	Candidate Gene	HGG	2	158	102	106108	13.1618	0.0108917	1	1.55984	49.6181
ALPL	Candidate Gene	RHB	2	266	61	106149	13.0787	0.0111415	1	1.54154	49.8261
GJB2	KCPG	OS	2	256	64	106146	12.9529	0.01133	1	1.5279	49.254
IQCB1	Candidate Gene	CNS	2	644	25	106185	13.186	0.0115893	1	1.51099	53.0228
PUS3	Candidate Gene	CNS	2	644	25	106185	13.186	0.0115893	1	1.51099	53.0228
SGCA	Candidate Gene	CNS	2	644	25	106185	13.186	0.0115893	1	1.51099	53.0228
EYS	Candidate Gene	RHB	2	266	63	106147	12.6657	0.011827	1	1.49362	48.1535
ABCC6	Candidate Gene	HGG	2	158	107	106103	12.5499	0.0119111	1	1.48781	47.2122
SLC26A4	Candidate Gene	HGG	2	158	107	106103	12.5499	0.0119111	1	1.48781	47.2122
FANCM	KCPG	CNS	2	644	26	106184	12.6817	0.0124312	1	1.45577	50.8964
SAMD9	Candidate Gene	CNS	2	644	26	106184	12.6817	0.0124312	1	1.45577	50.8964
FAN1	Candidate Gene	WLM	2	412	42	106168	12.2694	0.012776	1	1.43412	47.4509
POLR3A	Candidate Gene	NBL	2	378	46	106164	12.2097	0.0128329	1	1.43065	46.9884
CAPN3	Candidate Gene	STS	2	184	96	106114	12.0132	0.0129427	1	1.42378	45.1518
DYM	Candidate Gene	CNS	2	644	27	106183	12.212	0.0132991	1	1.40444	48.7949
SI	Candidate Gene	EWS	2	188	97	106113	11.6364	0.0137357	1	1.37953	43.7548
LAMB3	Candidate Gene	NBL	2	378	48	106162	11.7008	0.0138715	1	1.37268	44.8867
SPG7	Candidate Gene	RHB	2	266	69	106141	11.5647	0.0139911	1	1.36621	43.7848
SLC3A1	Candidate Gene	NBL	3	377	137	106073	6.16076	0.0140438	1	1.24951	18.5187
DYNC2H1	Candidate Gene	GCT	2	146	127	106083	11.4411	0.0141468	1	1.35804	42.9256
HSD17B4	Candidate Gene	CNS	2	644	28	106182	11.7758	0.0141926	1	1.35662	46.8725
DYNC2H1	Candidate Gene	WLM	3	411	127	106083	6.09665	0.0144585	1	1.23578	18.3447
TRIOBP	Candidate Gene	CNS	3	643	81	106129	6.11266	0.0145923	1	1.2317	18.5843
IFT122	Candidate Gene	WLM	2	412	46	106164	11.2023	0.0150797	1	1.31295	43.0803
CDH23	Candidate Gene	RB	2	194	100	106110	10.9396	0.0154105	1	1.29753	41.0959
ABCC6	Candidate Gene	STS	2	184	107	106103	10.779	0.0158287	1	1.27911	40.4829
CBS	Candidate Gene	NBL	2	378	52	106158	10.8021	0.0160537	1	1.26972	41.3036
CHEK2	KCPG	WLM	2	412	48	106162	10.737	0.0162934	1	1.25974	41.2005
VPS13B	Candidate Gene	STS	2	184	109	106101	10.5811	0.0163803	1	1.25591	39.6959
ACADVL	Candidate Gene	CNS	3	643	85	106125	5.82481	0.0165118	1	1.17483	17.6791
ACSF3	Candidate Gene	CNS	2	644	31	106179	10.6371	0.0170231	1	1.23082	41.9906
STAR	Candidate Gene	CNS	2	644	31	106179	10.6371	0.0170231	1	1.23082	41.9906
CENPJ	Candidate Gene	OS	2	256	80	106130	10.3649	0.0171033	1	1.22727	39.0554
ABCC6	Candidate Gene	RB	2	194	107	106103	10.2235	0.0174624	1	1.21364	38.3218
ATP6V0A4	Candidate Gene	WLM	2	412	50	106160	10.3068	0.0175475	1	1.21068	39.4931
DNAH5	Candidate Gene	WLM	3	411	137	106073	5.65116	0.0175854	1	1.14659	16.9758
NPHS1	Candidate Gene	OS	2	256	82	106128	10.1113	0.0178964	1	1.19781	38.0555
CDHR1	Candidate Gene	CNS	2	644	32	106178	10.302	0.0180155	1	1.19393	40.5812
TTN	Candidate Gene	EWS	3	187	305	105905	5.57019	0.0181684	1	1.13225	16.6795
CENPJ	Candidate Gene	RHB	2	266	80	106130	9.97142	0.0183634	1	1.18138	37.5733
POMT2	Candidate Gene	NBL	2	378	56	106154	10.027	0.0183722	1	1.18116	38.1906
USH1C	Candidate Gene	NBL	2	378	56	106154	10.027	0.0183722	1	1.18116	38.1906
F8	Candidate Gene	NBL	2	378	57	106153	9.8519	0.0189726	1	1.16092	37.501
TGM1	Candidate Gene	NBL	2	378	57	106153	9.8519	0.0189726	1	1.16092	37.501
TYR	Candidate Gene	RHB	2	266	82	106128	9.7295	0.0192126	1	1.15302	36.6144
ABCG5	Candidate Gene	CNS	2	644	34	106176	9.69732	0.0200717	1	1.12641	37.9488
SPG11	Candidate Gene	EWS	2	188	122	106088	9.24974	0.0209758	1	1.09973	34.614
ACADS	Candidate Gene	CNS	2	644	35	106175	9.42238	0.0211348	1	1.09543	36.7915
TRPM1	Candidate Gene	RHB	2	266	87	106123	9.16837	0.0214065	1	1.08775	34.4714
HADHA	Candidate Gene	RHB	2	266	88	106122	9.06818	0.0218572	1	1.07557	34.0596
TTC21B	Candidate Gene	NBL	2	378	62	106148	9.05893	0.0220962	1	1.06929	34.3632
PEX6	Candidate Gene	CNS	2	644	36	106174	9.15918	0.0222209	1	1.06612	35.6814
AGRN	Candidate Gene	CNS	2	644	37	106173	8.91111	0.0233297	1	1.03832	34.7029
RNF168	Candidate Gene	CNS	2	644	37	106173	8.91111	0.0233297	1	1.03832	34.7029
TGM5	Candidate Gene	CNS	2	644	37	106173	8.91111	0.0233297	1	1.03832	34.7029
PROM1	Candidate Gene	GCT	2	146	171	106039	8.49414	0.0245031	1	1.01098	31.704
RYR2	Candidate Gene	RHB	2	266	96	106114	8.31133	0.0256021	1	0.987141	31.1391
RYR1	Candidate Gene	WLM	2	412	62	106148	8.30964	0.0258797	1	0.981344	31.498
SI	Candidate Gene	RHB	2	266	97	106113	8.22388	0.0260874	1	0.977089	30.8095
CNGB1	Candidate Gene	WLM	2	412	63	106147	8.17825	0.0266338	1	0.966091	30.9775
EYS	Candidate Gene	WLM	2	412	63	106147	8.17825	0.0266338	1	0.966091	30.9775
NAGLU	Candidate Gene	CNS	2	644	40	106170	8.24129	0.0267885	1	0.963007	31.9008
SPG7	Candidate Gene	NBL	2	378	69	106141	8.13804	0.0267975	1	0.96287	30.7327
NF1	KCPG	RHB	2	266	99	106111	8.05757	0.0270689	1	0.957603	30.1707
SLC3A1	Candidate Gene	RB	2	194	137	106073	7.97988	0.0274528	1	0.950277	29.7737
PRG4	Candidate Gene	CNS	2	644	41	106169	8.04139	0.0279847	1	0.940272	31.0734
CYP21A2	Candidate Gene	CNS	2	644	42	106168	7.84991	0.0292019	1	0.918588	30.2879
PKLR	Candidate Gene	CNS	2	644	42	106168	7.84991	0.0292019	1	0.918588	30.2879
WFS1	Candidate Gene	WLM	2	412	67	106143	7.69002	0.0297379	1	0.909546	29.0427
PROM1	Candidate Gene	WLM	3	411	171	106039	4.52604	0.0308169	1	0.920525	13.5417
PAH	Candidate Gene	RHB	2	266	107	106103	7.45554	0.0311409	1	0.886865	27.8631
GLDC	Candidate Gene	WLM	2	412	72	106138	7.15648	0.0338088	1	0.847516	26.9729
DNAH8	Candidate Gene	RB	2	194	156	106054	7.00927	0.034708	1	0.8354	26.0836
SPG11	Candidate Gene	OS	2	256	122	106088	6.79228	0.0367641	1	0.809179	25.3156
ABCA3	Candidate Gene	OS	2	256	123	106087	6.73727	0.0373035	1	0.802666	25.1102
VWF	Candidate Gene	CNS	2	644	49	106161	6.72791	0.0382887	1	0.790882	25.7302
NEB	Candidate Gene	RB	2	194	165	106045	6.62528	0.0383758	1	0.790142	24.6397
DYNC2H1	Candidate Gene	OS	2	256	127	106083	6.52538	0.0394911	1	0.777626	24.3059
KCNV2	Candidate Gene	CNS	2	644	50	106160	6.59339	0.0396642	1	0.775479	25.1852
DUOX2	Candidate Gene	OS	2	256	128	106082	6.47433	0.0400455	1	0.771608	24.1135
SPG11	Candidate Gene	CNS	3	643	122	106088	4.05693	0.0406609	1	0.823099	12.1918
PROM1	Candidate Gene	RB	2	194	171	106039	6.39249	0.0408994	1	0.762595	23.754
RAG1	Candidate Gene	CNS	2	644	51	106159	6.46403	0.0410583	1	0.760664	24.6733
USH2A	Candidate Gene	GCT	2	146	228	105982	6.36717	0.0412136	1	0.759335	23.6758
SLC12A3	Candidate Gene	CNS	3	643	124	106086	3.99149	0.0422909	1	0.809974	11.9906
DUOX2	Candidate Gene	RHB	2	266	128	106082	6.2309	0.0428724	1	0.742747	23.1926
NPHP3	Candidate Gene	CNS	2	644	54	106156	6.10472	0.0453488	1	0.719428	23.2335
ATP7B	Candidate Gene	CNS	3	643	129	106081	3.83663	0.0465071	1	0.778947	11.5152
FRAS1	Candidate Gene	NBL	2	378	95	106115	5.90965	0.0472822	1	0.702925	22.0892
CAPN3	Candidate Gene	NBL	2	378	96	106114	5.84804	0.0481563	1	0.695697	21.8526
DNAH5	Candidate Gene	RHB	2	266	137	106073	5.82108	0.0483283	1	0.69437	21.6382
OCA2	Candidate Gene	CNS	2	644	57	106153	5.78329	0.0497962	1	0.682425	21.9542
TG	Candidate Gene	NBL	2	378	98	106112	5.7286	0.0499222	1	0.681678	21.3944
NF1	KCPG	NBL	2	378	99	106111	5.6707	0.0508138	1	0.6749	21.1723
LAMA2	Candidate Gene	NBL	2	378	100	106110	5.61395	0.0517111	1	0.668236	20.9549
SLC3A1	Candidate Gene	CNS	3	643	137	106073	3.61259	0.0536655	1	0.733959	10.8315
ABCC6	Candidate Gene	NBL	2	378	107	106103	5.24724	0.0581483	1	0.625034	19.549
PAH	Candidate Gene	NBL	2	378	107	106103	5.24724	0.0581483	1	0.625034	19.549
CNGB1	Candidate Gene	CNS	2	644	63	106147	5.2331	0.059134	1	0.618803	19.7755
USH2A	Candidate Gene	STS	2	184	228	105982	5.05311	0.0617957	1	0.603685	18.719
COL18A1	Candidate Gene	CNS	2	644	65	106145	5.07166	0.0623705	1	0.600146	19.1421
SYNE2	Candidate Gene	CNS	2	644	65	106145	5.07166	0.0623705	1	0.600146	19.1421
GAA	Candidate Gene	WLM	2	412	104	106106	4.9527	0.0642894	1	0.589974	18.456
BRCA1	KCPG	CNS	2	644	67	106143	4.91913	0.0656657	1	0.582581	18.548
ABCC6	Candidate Gene	WLM	2	412	107	106103	4.8131	0.0674914	1	0.573627	17.9253
ATM	KCPG	OS	2	256	178	106032	4.65352	0.0711814	1	0.556271	17.2284
ABCA3	Candidate Gene	NBL	2	378	123	106087	4.56329	0.0738127	1	0.54455	16.9495
ASPM	Candidate Gene	WLM	2	412	116	106094	4.44013	0.0774013	1	0.529602	16.5021
SPG11	Candidate Gene	WLM	2	412	122	106088	4.22112	0.0842454	1	0.503823	15.6727
SLC12A3	Candidate Gene	WLM	2	412	124	106086	4.15295	0.0865663	1	0.495779	15.4145
PROM1	Candidate Gene	CNS	3	643	171	106039	2.89309	0.0893882	1	0.589267	8.63704
SYNE1	Candidate Gene	CNS	2	644	81	106129	4.06893	0.0902229	1	0.483532	15.2379
MUT	Candidate Gene	CNS	2	644	83	106127	3.97082	0.0939232	1	0.472054	14.8632
ATM	KCPG	CNS	3	643	178	106032	2.77915	0.0977195	1	0.566282	8.29133
TTN	Candidate Gene	NBL	3	377	305	105905	2.763	0.0986013	1	0.56416	8.21443
HADHA	Candidate Gene	CNS	2	644	88	106122	3.74513	0.103359	1	0.445606	13.9929
MYO15A	Candidate Gene	NBL	2	378	152	106058	3.69183	0.105056	1	0.441465	13.6612
CAPN3	Candidate Gene	CNS	2	644	96	106114	3.43269	0.118956	1	0.408966	12.7934
TTN	Candidate Gene	WLM	3	411	305	105905	2.53448	0.119034	1	0.517667	7.52951
TTN	Candidate Gene	CNS	4	642	305	105905	2.16348	0.119035	1	0.583929	5.62293
NEB	Candidate Gene	NBL	2	378	165	106045	3.40042	0.120034	1	0.40692	12.5655
PKHD1	Candidate Gene	WLM	2	412	152	106058	3.38705	0.120873	1	0.405154	12.5258
PCDH15	Candidate Gene	CNS	2	644	98	106112	3.36256	0.122942	1	0.400728	12.5249
GAA	Candidate Gene	CNS	2	644	104	106106	3.16836	0.135088	1	0.377889	11.7831
SLC26A4	Candidate Gene	CNS	2	644	107	106103	3.07943	0.141258	1	0.367418	11.4439
MYO7A	Candidate Gene	CNS	2	644	115	106095	2.865	0.157987	1	0.342133	10.6291
USH2A	Candidate Gene	CNS	3	643	228	105982	2.16881	0.165058	1	0.442775	6.44574
ABCA3	Candidate Gene	CNS	2	644	123	106087	2.67847	0.175059	1	0.320101	9.92492
USH2A	Candidate Gene	NBL	2	378	228	105982	2.4594	0.198213	1	0.294981	9.04573
MYO15A	Candidate Gene	CNS	2	644	152	106058	2.16699	0.238784	1	0.259507	7.99495
NEB	Candidate Gene	CNS	2	644	165	106045	1.99581	0.267784	1	0.239199	7.35263
			>= 2 P/LP variants per gene/Tumor Type			Corrected p-value > 0.05, p-value<0.05
						p-value > 0.05
