# Supplementary material for: Comprehensive germline genomic profiles of children, adolescents and young adults with solid tumors
Source: Nat Commun. 2020 May 5;11:2206. doi: 10.1038/s41467-020-16067-1 (PMC7200683; doi:10.1038/s41467-020-16067-1)
Supplement: Supplementary file 17 — Supplementary Data 14 [file 41467_2020_16067_MOESM17_ESM.xlsx]

## Sheet: Supplementary Data 14
Supplementary Data 14 Comprehensive table of known cancer predisposing genens detected in C-AYA solid tumors. (Red colors are data from this study). Related to Figure 3.
Gene	Type of Solid Tumors
ALK	Neuroblastoma / Ganglioneuroma, Retinoblastoma, CNS Tumors
APC	Gastric Cancer, Small Bowel, Colon, Rectal Polyps or Cancer, Pancreatic Cysts/Cancer, Hepatoblastoma, Thyroid Cancer, Desmoid Tumor/Desmoid-Type Fibromatosis, Medulloblastoma
AR	Prostate Cancer, Urothelial Carcinoma, Uterine Leiomyomas, Breast Cancer in Male, Soft Tissue Sarcoma, CNS Tumors
ATM	Breast Cancer, Gastrointestinal Cancer, Colorectal Cancer, Ovarian Cancer, Pancreatic Cancer, Uterine Serous Carcinoma, Non-Small Cell Lung Cancer, Rhabdomyosarcoma, Soft Tissue Sarcoma, Ewing Sarcoma, Retinoblastoma, Osteosarcoma, CNS Tumors
ATR	Cutaneous Telangiectasia and Cancer Syndrome, Breast and/or Ovarian Cancer, Oropharyngeal Cancer Syndrome, Rhabdomyosarcoma
BAP1	Melanoma, Thyroid cancer, Renal Cell carcinoma, Basal Cell Carcinoma, Mesothelioma, Retinoblastoma
BARD1	Breast Cancer, Colorectal Cancer, Neuroblastoma, Lung Cancer, Ovarian Cancer, CNS Tumors
BMPR1	Small Bowel, Colon, Rectal Polyps or Cancer, Cowden / Bannayan-Riley-Ruvalcaba Syndromes, Germ Cell Tumor
BRAF	Thyroid Cancer, Rhabdomyosarcoma, Noonan Syndrome
BRCA1	Breast-Ovarian Cancer, Pancreatic Cancer, Medulloblastoma, Neuroblastoma, Prostate Cancer, Uterine Serous Carcinoma, Renal Cell Carcinoma, Glioblastoma Multiforme, Gastric Cancer, Colorectal Cancer, Retinoblastoma, Ewing Sarcoma, Soft Tissue Sarcoma, CNS Tumors
BRCA2	Breast-Ovarian Cancer, Medulloblastoma, Melanoma, Pancreatic Cancer, Prostate Cancer, Esophageal Carcinoma, Lung ancer, Rhabdomyosarcoma, Neuroblastoma, High Grade Glioma, Wilms Tumor, Osteosarcoma
BRIP1	Breast and/or Ovarian Cancer, Cervical Cancer, Colorectal Cancer, Medulloblastoma, Osteosarcoma
CBL	Rhabdomyosarcoma
CDC73	Parathyroid Carcinoma, Wilms Tumor
CDH1	Prostate Cancer, Breast Carcinoma, Gastric Cancer, Colorectal Cancer, Bladder Cancer, Nasopharyngeal Cancer, Papillary Thyroid Carcinoma, High Grade Glioma, Osteosarcoma, Wilms Tumor, CNS Tumors
CDKN1C	Adrenocortical Carcinoma, Pheochromocytoma, Wilms Tumor, Rhabdomyosarcoma, Beckwith-Wiedemann Syndrome
CDKN2A	Pancreatic Cysts/Cancer, Melanoma, Orolaryngeal Cancer, Breast Cancer, Renal Cancer, Head and Neck Squamous Cell Carcinoma, Sarcoma
CHEK2	Prostate Cancer, Li-Fraumeni Syndrome, Breast Cancer, Ovarian Cancer, Lung Cancer, Papillary Thyroid Carcinoma, Colorectal Cancer, Neuroblastoma, Wilms Tumor, Germ Cell Tumor, Rhabdomyosarcoma, Osteosarcoma, Retinoblastoma, CNS Tumors, Ewing Sarcoma
chr11p15 abnormalities	Adrenocortical Carcinoma,Pheochromocytoma, Wilms Tumor
COL7A1	Neuroblastoma, Wilms Tumor, Retinoblastoma, Rhabdomyosarcoma, CNS Tumors
CREBBP	Ovarian Cancer, Osteosarcoma, Wilms Tumor
DICER1	Rhabdomyosarcoma, Wilms Tumors, Ovarian Sertoli-Leydig Tumour, Pleuropulmonary Blastoma, Pineoblastoma/Pituitary Blastoma/CNS Tumors
EGFR	Non Small Cell Lung Cancer, Colorectal Cancer, Head & Neck Squamous Cell Carcinoma, Glioblastoma, Bladder Cancer, Breast Cancer, Retinoblastoma
EP300	Adrenocortical Carcinoma
EPCAM	Astrocytoma, Glioblastoma, Medulloblastoma, Gastric Cancer, Rhabdomyosarcoma, Small Bowel, Colorectal Cancer, Breast Cancer, Cervical Cancer
ERBB4	Hepatocellular Carcinoma, Breast and Colorectal Cancer, Bladder Cancer, Lung Cancer, Neuroblastoma
ERCC4	Colorectal Cancer, Breast and/or Ovarian Cancer, Medulloblastoma
EXT2	Chondrosarcoma, Osteosarcoma, Retinoblastoma
FANCA family	Breast Cancer, Pancreatic Cancer, Esophageal Cancer, Medulloblastoma, Retinoblastoma, CNS Tumors
FH	Renal Cell Carcinoma, Pheochromocytoma, Breast Cancer, Neuroblastoma
GJB2	Oral Squamous Cell Carcinoma, Ewing Sarcoma, CNS Tumors, Rhabdomyosarcoma, Osteosarcoma
HABP2	Papillary Thyroid Cancer
HMBS	CNS Tumors, Adrenocortical Carcinoma
HRAS	Bladder Cancer, Thyroid Cancer, Rhabdomyosarcoma
KIT	Germ Cell Tumor, Gastrointestinal Stromal Tumor, Soft Tissue Sarcoma, Wilms Tumor
KRAS	Lung Cancer, Breast and Ovarian Cancer, Colorectal Cancer, Gallbladder Carcinoma, Noonan Syndrome, Rhabdomyosarcoma
LZTR1	Retinoblastoma, Neuroblastoma, High Grade Glioma, Noonan Syndrome, Ewing Sarcoma, CNS Tumors
MAP2K1	Noonan Syndrome, Rhabdomyosarcoma
MAP2K2	Noonan Syndrome, Rhabdomyosarcoma
MAX	Paraganglioma, Pheochromocytoma, Colorectal Cancer
MEN1	Lung Carcinoid, Parathyroid Carcinoma, Pituitary and Thyroid Carcinoma, Adrenocortical Carcinoma, Malignant Insulinomas, Wilms Tumor
MLH1	Astrocytoma, Glioblastoma, Medulloblastoma, Rhabdomyosarcoma, Gastric Cancer, Small Bowel & Colorectal Cancer, Endometrial Cancer, Ovarian Cancer, Breast cancer, Prostate Cancer, Lung Cancer, Cystic Sebaceous Tumor, Wilms Tumor, Retinoblastoma
MPL	Germ Cell Tumor, Wilms Tumor, CNS Tumors
MSH2	Astrocytoma, Glioblastoma/High Grade Glioma, Medulloblastoma, Gastric Cancer, Rhabdomyosarcoma, Small Bowel & Colorectal Cancer, Ovarian Cancer, Breast Cancer, Prostate Cancer, Renal Cell Carcinoma, Adrenocortical carcinoma, Thyroid Cancer, Osteosarcoma, Wilms Tumor
MSH6	Astrocytoma, Glioblastoma, Medulloblastoma, Gastric Cancer, Rhabdomyosarcoma, Small Bowel & Colorectal Cancer, Endometrial Cancer, Pancreatic Cancer, Thyroid Cancer,Breast and/or Ovarian Cancer, Prostate Carcinoma, CNS Tumors, Retinoblastoma
MUTYH	Gastric Cancer, Small Bowel & Colorectal Cancer, Breast and/or Ovarian Cancer, Lung Cancer, Prostate Cancer, Head and Neck Squamous Cell Carcinoma
NF1	Pancreatic Cysts/Cancer, GIST, Paraganglioma, Rhabdomyosarcoma, Melanoma, CNS Tumors, High Grade Glioma, Astrocytoma/Optic Pathway Glioma/ Low Grade Glioma, Neuroblastoma
NF2	Ependymoma, Schwannoma, CNS Tumors, Meduloblastoma, High Grade Glioma
NRAS	Noonan Syndrome, Rhabdomyosarcoma
NSD1	Beckwith-Wiedemann Syndrome, Neuroblastoma
NTRK1	Medullary Thyroid Carcinoma, Adrenocortical Carcinoma, Soft Tissue Sarcoma
PALB2	Breast Carcinoma, Ovarian Cancer, Uterin Cancer, Melanoma, Medulloblastoma, Osteosarcoma, Pancreatic Cancer, Prostate Cancer, Neuroblastoma, Germ Cell Tumor, Wilms Tumor, CNS Tumors
PDGFRA	Gastrointestinal Tumor, Neuroectodermal Tumours, Wilms Tumor
PHOX2B	Neuroblastoma / Ganglioneuroma
PMS2	Astrocytoma, Glioblastoma/High Grade Glioma, Medulloblastoma, Gastric Cancer, Small Bowel & Colorectal Cancer, Pancreatic Cancer, Prostate Cancer, Breast and/or Ovarian Cancer, Endometrial Cancer, Rhabdomyosarcoma, Ewing Sarcoma, CNS Tumors
POLE	Germ Cell Tumor, Ewing Sarcoma, Neuroblastoma
PTCH1	Basal Cell Carcinoma, Medulloblastoma, CNS Tumors
PTEN	Cowden Syndrome, Bannayan-Riley-Ruvalcaba Syndrome, Lhermitte-Duclos Syndrome, Pten Hamartoma Tumor Syndrome, Breast Carcinoma, Thyroid Carcinoma, Renal Cell Carcinoma, Gastric Cancer, Small Bowel & Colorectal Cancer, Squamous Cell Carcinoma
PTPN11	Noonan Syndrome, Colorectal Cancer, Breast Cancer, Meduloblastoma, Rhabdomyosarcoma, Neuroblastoma, Low Grade Glioma
RAD51C	Breast-Ovarian Cancer, Head and Neck Squamous Cell Carcinoma, Colorectal Cancer, High Grade Glioma
RAD51D	Breast-Ovarian Cancer, Wilms Tumor
RAF1	Noonan Syndrome, Rhabdomyosarcoma
RB1	Retinoblastoma, Osteosarcoma, Pineoblastoma, Colorectal Cancer, Bladder Cancer, Ovarian Cancer, Head and Neck Cancer
RECQL	Bresat Cancer, Osteosarcoma, CNS Tumors
REST	Wilms Tumor, Colorectal cancer
RET	Medullary Thyroid Carcinoma, Paraganglioma, Pheochromocytoma, Endocrine Tumours, Ewing Sarcoma, Glioblastoma Multiforme, CNS Tumors
RIT1	Noonan Syndrome, Rhabdomyosarcoma, Pheochromocytoma
RUNX1	CNS Tumors
SDHA	Gastrointestinal Stromal Tumor, Paraganglioma, Pheochromocytoma, Meduloblastoma, Renal Cell Carcinoma, CNS Tumors, Neuroblastoma
SDHB	Gastrointestinal Stromal Tumor, Paraganglioma, Pheochromocytoma, Neuroblastoma, Cowden Syndrome, Renal Cell Carcinoma, Thyroid Cancer
SDHC	Gastrointestinal Stromal Tumor, Paraganglioma, Pheochromocytoma, Renal Cell Carcinoma, Thyroid Carcinoma, Cowden-Like Syndrome
SDHD	Gastrointestinal Stromal Tumor, Paraganglioma, Pheochromocytoma, Cowden Syndrome, Cowden-Like Syndrome, Intestinal Carcinoid Tumors, Thyroid Cancer, Renal Cell Carcinoma, Head and Neck Tumours
SHOC2	Noonan-Like Syndrome, Rhabdomyosarcoma
SMAD4	Small Bowel & Colorectal Cancer, Pancreatic Cancer, Breast Cancer
SMARCA4	Small Cell Carcinoma of the Ovary, Colorectal Cancer, Neuroblastoma, Atypical Teratoid/Rhabdoid Tumor, Rhabdomyosarcoma
SMARCB1	Atypical Teratoid/Rhabdoid Tumor, Rhabdoid Tumor, Schwannoma, Brain and Kidney Tumours
SOS1	Noonan Syndrome, Rhabdomyosarcoma
STK11	Pancreatic Cancer , Rhabdomyosarcoma, Neuroblastoma, Breast and/or Ovarian Cancer, Gastric Cancer, Small Bowel & Colorectal Cancer
SUFU	Basal Cell Carcinoma, Head and Neck Cancer, Medulloblastoma, CNS Tumors
TMEM127	Paraganglioma, Pheochromocytoma, Renal Cell Carcinoma
TP53	Li-Fraumeni Syndrome, Adrenocortical Carcinoma, Breast Carcinoma, Choroid Plexus Carcinoma, Astrocytoma, Glioblastoma / High Grade Glioma, Medulloblastoma, Melanoma, Osteosarcoma, Rhabdomyosarcoma, Pancreatic Cysts/Cancer, Neuroblastoma, Nasopharyngeal Carcinoma, Hepatocellular Carcinoma, Basal Cell Carcinoma, GI & Colorectal Cancer, Mesothelioma, Head and Neck Cancer, Leiomyosarcoma, Ovarian Can…
TSC1	Astrocytoma, Renal Cell Carcinoma
TSC2	Astrocytoma, High Grade Glioma, Renal Cell Carcinoma, Parathyroid Cancer, Colorectal Cancer
TSHR	Thyroid Carcinoma , Retinoblastoma
UROD	Retinoblastoma
VHL	Renal Cell Carcinoma, Pheochromocytoma, Paraganglioma, Pancreatic Cysts/Cancer, Endolymphatic Sac Tumor, CNS Tumors, High Grade Glioma, Meduloblastoma
WT1	Wilms Tumor
