# Supplementary material for: Comprehensive germline genomic profiles of children, adolescents and young adults with solid tumors
Source: Nat Commun. 2020 May 5;11:2206. doi: 10.1038/s41467-020-16067-1 (PMC7200683; doi:10.1038/s41467-020-16067-1)
Supplement: Supplementary file 18 — Supplementary Data 15 [file 41467_2020_16067_MOESM18_ESM.xlsx]

## Sheet: Supplementary Data 15
Supplementary Data 15 Comprehensive table of known cancer predisposition genes detected in patients with C-AYA solid tumors. (Red colors are data from this study). Related to Figure 3.
Type of Tumor	Syndrome to Consider	Gene(s)
Adrenocortical Carcinoma	LFS, BWS/isolated hemihyperplasia	TP53, chr11p15 abnormalities, CDKN1C, RB1, MEN1,NTRK1, HMBS, EP300
Astrocytoma / Low Grade Glioma	LFS, TSC, NF1, CMMRD	TP53, TSC1, TSC2, NF1, MLH1, MSH2, MSH6, PMS2, EPCAM, PTPN11
Atypical Teratoid/Rhabdoid Tumor	RTPS1	SMARCB1, SMARCA4
Basal Cell Carcinoma	BCNS	PTCH1
Breast Carcinoma	HBOC, HDGC, PHTS, LFS, PALB2-associated cancer syndromes, PJS, NF1	BRCA1, BRCA2, CDH1, PTEN, TP53, PALB2, PALB2, STK11, NF1
Choroid Plexus Carcinoma	LFS	TP53
Desmoid Tumor/Desmoid-Type Fibromatosis / soft Tissue Sarcoma	FAP	APC, BRCA1, NTRK1, ATM, KIT
Endolymphatic Sac Tumor	VHL	VHL
Ependymoma	NF2	NF2
Ewing Sarcoma	None	PMS2, TP53, RET,ATM, BRCA1, CHEK2, GJB2, LZTR1, POLE
Gastric Cancer	HDGC, Lynch syndrome, CMMRD, FAP, PJS	CDH1. MLH1, MSH2, MSH6, PMS2, EPCAM, APC, STK11
Gastrointestinal Stromal Tumor	Predisposition to GIST, Carney-Stratakis syndrome, NF1	SDHA, SDHB, SDHC, SDHD, NF1, KIT
Glioblastoma / High Grade Glioma	CMMRD, LFS	MLH1, MSH2, MSH6, PMS2, EPCAM, TP53, BRCA2, LZTR1,VHL, NF1,RAD51C, NF2, CDH1
Lung Carcinoid	MEN1	MEN1
Malignant Nerve Sheath Tumors	NF1	NF1
Medulloblastoma	BCNS, LFS, CMMRD, FAP, Fanconi Anemia	PTCH1, SUFU, TP53, MLH1, MSH2, MSH6, PMS2, EPCAM, APC, BRCA2, BRIP1, ERCC4, FANCA, FANCB, FANCC, FANCD2, FANCE, FANCF, FANCG, FANCI, FANCL, PALB2, RAD51C, SLX4, XRCC2, VHL, NF2, SDHA
Melanoma	CMM1, BAP1 syndrome, LFS, HBOC	CDKN2A/CDK4, BAP1, TP53, BRCA2
Neuroblastoma / Ganglioneuroma	Predisposition to ALK-related tumors, CCHS	ALK, PHOX2, SDHB, BRCA2, APC, TP53, LZTR1,NF1,SMARCA4, PTPN11, CHEK2,SDHA, POLE, NSD1, FH, ERBB4, COL7A1
Optic Pathway Glioma	NF1	NF1
Osteosarcoma	LFS, Hereditary retinoblastoma	TP53, RB1, PALB2, MSH2, APC, RECQL, GJB2, ATM, CREBBP, CHEK2, CDH1, BRIP1, BRCA2
Ovarian Sex Cord Tumor With Annular Tubules	PJS	STK11
Pancreatic Cysts/Cancer	CMM1, VHL, LFS, FAP, PJS	NF1, CDKN2A, VHL, TP53, APC, STK11
Paraganglioma	Hereditary paraganglioma/ pheochromocytoma syndrome, MEN2, VHL, NF1	SDHA, SDHB, SDHC, SDHD, SDHF, MAX, TMEM127, RET, RET, NF1
Parathyroid Carcinoma	MEN1, CDC73-related disorders	MEN1, CDC73
Pheochromocytoma	Hereditary paraganglioma/ pheochromocytoma syndrome, MEN2, VHL, HLRCC, BWS/isolated hemihyperplasia	SDHA, SDHB, SDHC, SDHD, SDHF, MAX, TMEM127, RET, VHL, FH, Chr11p15 abnormalities, CDKN1C
Pineoblastoma / Pituitary Blastoma / CNS Tumors	DICER1 syndrome, Hereditary retinoblastoma	DICER1, RB1, TP53, MSH6, VHL, NF1, NF2, RUNX1, PMS2,BRCA2, APC, CHEK2, GJB2, ATM, FANCM, BRCA1, SUFU, SDHA,RET, RECQL, PTCH1, PALB2, MPL, LZTR1, HMBS, COL7A, CDH1, BARD1, AR, ALK
Renal Cell Carcinoma	VHL, PHTS, TSC, HLRCC	VHL, PTEN, TSC1/TSC2, FH
Retinoblastoma	Hereditary retinoblastoma	RB, LZTR1, ALK, FANCM, BRCA1, UROD, TSHR, MSH6,EXT2, EGFR, COL7A1, CHEK2, BAP1, ATM
Rhabdoid Tumor	RTPS	SMARCB1, SMARCA4
Rhabdomyosarcoma	LFS, DICER1 syndrome, BWS/isolated hemihypeplasia, CMMRD, NF1, Noonan syndrome	TP53, DICER1, chr11p15 abnormalities, CDKN1C, MLH1, MSH2, MSH6, PMS2, EPCAM, NF1, BRAF, CBL, HRAS, KRAS, MAP2K1, MAP2K2, NRAS, PTPN11, RAF1, RIT1, SHOC2, SOS1, BRCA2,SMARCA4, GJB2, COL7A1, CHEK2, ATR, ATM
Schwannoma	NF2, Familial schwannomatosis	NF2, SMARCB1
Small Bowel, Colon, Rectal Polyps or Cancer	Lynch syndrome, CMMRD, FAP, PJS, JPS, HHT, PHTS, MUTYH-associated polyposis	MLH1, MSH2, MSH6, PMS2, EPCAM, APC, STK11, BMPR1, SMAD4, PTEN, MUTYH
Small Cell Carcinoma of the Ovary, Hypercalcemic Type	RTPS	SMARCA4
Thyroid Cancer	MEN2, DICER1 syndrome, PHTS, Carney complex, Familial nonmedullary thyroid cancer	HABP2
Wilms Tumor	WT1-related disorders, BWS/isolated hemihyperplasia, Familial Wilms tumor	WT1, chr11p15 abnormalities, CDKN1C, REST, PALB2, MPL, MEN1, KIT, CDC73, BRCA2, COL7A1
Comprehensive Table of Known Cancer Predisposition Genes Detected in Patients with C-AYA Solid Tumors. (Red colors are data from this study)
	BAP1, BRCA1-Associated Protein 1, OMIM: 603089
	BCNS, Basal Cell Nevus Syndrome, OMIM: 109400
	BWS, Beckwith-Wiedemann Syndrome, OMIM:130650
	Carney-Stratakis Syndrome, OMIM: 606864
	CCHS, Congenital Central Hypoventilation Syndrome, OMIM: 209880
	CMM1, Cutaneous malignant Melanoma 1, OMIM: 155600
	CMMRD, Constitutional Mismatch Repair Deficiency Syndrome, OMIM: 276300
	FAP, Familial Adenomatous Polyposis, OMIM: 175100
	GIST, Gastrointestinal Stromal Tumor, OMIM: 606764
	HBOC, Hereditary Breast and Ovarian Cancer, OMIM: 604370 (BROVCA1)
	HDGC, Hereditary Diffuse Gastric Cancer, OMIM: 137215
	HHT, Hereditary Hemorrhagic Telangiectasia, OMIM: 187300 & 600376
	HLRCC, Hereditary Leiomyomatosis and Renal Cell Cancer, OMIM: 150800
	JPS, Juvenile Polyposis syndrome, OMIM: 174900
	LFS, Li-Fraumeni Syndrome, OMIM:151623
	Lynch Syndrome, OMIM: 120435
	MEN1, Multiple Endocrine Neoplasia Type I, OMIM:131100
	MEN2, Multiple Endocrine Neoplasia Type II, OMIM: 171400 & 162300
	NF1, Neurofibromatosis Type I, OMIM: 162200
	NF2, Neurofibromatosis Type II, OMIM: 101000
	Pheochromocytoma Syndrome, OMIM: 171300
	PHTS, PTEN Hamartoma Tumor Syndrome, OMIM: 158350
	PJS, Peutz-Jeghers Syndrome, OMIM: 175200
	RTPS, Rhabdoid Tumor Predisposition Syndrome, OMIM: 609322
	TSC, TUBEROUS SCLEROSIS COMPLEX, OMIM: 191100
	TSC, Tuberous Sclerosis Complex, OMIM: 191100
	VHL, Von-Hippel-Lindau Syndrome, OMIM: 193300
