# Supplementary material for: Comprehensive germline genomic profiles of children, adolescents and young adults with solid tumors
Source: Nat Commun. 2020 May 5;11:2206. doi: 10.1038/s41467-020-16067-1 (PMC7200683; doi:10.1038/s41467-020-16067-1)
Supplement: Supplementary file 19 — Supplementary Data 16 [file 41467_2020_16067_MOESM19_ESM.xlsx]

## Sheet: Supplementary Data 16
Supplementary Data 16 Congenital heart defect (CHD)-related genes found with germline P/LP variants in C-AYA patients with solid tumors. Related to Supplementary Figure 7.
Patients ID	Gene	Description	Inheritance	IVA_Prediction	Variant_Classification	Mutation_Status	Genotype	NCBI_Build	Chr	Start_Position	End_position	Cytoband	Reference_Allele	Sample_Allele1	Sample_Allele2	Nucleotide_Change	Protein_Change	Transcript_Name	Cancer_Predisposition
SJACT028	EP300	CHD_Related_Gene	Monoallelic	Pathogenic	Nonsense_Mutation	Germline	Het	38	22	41177337	41177337	q13.2	C	C	T	c.5548C>T; c.5626C>T; n.224-2513G>A; n.82+5726G>A	p.Q1876*; p.Q1850*	NM_001429.3; ENST00000420537.1; ENST00000415054.1; NM_001362843.1; ENST00000263253.8	KCPG
SJCNS018569	NF1	CHD_Related_Gene	Monoallelic	Pathogenic	Splice_Site	Germline	Het	38	17	31223568	31223568	q11.2	G	G	A	c.1845+1G>A		ENST00000358273.8; ENST00000356175.7; NM_001042492.2; NM_000267.3	KCPG
SJCNS018580	NF1	CHD_Related_Gene	Monoallelic	Pathogenic	Frame_Shift_Ins	Germline	Het	38	17	31226495	31226496	q11.2			A	c.2064dupA	p.V689fs*11	ENST00000358273.8; ENST00000356175.7; NM_001042492.2; NM_000267.3	KCPG
SJCNS018587	NF1	CHD_Related_Gene	Monoallelic	Pathogenic	Splice_Site	Germline	Het	38	17	31169999	31169999	q11.2	T	T	G	c.166+6623T>G; c.586+2T>G		ENST00000431387.8; ENST00000487476.5; ENST00000358273.8; ENST00000356175.7; NM_001128147.2; ENST00000490416.2; NM_001042492.2; NM_000267.3	KCPG
SJCNS018592	NF1	CHD_Related_Gene	Monoallelic	Likely Pathogenic	Missense_Mutation	Germline	Het	38	17	31200546	31200546	q11.2	A	A	G	c.1013A>G	p.D338G	ENST00000431387.8; ENST00000487476.5; ENST00000358273.8; ENST00000356175.7; NM_001128147.2; NM_001042492.2; NM_000267.3	KCPG
SJCNS018601	NF1	CHD_Related_Gene	Monoallelic	Pathogenic	Nonsense_Mutation	Germline	Het	38	17	31235728	31235728	q11.2	C	C	T	c.3826C>T	p.R1276*	ENST00000358273.8; ENST00000356175.7; NM_001042492.2; NM_000267.3	KCPG
SJCNS019135	NF1	CHD_Related_Gene	Monoallelic	Pathogenic	Missense_Mutation	Germline	Het	38	17	31229155	31229155	q11.2	T	T	C	c.2540T>C	p.L847P	ENST00000358273.8; ENST00000356175.7; NM_001042492.2; NM_000267.3	KCPG
SJCNS019153	NF1	CHD_Related_Gene	Monoallelic	Likely Pathogenic	Missense_Mutation	Germline	Het	38	17	31221865	31221865	q11.2	C	C	G	c.1657C>G	p.H553D	ENST00000431387.8; ENST00000358273.8; ENST00000356175.7; NM_001128147.2; NM_001042492.2; NM_000267.3	KCPG
SJCNS019165	NF1	CHD_Related_Gene	Monoallelic	Pathogenic	Frame_Shift_Del	Germline	Het	38	17	31259067	31259067	q11.2	A	A		c.4308delA; c.4371delA	p.E1458fs*11; p.E1437fs*11	ENST00000358273.8; ENST00000356175.7; NM_001042492.2; NM_000267.3	KCPG
SJCNS019166	NF1	CHD_Related_Gene	Monoallelic	Pathogenic	Nonsense_Mutation	Germline	Het	38	17	31334864	31334864	q11.2	G	G	T	c.5839G>T; c.5776G>T	p.E1947*; p.E1926*	ENST00000358273.8; ENST00000356175.7; NM_001042492.2; NM_000267.3	KCPG
SJCNS019760	NF1	CHD_Related_Gene	Monoallelic	Pathogenic	Nonsense_Mutation	Germline	Het	38	17	31249093	31249093	q11.2	C	C	T	c.4084C>T	p.R1362*	ENST00000358273.8; ENST00000356175.7; NM_001042492.2; NM_000267.3	KCPG
SJCNS041945	NF1	CHD_Related_Gene	Monoallelic	Pathogenic	Nonsense_Mutation	Germline	Het	38	17	31201471	31201471	q11.2	C	C	T	c.1246C>T	p.R416*	ENST00000431387.8; ENST00000487476.5; ENST00000358273.8; ENST00000356175.7; NM_001128147.2; NM_001042492.2; NM_000267.3	KCPG
SJCNS041957	NF1	CHD_Related_Gene	Monoallelic	Pathogenic	Nonsense_Mutation	Germline	Het	38	17	31206360	31206360	q11.2	C	C	T	c.1381C>T	p.R461*	ENST00000431387.8; ENST00000487476.5; ENST00000358273.8; ENST00000356175.7; NM_001128147.2; NM_001042492.2; NM_000267.3	KCPG
SJCNS042482	NF1	CHD_Related_Gene	Monoallelic	Pathogenic	Nonsense_Mutation	Germline	Het	38	17	31352280	31352280	q11.2	G	G	A	c.7481G>A; c.7418G>A	p.W2494*; p.W2473*	ENST00000358273.8; ENST00000356175.7; NM_001042492.2; NM_000267.3	KCPG
SJCNS042493	NF1	CHD_Related_Gene	Monoallelic	Pathogenic	Nonsense_Mutation	Germline	Het	38	17	31343059	31343059	q11.2	C	C	A	c.7113C>A; c.7050C>A	p.C2371*; p.C2350*	ENST00000358273.8; ENST00000356175.7; NM_001042492.2; NM_000267.3	KCPG
SJCNS043971	NF1	CHD_Related_Gene	Monoallelic	Pathogenic	Splice_Site	Germline	Het	38	17	31214586	31214586	q11.2	G	G	C	c.1527+1G>C		ENST00000431387.8; ENST00000487476.5; ENST00000358273.8; ENST00000356175.7; NM_001128147.2; NM_001042492.2; NM_000267.3	KCPG
SJHGG034	NF1	CHD_Related_Gene	Monoallelic	Pathogenic	Missense_Mutation	Germline	Het	38	17	31327839	31327839	q11.2	G	G	A	c.5609G>A; c.5546G>A	p.R1870Q; p.R1849Q	ENST00000358273.8; ENST00000356175.7; NM_001042492.2; NM_000267.3	KCPG
SJHGG089	NF1	CHD_Related_Gene	Monoallelic	Pathogenic	Nonsense_Mutation	Germline	Het	38	17	31201471	31201471	q11.2	C	C	T	c.1246C>T	p.R416*	ENST00000431387.8; ENST00000487476.5; ENST00000358273.8; ENST00000356175.7; NM_001128147.2; NM_001042492.2; NM_000267.3	KCPG
SJLGG011283	NF1	CHD_Related_Gene	Monoallelic	Pathogenic	Frame_Shift_Del	Germline	Het	38	17	31229954	31229955	q11.2	AA	AA		c.2970_2971delAA	p.M991fs*29	ENST00000358273.8; ENST00000356175.7; NM_001042492.2; NM_000267.3	KCPG
SJNBL041593	NF1	CHD_Related_Gene	Monoallelic	Likely Pathogenic	Missense_Mutation	Germline	Het	38	17	31261740	31261740	q11.2	T	T	C	c.4607T>C; c.4544T>C	p.F1536S; p.F1515S	ENST00000358273.8; ENST00000356175.7; NM_001042492.2; NM_000267.3	KCPG
SJNBL159	NF1	CHD_Related_Gene	Monoallelic	Likely Pathogenic	Missense_Mutation	Germline	Het	38	17	31229355	31229355	q11.2	C	C	T	c.2740C>T	p.R914W	ENST00000358273.8; ENST00000356175.7; NM_001042492.2; NM_000267.3	KCPG
SJRHB019581	NF1	CHD_Related_Gene	Monoallelic	Likely Pathogenic	Missense_Mutation	Germline	Het	38	17	31181720	31181720	q11.2	A	A	G	c.245A>G; c.665A>G	p.N222S; p.N82S	ENST00000431387.8; ENST00000487476.5; ENST00000358273.8; ENST00000356175.7; NM_001128147.2; ENST00000490416.2; NM_001042492.2; NM_000267.3	KCPG
SJRHB041684	NF1	CHD_Related_Gene	Monoallelic	Pathogenic	Nonsense_Mutation	Germline	Het	38	17	31235961	31235961	q11.2	T	T	A	c.3914T>A	p.L1305*	ENST00000358273.8; ENST00000356175.7; NM_001042492.2; NM_000267.3	KCPG
SJHGG010325	TGFBR2	CHD_Related_Gene	Monoallelic	Likely Pathogenic	Missense_Mutation	Germline	Het	38	3	30672018	30672018	p24.1	T	T	C	c.910T>C; c.835T>C	p.F304L; p.F279L	NM_001024847.2; ENST00000359013.4; NM_003242.5; ENST00000295754.9	KCPG
SJLGG010672	PTPN11	CHD_Related_Gene	Monoallelic	Pathogenic	Missense_Mutation	Germline	Het	38	12	112477719	112477719	q24.13	A	A	G	c.922A>G	p.N308D	ENST00000392597.5; NM_080601.2; NM_002834.4; NM_001330437.1; ENST00000351677.6; ENST00000635625.1	KCPG
SJNBL019416	PTPN11	CHD_Related_Gene	Monoallelic	Pathogenic	Missense_Mutation	Germline	Het	38	12	112472989	112472989	q24.13	G	G	A	c.802G>A	p.G268S	ENST00000392597.5; NM_080601.2; NM_002834.4; NM_001330437.1; ENST00000351677.6; ENST00000635625.1	KCPG
SJNBL018745	SMARCA4	CHD_Related_Gene	Monoallelic	Pathogenic	Nonsense_Mutation	Germline	Het	38	19	10986326	10986326	p13.2	C	C	T	c.493C>T	p.Q165*	ENST00000646693.1; NM_003072.3; NM_001128848.1; NM_001128846.1; NM_001128847.1; ENST00000444061.8; ENST00000647230.1; ENST00000413806.7; NM_001128849.1; ENST00000541122.6; ENST00000646484.1; ENST00000450717.7; ENST00000429416.8; ENST00000642726.1; NM_001128845.1; ENST00000590574.6; ENST00000645460.1; ENST00000642628.1; ENST00000344626.9; ENST00000646510.1; ENST00000589677.5; ENST00000643549.1; NM…	KCPG
SJRHB060	SMARCA4	CHD_Related_Gene	Monoallelic	Pathogenic	Splice_Site	Germline	Het	38	19	11021724	11021724	p13.2	G	G	T	c.2617-1G>T; c.2809-1G>T		ENST00000646693.1; NM_003072.3; NM_001128848.1; NM_001128846.1; NM_001128847.1; ENST00000444061.8; ENST00000647230.1; ENST00000413806.7; NM_001128849.1; ENST00000541122.6; ENST00000646484.1; ENST00000450717.7; ENST00000429416.8; ENST00000642726.1; NM_001128845.1; ENST00000590574.6; ENST00000645460.1; ENST00000642628.1; ENST00000344626.9; ENST00000589677.5; ENST00000646510.1; ENST00000643549.1; NM…	KCPG
SJNBL134	NSD1	CHD_Related_Gene	Monoallelic	Pathogenic	Frame_Shift_Del	Germline	Het	38	5	177269651	177269655	q35.3	GATAA	GATAA		c.4549_4553delAAGAT; c.5356_5360delAAGAT	p.K1517fs*3; p.K1786fs*3	NM_172349.2; NM_022455.4; ENST00000354179.8; ENST00000439151.6; ENST00000347982.8	KCPG
SJOS019541	CREBBP	CHD_Related_Gene	Monoallelic	Likely Pathogenic	Missense_Mutation	Germline	Het	38	16	3731829	3731829	p13.3	C	C	T	c.4837G>A; c.4723G>A	p.V1613M; p.V1575M	ENST00000262367.9; NM_004380.2; NM_001079846.1; ENST00000382070.7	KCPG
SJWLM018889	CREBBP	CHD_Related_Gene	Monoallelic	Likely Pathogenic	Missense_Mutation	Germline	Het	38	16	3731829	3731829	p13.3	C	C	T	c.4837G>A; c.4723G>A	p.V1613M; p.V1575M	ENST00000262367.9; NM_004380.2; NM_001079846.1; ENST00000382070.7	KCPG
CCF10770	CHD7	CHD_Related_Gene	Monoallelic	Likely Pathogenic	Missense_Mutation	Germline	Het	37	8	61765483	61765483	q12.2	C	C	A	c.6199C>A; c.1717-9305C>A	p.Q2067K	NM_001316690.1; NM_017780.3; ENST00000524602.5; ENST00000423902.6	Candidate Gene
SJGCT041516	CHD7	CHD_Related_Gene	Monoallelic	Likely Pathogenic	Missense_Mutation	Germline	Het	38	8	60830514	60830514	q12.2	C	C	T	c.1717-31715C>T; c.3715C>T	p.P1239S	NM_001316690.1; NM_017780.3; ENST00000524602.5; ENST00000423902.6	Candidate Gene
SJRHB018837	CHD7	CHD_Related_Gene	Monoallelic	Likely Pathogenic	Missense_Mutation	Germline	Het	38	8	60822589	60822589	q12.2	T	T	C	c.3044T>C; c.1717-39640T>C	p.I1015T	NM_001316690.1; ENST00000525508.1; NM_017780.3; ENST00000524602.5; ENST00000423902.6	Candidate Gene
SJCA042494	FBN2	CHD_Related_Gene	Monoallelic	Pathogenic	Splice_Site	Germline	Het	38	5	128392156	128392156	q23.3	C	C	T	c.1466-1G>A; c.1463-1G>A; c.1367-1G>A		ENST00000262464.8; NM_001999.3; ENST00000508053.5; ENST00000508989.5; ENST00000619499.4	Candidate Gene
SJCA042494	FBN2	CHD_Related_Gene	Monoallelic	Pathogenic	Splice_Site	Germline	Het	38	5	128392156	128392156	q23.3	C	C	T	c.1466-1G>A; c.1463-1G>A; c.1367-1G>A		ENST00000262464.8; NM_001999.3; ENST00000508053.5; ENST00000508989.5; ENST00000619499.4	Candidate Gene
SJNBL018751	FBN2	CHD_Related_Gene	Monoallelic	Likely Pathogenic	Missense_Mutation	Germline	Het	38	5	128335562	128335562	q23.3	A	A	G	c.3737T>C; c.3641T>C; c.290T>C; c.3740T>C	p.M1247T; p.M1214T; p.M1246T; p.M97T	ENST00000262464.8; NM_001999.3; ENST00000508053.5; ENST00000508989.5; ENST00000507835.5; ENST00000619499.4	Candidate Gene
SJRHB040975	FBN2	CHD_Related_Gene	Monoallelic	Likely Pathogenic	Missense_Mutation	Germline	Het	38	5	128335509	128335509	q23.3	C	C	T	c.3793G>A; c.3790G>A; c.343G>A; c.3694G>A	p.E115K; p.E1265K; p.E1232K; p.E1264K	ENST00000262464.8; NM_001999.3; ENST00000508053.5; ENST00000508989.5; ENST00000507835.5; ENST00000619499.4	Candidate Gene
SJCNS003238	KMT2D	CHD_Related_Gene	Monoallelic	Likely Pathogenic	Missense_Mutation	Germline	Het	38	12	49042110	49042110	q13.12	T	T	G	c.6088A>C	p.N2030H	ENST00000301067.11; NM_003482.3	Candidate Gene
SJCNS018567	RAI1	CHD_Related_Gene	Monoallelic	Likely Pathogenic	Missense_Mutation	Germline	Het	38	17	17803843	17803843	p11.2	G	G	A	c.5653G>A	p.D1885N	NM_030665.3; ENST00000353383.5	Candidate Gene
SJCNS018569	RAI1	CHD_Related_Gene	Monoallelic	Likely Pathogenic	Missense_Mutation	Germline	Het	38	17	17803843	17803843	p11.2	G	G	A	c.5653G>A	p.D1885N	NM_030665.3; ENST00000353383.5	Candidate Gene
SJLGG010673	RAI1	CHD_Related_Gene	Monoallelic	Likely Pathogenic	Missense_Mutation	Germline	Het	38	17	17803843	17803843	p11.2	G	G	A	c.5653G>A	p.D1885N	NM_030665.3; ENST00000353383.5	Candidate Gene
SJWLM041710	RAI1	CHD_Related_Gene	Monoallelic	Likely Pathogenic	Missense_Mutation	Germline	Het	38	17	17803843	17803843	p11.2	G	G	A	c.5653G>A	p.D1885N	NM_030665.3; ENST00000353383.5	Candidate Gene
SJCNS041959	MYH7	CHD_Related_Gene	Monoallelic	Likely Pathogenic	Missense_Mutation	Germline	Het	38	14	23421008	23421008	q11.2	C	C	A	c.3286G>T	p.D1096Y	ENST00000355349.3; NM_000257.3	Candidate Gene
SJOS018805	MYH7	CHD_Related_Gene	Monoallelic	Likely Pathogenic	Missense_Mutation	Germline	Het	38	14	23422315	23422315	q11.2	G	G	T	c.3110C>A	p.S1037Y	ENST00000355349.3; NM_000257.3	Candidate Gene
SJOS018816	MYH7	CHD_Related_Gene	Monoallelic	Likely Pathogenic	Missense_Mutation	Germline	Het	38	14	23421008	23421008	q11.2	C	C	A	c.3286G>T	p.D1096Y	ENST00000355349.3; NM_000257.3	Candidate Gene
SJOS019544	MYH7	CHD_Related_Gene	Monoallelic	Likely Pathogenic	Missense_Mutation	Germline	Het	38	14	23415832	23415832	q11.2	C	C	A	n.261+3C>A; c.4954G>T	p.D1652Y	ENST00000355349.3; NM_000257.3; NR_126491.1	Candidate Gene
SJWLM041707	MYH7	CHD_Related_Gene	Monoallelic	Likely Pathogenic	Missense_Mutation	Germline	Het	38	14	23423556	23423556	q11.2	T	T	G	c.3090A>C	p.Q1030H	ENST00000355349.3; NM_000257.3	Candidate Gene
SJEWS018624	TAB2	CHD_Related_Gene	Monoallelic	Pathogenic	Startloss_Mutation	Germline	Het	38	6	149369998	149369998	q25.1	A	A	G	c.-96-8674A>G; c.7-8020A>G; c.1A>G	p.M1V	ENST00000538427.5; NM_001292034.2; ENST00000637181.1; NM_015093.5; ENST00000367456.5; ENST00000636456.1; NM_001292035.2	Candidate Gene
SJGCT018627	GATA4	CHD_Related_Gene	Monoallelic	Likely Pathogenic	Missense_Mutation	Germline	Het	38	8	11749081	11749081	p23.1	G	G	A	c.161G>A; c.776G>A; c.779G>A; c.782G>A	p.R260Q; p.R54Q; p.R261Q; p.R259Q	ENST00000528712.5; ENST00000532059.5; NM_002052.4; ENST00000622443.2; ENST00000335135.8; NM_001308094.1; NM_001308093.1	Candidate Gene
SJOS019538	GATA4	CHD_Related_Gene	Monoallelic	Likely Pathogenic	Missense_Mutation	Germline	Het	38	8	11749042	11749042	p23.1	T	T	C	c.740T>C; c.122T>C; c.743T>C; c.737T>C	p.M248T; p.M41T; p.M246T; p.M247T	ENST00000528712.5; ENST00000532059.5; NM_002052.4; ENST00000622443.2; ENST00000335135.8; NM_001308094.1; NM_001308093.1	Candidate Gene
SJHGG117	TBX20	CHD_Related_Gene	Monoallelic	Likely Pathogenic	Missense_Mutation	Germline	Het	38	7	35248695	35248695	p14.2	T	T	G	c.527A>C	p.D176A	ENST00000408931.3; NM_001077653.2; NM_001166220.1	Candidate Gene
SJLGG064	TBX20	CHD_Related_Gene	Monoallelic	Likely Pathogenic	Missense_Mutation	Germline	Het	38	7	35248695	35248695	p14.2	T	T	G	c.527A>C	p.D176A	ENST00000408931.3; NM_001077653.2; NM_001166220.1	Candidate Gene
SJRHB026	TBX20	CHD_Related_Gene	Monoallelic	Likely Pathogenic	Missense_Mutation	Germline	Het	38	7	35248695	35248695	p14.2	T	T	G	c.527A>C	p.D176A	ENST00000408931.3; NM_001077653.2; NM_001166220.1	Candidate Gene
SJNBL019388	SOX9	CHD_Related_Gene	Monoallelic	Likely Pathogenic	Missense_Mutation	Germline	Het	38	17	72124166	72124166	q24.3	C	C	T	n.147-39121G>A; n.96+17519G>A; c.1309C>T	p.R437C	ENST00000645356.1; ENST00000628742.2; ENST00000414600.1; ENST00000245479.2; NM_000346.3	Candidate Gene
SJNBL041598	MYH6	CHD_Related_Gene	Monoallelic	Pathogenic	Splice_Site	Germline	Het	38	14	23397082	23397082	q11.2	T	T		c.2051-2delA		ENST00000405093.7; NM_002471.3; ENST00000356287.3	Candidate Gene
SJRHB045	NOTCH1	CHD_Related_Gene	Monoallelic	Likely Pathogenic	Missense_Mutation	Germline	Het	38	9	136507379	136507379	q34.3	T	T	G	c.3569A>C	p.H1190P	NM_017617.5; ENST00000277541.7	Candidate Gene
SJST043460	NOTCH1	CHD_Related_Gene	Monoallelic	Pathogenic	Nonsense_Mutation	Germline	Het	38	9	136508959	136508959	q34.3	G	G	A	c.3082C>T	p.Q1028*	NM_017617.5; ENST00000277541.7	Candidate Gene
SJSTS018853	CITED2	CHD_Related_Gene	Monoallelic	Likely Pathogenic	In_Frame_Del	Germline	Het	38	6	139373347	139373352	q24.1	TGCCGC	TGCCGC		c.477-55_477-50delGCGGCA; c.608_613delGCGGCA; c.593_598delGCGGCA	p.S203_G204del; p.S198_G199del	ENST00000618718.1; ENST00000537332.2; NM_001168388.2; NM_001168389.2; ENST00000367651.3; ENST00000536159.2; NM_006079.4	Candidate Gene
SJSTS019610	CITED2	CHD_Related_Gene	Monoallelic	Likely Pathogenic	In_Frame_Del	Germline	Het	38	6	139373347	139373352	q24.1	TGCCGC	TGCCGC		c.477-55_477-50delGCGGCA; c.608_613delGCGGCA; c.593_598delGCGGCA	p.S203_G204del; p.S198_G199del	ENST00000618718.1; ENST00000537332.2; NM_001168388.2; NM_001168389.2; ENST00000367651.3; ENST00000536159.2; NM_006079.4	Candidate Gene
SJWLM018883	COL3A1	CHD_Related_Gene	Monoallelic	Likely Pathogenic	Missense_Mutation	Germline	Het	38	2	188997734	188997734	q32.2	C	C	T	c.1904C>T	p.P635L	ENST00000317840.9; NM_000090.3; ENST00000304636.7	Candidate Gene
SJWLM018917	FOXC2	CHD_Related_Gene	Monoallelic	Pathogenic	Nonsense_Mutation	Germline	Het	38	16	86567682	86567682	q24.1	G	G	A	n.80C>T; c.347G>A	p.W116*	ENST00000563280.1; ENST00000320354.5; NR_125795.1; NM_005251.2	Candidate Gene
SJWLM019692	PKD2	CHD_Related_Gene	Monoallelic	Pathogenic	Nonsense_Mutation	Germline	Het	38	4	88046687	88046687	q22.1	G	G	A	c.-199+3230G>A; c.1365G>A; n.1452G>A	p.W455*	ENST00000508588.5; NM_000297.3; NR_156488.1; ENST00000237596.6	Candidate Gene
SJWLM041721	ARID1A	CHD_Related_Gene	Monoallelic	Likely Pathogenic	Missense_Mutation	Germline	Het	38	1	26780323	26780323	p36.11	G	G	A	c.5774G>A; c.5276G>A; c.6425G>A; c.5273G>A	p.S2142N; p.S1758N; p.S1925N; p.S1759N	NM_139135.3; ENST00000374152.7; ENST00000324856.12; ENST00000430799.7; NM_006015.5; ENST00000457599.6	Candidate Gene
SJLGG001217	GDF1	CHD_Related_Gene	Monoallelic/Biallelic	Pathogenic	Frame_Shift_Del	Germline	Het	38	19	18868915	18868940	p13.11	ACAAGCGCCCCCGGGGCCGCCGCCCA	ACAAGCGCCCCCGGGGCCGCCGCCCA		c.*1045_*1070delTGGGCGGCGGCCCCGGGGGCGCTTGT; c.776_801delTGGGCGGCGGCCCCGGGGGCGCTTGT	p.L259fs*84	NM_021267.4; ENST00000247005.7; NM_001492.5; ENST00000623882.3; ENST00000623927.1	Candidate Gene
SJNBL019415	NRXN1	CHD_Related_Gene	Monoallelic/Biallelic	Likely Pathogenic	Missense_Mutation	Germline	Het	38	2	50497679	50497679	p16.3	G	G	A	c.2653C>T; c.2521C>T; c.2452C>T; c.2497C>T; c.2422C>T; c.2530C>T; c.2506C>T; c.2509C>T; c.2533C>T; c.2467C>T; c.2482C>T	p.H836Y; p.H844Y; p.H833Y; p.H845Y; p.H823Y; p.H885Y; p.H841Y; p.H808Y; p.H828Y; p.H818Y; p.H837Y	NM_004801.5; NM_001330085.1; ENST00000406316.6; NM_001135659.2; NM_001330086.1; NM_001330078.1; ENST00000630543.2; NM_001330077.1; NM_001330087.1; NM_001330093.1; ENST00000405472.7; NM_001330082.1; ENST00000404971.5; NM_001330084.1; ENST00000401669.6; NM_001330095.1; ENST00000625672.2; NM_001330088.1; NM_001330094.1; NM_001330096.1; NM_001330083.1	Candidate Gene
SJNBL019418	NRXN1	CHD_Related_Gene	Monoallelic/Biallelic	Likely Pathogenic	Missense_Mutation	Germline	Het	38	2	50497679	50497679	p16.3	G	G	A	c.2653C>T; c.2521C>T; c.2452C>T; c.2497C>T; c.2422C>T; c.2530C>T; c.2506C>T; c.2509C>T; c.2533C>T; c.2467C>T; c.2482C>T	p.H836Y; p.H844Y; p.H833Y; p.H845Y; p.H823Y; p.H885Y; p.H841Y; p.H808Y; p.H828Y; p.H818Y; p.H837Y	NM_004801.5; NM_001330085.1; ENST00000406316.6; NM_001135659.2; NM_001330086.1; NM_001330078.1; ENST00000630543.2; NM_001330077.1; NM_001330087.1; NM_001330093.1; ENST00000405472.7; NM_001330082.1; ENST00000404971.5; NM_001330084.1; ENST00000401669.6; NM_001330095.1; ENST00000625672.2; NM_001330088.1; NM_001330094.1; NM_001330096.1; NM_001330083.1	Candidate Gene
SJNBL183	NRXN1	CHD_Related_Gene	Monoallelic/Biallelic	Likely Pathogenic	Missense_Mutation	Germline	Het	38	2	50497679	50497679	p16.3	G	G	A	c.2653C>T; c.2521C>T; c.2452C>T; c.2497C>T; c.2422C>T; c.2530C>T; c.2506C>T; c.2509C>T; c.2533C>T; c.2467C>T; c.2482C>T	p.H836Y; p.H844Y; p.H833Y; p.H845Y; p.H823Y; p.H885Y; p.H841Y; p.H808Y; p.H828Y; p.H818Y; p.H837Y	NM_004801.5; NM_001330085.1; ENST00000406316.6; NM_001135659.2; NM_001330086.1; NM_001330078.1; ENST00000630543.2; NM_001330077.1; NM_001330087.1; NM_001330093.1; ENST00000405472.7; NM_001330082.1; ENST00000404971.5; NM_001330084.1; ENST00000401669.6; NM_001330095.1; ENST00000625672.2; NM_001330088.1; NM_001330094.1; NM_001330096.1; NM_001330083.1	Candidate Gene
SJWLM019637	LRP5	CHD_Related_Gene	Monoallelic/Biallelic	Pathogenic	Nonsense_Mutation	Germline	Het	38	11	68386582	68386582	q13.2	C	C	T	c.-484C>T; c.1282C>T	p.R428*	ENST00000294304.11; NM_002335.3; NM_001291902.1	Candidate Gene
SJCNS041493	DHCR7	CHD_Related_Gene	Biallelic	Pathogenic	Nonsense_Mutation	Germline	Het	38	11	71441401	71441401	q13.4	C	C	T	c.452G>A	p.W151*	ENST00000407721.6; ENST00000355527.7; NM_001163817.1; NM_001360.2	KCPG
SJCNS041917	DHCR7	CHD_Related_Gene	Biallelic	Pathogenic	Startloss_Mutation	Germline	Het	38	11	71444952	71444952	q13.4	T	T	C	c.1A>G	p.M1V	ENST00000407721.6; ENST00000355527.7; NM_001163817.1; NM_001360.2	KCPG
SJGCT018636	DHCR7	CHD_Related_Gene	Biallelic	Likely Pathogenic	Missense_Mutation	Germline	Het	38	11	71435454	71435454	q13.4	C	C	A	c.1349G>T	p.R450L	ENST00000407721.6; ENST00000355527.7; NM_001163817.1; NM_001360.2	KCPG
SJHGG045	DHCR7	CHD_Related_Gene	Biallelic	Pathogenic	Missense_Mutation	Germline	Het	38	11	71435461	71435461	q13.4	C	C	T	c.1342G>A	p.E448K	ENST00000407721.6; ENST00000355527.7; NM_001163817.1; NM_001360.2	KCPG
SJNBL019397	DHCR7	CHD_Related_Gene	Biallelic	Likely Pathogenic	Missense_Mutation	Germline	Het	38	11	71444864	71444864	q13.4	C	C	G	c.89G>C	p.G30A	ENST00000407721.6; ENST00000355527.7; NM_001163817.1; NM_001360.2	KCPG
SJNBL019408	DHCR7	CHD_Related_Gene	Biallelic	Pathogenic	Nonsense_Mutation	Germline	Het	38	11	71441401	71441401	q13.4	C	C	T	c.452G>A	p.W151*	ENST00000407721.6; ENST00000355527.7; NM_001163817.1; NM_001360.2	KCPG
SJRHB042855	DHCR7	CHD_Related_Gene	Biallelic	Pathogenic	Nonsense_Mutation	Germline	Het	38	11	71441401	71441401	q13.4	C	C	T	c.452G>A	p.W151*	ENST00000407721.6; ENST00000355527.7; NM_001163817.1; NM_001360.2	KCPG
SJSTS018862	DHCR7	CHD_Related_Gene	Biallelic	Pathogenic	Missense_Mutation	Germline	Het	38	11	71435593	71435593	q13.4	G	G	A	c.1210C>T	p.R404C	ENST00000407721.6; ENST00000355527.7; NM_001163817.1; NM_001360.2	KCPG
SJWLM018890	DHCR7	CHD_Related_Gene	Biallelic	Likely Pathogenic	Missense_Mutation	Germline	Het	38	11	71435583	71435583	q13.4	T	T	C	c.1220A>G	p.N407S	ENST00000407721.6; ENST00000355527.7; NM_001163817.1; NM_001360.2	KCPG
SJWLM019847	DHCR7	CHD_Related_Gene	Biallelic	Pathogenic	Missense_Mutation	Germline	Het	38	11	71435461	71435461	q13.4	C	C	T	c.1342G>A	p.E448K	ENST00000407721.6; ENST00000355527.7; NM_001163817.1; NM_001360.2	KCPG
SJWLM018902	DIS3L2	CHD_Related_Gene	Biallelic	Pathogenic	Nonsense_Mutation	Germline	Het	38	2	232136502	232136502	q37.1	C	C	T	c.733C>T; n.1202+5559C>T; n.1009C>T	p.R245*	NR_046477.1; ENST00000325385.11; NR_046476.1; NM_001257281.1; ENST00000409307.5; NM_152383.4; ENST00000273009.10	KCPG
CCF10770	CD96	CHD_Related_Gene	Biallelic	Pathogenic	Missense_Mutation	Germline	Het	37	3	111261097	111261097	q13.13	T	T	C	n.172T>C; c.2T>C	p.M1T	ENST00000438817.6; ENST00000283285.9; NM_198196.2; ENST00000352690.8; NR_134917.1; NM_005816.4; NM_001318889.1	Candidate Gene
SJCNS001212	CD96	CHD_Related_Gene	Biallelic	Pathogenic	Splice_Site	Germline	Het	38	3	111600724	111600724	q13.2	A	A	G	c.947-2A>G; n.1069-2A>G; c.899-2A>G		ENST00000438817.6; ENST00000283285.9; NM_198196.2; ENST00000352690.8; NR_134917.1; NM_005816.4; NM_001318889.1	Candidate Gene
SJLGG001212	CD96	CHD_Related_Gene	Biallelic	Pathogenic	Splice_Site	Germline	Het	38	3	111600724	111600724	q13.2	A	A	G	c.947-2A>G; n.1069-2A>G; c.899-2A>G		ENST00000438817.6; ENST00000283285.9; NM_198196.2; ENST00000352690.8; NR_134917.1; NM_005816.4; NM_001318889.1	Candidate Gene
CCF10903	DYX1C1	CHD_Related_Gene	Biallelic	Likely Pathogenic	Missense_Mutation	Germline	Het	37	15	55731682	55731682	q21.3	T	T	A	n.1136A>T; n.912A>T; c.881A>T	p.K294M	NR_037923.1; ENST00000321149.7; NM_001033560.1; NM_130810.3; ENST00000565113.5; ENST00000348518.4; NM_001033559.2; ENST00000457155.6; ENST00000448430.6	Candidate Gene
CCF11008	PHGDH	CHD_Related_Gene	Biallelic	Pathogenic	Splice_Site	Germline	Het	37	1	120263946	120263946	p12	T	T	C	c.290+2T>C		ENST00000641074.1; ENST00000641597.1; ENST00000641023.1; ENST00000641115.1; ENST00000369409.9; NM_006623.3	Candidate Gene
SJCNS018573	PHGDH	CHD_Related_Gene	Biallelic	Likely Pathogenic	Missense_Mutation	Germline	Het	38	1	119743909	119743909	p12	C	C	T	c.1490C>T; c.1471C>T; c.1207C>T; c.*50C>T	p.R403W; p.A497V; p.R491W	ENST00000641074.1; ENST00000641597.1; ENST00000641023.1; ENST00000641115.1; ENST00000369409.9; NM_006623.3	Candidate Gene
SJWLM043455	PHGDH	CHD_Related_Gene	Biallelic	Pathogenic	Missense_Mutation	Germline	Het	38	1	119741817	119741817	p12	G	G	A	c.1079-990G>A; c.946-990G>A; c.1129G>A	p.G377S	ENST00000641074.1; ENST00000641597.1; ENST00000641023.1; ENST00000641115.1; ENST00000369409.9; NM_006623.3	Candidate Gene
CCF11171	STRA6	CHD_Related_Gene	Biallelic	Likely Pathogenic	Missense_Mutation	Germline	Het	37	15	74472462	74472462	q24.1	G	G	A	c.2080C>T; c.2008C>T; c.1936C>T; c.1939C>T; n.-895C>T; c.1963C>T; c.2074C>T	p.R694C; p.R655C; p.R646C; p.R647C; p.R692C; p.R670C	ENST00000561647.1; ENST00000616000.4; NM_001199040.1; NM_001199041.1; ENST00000535552.5; NM_022369.3; ENST00000423167.6; ENST00000395105.8; ENST00000563965.5; NM_001142617.1; ENST00000449139.6; NM_001142618.1; ENST00000416286.7; ENST00000574278.5; NM_001199042.1; ENST00000323940.9; NM_001142619.1	Candidate Gene
SJCNS042850	STRA6	CHD_Related_Gene	Biallelic	Pathogenic	Splice_Site	Germline	Het	38	15	74190903	74190903	q24.1	T	T	C	c.911-2A>G; c.866-2A>G; c.842-2A>G; c.983-2A>G; c.839-2A>G; c.977-2A>G		NM_001142619.1; ENST00000616000.4; NM_001199040.1; NM_001199041.1; ENST00000535552.5; NM_022369.3; ENST00000423167.6; ENST00000395105.8; ENST00000563965.5; NM_001142617.1; ENST00000449139.6; NM_001142618.1; ENST00000416286.7; ENST00000574278.5; NM_001199042.1; ENST00000323940.9	Candidate Gene
SJACT012	ZMPSTE24	CHD_Related_Gene	Biallelic	Likely Pathogenic	Missense_Mutation	Germline	Het	38	1	40272009	40272009	p34.2	C	C	G	c.743C>G	p.P248R	NM_005857.4; ENST00000372759.3	Candidate Gene
SJACT017	TTC37	CHD_Related_Gene	Biallelic	Pathogenic	Nonsense_Mutation	Germline	Het	38	5	95502973	95502973	q15	G	G	T	c.3248C>A	p.S1083*	ENST00000358746.6; NM_014639.3	Candidate Gene
SJACT026	LRP2	CHD_Related_Gene	Biallelic	Pathogenic	Frame_Shift_Ins	Germline	Het	38	2	169140514	169140515	q31.1			G	c.13139dupC	p.C4381fs*12	ENST00000263816.7; NM_004525.2	Candidate Gene
SJACT027	LRP2	CHD_Related_Gene	Biallelic	Pathogenic	Frame_Shift_Ins	Germline	Het	38	2	169140514	169140515	q31.1			G	c.13139dupC	p.C4381fs*12	ENST00000263816.7; NM_004525.2	Candidate Gene
SJHGG018	LRP2	CHD_Related_Gene	Biallelic	Pathogenic	Frame_Shift_Ins	Germline	Het	38	2	169140514	169140515	q31.1			G	c.13139dupC	p.C4381fs*12	ENST00000263816.7; NM_004525.2	Candidate Gene
SJHGG031	LRP2	CHD_Related_Gene	Biallelic	Pathogenic	Frame_Shift_Ins	Germline	Het	38	2	169140514	169140515	q31.1			G	c.13139dupC	p.C4381fs*12	ENST00000263816.7; NM_004525.2	Candidate Gene
SJHGG047	LRP2	CHD_Related_Gene	Biallelic	Pathogenic	Frame_Shift_Ins	Germline	Het	38	2	169140514	169140515	q31.1			G	c.13139dupC	p.C4381fs*12	ENST00000263816.7; NM_004525.2	Candidate Gene
SJHGG051	LRP2	CHD_Related_Gene	Biallelic	Pathogenic	Frame_Shift_Ins	Germline	Het	38	2	169140514	169140515	q31.1			G	c.13139dupC	p.C4381fs*12	ENST00000263816.7; NM_004525.2	Candidate Gene
SJHGG054	LRP2	CHD_Related_Gene	Biallelic	Pathogenic	Frame_Shift_Ins	Germline	Het	38	2	169140514	169140515	q31.1			G	c.13139dupC	p.C4381fs*12	ENST00000263816.7; NM_004525.2	Candidate Gene
SJHGG071	LRP2	CHD_Related_Gene	Biallelic	Pathogenic	Frame_Shift_Ins	Germline	Het	38	2	169140514	169140515	q31.1			G	c.13139dupC	p.C4381fs*12	ENST00000263816.7; NM_004525.2	Candidate Gene
SJACT028	CHST3	CHD_Related_Gene	Biallelic	Pathogenic	Frame_Shift_Ins	Germline	Het	38	10	72007558	72007559	q22.1			G	c.533dupG	p.A179fs*141	NM_004273.4; ENST00000373115.4	Candidate Gene
SJWLM042768	CHST3	CHD_Related_Gene	Biallelic	Likely Pathogenic	Missense_Mutation	Germline	Het	38	10	72007506	72007506	q22.1	T	T	A	c.475T>A	p.F159I	NM_004273.4; ENST00000373115.4	Candidate Gene
SJACT028	CEP290	CHD_Related_Gene	Biallelic	Pathogenic	Frame_Shift_Ins	Germline	Het	38	12	88055667	88055668	q21.32			T	c.6869dupA; c.6875dupA; c.4049dupA	p.N2290fs*6; p.N1350fs*6; p.N2292fs*6	ENST00000309041.11; NM_025114.3; ENST00000552810.5; ENST00000547691.6	Candidate Gene
SJNBL042730	CEP290	CHD_Related_Gene	Biallelic	Pathogenic	Frame_Shift_Del	Germline	Het	38	12	88062772	88062772	q21.32	C	C		c.6283delG; c.6277delG; c.3457delG	p.V2093fs*4; p.V1153fs*4; p.V2095fs*4	ENST00000309041.11; NM_025114.3; ENST00000552810.5; ENST00000547691.6	Candidate Gene
SJRHB041685	CEP290	CHD_Related_Gene	Biallelic	Pathogenic	Splice_Site	Germline	Het	38	12	88086038	88086038	q21.32	C	C	T	c.4443+1G>A; c.4437+1G>A; c.1617+1G>A		ENST00000309041.11; NM_025114.3; ENST00000552810.5; ENST00000547691.6	Candidate Gene
SJST042112	CEP290	CHD_Related_Gene	Biallelic	Pathogenic	Nonsense_Mutation	Germline	Het	38	12	88084613	88084613	q21.32	A	A	C	c.4677T>G; c.4683T>G; c.1857T>G	p.Y1561*; p.Y1559*; p.Y619*	ENST00000309041.11; NM_025114.3; ENST00000552810.5; ENST00000547691.6	Candidate Gene
SJCNS018596	PEX12	CHD_Related_Gene	Biallelic	Pathogenic	Splice_Site	Germline	Het	38	17	35576183	35576183	q12	T	T	G	c.681-2A>C		NM_000286.2; ENST00000225873.8; ENST00000613219.4	Candidate Gene
SJNBL019401	PEX12	CHD_Related_Gene	Biallelic	Likely Pathogenic	In_Frame_Del	Germline	Het	38	17	35577183	35577185	q12	GTT	GTT		c.533_535delAAC	p.Q178del	NM_000286.2; ENST00000225873.8; ENST00000613219.4	Candidate Gene
SJSTS017950	PEX12	CHD_Related_Gene	Biallelic	Pathogenic	Nonsense_Mutation	Germline	Het	38	17	35577180	35577180	q12	G	G	A	c.538C>T	p.R180*	NM_000286.2; ENST00000225873.8; ENST00000613219.4	Candidate Gene
SJCNS019128	KIF7	CHD_Related_Gene	Biallelic	Likely Pathogenic	In_Frame_Del	Germline	Het	38	15	89628454	89628465	q26.1	GGCTGGCTCGTC	GGCTGGCTCGTC		c.3986_3997delGACGAGCCAGCC	p.R1329_S1332del	NM_198525.2; ENST00000394412.7	Candidate Gene
SJSTS041693	KIF7	CHD_Related_Gene	Biallelic	Likely Pathogenic	Missense_Mutation	Germline	Het	38	15	89633796	89633796	q26.1	C	C	T	c.2482G>A	p.V828M	NM_198525.2; ENST00000394412.7	Candidate Gene
SJCNS019129	CCDC114	CHD_Related_Gene	Biallelic	Likely Pathogenic	Nonsense_Mutation	Germline	Het	38	19	48318786	48318786	q13.33	G	G	A	c.97C>T; c.-15C>T	p.R33*	NM_144577.4; ENST00000315396.7; NM_001364171.1	Candidate Gene
SJCNS019133	CCBE1	CHD_Related_Gene	Biallelic	Likely Pathogenic	Missense_Mutation	Germline	Het	38	18	59480228	59480228	q21.32	A	A	T	c.223T>A	p.C75S	NM_133459.4; ENST00000439986.8	Candidate Gene
SJRHB019583	CCBE1	CHD_Related_Gene	Biallelic	Pathogenic	Nonsense_Mutation	Germline	Het	38	18	59469579	59469579	q21.32	A	A	T	c.294T>A	p.C98*	NM_133459.4; ENST00000439986.8	Candidate Gene
SJCNS019186	CCDC40	CHD_Related_Gene	Biallelic	Pathogenic	Frame_Shift_Del	Germline	Het	38	17	80084935	80084936	q25.3	GG	GG		c.2183_2184delGG	p.G728fs*27	ENST00000374877.7; NM_001243342.1; ENST00000397545.8; NM_017950.3	Candidate Gene
SJCNS040979	CCDC39	CHD_Related_Gene	Biallelic	Pathogenic	Splice_Site	Germline	Het	38	3	180619258	180619258	q26.33	C	C	T	c.2265+1G>A; c.*89+1G>A		ENST00000476379.5; ENST00000442201.6; NM_181426.2	Candidate Gene
SJHGG094	CCDC39	CHD_Related_Gene	Biallelic	Pathogenic	Splice_Site	Germline	Het	38	3	180661860	180661860	q26.33	C	C	G	c.357+1G>C		ENST00000476379.5; ENST00000442201.6; NM_181426.2	Candidate Gene
SJCNS040989	NPHP3	CHD_Related_Gene	Biallelic	Likely Pathogenic	Missense_Mutation	Germline	Het	38	3	132683433	132683433	q22.1	G	G	A	n.3668C>T; c.*1653C>T; c.3662C>T	p.A1221V	NM_153240.4; ENST00000337331.9; NR_037804.1; ENST00000471702.2	Candidate Gene
SJCNS041948	NPHP3	CHD_Related_Gene	Biallelic	Likely Pathogenic	Missense_Mutation	Germline	Het	38	3	132699410	132699410	q22.1	G	G	A	c.1887+508C>T; c.1928C>T; n.1991+508C>T	p.P643L	NM_153240.4; ENST00000337331.9; NR_037804.1; ENST00000471702.2	Candidate Gene
SJSTS018871	NPHP3	CHD_Related_Gene	Biallelic	Likely Pathogenic	Missense_Mutation	Germline	Het	38	3	132683433	132683433	q22.1	G	G	A	n.3668C>T; c.*1653C>T; c.3662C>T	p.A1221V	NM_153240.4; ENST00000337331.9; NR_037804.1; ENST00000471702.2	Candidate Gene
SJSTS019618	NPHP3	CHD_Related_Gene	Biallelic	Likely Pathogenic	Missense_Mutation	Germline	Het	38	3	132692787	132692787	q22.1	C	C	T	c.2342G>A; n.2348G>A; c.*333G>A	p.G781D	NM_153240.4; ENST00000337331.9; NR_037804.1; ENST00000471702.2	Candidate Gene
SJSTS019836	NPHP3	CHD_Related_Gene	Biallelic	Pathogenic	Nonsense_Mutation	Germline	Het	38	3	132696798	132696798	q22.1	G	G	A	c.2104C>T; c.*95C>T; n.2110C>T	p.R702*	NM_153240.4; ENST00000337331.9; NR_037804.1; ENST00000471702.2	Candidate Gene
SJCNS041953	PEX2	CHD_Related_Gene	Biallelic	Pathogenic	Frame_Shift_Del	Germline	Het	38	8	76983896	76983900	q21.13	ATCTC	ATCTC		c.279_283delGAGAT	p.R94fs*5	NM_001172087.1; ENST00000357039.8; NM_000318.2; ENST00000522527.5; NM_001079867.1; ENST00000520103.5; NM_001172086.1	Candidate Gene
SJGCT041519	PEX2	CHD_Related_Gene	Biallelic	Pathogenic	Nonsense_Mutation	Germline	Het	38	8	76983806	76983806	q21.13	G	G	A	c.373C>T	p.R125*	NM_001172087.1; ENST00000357039.8; NM_000318.2; ENST00000522527.5; NM_001079867.1; ENST00000520103.5; NM_001172086.1	Candidate Gene
SJEWS018607	PEX10	CHD_Related_Gene	Biallelic	Pathogenic	Frame_Shift_Ins	Germline	Het	38	1	2406791	2406792	p36.32			T	c.764dupA; c.704dupA	p.L236fs?; p.L256fs?	NM_153818.1; NM_002617.3; ENST00000288774.7; ENST00000507596.5; ENST00000447513.6	Candidate Gene
SJEWS041502	PEX26	CHD_Related_Gene	Biallelic	Pathogenic	Frame_Shift_Ins	Germline	Het	38	22	18078404	18078405	q11.21			C	n.480dupG; n.-608dupG; c.34dupC	p.L12fs*103	NM_001199319.1; ENST00000399744.7; ENST00000428061.2; ENST00000610387.4; ENST00000607927.1; NM_017929.5; NM_001127649.2; ENST00000329627.11; ENST00000426483.1	Candidate Gene
SJWLM019688	PEX26	CHD_Related_Gene	Biallelic	Pathogenic	Missense_Mutation	Germline	Het	38	22	18079935	18079935	q11.21	C	C	T	c.292C>T; n.-1051G>A	p.R98W	NM_001199319.1; ENST00000399744.7; ENST00000428061.2; ENST00000610387.4; ENST00000607927.1; NM_017929.5; NM_001127649.2; ENST00000329627.11	Candidate Gene
SJHGG049	TBC1D24	CHD_Related_Gene	Biallelic	Pathogenic	Nonsense_Mutation	Germline	Het	38	16	2496631	2496631	p13.3	C	C	A	c.483C>A	p.C161*	ENST00000627285.1; ENST00000646147.1; NM_001199107.1; ENST00000564543.1; ENST00000293970.9; NM_020705.2; ENST00000567020.6	Candidate Gene
SJNBL019407	PEX1	CHD_Related_Gene	Biallelic	Likely Pathogenic	In_Frame_Del	Germline	Het	38	7	92494299	92494301	q21.2	AGG	AGG		c.2851_2853delCCT; c.2398_2400delCCT; c.3022_3024delCCT; c.2056_2058delCCT	p.P951del; p.P800del; p.P1008del; p.P686del	ENST00000438045.5; NM_000466.2; ENST00000428214.5; NM_001282677.1; ENST00000248633.8; NM_001282678.1	Candidate Gene
SJNBL019431	PEX1	CHD_Related_Gene	Biallelic	Pathogenic	Frame_Shift_Ins	Germline	Het	38	7	92503169	92503170	q21.2			A	c.1131dupT; c.1926dupT; c.2097dupT; c.1473dupT	p.I643fs*42; p.I492fs*42; p.I378fs*42; p.I700fs*42	ENST00000438045.5; NM_000466.2; ENST00000428214.5; NM_001282677.1; ENST00000248633.8; NM_001282678.1	Candidate Gene
SJNBL145	PEX1	CHD_Related_Gene	Biallelic	Pathogenic	Frame_Shift_Ins	Germline	Het	38	7	92503169	92503170	q21.2			A	c.1131dupT; c.1926dupT; c.2097dupT; c.1473dupT	p.I643fs*42; p.I492fs*42; p.I378fs*42; p.I700fs*42	ENST00000438045.5; NM_000466.2; ENST00000428214.5; NM_001282677.1; ENST00000248633.8; NM_001282678.1	Candidate Gene
SJRHB044	PEX1	CHD_Related_Gene	Biallelic	Pathogenic	Frame_Shift_Ins	Germline	Het	38	7	92503169	92503170	q21.2			A	c.1131dupT; c.1926dupT; c.2097dupT; c.1473dupT	p.I643fs*42; p.I492fs*42; p.I378fs*42; p.I700fs*42	ENST00000438045.5; NM_000466.2; ENST00000428214.5; NM_001282677.1; ENST00000248633.8; NM_001282678.1	Candidate Gene
SJRHB050	PEX1	CHD_Related_Gene	Biallelic	Pathogenic	Frame_Shift_Ins	Germline	Het	38	7	92503169	92503170	q21.2			A	c.1131dupT; c.1926dupT; c.2097dupT; c.1473dupT	p.I643fs*42; p.I492fs*42; p.I378fs*42; p.I700fs*42	ENST00000438045.5; NM_000466.2; ENST00000428214.5; NM_001282677.1; ENST00000248633.8; NM_001282678.1	Candidate Gene
SJNBL019410	DDX11	CHD_Related_Gene	Biallelic	Pathogenic	Splice_Site	Germline	Het	38	12	31091717	31091717	p11.21	A	A	G	c.1012-2A>G; c.1090-2A>G		NM_030653.3; NM_152438.1; NM_004399.2; ENST00000542838.5; ENST00000350437.8; NM_001257144.1; NM_001257145.1; ENST00000228264.10; ENST00000545668.5	Candidate Gene
SJRB017938	DDX11	CHD_Related_Gene	Biallelic	Pathogenic	Nonsense_Mutation	Germline	Het	38	12	31084053	31084053	p11.21	C	C	T	c.307C>T; c.385C>T	p.R129*; p.R103*	NM_004399.2; NM_030653.3; NM_152438.1; ENST00000542838.5; ENST00000350437.8; NM_001257144.1; NM_001257145.1; ENST00000228264.10; ENST00000545668.5	Candidate Gene
SJNBL179	FKTN	CHD_Related_Gene	Biallelic	Pathogenic	Nonsense_Mutation	Germline	Het	38	9	105635159	105635159	q31.2	G	G	A	c.885G>A; c.*73G>A; n.1577G>A; c.1212G>A; c.1281G>A; c.1270+11G>A; n.1405G>A	p.W404*; p.W427*; p.W295*	NM_001351502.1; NM_001351499.1; NR_147214.1; NM_001198963.1; NM_001351498.1; NM_006731.2; NR_147213.1; NM_001351497.1; NM_001351500.1; NM_001351496.1; ENST00000357998.9; ENST00000223528.6; ENST00000602661.5; NM_001079802.1; ENST00000448551.6; NM_001351501.1	Candidate Gene
SJNBL182	WDR60	CHD_Related_Gene	Biallelic	Pathogenic	Nonsense_Mutation	Germline	Het	38	7	158914293	158914293	q36.3	T	T	G	c.515T>G; c.302T>G; c.1763T>G; c.1190T>G; c.1625T>G	p.L101*; p.L397*; p.L172*; p.L588*; p.L542*	NM_001350918.1; NM_001350914.1; NM_001350917.1; NM_001350916.1; NM_018051.4; ENST00000407559.7; NM_001350915.1	Candidate Gene
SJOS018809	NEK1	CHD_Related_Gene	Biallelic	Pathogenic	Nonsense_Mutation	Germline	Het	38	4	169556038	169556038	q33	G	G	A	c.1249C>T; c.1324C>T	p.Q417*; p.Q442*	ENST00000439128.6; ENST00000512193.5; NM_001199397.1; NM_012224.2; NM_001199398.1; ENST00000507142.5; NM_001199400.1; ENST00000511633.5; ENST00000510533.5; NM_001199399.1	Candidate Gene
SJRB019555	EVC	CHD_Related_Gene	Biallelic	Pathogenic	Nonsense_Mutation	Germline	Het	38	4	5809560	5809560	p16.2	C	C	T	c.2731C>T	p.R911*	NM_001306090.1; ENST00000264956.10; NM_153717.2	Candidate Gene
SJSTS041693	EVC	CHD_Related_Gene	Biallelic	Likely Pathogenic	Missense_Mutation	Germline	Het	38	4	5793699	5793699	p16.2	T	T	C	c.1868T>C	p.L623P	NM_001306090.1; ENST00000264956.10; NM_153717.2	Candidate Gene
SJRHB017944	EVC2	CHD_Related_Gene	Biallelic	Pathogenic	Nonsense_Mutation	Germline	Het	38	4	5631795	5631795	p16.2	G	G	A	c.1468C>T; c.1708C>T	p.Q570*; p.Q490*	ENST00000344408.9; NM_147127.4; NM_001166136.1; ENST00000310917.6	Candidate Gene
SJRHB035	FIG4	CHD_Related_Gene	Biallelic	Pathogenic	Nonsense_Mutation	Germline	Het	38	6	109735199	109735199	q21	C	C	T	c.547C>T; c.316C>T	p.R106*; p.R183*	ENST00000230124.7; ENST00000368941.1; NM_014845.5	Candidate Gene
SJRHB044165	FIG4	CHD_Related_Gene	Biallelic	Likely Pathogenic	Splice_Site	Germline	Het	38	6	109735137	109735137	q21	A	A	G	c.498-13A>G; c.267-13A>G		ENST00000230124.7; ENST00000368941.1; NM_014845.5	Candidate Gene
SJSTS018851	UBR1	CHD_Related_Gene	Biallelic	Likely Pathogenic	Missense_Mutation	Germline	Het	38	15	43086018	43086018	q15.2	C	C	T	c.304G>A	p.V102I	ENST00000546274.6; ENST00000290650.8; NM_174916.2	Candidate Gene
SJWLM018876	MKS1	CHD_Related_Gene	Biallelic	Likely Pathogenic	Missense_Mutation	Germline	Het	38	17	58210980	58210980	q22	C	C	T	c.928G>A; c.349G>A; c.958G>A	p.V117I; p.V310I; p.V320I	ENST00000537529.6; NM_001321269.1; NM_001330397.1; NM_017777.3; NM_001165927.1; ENST00000393119.6; NM_001321268.1; ENST00000313863.10	Candidate Gene
SJHGG086	FLNA	CHD_Related_Gene	X-linked	Pathogenic	Frame_Shift_Del	Germline	Het	38	X	154352795	154352796	q28	TT	TT		c.6274_6275delAA; c.6355_6356delAA; c.6331_6332delAA; c.5844+597_5844+598delAA	p.K2111fs*39; p.K2119fs*39; p.K2092fs*39	NM_001456.3; ENST00000369850.8; NM_001110556.1; ENST00000360319.9; ENST00000422373.5; ENST00000610817.4; ENST00000369856.7	Candidate Gene
			Biallelic / Het
			X-linked/Female/Het
