# Supplementary material for: Comprehensive germline genomic profiles of children, adolescents and young adults with solid tumors
Source: Nat Commun. 2020 May 5;11:2206. doi: 10.1038/s41467-020-16067-1 (PMC7200683; doi:10.1038/s41467-020-16067-1)
Supplement: Supplementary file 20 — Supplementary Data 17 [file 41467_2020_16067_MOESM20_ESM.xlsx]

## Sheet: Supplementary Data 17
Supplementary Data 17 Pathways affected in C-AYA patients with solid tumors in association with germline P/LP variants. Related to Figure 4.
	Only KCPG Genes with P/LP Variants		Pathway	N	Affected_Genes	Fraction affected
			RTK-RAS	85	9	0.105882
			TP53	6	3	0.5
			NOTCH	71	2	0.028169
			Cell_Cycle	15	1	0.0666667
			Hippo	38	1	0.0263158
			WNT	68	1	0.0147059
			MYC	13	0	0
			NRF2	3	0	0
			PI3K	29	0	0
			TGF-Beta	7	0	0
	All Genes (KCPG + Candidates) with P/LP Variants		Pathway	N	Affected_Genes	Fraction affected
			RTK-RAS	85	12	0.141176
			WNT	68	7	0.102941
			NOTCH	71	7	0.0985916
			Hippo	38	5	0.131579
	All		TP53	6	3	0.5
			Cell_Cycle	15	2	0.133333
			TGF-Beta	7	1	0.142857
			PI3K	29	1	0.0344828
			MYC	13	0	0
			NRF2	3	0	0
