# Supplementary material for: Comprehensive germline genomic profiles of children, adolescents and young adults with solid tumors
Source: Nat Commun. 2020 May 5;11:2206. doi: 10.1038/s41467-020-16067-1 (PMC7200683; doi:10.1038/s41467-020-16067-1)
Supplement: Supplementary file 21 — Supplementary Data 18 [file 41467_2020_16067_MOESM21_ESM.xlsx]

## Sheet: Supplementary Data 18
Supplementary Data 18 Top networks associated with pathogenic & likely pathogenic variants of C-AYA patients with solid tumors. Related to Figure 4.
Network Categories	Diseases or Functions Annotation	B-H p-value	Molecules	# Molecules	Gene Group
Cancer,Hereditary Disorder,Organismal Injury and Abnormalities	Hereditary cancer-predisposing syndrome	2.93e-27	ALK,ATM,BRCA1,BRCA2,CDH1,CHEK2,DICER1,ERCC4,FANCA,FANCC,FANCF,FANCM,MPL,MSH6,MUTYH,NF1,PALB2,POLE,PRF1,RB1,RECQL,TP53	22	KCPG
Cancer,Hereditary Disorder,Organismal Injury and Abnormalities	Hereditary cancer	5.2e-23	ALK,ATM,BRCA1,BRCA2,CDH1,CHEK2,DICER1,FANCA,FANCC,MPL,MSH6,MUTYH,NF1,PALB2,POLE,PRF1,RB1,TP53	18	KCPG
Metabolic Disease,Organismal Injury and Abnormalities	DNA repair-deficiency disorder	4.87e-21	ATM,BRCA1,BRCA2,CHEK2,ERCC2,ERCC4,FANCA,FANCC,FANCF,FANCM,MSH6,MUTYH,PALB2,TP53	14	KCPG
Cancer,Gastrointestinal Disease,Hereditary Disorder,Organismal Injury and Abnormalities	Hereditary gastrointestinal cancer syndrome	2.19e-19	ATM,BRCA1,BRCA2,CDH1,CHEK2,FANCC,MSH6,MUTYH,PALB2,POLE,TP53	11	KCPG
Cardiovascular Disease,Hematological Disease,Organismal Injury and Abnormalities	Aplastic anemia	1.71e-16	BRCA1,BRCA2,ERCC4,FANCA,FANCC,FANCF,FANCM,MPL,PALB2,PRF1,TP53	11	KCPG
Cancer,Gastrointestinal Disease,Hereditary Disorder,Organismal Injury and Abnormalities	Familial colorectal cancer	9.05e-16	ATM,BRCA1,BRCA2,CHEK2,FANCC,MSH6,MUTYH,POLE,TP53	9	KCPG
DNA Replication, Recombination, and Repair	Repair of DNA	1.37e-14	ATM,BRCA1,BRCA2,CDH1,CHEK2,ERCC2,ERCC4,FANCA,FANCC,FANCF,MSH6,POLE,RB1,TP53	14	KCPG
Cancer,Hereditary Disorder,Organismal Injury and Abnormalities,Reproductive System Disease	Hereditary prostate cancer	1.47e-14	ATM,BRCA1,BRCA2,CDH1,CHEK2,FANCA,MSH6,PALB2	8	KCPG
Cardiovascular Disease,Developmental Disorder,Hematological Disease,Organismal Injury and Abnormalities	Congenital aplastic anemia	4.65e-14	BRCA1,BRCA2,ERCC4,FANCA,FANCC,FANCF,FANCM,PALB2,TP53	9	KCPG
Cancer,Endocrine System Disorders,Hereditary Disorder,Organismal Injury and Abnormalities,Reproductive System Disease	Familial ovarian cancer	6.94e-14	ATM,BRCA1,BRCA2,CHEK2,MSH6,PALB2,TP53	7	KCPG
Cancer,Hematological Disease,Hereditary Disorder,Organismal Injury and Abnormalities	Constitutional bone marrow failure syndrome	7.79e-14	BRCA1,BRCA2,ERCC4,FANCA,FANCC,FANCF,FANCM,PALB2,TP53	9	KCPG
Cancer,Cardiovascular Disease,Developmental Disorder,Hematological Disease,Hereditary Disorder,Metabolic Disease,Organismal Injury and Abnormalities,Skeletal and Muscular Disorders	Fanconi anemia	9.49e-14	BRCA1,BRCA2,ERCC4,FANCA,FANCC,FANCF,FANCM,PALB2	8	KCPG
Cancer,Hereditary Disorder,Organismal Injury and Abnormalities	Susceptibility to cancer	1.59e-12	ATM,BRCA1,BRCA2,CDH1,CHEK2,MSH6,MUTYH,PALB2	8	KCPG
Cancer,Organismal Injury and Abnormalities,Reproductive System Disease	Breast adenocarcinoma	1.89e-12	ATM,BRCA1,BRCA2,CDH1,CHEK2,DICER1,ERCC2,FANCC,MPL,NF1,PALB2,POLE,RB1,TP53	14	KCPG
Cancer,Hereditary Disorder,Organismal Injury and Abnormalities,Reproductive System Disease	Hereditary breast and/or ovarian cancer	1.44e-11	ATM,BRCA1,BRCA2,CDH1,CHEK2,MSH6,PALB2,TP53	8	KCPG
Cellular Assembly and Organization,DNA Replication, Recombination, and Repair	Formation of nuclear foci	5.69e-11	ATM,BRCA1,BRCA2,FANCC,FANCM,MSH6,PALB2,TP53	8	KCPG
Cancer,Organismal Injury and Abnormalities,Reproductive System Disease	Ductal breast carcinoma	1.38e-10	ATM,BRCA1,BRCA2,CDH1,DICER1,ERCC2,MPL,NF1,PALB2,POLE,RB1,TP53	12	KCPG
Cancer,Hematological Disease,Immunological Disease,Organismal Injury and Abnormalities	Acute lymphoblastic leukemia	2.75e-10	ALK,ATM,BRCA2,ERCC4,FANCA,MSH6,NF1,PALB2,POLE,RB1,TP53	11	KCPG
Cancer,Hereditary Disorder,Organismal Injury and Abnormalities,Reproductive System Disease	Hereditary breast cancer	3.42e-10	ATM,BRCA1,BRCA2,CDH1,CHEK2,PALB2,TP53	7	KCPG
Cancer,Organismal Injury and Abnormalities	Advanced malignant tumor	3.64e-10	ALK,ATM,BRCA1,BRCA2,CDH1,CHEK2,DICER1,ERCC2,MPL,MSH6,NF1,PALB2,POLE,SERPINA1,TP53	15	KCPG
Cancer,Endocrine System Disorders,Gastrointestinal Disease,Hereditary Disorder,Organismal Injury and Abnormalities	Familial pancreatic cancer	3.64e-10	ATM,BRCA1,BRCA2,PALB2,TP53	5	KCPG
Cancer,Organismal Injury and Abnormalities	Early onset cancer	3.64e-10	ATM,BRCA1,BRCA2,FANCC,MSH6	5	KCPG
Cellular Assembly and Organization,DNA Replication, Recombination, and Repair	Formation of gamma H2AX nuclear focus	4.46e-10	ATM,BRCA1,BRCA2,FANCC,FANCM,MSH6,PALB2	7	KCPG
Cancer,Neurological Disease,Organismal Injury and Abnormalities	Central nervous system cancer	4.48e-10	ALK,ATM,BRCA1,BRCA2,CDH1,CHEK2,DICER1,FANCA,MPL,MSH6,NF1,PALB2,POLE,RB1,RECQL,SERPINA1,TP53	17	KCPG
Cancer,Neurological Disease,Organismal Injury and Abnormalities	Glioma cancer	5.88e-10	ALK,ATM,BRCA1,BRCA2,CDH1,CHEK2,FANCA,MPL,MSH6,NF1,PALB2,POLE,RB1,RECQL,SERPINA1,TP53	16	KCPG
Cancer,Endocrine System Disorders,Organismal Injury and Abnormalities,Reproductive System Disease	Serous ovarian adenocarcinoma	5.88e-10	ATM,BRCA1,BRCA2,CDH1,CHEK2,ERCC2,NF1,POLE,RB1,TP53	10	KCPG
Cancer,Organismal Injury and Abnormalities	Secondary tumor	5.88e-10	ALK,ATM,BRCA1,BRCA2,CDH1,CHEK2,DICER1,ERCC2,MPL,MSH6,PALB2,POLE,SERPINA1,TP53	14	KCPG
Cancer,Hereditary Disorder,Organismal Injury and Abnormalities,Reproductive System Disease	Susceptibility to breast cancer	7.21e-10	ATM,BRCA1,BRCA2,CHEK2,PALB2	5	KCPG
DNA Replication, Recombination, and Repair	Recombination	1.13e-09	ATM,BRCA1,BRCA2,ERCC2,FANCM,MSH6,PALB2,TP53	8	KCPG
Cancer,Neurological Disease,Organismal Injury and Abnormalities	Central nervous system neuroepithelial tumor	1.13e-09	ALK,ATM,BRCA1,BRCA2,CDH1,CHEK2,FANCA,MPL,MSH6,NF1,PALB2,POLE,RB1,RECQL,SERPINA1,TP53	16	KCPG
Cancer,Neurological Disease,Organismal Injury and Abnormalities	Brain tumor	1.37e-09	ALK,BRCA1,BRCA2,CDH1,CHEK2,DICER1,FANCA,MPL,MSH6,NF1,PALB2,POLE,RB1,RECQL,TP53	15	KCPG
Cancer,Gastrointestinal Disease,Hepatic System Disease,Organismal Injury and Abnormalities	Biliary tract adenocarcinoma	1.37e-09	ABCB11,ATM,BRCA1,BRCA2,CDH1,NF1,POLE,RB1,TP53	9	KCPG
Cancer,Neurological Disease,Organismal Injury and Abnormalities	Brain glioma	1.37e-09	ALK,BRCA1,BRCA2,CDH1,CHEK2,FANCA,MPL,MSH6,NF1,PALB2,POLE,RB1,RECQL,TP53	14	KCPG
Cancer,Hereditary Disorder,Organismal Injury and Abnormalities,Respiratory Disease	Familial lung cancer	1.83e-09	ATM,BRCA1,BRCA2,DICER1,TP53	5	KCPG
Cancer,Neurological Disease,Organismal Injury and Abnormalities	Central nervous system solid tumor	2.85e-09	ALK,ATM,BRCA1,BRCA2,CDH1,CHEK2,DICER1,FANCA,MPL,MSH6,NF1,PALB2,POLE,RB1,RECQL,SERPINA1,TP53	17	KCPG
DNA Replication, Recombination, and Repair	DNA damage	3.62e-09	ATM,BRCA1,CDH1,DICER1,FANCC,MUTYH,PRF1,TP53	8	KCPG
Cancer,Organismal Injury and Abnormalities,Renal and Urological Disease	Urothelial bladder carcinoma	4.2e-09	ATM,BRCA1,BRCA2,CDH1,CHEK2,ERCC2,NF1,POLE,RB1,TP53	10	KCPG
Cancer,Neurological Disease,Organismal Injury and Abnormalities	Grade 3-4 glioma cancer	7.25e-09	ALK,BRCA1,CDH1,CHEK2,FANCA,MPL,MSH6,NF1,PALB2,POLE,RB1,RECQL,TP53	13	KCPG
Cancer,Organismal Injury and Abnormalities	Anaplastic carcinoma	8.74e-09	ALK,CDH1,CHEK2,DICER1,NF1,PALB2,POLE,RB1,TP53	9	KCPG
Cancer,Neurological Disease,Organismal Injury and Abnormalities	Glioblastoma	9.18e-09	ATM,BRCA1,BRCA2,CDH1,CHEK2,MSH6,NF1,POLE,RB1,SERPINA1,TP53	11	KCPG
Cancer,Organismal Injury and Abnormalities,Renal and Urological Disease	Bladder cancer	1.2e-08	ALK,ATM,BRCA1,BRCA2,CDH1,CHEK2,COL7A1,ERCC2,FANCA,GJB2,NF1,PALB2,POLE,RB1,SERPINA1,TP53	16	KCPG
Cancer,Organismal Injury and Abnormalities	Mixed neoplasia	1.2e-08	ALK,ATM,BRCA1,BRCA2,CDH1,CHEK2,COL7A1,DICER1,FANCA,FANCF,MSH6,NF1,PALB2,POLE,RB1,SERPINA1,TP53	17	KCPG
Cell Cycle	Arrest in G2 phase of carcinoma cell lines	1.23e-08	ATM,BRCA1,CHEK2,RB1,TP53	5	KCPG
Cancer,Organismal Injury and Abnormalities,Reproductive System Disease	Metastatic malignant neoplasm of prostate	1.33e-08	ATM,BRCA1,BRCA2,CHEK2,MSH6,PALB2,POLE	7	KCPG
Cancer,Organismal Injury and Abnormalities	Sporadic tumor	1.42e-08	BRCA1,DICER1,MPL,NF1,RB1,TP53	6	KCPG
Cancer,Hematological Disease,Immunological Disease,Organismal Injury and Abnormalities	Lymphocytic leukemia	1.58e-08	ALK,ATM,BRCA2,CDH1,COL7A1,ERCC4,FANCA,MSH6,NF1,PALB2,POLE,RB1,TP53	13	KCPG
Cancer,Gastrointestinal Disease,Hereditary Disorder,Organismal Injury and Abnormalities	Familial gastric cancer	2.17e-08	BRCA2,CDH1,PALB2,TP53	4	KCPG
Cancer,Gastrointestinal Disease,Hepatic System Disease,Organismal Injury and Abnormalities	Liver cholangiocarcinoma	2.17e-08	BRCA1,BRCA2,CDH1,NF1,POLE,TP53	6	KCPG
Cancer,Endocrine System Disorders,Organismal Injury and Abnormalities,Reproductive System Disease	Ovarian serous tumor	2.3e-08	ATM,BRCA1,BRCA2,CDH1,CHEK2,ERCC2,FANCA,MSH6,NF1,POLE,PRF1,RB1,TP53	13	KCPG
Cell Cycle,DNA Replication, Recombination, and Repair	DNA recombination	2.3e-08	BRCA1,BRCA2,ERCC2,FANCM,MSH6,PALB2,TP53	7	KCPG
Cancer,Organismal Injury and Abnormalities,Respiratory Disease	Undifferentiated lung carcinoma	2.3e-08	ALK,CHEK2,DICER1,PALB2,POLE,RB1,TP53	7	KCPG
Cancer,Hematological Disease,Immunological Disease,Organismal Injury and Abnormalities	B-cell neoplasm	2.43e-08	ALK,ATM,BRCA2,CDH1,CHEK2,COL7A1,ERCC4,MPL,MSH6,NF1,PALB2,POLE,PRF1,RB1,SERPINA1,TP53	16	KCPG
Cancer,Organismal Injury and Abnormalities,Reproductive System Disease	Lobular breast adenocarcinoma	2.59e-08	BRCA2,CDH1,FANCC,NF1,RB1,TP53	6	KCPG
Cancer,Organismal Injury and Abnormalities,Renal and Urological Disease	Urinary tract cancer	2.79e-08	ALK,ATM,BRCA1,BRCA2,CDH1,CHEK2,COL7A1,DICER1,ERCC2,ERCC4,FANCA,GJB2,MSH6,NF1,PALB2,POLE,RB1,SERPINA1,TP53	19	KCPG
Cancer,Hematological Disease,Immunological Disease,Organismal Injury and Abnormalities	Precursor B-cell acute lymphoblastic leukemia	2.79e-08	ALK,ERCC4,MSH6,NF1,PALB2,POLE,TP53	7	KCPG
Cell Morphology,Cellular Function and Maintenance	Repair of tumor cell lines	2.88e-08	BRCA1,BRCA2,CDH1,FANCM,RB1,TP53	6	KCPG
Cancer,Organismal Injury and Abnormalities	Primary neoplasm	2.88e-08	ALK,BRCA1,BRCA2,CHEK2,MSH6,MUTYH,NF1,POLE,RB1,SERPINA1,TP53	11	KCPG
Cancer,Endocrine System Disorders,Organismal Injury and Abnormalities,Reproductive System Disease	Ovarian tumor	3.01e-08	ATM,BRCA1,BRCA2,CDH1,CHEK2,COL7A1,DICER1,ERCC2,FANCA,FANCF,MSH6,NF1,PALB2,POLE,PRF1,RB1,SERPINA1,TP53	18	KCPG
Cancer,Gastrointestinal Disease,Hepatic System Disease,Organismal Injury and Abnormalities	Cholangiocarcinoma	3.04e-08	ABCB11,BRCA1,BRCA2,CDH1,NF1,POLE,TP53	7	KCPG
Cancer,Organismal Injury and Abnormalities,Respiratory Disease	Lung squamous cell carcinoma	3.21e-08	ALK,ATM,BRCA1,BRCA2,CDH1,CHEK2,DICER1,NF1,POLE,RB1,TP53	11	KCPG
Cancer,Organismal Injury and Abnormalities,Reproductive System Disease	Primary fallopian tube cancer	4.39e-08	BRCA1,BRCA2,POLE,TP53	4	KCPG
Cancer,Organismal Injury and Abnormalities	Breast or pancreatic cancer	4.6e-08	ABCB11,ALK,ATM,BRCA1,BRCA2,CDH1,CHEK2,COL7A1,DICER1,ERCC2,FANCA,FANCC,FANCF,FANCM,GJB2,MPL,MSH6,MUTYH,NF1,PALB2,POLE,PRF1,RB1,SERPINA1,SLC25A13,TP53	26	KCPG
Cancer,Organismal Injury and Abnormalities,Reproductive System Disease	Breast or ovarian cancer	4.61e-08	ALK,ATM,BRCA1,BRCA2,CDH1,CHEK2,COL7A1,DICER1,ERCC2,FANCA,FANCC,FANCF,FANCM,GJB2,MPL,MSH6,NF1,PALB2,POLE,PRF1,RB1,SERPINA1,TP53	23	KCPG
Cancer,Organismal Injury and Abnormalities	Malignant neoplasm of retroperitoneum	5.21e-08	ABCB11,ALK,ATM,BRCA1,BRCA2,CDH1,CHEK2,COL7A1,DICER1,ERCC2,ERCC4,FANCC,GJB2,MSH6,MUTYH,NF1,PALB2,POLE,PRF1,RB1,SLC25A13,TP53	22	KCPG
DNA Replication, Recombination, and Repair	Double-stranded DNA break repair	5.49e-08	ATM,BRCA1,BRCA2,CHEK2,ERCC4,RB1,TP53	7	KCPG
Cancer,Hematological Disease,Organismal Injury and Abnormalities	Hematologic cancer of cells	6.44e-08	ALK,ATM,BRCA2,CDH1,CHEK2,COL7A1,ERCC4,FANCA,MPL,MSH6,NF1,PALB2,POLE,PRF1,RB1,SERPINA1,TP53	17	KCPG
Cancer,Hematological Disease,Immunological Disease,Organismal Injury and Abnormalities	Large-cell lymphoma	6.73e-08	ALK,ATM,MPL,NF1,POLE,PRF1,RB1,SERPINA1,TP53	9	KCPG
Cancer,Organismal Injury and Abnormalities	Embryonal tumor	6.92e-08	ALK,BRCA1,BRCA2,CDH1,DICER1,FANCA,POLE,SERPINA1,TP53	9	KCPG
Cancer,Hematological Disease,Immunological Disease,Organismal Injury and Abnormalities	B cell cancer	6.92e-08	ALK,ATM,CDH1,CHEK2,ERCC4,MPL,MSH6,NF1,PALB2,POLE,PRF1,RB1,SERPINA1,TP53	14	KCPG
Cancer,Hematological Disease,Immunological Disease,Organismal Injury and Abnormalities	Lymphocytic cancer	6.93e-08	ALK,ATM,BRCA2,CDH1,CHEK2,COL7A1,ERCC4,FANCA,MPL,MSH6,NF1,PALB2,POLE,PRF1,RB1,SERPINA1,TP53	17	KCPG
Cancer,Gastrointestinal Disease,Hereditary Disorder,Organismal Injury and Abnormalities	Susceptibility to digestive system cancer	8.08e-08	BRCA1,BRCA2,CHEK2,PALB2	4	KCPG
Cancer,Organismal Injury and Abnormalities,Reproductive System Disease	Breast carcinoma	8.08e-08	ALK,ATM,BRCA1,BRCA2,CDH1,CHEK2,COL7A1,DICER1,ERCC2,FANCC,FANCM,MPL,NF1,PALB2,POLE,RB1,TP53	17	KCPG
Cancer,Hematological Disease,Immunological Disease,Organismal Injury and Abnormalities	B-cell leukemia	8.21e-08	ALK,ATM,CDH1,ERCC4,MSH6,NF1,PALB2,POLE,TP53	9	KCPG
Cancer,Organismal Injury and Abnormalities,Reproductive System Disease	Breast or ovarian carcinoma	8.21e-08	ALK,ATM,BRCA1,BRCA2,CDH1,CHEK2,COL7A1,DICER1,ERCC2,FANCA,FANCC,FANCF,FANCM,MPL,MSH6,NF1,PALB2,POLE,PRF1,RB1,TP53	21	KCPG
Cancer,Endocrine System Disorders,Gastrointestinal Disease,Hereditary Disorder,Organismal Injury and Abnormalities	Susceptibility to pancreatic cancer	8.42e-08	BRCA1,BRCA2,PALB2	3	KCPG
Cancer,Organismal Injury and Abnormalities	Primary solid tumor	8.55e-08	ALK,BRCA1,BRCA2,CHEK2,MSH6,NF1,POLE,RB1,SERPINA1,TP53	10	KCPG
Cancer,Organismal Injury and Abnormalities	Connective tissue tumor	9.19e-08	ALK,ATM,BRCA1,BRCA2,CDH1,CHEK2,COL7A1,DICER1,ERCC2,MPL,NF1,POLE,RB1,SERPINA1,TP53	15	KCPG
Cancer,Organismal Injury and Abnormalities	Advanced malignant solid tumor	9.24e-08	ALK,ATM,BRCA1,BRCA2,CHEK2,DICER1,ERCC2,MSH6,NF1,PALB2,POLE,TP53	12	KCPG
Cancer,Hereditary Disorder,Organismal Injury and Abnormalities	Autosomal dominant cancer	9.31e-08	BRCA2,CDH1,MPL,RB1,TP53	5	KCPG
Cancer,Organismal Injury and Abnormalities	Primary tumor	9.82e-08	ALK,BRCA1,BRCA2,CHEK2,MSH6,NF1,POLE,RB1,SERPINA1,TP53	10	KCPG
Cancer,Organismal Injury and Abnormalities	Liquid tumor	1.03e-07	ABCB11,ALK,ATM,BRCA1,BRCA2,CDH1,CHEK2,COL7A1,ERCC2,ERCC4,FANCA,MPL,MSH6,MUTYH,NF1,PALB2,POLE,RB1,TP53	19	KCPG
DNA Replication, Recombination, and Repair	Synthesis of DNA	1.03e-07	ATM,CHEK2,ERCC2,POLE,RB1,RECQL,SERPINA1,TP53	8	KCPG
Cancer,Hematological Disease,Organismal Injury and Abnormalities	Lymphocytic neoplasm	1.1e-07	ALK,ATM,BRCA2,CDH1,CHEK2,COL7A1,ERCC4,FANCA,MPL,MSH6,NF1,PALB2,POLE,PRF1,RB1,SERPINA1,TP53	17	KCPG
Cancer,Hematological Disease,Immunological Disease,Organismal Injury and Abnormalities	Neoplasia of leukocytes	1.1e-07	ALK,ATM,BRCA2,CDH1,CHEK2,COL7A1,ERCC4,FANCA,MPL,MSH6,NF1,PALB2,POLE,PRF1,RB1,SERPINA1,TP53	17	KCPG
Cancer,Organismal Injury and Abnormalities,Reproductive System Disease	Breast cancer	1.26e-07	ALK,ATM,BRCA1,BRCA2,CDH1,CHEK2,COL7A1,DICER1,ERCC2,FANCC,FANCF,FANCM,GJB2,MPL,NF1,PALB2,POLE,RB1,TP53	19	KCPG
Cancer,Endocrine System Disorders,Organismal Injury and Abnormalities	Neuroendocrine carcinoma	1.34e-07	ATM,BRCA2,CHEK2,DICER1,NF1,POLE,RB1,TP53	8	KCPG
Cancer,Endocrine System Disorders,Organismal Injury and Abnormalities,Reproductive System Disease	Ovarian adenocarcinoma	1.54e-07	ATM,BRCA1,BRCA2,CDH1,CHEK2,COL7A1,ERCC2,FANCA,FANCF,MSH6,NF1,PALB2,POLE,PRF1,RB1,TP53	16	KCPG
Cancer,Hematological Disease,Organismal Injury and Abnormalities	Myelodysplastic syndrome	1.61e-07	ALK,ATM,BRCA2,MPL,MUTYH,NF1,POLE,RB1,TP53	9	KCPG
Cancer,Endocrine System Disorders,Organismal Injury and Abnormalities,Reproductive System Disease	Ovarian cancer	1.64e-07	ATM,BRCA1,BRCA2,CDH1,CHEK2,COL7A1,ERCC2,FANCA,FANCF,MSH6,NF1,PALB2,POLE,PRF1,RB1,SERPINA1,TP53	17	KCPG
Cancer,Gastrointestinal Disease,Hepatic System Disease,Organismal Injury and Abnormalities	Gall bladder carcinoma	1.66e-07	ATM,BRCA1,NF1,POLE,RB1,TP53	6	KCPG
Cancer,Neurological Disease,Organismal Injury and Abnormalities	High grade astrocytoma	1.67e-07	ATM,BRCA1,BRCA2,CDH1,CHEK2,FANCA,MSH6,NF1,POLE,RB1,RECQL,SERPINA1,TP53	13	KCPG
Cancer,Endocrine System Disorders,Gastrointestinal Disease,Organismal Injury and Abnormalities	Pancreatic cancer	1.92e-07	ABCB11,ALK,ATM,BRCA1,BRCA2,CDH1,COL7A1,ERCC2,FANCC,GJB2,MSH6,MUTYH,NF1,PALB2,POLE,PRF1,RB1,SLC25A13,TP53	19	KCPG
Cell Death and Survival	Cell death of bladder cancer cell lines	2e-07	ATM,DHCR7,DICER1,RB1,TP53	5	KCPG
Cancer,Organismal Injury and Abnormalities	Metastatic solid tumor	2.04e-07	ALK,ATM,BRCA1,BRCA2,CHEK2,DICER1,ERCC2,MSH6,PALB2,POLE,TP53	11	KCPG
Cancer,Hematological Disease,Organismal Injury and Abnormalities	Hematologic cancer	2.09e-07	ABCB11,ALK,ATM,BRCA1,BRCA2,CDH1,CHEK2,COL7A1,ERCC2,ERCC4,FANCA,MPL,MSH6,MUTYH,NF1,PALB2,POLE,PRF1,RB1,SERPINA1,TP53	21	KCPG
Cancer,Organismal Injury and Abnormalities	Serous adenocarcinoma	2.16e-07	ATM,BRCA1,BRCA2,CDH1,CHEK2,ERCC2,FANCA,MSH6,NF1,POLE,PRF1,RB1,TP53	13	KCPG
Cell Death and Survival	Cell death of tumor cell lines	2.2e-07	ALK,ATM,BRCA1,BRCA2,CDH1,CHEK2,DHCR7,DICER1,FANCA,FANCC,FANCF,FANCM,NF1,PRF1,RB1,TP53	16	KCPG
Cancer,Organismal Injury and Abnormalities	Extraadrenal retroperitoneal tumor	2.34e-07	ABCB11,ALK,ATM,BRCA1,BRCA2,CDH1,CHEK2,COL7A1,DICER1,ERCC2,ERCC4,FANCC,GJB2,MSH6,MUTYH,NF1,PALB2,POLE,PRF1,RB1,SLC25A13,TP53	22	KCPG
Cancer,Organismal Injury and Abnormalities,Renal and Urological Disease	Bladder carcinoma	2.34e-07	ALK,ATM,BRCA1,BRCA2,CDH1,CHEK2,COL7A1,ERCC2,FANCA,NF1,PALB2,POLE,RB1,TP53	14	KCPG
Cancer,Hereditary Disorder,Organismal Injury and Abnormalities,Reproductive System Disease	Hereditary infiltrating ductal breast carcinoma	2.52e-07	BRCA1,BRCA2,PALB2	3	KCPG
Cancer,Hematological Disease,Immunological Disease,Organismal Injury and Abnormalities	Leukemia	2.95e-07	ABCB11,ALK,ATM,BRCA1,BRCA2,CDH1,CHEK2,COL7A1,ERCC2,ERCC4,FANCA,MPL,MSH6,NF1,PALB2,POLE,RB1,TP53	18	KCPG
Cell Cycle	Arrest in G2 phase of lung cancer cell lines	3.06e-07	ATM,BRCA1,CHEK2,TP53	4	KCPG
Cancer,Organismal Injury and Abnormalities	Sarcoma	3.33e-07	ALK,ATM,BRCA1,BRCA2,CDH1,CHEK2,DICER1,ERCC2,MPL,NF1,POLE,RB1,SERPINA1,TP53	14	KCPG
Cancer,Organismal Injury and Abnormalities,Reproductive System Disease	Invasive breast adenocarcinoma	3.44e-07	BRCA1,BRCA2,CDH1,NF1,PALB2,POLE,TP53	7	KCPG
Cancer,Gastrointestinal Disease,Hepatic System Disease,Organismal Injury and Abnormalities	Extrahepatic biliary tract adenocarcinoma	3.6e-07	ATM,BRCA1,NF1,POLE,RB1,TP53	6	KCPG
Cancer,Endocrine System Disorders,Organismal Injury and Abnormalities	Thyroid gland nonmedullary carcinoma	4.11e-07	ALK,BRCA1,CDH1,DICER1,RB1,SERPINA1,TP53	7	KCPG
Cell Death and Survival	Necrosis	4.44e-07	ALK,ATM,BRCA1,BRCA2,CDH1,CHEK2,DHCR7,DICER1,ERCC2,FANCA,FANCC,FANCF,FANCM,NF1,PRF1,RB1,TP53	17	KCPG
Cancer,Endocrine System Disorders,Organismal Injury and Abnormalities	Differentiated thyroid cancer	4.83e-07	ALK,BRCA1,CDH1,DICER1,RB1,SERPINA1,TP53	7	KCPG
Cancer,Neurological Disease,Organismal Injury and Abnormalities	Grade 2-3 glioma	4.83e-07	ALK,CDH1,MPL,NF1,PALB2,RB1,TP53	7	KCPG
DNA Replication, Recombination, and Repair	Excision repair	5.57e-07	BRCA2,CDH1,ERCC2,ERCC4,POLE,TP53	6	KCPG
Cancer,Organismal Injury and Abnormalities,Reproductive System Disease	Breast or gynecological cancer	5.57e-07	ALK,ATM,BRCA1,BRCA2,CDH1,CHEK2,COL7A1,DHCR7,DICER1,ERCC2,FANCA,FANCC,FANCF,FANCM,GJB2,MPL,MSH6,MUTYH,NF1,PALB2,POLE,PRF1,RB1,SERPINA1,SLC25A13,TP53	26	KCPG
Cancer,Hereditary Disorder,Organismal Injury and Abnormalities,Reproductive System Disease	Familial endometrial cancer	5.63e-07	BRCA1,MSH6,MUTYH	3	KCPG
Cancer,Organismal Injury and Abnormalities,Respiratory Disease	Lung adenocarcinoma	5.84e-07	ALK,ATM,BRCA1,BRCA2,CDH1,CHEK2,DICER1,ERCC2,FANCM,MUTYH,NF1,POLE,RB1,TP53	14	KCPG
Cell Cycle,DNA Replication, Recombination, and Repair	Checkpoint control	6.95e-07	ATM,CHEK2,ERCC2,RB1,TP53	5	KCPG
Cell Death and Survival	Apoptosis of tumor cell lines	6.99e-07	ALK,ATM,BRCA1,BRCA2,CDH1,CHEK2,DICER1,FANCA,FANCC,FANCF,NF1,PRF1,RB1,TP53	14	KCPG
Cancer,Organismal Injury and Abnormalities,Skeletal and Muscular Disorders	Myosarcoma	7.9e-07	ALK,ATM,BRCA1,BRCA2,CDH1,DICER1,POLE,RB1,TP53	9	KCPG
Cancer,Organismal Injury and Abnormalities	Clear-cell adenocarcinoma	8.74e-07	ATM,BRCA1,BRCA2,CDH1,CHEK2,ERCC2,ERCC4,MSH6,NF1,POLE,RB1,TP53	12	KCPG
Cancer,Organismal Injury and Abnormalities	Head and neck adenocarcinoma	9.05e-07	ALK,BRCA1,CDH1,DICER1,RB1,SERPINA1,TP53	7	KCPG
Cancer,Hematological Disease,Immunological Disease,Organismal Injury and Abnormalities	Acute leukemia	1.04e-06	ABCB11,ALK,ATM,BRCA1,BRCA2,CHEK2,ERCC2,ERCC4,FANCA,MPL,MSH6,NF1,PALB2,POLE,RB1,TP53	16	KCPG
Cancer,Hematological Disease,Immunological Disease,Organismal Injury and Abnormalities	Plasma cell dyscrasia	1.05e-06	ATM,BRCA2,CDH1,CHEK2,NF1,POLE,PRF1,RB1,TP53	9	KCPG
Cancer,Endocrine System Disorders,Organismal Injury and Abnormalities	Small-cell carcinoma	1.16e-06	ATM,BRCA2,CHEK2,DICER1,POLE,RB1,TP53	7	KCPG
Cancer,Organismal Injury and Abnormalities	Blue round small cell tumor	1.32e-06	ALK,ATM,BRCA1,BRCA2,CHEK2,DICER1,FANCA,POLE,RB1,TP53	10	KCPG
Cancer,Neurological Disease,Organismal Injury and Abnormalities	Brain oligodendroglioma	1.32e-06	ALK,CDH1,MPL,PALB2,RB1,TP53	6	KCPG
Cellular Compromise,DNA Replication, Recombination, and Repair	Chromosomal instability	1.32e-06	ATM,BRCA1,CHEK2,TP53	4	KCPG
Cellular Growth and Proliferation	Colony formation	1.36e-06	ALK,ATM,BRCA1,DICER1,MPL,NF1,RB1,SERPINA1,TP53	9	KCPG
Cancer,Endocrine System Disorders,Organismal Injury and Abnormalities,Reproductive System Disease	Primary ovarian cancer	1.49e-06	BRCA1,BRCA2,CHEK2,MSH6,SERPINA1	5	KCPG
Cell Cycle	Interphase of lung cancer cell lines	1.57e-06	ATM,BRCA1,CHEK2,RB1,TP53	5	KCPG
Cancer,Organismal Injury and Abnormalities	Fibrous tissue tumor	1.67e-06	ALK,COL7A1,NF1,POLE,RB1,TP53	6	KCPG
Cancer,Endocrine System Disorders,Hereditary Disorder,Organismal Injury and Abnormalities,Reproductive System Disease	Familial epithelial ovarian cancer	1.71e-06	BRCA1,BRCA2,MSH6	3	KCPG
Cancer,Hematological Disease,Hereditary Disorder,Organismal Injury and Abnormalities	Familial myeloproliferative disorder	1.91e-06	ATM,CHEK2,MPL,NF1	4	KCPG
Cell Death and Survival,Connective Tissue Development and Function	Cell viability of fibroblast cell lines	1.91e-06	ATM,BRCA1,BRCA2,ERCC2	4	KCPG
Cell Cycle	Entry into S phase	2.07e-06	ATM,CDH1,CHEK2,RB1,TP53	5	KCPG
Cellular Growth and Proliferation	Cytostasis of tumor cell lines	2.07e-06	ALK,BRCA1,CDH1,CHEK2,RB1,TP53	6	KCPG
Cancer,Organismal Injury and Abnormalities,Renal and Urological Disease	Renal cancer	2.32e-06	ATM,BRCA1,BRCA2,CDH1,CHEK2,DICER1,ERCC2,ERCC4,MSH6,NF1,POLE,RB1,TP53	13	KCPG
Cancer,Neurological Disease,Organismal Injury and Abnormalities	Grade 3 malignant glioma	2.43e-06	ALK,CDH1,MPL,PALB2,RB1,TP53	6	KCPG
Cancer,Organismal Injury and Abnormalities,Reproductive System Disease	Early-onset breast cancer	2.57e-06	ATM,BRCA1,BRCA2	3	KCPG
Cancer,Hereditary Disorder,Organismal Injury and Abnormalities,Reproductive System Disease	Autosomal dominant hereditary breast and/or ovarian cancer	2.57e-06	BRCA2,CDH1,TP53	3	KCPG
Cancer,Gastrointestinal Disease,Organismal Injury and Abnormalities	Gastroesophageal cancer	2.73e-06	ALK,ATM,BRCA1,BRCA2,CDH1,DICER1,MSH6,MUTYH,NF1,PALB2,POLE,RB1,RECQL,SERPINA1,SLC25A13,TP53	16	KCPG
Cell Cycle,DNA Replication, Recombination, and Repair	Homologous recombination	2.94e-06	ATM,BRCA1,BRCA2,PALB2,TP53	5	KCPG
Cancer,Organismal Injury and Abnormalities,Reproductive System Disease	Infiltrating lobular breast carcinoma	2.94e-06	BRCA2,CDH1,NF1,TP53	4	KCPG
Cell Death and Survival	Apoptosis of bladder cancer cell lines	2.94e-06	ATM,DICER1,RB1,TP53	4	KCPG
Cancer,Gastrointestinal Disease,Hepatic System Disease,Organismal Injury and Abnormalities	Gall bladder adenocarcinoma	3.41e-06	ATM,BRCA1,NF1,RB1,TP53	5	KCPG
Cell Cycle	Arrest in G2 phase	3.43e-06	ATM,BRCA1,CHEK2,FANCC,RB1,TP53	6	KCPG
Cell Death and Survival	Apoptosis of bone cancer cell lines	3.61e-06	ATM,BRCA1,CDH1,CHEK2,RB1,TP53	6	KCPG
Cell Cycle,Connective Tissue Development and Function	S phase of fibroblasts	3.61e-06	ATM,CHEK2,TP53	3	KCPG
Cancer,Organismal Injury and Abnormalities,Reproductive System Disease	Primary malignant phyllodes breast tumor	3.61e-06	NF1,RB1,TP53	3	KCPG
Cancer,Endocrine System Disorders,Organismal Injury and Abnormalities	Neuroendocrine tumor	3.64e-06	ATM,BRCA2,CHEK2,DICER1,NF1,PALB2,POLE,RB1,SLC25A13,TP53	10	KCPG
DNA Replication, Recombination, and Repair	DNA replication	3.64e-06	ATM,BRCA1,CDH1,POLE,RB1,TP53	6	KCPG
DNA Replication, Recombination, and Repair	Metabolism of DNA	3.64e-06	ATM,BRCA1,CDH1,POLE,PRF1,RB1,TP53	7	KCPG
Cancer,Organismal Injury and Abnormalities,Respiratory Disease	Lung carcinoma	4.05e-06	ALK,ATM,BRCA1,BRCA2,CDH1,CHEK2,DICER1,ERCC2,FANCM,GJB2,MUTYH,NF1,PALB2,POLE,RB1,TP53	16	KCPG
Cancer,Organismal Injury and Abnormalities,Renal and Urological Disease	Renal clear cell adenocarcinoma	4.36e-06	ATM,BRCA1,BRCA2,CDH1,CHEK2,ERCC2,ERCC4,MSH6,NF1,RB1,TP53	11	KCPG
Cellular Assembly and Organization,DNA Replication, Recombination, and Repair	Amplification of centrosome	4.74e-06	BRCA1,BRCA2,CHEK2,TP53	4	KCPG
Cancer,Organismal Injury and Abnormalities,Renal and Urological Disease	Renal cell carcinoma	5.03e-06	ATM,BRCA1,BRCA2,CDH1,CHEK2,ERCC2,ERCC4,MSH6,NF1,POLE,RB1,TP53	12	KCPG
Cancer,Hematological Disease,Immunological Disease,Organismal Injury and Abnormalities	Mature B-cell neoplasm	5.03e-06	ALK,ATM,BRCA2,CDH1,CHEK2,COL7A1,MPL,NF1,POLE,PRF1,RB1,SERPINA1,TP53	13	KCPG
Cancer,Hematological Disease,Hereditary Disorder,Organismal Injury and Abnormalities	Hereditary malignant hematological system tumor	5.21e-06	ATM,CHEK2,MPL,NF1,TP53	5	KCPG
Cancer,Gastrointestinal Disease,Organismal Injury and Abnormalities	Cecum adenocarcinoma	5.3e-06	ALK,ATM,BRCA2,COL7A1,DICER1,MSH6,NF1,POLE,TP53	9	KCPG
Cancer,Gastrointestinal Disease,Organismal Injury and Abnormalities	Gastric cancer	5.42e-06	ATM,BRCA1,BRCA2,CDH1,DICER1,MSH6,MUTYH,NF1,PALB2,POLE,RB1,RECQL,SERPINA1,TP53	14	KCPG
Cancer,Organismal Injury and Abnormalities,Reproductive System Disease	Prostate cancer	5.46e-06	ALK,ATM,BRCA1,BRCA2,CDH1,CHEK2,COL7A1,DICER1,ERCC2,FANCA,FANCC,GJB2,MSH6,NF1,PALB2,POLE,RB1,RECQL,SERPINA1,SLC25A13,TP53	21	KCPG
Cellular Assembly and Organization	Cohesion of sister chromatids	5.51e-06	BRCA1,CDH1,RB1,TP53	4	KCPG
Cancer,Organismal Injury and Abnormalities	Sporadic cancer	5.51e-06	BRCA1,NF1,RB1,TP53	4	KCPG
Cancer,Organismal Injury and Abnormalities	Development of adenocarcinoma	5.51e-06	ALK,ATM,BRCA1,BRCA2,CDH1,CHEK2,COL7A1,DHCR7,DICER1,ERCC2,ERCC4,FANCA,FANCF,FANCM,MSH6,MUTYH,NF1,PALB2,POLE,PRF1,RB1,SLC25A13,TP53	23	KCPG
Cancer,Organismal Injury and Abnormalities	Breast or colorectal cancer	5.56e-06	ALK,ATM,BRCA1,BRCA2,CDH1,CHEK2,COL7A1,DICER1,ERCC2,ERCC4,FANCA,FANCC,FANCF,FANCM,GJB2,MPL,MSH6,MUTYH,NF1,PALB2,POLE,RB1,RECQL,SERPINA1,SLC25A13,TP53	26	KCPG
Cancer,Hematological Disease,Immunological Disease,Organismal Injury and Abnormalities	Diffuse large B-cell lymphoma	6.07e-06	ATM,MPL,NF1,POLE,RB1,SERPINA1,TP53	7	KCPG
Cancer,Hematological Disease,Immunological Disease,Organismal Injury and Abnormalities	Plasma cell myeloma	6.4e-06	ATM,BRCA2,CDH1,CHEK2,NF1,RB1,TP53	7	KCPG
Cancer,Organismal Injury and Abnormalities	Ductal carcinoma	6.52e-06	ABCB11,ALK,ATM,BRCA1,BRCA2,CDH1,COL7A1,DICER1,ERCC2,GJB2,MPL,MUTYH,NF1,PALB2,POLE,PRF1,RB1,TP53	18	KCPG
Cell Death and Survival	Apoptosis	7.23e-06	ALK,ATM,BRCA1,BRCA2,CDH1,CHEK2,DICER1,ERCC2,FANCA,FANCC,FANCF,NF1,PRF1,RB1,TP53	15	KCPG
Cancer,Organismal Injury and Abnormalities,Reproductive System Disease	HER2 negative hormone receptor negative breast cancer	7.38e-06	ATM,BRCA1,MPL,POLE,RB1,TP53	6	KCPG
Cell Cycle	S phase	7.74e-06	ATM,BRCA1,CDH1,CHEK2,RB1,TP53	6	KCPG
Cell Death and Survival	Apoptosis of leukemia cell lines	7.83e-06	ALK,CDH1,FANCA,FANCC,PRF1,RB1,TP53	7	KCPG
Cell Death and Survival,Cellular Function and Maintenance	Colony survival of tumor cell lines	8.22e-06	ATM,CHEK2,FANCC,TP53	4	KCPG
Cellular Growth and Proliferation	Colony formation of cells	8.72e-06	ALK,BRCA1,DICER1,MPL,NF1,RB1,SERPINA1,TP53	8	KCPG
Cancer,Organismal Injury and Abnormalities	Cancer of cells	8.8e-06	ABCB11,ALK,ATM,BRCA1,BRCA2,CDH1,CHEK2,COL7A1,DHCR7,DICER1,ERCC2,ERCC4,FANCA,MPL,MSH6,NF1,PALB2,POLE,PRF1,RB1,SERPINA1,TP53	22	KCPG
Cellular Growth and Proliferation	Cytostasis of breast cancer cell lines	8.8e-06	BRCA1,CDH1,RB1,TP53	4	KCPG
Cancer,Organismal Injury and Abnormalities	Endometrioid carcinoma	9.05e-06	ATM,BRCA1,BRCA2,CDH1,CHEK2,COL7A1,DHCR7,DICER1,ERCC2,FANCA,FANCF,MSH6,NF1,PALB2,POLE,PRF1,RB1,SLC25A13,TP53	19	KCPG
Cancer,Organismal Injury and Abnormalities	Malignant genitourinary solid tumor	9.67e-06	ALK,ATM,BRCA1,BRCA2,CDH1,CHEK2,COL7A1,DHCR7,DICER1,ERCC2,ERCC4,FANCA,FANCC,FANCF,FANCM,GJB2,MPL,MSH6,MUTYH,NF1,PALB2,POLE,PRF1,RB1,RECQL,SERPINA1,SLC25A13,TP53	28	KCPG
Cancer,Organismal Injury and Abnormalities,Renal and Urological Disease	Wilms tumor	9.83e-06	BRCA2,CHEK2,DICER1,NF1,TP53	5	KCPG
Cancer,Endocrine System Disorders,Organismal Injury and Abnormalities,Respiratory Disease	Small cell lung carcinoma	9.99e-06	ATM,CHEK2,DICER1,POLE,RB1,TP53	6	KCPG
Cellular Assembly and Organization	Formation of anaphase bridge	9.99e-06	BRCA1,CDH1,TP53	3	KCPG
Cell Death and Survival	Cell viability of lymphoblastoid cell lines	9.99e-06	ATM,FANCC,TP53	3	KCPG
Cell Cycle	Entry into S phase of tumor cell lines	9.99e-06	ATM,CDH1,RB1,TP53	4	KCPG
Cell Death and Survival	Apoptosis of sarcoma cell lines	1.04e-05	ATM,BRCA1,CDH1,CHEK2,RB1,TP53	6	KCPG
Cell Cycle	Cell cycle progression	1.05e-05	ALK,ATM,BRCA1,BRCA2,CDH1,CHEK2,FANCA,NF1,RB1,TP53	10	KCPG
Cancer,Gastrointestinal Disease,Organismal Injury and Abnormalities	Gastroesophageal adenocarcinoma	1.08e-05	ALK,ATM,BRCA2,CDH1,DICER1,MSH6,MUTYH,NF1,PALB2,POLE,RB1,RECQL,SLC25A13,TP53	14	KCPG
Cell Death and Survival	Cell survival	1.12e-05	ALK,ATM,BRCA1,BRCA2,CDH1,CHEK2,ERCC2,ERCC4,FANCA,FANCC,RB1,TP53	12	KCPG
Cell Death and Survival	Cell viability of tumor cell lines	1.13e-05	ALK,ATM,BRCA1,BRCA2,CDH1,CHEK2,ERCC2,FANCA,FANCC,RB1,TP53	11	KCPG
Cancer,Organismal Injury and Abnormalities,Reproductive System Disease	Development of genital tumor	1.15e-05	ALK,ATM,BRCA1,BRCA2,CDH1,CHEK2,COL7A1,DHCR7,DICER1,ERCC2,FANCA,FANCF,MSH6,MUTYH,NF1,PALB2,POLE,PRF1,RB1,SERPINA1,SLC25A13,TP53	22	KCPG
Cancer,Gastrointestinal Disease,Organismal Injury and Abnormalities	Adenocarcinoma of the appendix	1.22e-05	ALK,CHEK2,TP53	3	KCPG
DNA Replication, Recombination, and Repair	DNA damage response of cells	1.22e-05	ATM,BRCA1,CHEK2,FANCM,PALB2,TP53	6	KCPG
Cancer,Organismal Injury and Abnormalities	Refractory malignant tumor	1.24e-05	ALK,BRCA1,BRCA2,MPL,POLE,TP53	6	KCPG
Cellular Development,Cellular Growth and Proliferation	Cell proliferation of squamous cell carcinoma cell lines	1.25e-05	CDH1,FANCA,FANCC,RB1,TP53	5	KCPG
Cancer,Organismal Injury and Abnormalities,Reproductive System Disease	Female genital tract cancer	1.28e-05	ALK,ATM,BRCA1,BRCA2,CDH1,CHEK2,COL7A1,DHCR7,DICER1,ERCC2,FANCA,FANCF,MSH6,MUTYH,NF1,PALB2,POLE,PRF1,RB1,SERPINA1,SLC25A13,TP53	22	KCPG
Cancer,Neurological Disease,Organismal Injury and Abnormalities	Grade 4 high grade glioma	1.29e-05	BRCA1,CHEK2,FANCA,MSH6,NF1,POLE,RB1,RECQL,TP53	9	KCPG
Cancer,Neurological Disease,Organismal Injury and Abnormalities	Grade 4 malignant glioma	1.29e-05	BRCA1,CHEK2,FANCA,MSH6,NF1,POLE,RB1,RECQL,TP53	9	KCPG
Cancer,Neurological Disease,Organismal Injury and Abnormalities	Grade 4 astrocytoma	1.29e-05	BRCA1,CHEK2,FANCA,MSH6,NF1,POLE,RB1,RECQL,TP53	9	KCPG
Cancer,Organismal Injury and Abnormalities	Genitourinary adenocarcinoma	1.35e-05	ALK,ATM,BRCA1,BRCA2,CDH1,CHEK2,COL7A1,DHCR7,DICER1,ERCC2,ERCC4,FANCA,FANCC,FANCF,GJB2,MSH6,NF1,PALB2,POLE,PRF1,RB1,RECQL,SERPINA1,SLC25A13,TP53	25	KCPG
Cancer,Endocrine System Disorders,Organismal Injury and Abnormalities,Reproductive System Disease	Serous adenocarcinoma in ovary	1.37e-05	ATM,BRCA1,BRCA2,CHEK2,FANCA,MSH6,PRF1,RB1,TP53	9	KCPG
Cancer,Organismal Injury and Abnormalities	Gastrointestinal stromal tumor in fibrous tissue	1.44e-05	NF1,RB1,TP53	3	KCPG
Cell Cycle	Arrest in S phase	1.66e-05	ATM,BRCA1,CHEK2,TP53	4	KCPG
Cellular Development,Cellular Growth and Proliferation,Reproductive System Development and Function	Cell proliferation of breast cell lines	1.67e-05	ATM,BRCA1,BRCA2,CDH1,RB1	5	KCPG
Cancer,Endocrine System Disorders,Gastrointestinal Disease,Organismal Injury and Abnormalities	Pancreatic carcinoma	1.67e-05	ABCB11,ALK,ATM,BRCA1,BRCA2,COL7A1,ERCC2,GJB2,MUTYH,NF1,PALB2,POLE,PRF1,RB1,SLC25A13,TP53	16	KCPG
Cancer,Neurological Disease,Organismal Injury and Abnormalities	Brain astrocytoma	1.72e-05	BRCA1,CHEK2,FANCA,MSH6,NF1,POLE,RB1,RECQL,TP53	9	KCPG
Cell Cycle,Gene Expression	Binding of p53 consensus binding site	1.72e-05	ATM,BRCA1,TP53	3	KCPG
DNA Replication, Recombination, and Repair	Breakage of double-stranded DNA	1.72e-05	ATM,BRCA1,CDH1	3	KCPG
Cellular Growth and Proliferation	Colony formation of tumor cell lines	1.78e-05	ALK,BRCA1,DICER1,NF1,RB1,SERPINA1,TP53	7	KCPG
Cancer,Endocrine System Disorders,Organismal Injury and Abnormalities	Extrapancreatic neuroendocrine tumor	1.78e-05	ATM,BRCA2,CHEK2,DICER1,NF1,POLE,RB1,SLC25A13,TP53	9	KCPG
Cancer,Organismal Injury and Abnormalities	Soft tissue sarcoma	1.87e-05	ALK,ATM,BRCA1,BRCA2,CDH1,DICER1,NF1,POLE,RB1,SERPINA1,TP53	11	KCPG
Cancer,Dermatological Diseases and Conditions,Organismal Injury and Abnormalities	Basal-cell tumor	1.87e-05	ATM,BRCA1,COL7A1,MPL,MUTYH,NF1,POLE,RB1,TP53	9	KCPG
Cancer,Connective Tissue Disorders,Organismal Injury and Abnormalities	Osteosarcoma	1.88e-05	CHEK2,ERCC2,POLE,RB1,SERPINA1,TP53	6	KCPG
Cancer,Organismal Injury and Abnormalities,Reproductive System Disease	Female genital tract adenocarcinoma	1.89e-05	ALK,ATM,BRCA1,BRCA2,CDH1,CHEK2,COL7A1,DHCR7,DICER1,ERCC2,FANCA,FANCF,MSH6,NF1,PALB2,POLE,PRF1,RB1,SLC25A13,TP53	20	KCPG
Cancer,Organismal Injury and Abnormalities,Reproductive System Disease	Basal-like breast carcinoma	1.92e-05	BRCA1,BRCA2,RB1,TP53	4	KCPG
Cancer,Organismal Injury and Abnormalities,Reproductive System Disease	Tumorigenesis of reproductive tract	1.97e-05	ALK,ATM,BRCA1,BRCA2,CDH1,CHEK2,COL7A1,DHCR7,DICER1,ERCC2,FANCA,FANCF,MSH6,MUTYH,NF1,PALB2,POLE,PRF1,RB1,SERPINA1,SLC25A13,TP53	22	KCPG
Cancer,Organismal Injury and Abnormalities	Sarcoma in fibrous tissue	1.97e-05	BRCA2,NF1,TP53	3	KCPG
Cancer,Dermatological Diseases and Conditions,Hereditary Disorder,Metabolic Disease,Organismal Injury and Abnormalities	Xeroderma pigmentosum	1.97e-05	ERCC2,ERCC4,TP53	3	KCPG
Cell Cycle	S phase of lung cancer cell lines	1.97e-05	CHEK2,RB1,TP53	3	KCPG
Cell Cycle	Mitosis of colorectal cancer cell lines	1.97e-05	ATM,CHEK2,TP53	3	KCPG
Cancer,Organismal Injury and Abnormalities	Pelvic serous carcinoma	1.99e-05	BRCA1,CDH1,POLE,TP53	4	KCPG
Organismal Survival	Survival of organism	2.06e-05	ATM,BRCA1,CDH1,ERCC2,RB1,TP53	6	KCPG
Cell Cycle	S phase of tumor cell lines	2.08e-05	ATM,CDH1,CHEK2,RB1,TP53	5	KCPG
Cancer,Organismal Injury and Abnormalities	Catecholamine-secreting tumor	2.08e-05	ALK,BRCA2,FANCA,RB1,TP53	5	KCPG
Cellular Assembly and Organization,DNA Replication, Recombination, and Repair	Formation of chromosome components	2.08e-05	ATM,BRCA1,FANCC,TP53	4	KCPG
Cell Cycle	G1 checkpoint of tumor cell lines	2.08e-05	ATM,TP53	2	KCPG
Cancer,Organismal Injury and Abnormalities,Reproductive System Disease	Vulvar adenocarcinoma	2.08e-05	RB1,TP53	2	KCPG
Cancer,Endocrine System Disorders,Organismal Injury and Abnormalities,Reproductive System Disease	Chemotherapy refractory platinum-sensitive recurrent ovarian cancer	2.08e-05	BRCA1,BRCA2	2	KCPG
Cancer,Organismal Injury and Abnormalities,Respiratory Disease	Pleuropulmonary blastoma	2.08e-05	DICER1,TP53	2	KCPG
Cell Death and Survival,Organ Morphology,Skeletal and Muscular Disorders,Skeletal and Muscular System Development and Function,Tissue Morphology	Quantity of apoptotic smooth muscle cells	2.08e-05	RB1,TP53	2	KCPG
Cancer,Cardiovascular Disease,Developmental Disorder,Hematological Disease,Hereditary Disorder,Metabolic Disease,Organismal Injury and Abnormalities,Skeletal and Muscular Disorders	Autosomal recessive Fanconi anemia	2.08e-05	FANCA,FANCC	2	KCPG
Cell Cycle	Senescence of cells	2.1e-05	ATM,BRCA1,CHEK2,DICER1,RB1,TP53	6	KCPG
Cell Cycle,Connective Tissue Development and Function	Cell cycle progression of fibroblast cell lines	2.22e-05	ATM,RB1,TP53	3	KCPG
Cancer,Organismal Injury and Abnormalities,Reproductive System Disease	Infiltrating duct and lobular carcinoma	2.22e-05	CDH1,NF1,TP53	3	KCPG
Cancer,Organismal Injury and Abnormalities	Primary peritoneal cancer	2.27e-05	BRCA1,BRCA2,POLE,TP53	4	KCPG
Cancer,Organismal Injury and Abnormalities	Recurrent cancer	2.3e-05	ALK,BRCA1,BRCA2,ERCC2,POLE,TP53	6	KCPG
Cellular Development,Cellular Growth and Proliferation	Cell proliferation of bone cancer cell lines	2.32e-05	BRCA1,CDH1,RB1,SLC25A13,TP53	5	KCPG
Cell Morphology	Morphology of tumor cell lines	2.42e-05	CDH1,DICER1,MPL,NF1,RB1,TP53	6	KCPG
Cancer,Hematological Disease,Hereditary Disorder,Immunological Disease,Organismal Injury and Abnormalities	Familial acute myeloid leukemia	2.58e-05	ATM,CHEK2,NF1	3	KCPG
Cancer,Organismal Injury and Abnormalities,Respiratory Disease	Advanced non-small cell lung carcinoma	2.6e-05	ALK,BRCA1,ERCC2,POLE,TP53	5	KCPG
Cell Cycle	G2/M phase	2.76e-05	ATM,BRCA1,CHEK2,FANCC,RB1,TP53	6	KCPG
Dermatological Diseases and Conditions,Developmental Disorder,Organismal Injury and Abnormalities	Congenital anomaly of skin	2.84e-05	ATM,COL7A1,GJB2,NF1,TP53	5	KCPG
Cell Cycle,Cellular Development,Respiratory System Development and Function	Senescence of lung cell lines	2.95e-05	ATM,DICER1,RB1,TP53	4	KCPG
Cancer,Endocrine System Disorders,Organismal Injury and Abnormalities,Reproductive System Disease	Prostatic small cell neuroendocrine carcinoma	2.96e-05	BRCA2,RB1,TP53	3	KCPG
Cancer,Organismal Injury and Abnormalities,Skeletal and Muscular Disorders	Leiomyosarcoma	3.1e-05	CDH1,POLE,RB1,TP53	4	KCPG
Cancer,Endocrine System Disorders,Gastrointestinal Disease,Organismal Injury and Abnormalities	Pancreatic ductal adenocarcinoma	3.37e-05	ABCB11,ALK,ATM,BRCA1,BRCA2,COL7A1,ERCC2,GJB2,MUTYH,NF1,PALB2,POLE,PRF1,RB1,TP53	15	KCPG
DNA Replication, Recombination, and Repair	Homologous recombination repair of DNA	3.38e-05	ATM,BRCA1,ERCC4	3	KCPG
Cell Cycle	Arrest in G2 phase of colorectal cancer cell lines	3.38e-05	BRCA1,CHEK2,TP53	3	KCPG
Cell Cycle,DNA Replication, Recombination, and Repair	Joining of DNA	3.38e-05	BRCA1,FANCC,TP53	3	KCPG
Cancer,Endocrine System Disorders,Organismal Injury and Abnormalities	Follicular thyroid carcinoma	3.39e-05	ALK,CDH1,RB1,TP53	4	KCPG
Cancer,Organismal Injury and Abnormalities	Head and neck squamous cell carcinoma	3.58e-05	ALK,ATM,BRCA1,BRCA2,CDH1,CHEK2,COL7A1,DHCR7,DICER1,ERCC2,FANCA,MSH6,NF1,POLE,RB1,TP53	16	KCPG
Cell Cycle	Mitosis of tumor cell lines	3.68e-05	ATM,BRCA1,BRCA2,CHEK2,TP53	5	KCPG
Cancer,Hematological Disease,Immunological Disease,Organismal Injury and Abnormalities	Systemic CD30 positive anaplastic large cell lymphoma	3.73e-05	ALK,POLE,PRF1,TP53	4	KCPG
Cancer,Organismal Injury and Abnormalities,Reproductive System Disease	Endometrial cancer	4.06e-05	ALK,ATM,BRCA1,BRCA2,CDH1,CHEK2,DHCR7,DICER1,ERCC2,MSH6,MUTYH,NF1,POLE,PRF1,RB1,SERPINA1,SLC25A13,TP53	18	KCPG
Cancer,Organismal Injury and Abnormalities,Reproductive System Disease	Prostatic adenocarcinoma	4.09e-05	ALK,ATM,BRCA2,CDH1,CHEK2,COL7A1,DICER1,ERCC2,FANCC,GJB2,MSH6,NF1,POLE,RB1,RECQL,SERPINA1,SLC25A13,TP53	18	KCPG
Cell Cycle,DNA Replication, Recombination, and Repair	Homologous recombination of DNA	4.37e-05	BRCA1,BRCA2,TP53	3	KCPG
Cancer,Hematological Disease,Immunological Disease,Organismal Injury and Abnormalities	Mature B-cell lymphoma	4.92e-05	ATM,MPL,NF1,POLE,PRF1,RB1,SERPINA1,TP53	8	KCPG
Cell Cycle,DNA Replication, Recombination, and Repair	Checkpoint control of tumor cell lines	4.93e-05	ATM,CHEK2,TP53	3	KCPG
Cellular Assembly and Organization	Association of chromosome components	4.93e-05	ATM,BRCA1,FANCM	3	KCPG
Cancer,Hematological Disease,Immunological Disease,Organismal Injury and Abnormalities	Chronic leukemia	5.33e-05	ALK,ATM,CDH1,COL7A1,MPL,NF1,POLE,TP53	8	KCPG
Cancer,Organismal Injury and Abnormalities,Tissue Morphology,Tumor Morphology	Size of malignant tumor	5.44e-05	ERCC2,TP53	2	KCPG
Cancer,Connective Tissue Disorders,Dermatological Diseases and Conditions,Metabolic Disease,Organismal Injury and Abnormalities,Skeletal and Muscular Disorders	Malignant fibrous histiocytoma in femur	5.44e-05	RB1,TP53	2	KCPG
Cancer,Hereditary Disorder,Organismal Injury and Abnormalities,Reproductive System Disease	Susceptibility to familial breast-ovarian cancer type 1	5.44e-05	BRCA1,BRCA2	2	KCPG
Cell Cycle,Connective Tissue Development and Function	Entry into S phase of fibroblasts	5.44e-05	ATM,CHEK2	2	KCPG
Cell Cycle	S phase of carcinoma cell lines	5.47e-05	CHEK2,RB1,TP53	3	KCPG
Cancer,Hematological Disease,Organismal Injury and Abnormalities	Myeloproliferative neoplasm	5.8e-05	ATM,CHEK2,MPL,NF1,POLE,TP53	6	KCPG
Cell Cycle	Cell cycle progression of tumor cell lines	6.08e-05	BRCA1,BRCA2,FANCA,NF1,RB1,TP53	6	KCPG
Cancer,Endocrine System Disorders,Organismal Injury and Abnormalities	Extrapulmonary neuroendocrine carcinoma	6.08e-05	BRCA2,NF1,RB1,TP53	4	KCPG
Cell Morphology,Cellular Function and Maintenance	Homologous recombination repair of tumor cell lines	6.08e-05	BRCA1,BRCA2,TP53	3	KCPG
Cancer,Hematological Disease,Immunological Disease,Organismal Injury and Abnormalities	Non-Hodgkin lymphoma	6.27e-05	ALK,ATM,CDH1,CHEK2,MPL,NF1,POLE,PRF1,RB1,SERPINA1,TP53	11	KCPG
Cancer,Organismal Injury and Abnormalities,Reproductive System Disease	Genital tract cancer	6.38e-05	ALK,ATM,BRCA1,BRCA2,CDH1,CHEK2,COL7A1,DHCR7,DICER1,ERCC2,FANCA,FANCC,FANCF,GJB2,MSH6,MUTYH,NF1,PALB2,POLE,PRF1,RB1,RECQL,SERPINA1,SLC25A13,TP53	25	KCPG
Cell Death and Survival	Cell viability of bone cancer cell lines	6.57e-05	ATM,BRCA1,RB1,TP53	4	KCPG
Cancer,Organismal Injury and Abnormalities,Reproductive System Disease	Invasive ductal breast carcinoma	6.67e-05	BRCA1,BRCA2,PALB2,POLE,TP53	5	KCPG
Cell Death and Survival	Cell death of fibroblast cell lines	7.45e-05	ATM,BRCA1,DICER1,TP53	4	KCPG
Cell Cycle,Cellular Development,Connective Tissue Development and Function	Senescence of fibroblasts	7.45e-05	ATM,BRCA1,TP53	3	KCPG
Cancer,Hereditary Disorder,Neurological Disease,Organismal Injury and Abnormalities	Familial brain tumor syndrome	7.45e-05	CHEK2,NF1,TP53	3	KCPG
Cell Death and Survival	Cell death of fibroblasts	7.67e-05	ATM,BRCA1,RB1,TP53	4	KCPG
Cancer,Organismal Injury and Abnormalities,Reproductive System Disease	Endometrial adenocarcinoma	7.67e-05	ALK,ATM,BRCA1,BRCA2,CDH1,CHEK2,DHCR7,DICER1,ERCC2,MSH6,NF1,POLE,PRF1,RB1,SLC25A13,TP53	16	KCPG
Cancer,Endocrine System Disorders,Organismal Injury and Abnormalities	Papillary thyroid carcinoma	7.75e-05	BRCA1,CDH1,DICER1,SERPINA1,TP53	5	KCPG
Cancer,Organismal Injury and Abnormalities,Reproductive System Disease	Endometrial carcinoma	8.13e-05	ALK,ATM,BRCA1,BRCA2,CDH1,CHEK2,DHCR7,DICER1,ERCC2,MSH6,NF1,POLE,PRF1,RB1,SERPINA1,SLC25A13,TP53	17	KCPG
Cancer,Dermatological Diseases and Conditions,Metabolic Disease,Organismal Injury and Abnormalities	Malignant fibrous histiocytoma	8.15e-05	NF1,RB1,TP53	3	KCPG
Gene Expression	Repression of RNA	8.18e-05	BRCA1,ERCC2,RB1,TP53	4	KCPG
Cancer,Organismal Injury and Abnormalities,Respiratory Disease	Large cell lung carcinoma	8.18e-05	ALK,POLE,RB1,TP53	4	KCPG
Cell Death and Survival	Cell death of connective tissue cells	8.18e-05	ATM,BRCA1,DICER1,RB1,TP53	5	KCPG
Cancer,Organismal Injury and Abnormalities,Reproductive System Disease	Genital tumor	8.51e-05	ALK,ATM,BRCA1,BRCA2,CDH1,CHEK2,COL7A1,DHCR7,DICER1,ERCC2,FANCA,FANCC,FANCF,GJB2,MSH6,MUTYH,NF1,PALB2,POLE,PRF1,RB1,RECQL,SERPINA1,SLC25A13,TP53	25	KCPG
Cancer,Organismal Injury and Abnormalities	Recurrent malignant solid tumor	8.69e-05	ALK,BRCA1,BRCA2,POLE,TP53	5	KCPG
Cancer,Cell Death and Survival,Organismal Injury and Abnormalities,Tumor Morphology	Necrosis of malignant tumor	8.69e-05	ATM,BRCA1,CDH1,ERCC2,TP53	5	KCPG
Cancer,Endocrine System Disorders,Organismal Injury and Abnormalities,Reproductive System Disease	Refractory ovarian cancer	8.83e-05	BRCA1,BRCA2,POLE	3	KCPG
Cancer,Hematological Disease,Immunological Disease,Organismal Injury and Abnormalities	T-cell malignant neoplasm	9.06e-05	ALK,ATM,CDH1,FANCA,NF1,POLE,PRF1,TP53	8	KCPG
Dermatological Diseases and Conditions,Organismal Injury and Abnormalities	Keratosis	9.06e-05	BRCA1,CDH1,GJB2,TP53	4	KCPG
Cancer,Organismal Injury and Abnormalities	Carcinosarcoma	9.19e-05	ATM,BRCA2,CDH1,MPL,POLE,RB1,SERPINA1,TP53	8	KCPG
Cancer,Organismal Injury and Abnormalities,Reproductive System Disease	Germ cell tumor	9.37e-05	BRCA1,POLE,RB1,TP53	4	KCPG
Cancer,Organismal Injury and Abnormalities	Squamous-cell carcinoma	9.4e-05	ABCB11,ALK,ATM,BRCA1,BRCA2,CDH1,CHEK2,COL7A1,DHCR7,DICER1,ERCC2,FANCA,MSH6,NF1,POLE,PRF1,RB1,TP53	18	KCPG
Cancer,Endocrine System Disorders,Organismal Injury and Abnormalities,Reproductive System Disease	Platinum-sensitive recurrent ovarian cancer	9.51e-05	BRCA1,BRCA2,POLE	3	KCPG
Cell Morphology	Morphology of sarcoma cell lines	9.51e-05	NF1,RB1,TP53	3	KCPG
Cellular Growth and Proliferation	Cytostasis of neuroblastoma cell lines	9.51e-05	ALK,TP53	2	KCPG
Cellular Development,Cellular Growth and Proliferation	Arrest in growth of melanoma cell lines	9.51e-05	RB1,TP53	2	KCPG
Cellular Development,Cellular Growth and Proliferation	Arrest in growth of bladder cancer cell lines	9.51e-05	RB1,TP53	2	KCPG
Cell Morphology,Cellular Compromise	Micronucleation of cells	9.51e-05	BRCA1,BRCA2	2	KCPG
Cellular Growth and Proliferation,Organismal Development	Growth of Schizosaccharomyces pombe	9.51e-05	DICER1,TP53	2	KCPG
Cell Cycle	Senescence of kidney cell lines	9.51e-05	RB1,TP53	2	KCPG
Cancer,Gastrointestinal Disease,Organismal Injury and Abnormalities	Upper gastrointestinal tract cancer	9.71e-05	ALK,ATM,BRCA1,BRCA2,CDH1,COL7A1,DICER1,MSH6,MUTYH,NF1,PALB2,POLE,RB1,RECQL,SERPINA1,SLC25A13,TP53	17	KCPG
Cellular Development,Cellular Growth and Proliferation	Cell proliferation of tumor cell lines	9.77e-05	ALK,ATM,BRCA1,BRCA2,CDH1,CHEK2,FANCA,FANCC,MPL,NF1,RB1,SLC25A13,TP53	13	KCPG
Cell Cycle	Arrest in cell cycle progression of breast cancer cell lines	0.000102	BRCA1,RB1,TP53	3	KCPG
Cellular Development,Cellular Growth and Proliferation	Cell proliferation of sarcoma cell lines	0.000103	BRCA1,CDH1,RB1,SLC25A13,TP53	5	KCPG
Cell Cycle	Interphase of colorectal cancer cell lines	0.000105	BRCA1,CDH1,CHEK2,TP53	4	KCPG
Cancer,Gastrointestinal Disease,Organismal Injury and Abnormalities	Colorectal carcinoma	0.000105	ALK,ATM,BRCA1,BRCA2,CDH1,CHEK2,COL7A1,DICER1,ERCC2,ERCC4,FANCA,FANCM,MSH6,MUTYH,NF1,POLE,RB1,RECQL,SERPINA1,SLC25A13,TP53	21	KCPG
Cell-To-Cell Signaling and Interaction,Inflammatory Response	Immune response of tumor cell lines	0.000116	ALK,ATM,DICER1,TP53	4	KCPG
Cell Cycle	Interphase	0.000116	ATM,BRCA1,CDH1,CHEK2,FANCC,POLE,RB1,TP53	8	KCPG
Cancer,Gastrointestinal Disease,Hepatic System Disease,Organismal Injury and Abnormalities	Bile duct carcinoma	0.000126	ABCB11,ATM,BRCA1,BRCA2,CDH1,NF1,POLE,TP53	8	KCPG
Cancer,Dermatological Diseases and Conditions,Organismal Injury and Abnormalities	Basal cell carcinoma	0.000127	ATM,BRCA1,COL7A1,MPL,NF1,POLE,RB1,TP53	8	KCPG
Cancer,Organismal Injury and Abnormalities	Precancerous condition	0.000129	CDH1,ERCC2,ERCC4,TP53	4	KCPG
Cancer,Gastrointestinal Disease,Organismal Injury and Abnormalities	Development of digestive organ tumor	0.000132	ALK,ATM,BRCA1,BRCA2,CDH1,CHEK2,COL7A1,DICER1,ERCC2,ERCC4,FANCA,FANCM,MSH6,MUTYH,NF1,PALB2,POLE,RB1,RECQL,SERPINA1,SLC25A13,TP53	22	KCPG
Cancer,Organismal Injury and Abnormalities	Lymphoreticular neoplasm	0.000139	ABCB11,ALK,ATM,BRCA1,BRCA2,CDH1,CHEK2,ERCC2,MPL,MUTYH,NF1,POLE,PRF1,RB1,SERPINA1,TP53	16	KCPG
Cell Cycle	Ploidy of tumor cell lines	0.00014	CDH1,MPL,TP53	3	KCPG
Cancer,Gastrointestinal Disease,Organismal Injury and Abnormalities	Colon adenoma	0.00014	MSH6,MUTYH,TP53	3	KCPG
Cancer,Hereditary Disorder,Metabolic Disease,Neurological Disease,Organismal Injury and Abnormalities	Li-Fraumeni syndrome	0.000147	CHEK2,TP53	2	KCPG
Cancer,Gastrointestinal Disease,Hereditary Disorder,Organismal Injury and Abnormalities	Hereditary diffuse malignant gastric tumor	0.000147	CDH1,PALB2	2	KCPG
Cancer,Endocrine System Disorders,Organismal Injury and Abnormalities,Reproductive System Disease	Malignant mixed Mullerian tumor in ovary	0.000147	BRCA2,TP53	2	KCPG
Cellular Assembly and Organization,Cellular Function and Maintenance,Organ Morphology,Skeletal and Muscular System Development and Function,Tissue Morphology	Quantity of smooth muscle cells	0.000147	RB1,TP53	2	KCPG
Cell Cycle,Embryonic Development	Senescence of embryonic cell lines	0.000147	RB1,TP53	2	KCPG
Cellular Assembly and Organization,Tissue Development	Assembly of plus end of microtubule	0.000147	BRCA1,CHEK2	2	KCPG
Cancer,Hematological Disease,Immunological Disease,Organismal Injury and Abnormalities	Newly diagnosed chronic lymphocytic leukemia	0.000147	ATM,TP53	2	KCPG
Cancer,Endocrine System Disorders,Organismal Injury and Abnormalities	Abdominal neuroendocrine tumor	0.000148	ATM,BRCA2,NF1,PALB2,RB1,SLC25A13,TP53	7	KCPG
Cancer,Organismal Injury and Abnormalities	Stromal neoplasm	0.000153	DICER1,NF1,RB1,TP53	4	KCPG
Cancer,Hematological Disease,Organismal Injury and Abnormalities	Malignant myeloid neoplasm	0.00016	ABCB11,ALK,ATM,BRCA1,BRCA2,CHEK2,ERCC2,MPL,MUTYH,NF1,POLE,RB1,TP53	13	KCPG
Cancer,Endocrine System Disorders,Organismal Injury and Abnormalities	Anaplastic thyroid carcinoma	0.00016	ALK,CDH1,TP53	3	KCPG
Cell Cycle,Cellular Development,Connective Tissue Development and Function	Senescence of fibroblast cell lines	0.000173	ATM,DICER1,RB1,TP53	4	KCPG
Cancer,Gastrointestinal Disease,Organismal Injury and Abnormalities	Colorectal cancer	0.000184	ALK,ATM,BRCA1,BRCA2,CDH1,CHEK2,COL7A1,DICER1,ERCC2,ERCC4,FANCA,FANCC,FANCM,MSH6,MUTYH,NF1,POLE,RB1,RECQL,SERPINA1,SLC25A13,TP53	22	KCPG
Cancer,Hematological Disease,Organismal Injury and Abnormalities	Bone marrow cancer	0.000185	ABCB11,ALK,ATM,BRCA1,BRCA2,CHEK2,ERCC2,MPL,MUTYH,NF1,POLE,RB1,TP53	13	KCPG
Cancer,Neurological Disease,Organismal Injury and Abnormalities	Primitive neuroectodermal tumor	0.000191	ALK,BRCA1,BRCA2,FANCA,TP53	5	KCPG
Cancer,Gastrointestinal Disease,Organismal Injury and Abnormalities	Gastric adenocarcinoma	0.000191	ATM,BRCA2,CDH1,DICER1,MSH6,NF1,PALB2,POLE,RB1,RECQL,TP53	11	KCPG
Cancer,Hematological Disease,Immunological Disease,Organismal Injury and Abnormalities	Diffuse B-cell lymphoma	0.000193	ATM,CHEK2,MPL,NF1,POLE,RB1,SERPINA1,TP53	8	KCPG
Cell Cycle	Mitosis	0.000193	ATM,BRCA1,BRCA2,CHEK2,RB1,TP53	6	KCPG
Cancer,Organismal Injury and Abnormalities	Development of benign tumor	0.000195	CDH1,DICER1,MSH6,MUTYH,RB1,TP53	6	KCPG
Cancer,Cell-To-Cell Signaling and Interaction,Inflammatory Response	Cytotoxic reaction of tumor cell lines	0.000196	ATM,DICER1,TP53	3	KCPG
Cancer,Organismal Injury and Abnormalities,Tumor Morphology	Progression of malignant tumor	0.000206	ALK,ATM,POLE,RB1,TP53	5	KCPG
Cancer,Hematological Disease,Immunological Disease,Organismal Injury and Abnormalities	B-cell non-Hodgkin lymphoma	0.000206	ATM,CHEK2,MPL,NF1,POLE,PRF1,RB1,SERPINA1,TP53	9	KCPG
Cellular Compromise	Nucleation of cells	0.000208	BRCA1,BRCA2,TP53	3	KCPG
Cancer,Gastrointestinal Disease,Organismal Injury and Abnormalities	Mixed intestinal and diffuse adenocarcinoma-unclassifiable	0.000208	CDH1,TP53	2	KCPG
Cancer,Neurological Disease,Organismal Injury and Abnormalities	Glioma susceptibility	0.000208	BRCA2,TP53	2	KCPG
Cellular Compromise	Nucleation of breast cancer cell lines	0.000208	BRCA1,TP53	2	KCPG
Cancer,Gastrointestinal Disease,Organismal Injury and Abnormalities	Gastroesophageal junction adenocarcinoma	0.000214	ALK,DICER1,POLE,TP53	4	KCPG
Cell Cycle	G1 phase	0.000216	ATM,BRCA1,CHEK2,POLE,RB1,TP53	6	KCPG
Cancer,Organismal Injury and Abnormalities	Pelvic cancer	0.000219	ALK,ATM,BRCA1,BRCA2,CDH1,CHEK2,COL7A1,DHCR7,DICER1,ERCC2,FANCA,FANCC,FANCF,GJB2,MSH6,MUTYH,NF1,PALB2,POLE,PRF1,RB1,RECQL,SERPINA1,SLC25A13,TP53	25	KCPG
Cancer,Gastrointestinal Disease,Organismal Injury and Abnormalities	Colon carcinoma	0.000219	ALK,ATM,BRCA1,BRCA2,CDH1,CHEK2,COL7A1,DICER1,ERCC4,FANCA,FANCM,MSH6,MUTYH,NF1,POLE,RB1,RECQL,SERPINA1,SLC25A13,TP53	20	KCPG
Cell Cycle	Arrest in G2/M phase transition	0.000219	FANCC,RB1,TP53	3	KCPG
Cancer,Organismal Injury and Abnormalities,Reproductive System Disease	Uterine endometrioid carcinoma	0.000223	ATM,BRCA1,BRCA2,CDH1,CHEK2,DHCR7,DICER1,ERCC2,MSH6,NF1,POLE,PRF1,RB1,SLC25A13,TP53	15	KCPG
Cancer,Organismal Injury and Abnormalities	Bilateral tumor	0.000233	ATM,NF1,RB1	3	KCPG
Cell Cycle	Premature senescence of cells	0.000233	ATM,RB1,TP53	3	KCPG
Organismal Survival	Organismal death	0.000247	ABCB11,ALK,BRCA1,DICER1,RB1,SERPINA1,TP53	7	KCPG
Cell Death and Survival	Cell viability of breast cancer cell lines	0.000259	ATM,BRCA1,BRCA2,RB1,TP53	5	KCPG
Cancer,Neurological Disease,Organismal Injury and Abnormalities	Neuroblastoma	0.000265	ALK,BRCA2,FANCA,TP53	4	KCPG
Cell Death and Survival	Cell viability of germ cell tumor cell lines	0.000274	ATM,TP53	2	KCPG
Cancer,Hereditary Disorder,Organismal Injury and Abnormalities,Reproductive System Disease	Susceptibility to prostate cancer	0.000274	CDH1,CHEK2	2	KCPG
Cell Cycle	Endoreduplication	0.000274	RB1,TP53	2	KCPG
Cancer,Hematological Disease,Immunological Disease,Organismal Injury and Abnormalities,Tumor Morphology	Progressive chronic lymphocytic leukemia	0.000274	ATM,TP53	2	KCPG
Developmental Disorder,Hereditary Disorder,Metabolic Disease,Neurological Disease,Organismal Injury and Abnormalities	Cockayne syndrome	0.000274	ERCC2,ERCC4	2	KCPG
Cancer,Connective Tissue Disorders,Dermatological Diseases and Conditions,Organismal Injury and Abnormalities,Skeletal and Muscular Disorders	Ocular sebaceous carcinoma	0.000274	RB1,TP53	2	KCPG
Cancer,Hereditary Disorder,Organismal Injury and Abnormalities	Tumor predisposition syndrome	0.000274	BRCA2,PALB2	2	KCPG
DNA Replication, Recombination, and Repair	Initial DNA end resection	0.000274	BRCA1,RB1	2	KCPG
Cancer,Organismal Injury and Abnormalities,Respiratory Disease	Adenocarcinoma in left upper lobe of lung	0.000274	ATM,TP53	2	KCPG
Cell Cycle,Connective Tissue Development and Function	G2 phase of fibroblast cell lines	0.000274	ATM,TP53	2	KCPG
Cell Death and Survival	Cell viability of cervical cancer cell lines	0.000283	ATM,BRCA1,BRCA2,CHEK2,FANCA	5	KCPG
Cellular Assembly and Organization,Cellular Function and Maintenance	Maintenance of telomeres	0.000291	ATM,BRCA1,ERCC4	3	KCPG
Cancer,Organismal Injury and Abnormalities,Respiratory Disease	Stage I-IV non-small cell lung cancer	0.000303	ALK,DICER1,ERCC2,POLE	4	KCPG
Cancer,Organismal Injury and Abnormalities	Occult primary tumor	0.000311	DICER1,MSH6,POLE,TP53	4	KCPG
Cancer,Hematological Disease,Organismal Injury and Abnormalities	Primary myelofibrosis	0.000326	MPL,NF1,TP53	3	KCPG
Cell Cycle	Interphase of bladder cancer cell lines	0.000355	ATM,TP53	2	KCPG
Cancer,Cardiovascular Disease,Developmental Disorder,Hematological Disease,Hereditary Disorder,Metabolic Disease,Organismal Injury and Abnormalities,Skeletal and Muscular Disorders	Fanconi anemia, group A	0.000355	BRCA1,FANCA	2	KCPG
Cell Cycle	Arrest in G2/M phase transition of carcinoma cell lines	0.000355	RB1,TP53	2	KCPG
Cellular Development,Cellular Growth and Proliferation,Embryonic Development,Organ Development,Organismal Development,Reproductive System Development and Function,Tissue Development	Proliferation of mammary epithelial cells	0.000355	ATM,BRCA1	2	KCPG
Cancer,Endocrine System Disorders,Gastrointestinal Disease,Organismal Injury and Abnormalities	Poorly differentiated malignant pancreatic tumor	0.000355	CDH1,POLE	2	KCPG
Cellular Compromise,DNA Replication, Recombination, and Repair	Degradation of chromosomes	0.000355	ATM,TP53	2	KCPG
Cancer,Gastrointestinal Disease,Organismal Injury and Abnormalities	Diffuse gastric cancer	0.00036	CDH1,PALB2,TP53	3	KCPG
Cancer,Organismal Injury and Abnormalities,Skeletal and Muscular Disorders	Rhabdomyosarcoma	0.000362	ALK,ATM,BRCA1,BRCA2,DICER1,TP53	6	KCPG
Cancer,Connective Tissue Disorders,Organismal Injury and Abnormalities,Skeletal and Muscular Disorders	Bone osteosarcoma	0.000375	CHEK2,RB1,SERPINA1,TP53	4	KCPG
Cellular Development,Cellular Growth and Proliferation	Proliferation of bladder cancer cell lines	0.000378	ATM,RB1,TP53	3	KCPG
Cancer,Organismal Injury and Abnormalities	Mixed cell carcinoma	0.000391	ALK,BRCA1,CDH1,COL7A1,FANCA,FANCF,PALB2,POLE,TP53	9	KCPG
Cancer,Cell Death and Survival,Organismal Injury and Abnormalities,Tumor Morphology	Apoptosis of cancer cells	0.000402	ATM,BRCA1,CDH1,TP53	4	KCPG
Cancer,Connective Tissue Disorders,Hematological Disease,Organismal Injury and Abnormalities	Polycythemia vera	0.000442	MPL,NF1,TP53	3	KCPG
Cancer,Cellular Development,Cellular Growth and Proliferation,Organismal Injury and Abnormalities,Tumor Morphology	Proliferation of prostate cancer cells	0.000442	RB1,TP53	2	KCPG
DNA Replication, Recombination, and Repair	Non-homologous end joining of DNA	0.000442	BRCA1,TP53	2	KCPG
Cellular Assembly and Organization	Quantity of chromosome components	0.000442	BRCA2,TP53	2	KCPG
Cellular Development,Cellular Growth and Proliferation	Development of breast cancer cell lines	0.000442	CDH1,TP53	2	KCPG
Cell Death and Survival	Apoptosis of lung cancer cell lines	0.000448	ALK,BRCA2,CHEK2,RB1,TP53	5	KCPG
Cell Cycle	G2/M phase transition	0.000459	CHEK2,FANCC,RB1,TP53	4	KCPG
Dermatological Diseases and Conditions,Developmental Disorder,Hereditary Disorder,Organismal Injury and Abnormalities	Genodermatosis	0.000482	COL7A1,GJB2,TP53	3	KCPG
Free Radical Scavenging	Synthesis of reactive oxygen species	0.000502	BRCA1,PRF1,RB1,SERPINA1,TP53	5	KCPG
Cellular Movement	Cell movement of bone cancer cell lines	0.000505	CDH1,RB1,TP53	3	KCPG
Hematological Disease,Immunological Disease	Post-transplant lymphoproliferative disorder	0.00053	ALK,ATM,TP53	3	KCPG
Cancer,Organismal Injury and Abnormalities,Reproductive System Disease	Borderline breast phyllodes tumor	0.000538	NF1,RB1	2	KCPG
Cancer,Dermatological Diseases and Conditions,Metabolic Disease,Organismal Injury and Abnormalities	Malignant fibrous histiocytoma in fibrous tissue	0.000538	NF1,TP53	2	KCPG
Cell Cycle	Senescence of bone cancer cell lines	0.000538	RB1,TP53	2	KCPG
Cell Morphology,Cellular Assembly and Organization	Mass of mitochondria	0.000538	RB1,TP53	2	KCPG
Cancer,Organismal Injury and Abnormalities,Renal and Urological Disease	Upper urinary tract transitional cell carcinoma	0.00055	ATM,POLE,TP53	3	KCPG
Organismal Injury and Abnormalities	Abnormal ratio tissue	0.000576	CDH1,MUTYH,TP53	3	KCPG
Cell Morphology,Cellular Function and Maintenance,DNA Replication, Recombination, and Repair	Double-stranded DNA break repair of cells	0.000601	BRCA1,BRCA2,RB1	3	KCPG
Cancer,Organismal Injury and Abnormalities,Respiratory Disease	Stage III non-small cell lung cancer	0.000601	ALK,ERCC2,POLE	3	KCPG
Cell Cycle	Interphase of tumor cell lines	0.000639	ATM,BRCA1,CDH1,CHEK2,RB1,TP53	6	KCPG
Cell Cycle	Interphase of lymphocytes	0.000639	FANCC,TP53	2	KCPG
Cancer,Gastrointestinal Disease,Hereditary Disorder,Metabolic Disease,Organismal Injury and Abnormalities	Lynch Syndrome	0.000639	MSH6,MUTYH	2	KCPG
Cellular Development,Cellular Growth and Proliferation	Arrest in proliferation of bone cancer cell lines	0.000639	RB1,TP53	2	KCPG
Cancer,Dermatological Diseases and Conditions,Organismal Injury and Abnormalities	Basal cell carcinosarcoma in forearm	0.000639	ATM,MPL	2	KCPG
Cellular Development,Cellular Growth and Proliferation	Arrest in proliferation of lung cancer cell lines	0.000639	RB1,TP53	2	KCPG
Cell Cycle	Senescence of prostate cancer cell lines	0.000639	RB1,TP53	2	KCPG
Cell Cycle,DNA Replication, Recombination, and Repair	Homologous recombination of cells	0.000646	BRCA1,BRCA2,PALB2	3	KCPG
Cancer,Organismal Injury and Abnormalities,Respiratory Disease	Stage I-III nonsquamous non-small cell lung carcinoma	0.000675	ALK,DICER1,POLE	3	KCPG
Cancer,Gastrointestinal Disease,Organismal Injury and Abnormalities	Colon adenocarcinoma	0.000694	ALK,ATM,BRCA1,BRCA2,CHEK2,COL7A1,DICER1,ERCC4,FANCA,FANCM,MSH6,MUTYH,NF1,POLE,RB1,RECQL,SERPINA1,SLC25A13,TP53	19	KCPG
Cell Death and Survival	Apoptosis of fibroblast cell lines	0.000702	ATM,BRCA1,TP53	3	KCPG
Cellular Growth and Proliferation,Lymphoid Tissue Structure and Development	Proliferation of lymphatic system cells	0.000706	ATM,FANCA,MPL,SERPINA1,TP53	5	KCPG
Cancer,Hematological Disease,Hereditary Disorder,Organismal Injury and Abnormalities	Familial chronic myeloproliferative neoplasm	0.000743	MPL,NF1	2	KCPG
Dermatological Diseases and Conditions,Organismal Injury and Abnormalities	Syndromic ichthyosis	0.000743	ERCC2,GJB2	2	KCPG
Connective Tissue Disorders,Hematological Disease,Organismal Injury and Abnormalities	Severe thrombocytopenia	0.000743	MPL,TP53	2	KCPG
Cell Cycle,Cellular Development,Reproductive System Development and Function	Senescence of breast cell lines	0.000743	RB1,TP53	2	KCPG
Cell-To-Cell Signaling and Interaction,Hematological System Development and Function,Immune Cell Trafficking,Inflammatory Response	Activation of cytotoxic T cells	0.000743	PRF1,TP53	2	KCPG
Cell Cycle	Re-entry into cell cycle progression	0.000743	ATM,TP53	2	KCPG
Cell Cycle	Arrest in G2/M phase of colorectal cancer cell lines	0.000743	CHEK2,TP53	2	KCPG
Cell Death and Survival	Killing of breast cancer cell lines	0.000743	BRCA1,TP53	2	KCPG
Lipid Metabolism,Small Molecule Biochemistry,Vitamin and Mineral Metabolism	Synthesis of steroid	0.000775	ABCB11,DHCR7,SERPINA1,TP53	4	KCPG
Cancer,Hematological Disease,Immunological Disease,Organismal Injury and Abnormalities	Natural killer cell lymphoma	0.000775	CDH1,POLE,PRF1,TP53	4	KCPG
Cancer,Hematological Disease,Immunological Disease,Organismal Injury and Abnormalities	Secondary acute myeloid leukemia	0.000777	ALK,MPL,TP53	3	KCPG
Cancer,Hematological Disease,Immunological Disease,Organismal Injury and Abnormalities	T-cell non-Hodgkin lymphoma	0.000803	ALK,ATM,CDH1,POLE,PRF1,TP53	6	KCPG
Cancer,Organismal Injury and Abnormalities	Malignant neoplasm of connective or soft tissue of abdomen	0.000827	BRCA1,BRCA2,CDH1,POLE,RB1,SERPINA1,TP53	7	KCPG
Cancer,Organismal Injury and Abnormalities	Adenoma	0.000833	CDH1,MSH6,MUTYH,RB1,TP53	5	KCPG
Cancer,Dermatological Diseases and Conditions,Organismal Injury and Abnormalities	Skin carcinoma	0.000854	ABCB11,ATM,BRCA1,COL7A1,MPL,NF1,POLE,PRF1,RB1,TP53	10	KCPG
Cancer,Endocrine System Disorders,Organismal Injury and Abnormalities,Respiratory Disease	Large cell neuroendocrine lung carcinoma	0.000854	RB1,TP53	2	KCPG
DNA Replication, Recombination, and Repair	Aberration of chromosomes	0.000854	BRCA1,BRCA2	2	KCPG
Cancer,Hematological Disease,Immunological Disease,Organismal Injury and Abnormalities	Leukemic transformation	0.000854	MPL,TP53	2	KCPG
Cancer,Gastrointestinal Disease,Organismal Injury and Abnormalities	Duodenal adenocarcinoma	0.000854	MSH6,TP53	2	KCPG
Cancer,Organismal Injury and Abnormalities	Cancer of exocrine gland	0.00086	POLE,RB1,TP53	3	KCPG
Cancer,Organismal Injury and Abnormalities,Reproductive System Disease	Germ cell cancer	0.00086	BRCA1,POLE,RB1	3	KCPG
Cancer,Gastrointestinal Disease,Organismal Injury and Abnormalities	Upper gastrointestinal carcinoma	0.00089	ALK,ATM,BRCA2,CDH1,COL7A1,DICER1,MSH6,MUTYH,NF1,PALB2,POLE,RB1,RECQL,SLC25A13,TP53	15	KCPG
Cellular Movement	Invasion of breast cancer cell lines	0.00089	BRCA1,CDH1,RB1,SERPINA1,TP53	5	KCPG
Cancer,Hematological Disease,Immunological Disease,Organismal Injury and Abnormalities	Chronic form of lymphocytic leukemia	0.00089	ALK,ATM,CDH1,COL7A1,POLE,TP53	6	KCPG
Cellular Development,Cellular Growth and Proliferation	Cell proliferation of carcinoma cell lines	0.000912	ALK,CDH1,FANCA,FANCC,RB1,TP53	6	KCPG
Cancer,Hematological Disease,Immunological Disease,Organismal Injury and Abnormalities	Chronic myeloid leukemia	0.000912	MPL,NF1,POLE,TP53	4	KCPG
Cancer,Hematological Disease,Immunological Disease,Organismal Injury and Abnormalities	T-lymphoblastic leukemia/lymphoma	0.000912	ALK,NF1,POLE,TP53	4	KCPG
Cancer,Hematological Disease,Immunological Disease,Organismal Injury and Abnormalities	Peripheral T-cell lymphoma	0.000928	ALK,ATM,POLE,TP53	4	KCPG
Cancer,Organismal Injury and Abnormalities	Development of carcinoma	0.000943	ALK,ATM,BRCA1,BRCA2,CDH1,CHEK2,COL7A1,DHCR7,DICER1,ERCC2,ERCC4,FANCA,FANCF,FANCM,MSH6,MUTYH,NF1,PALB2,POLE,PRF1,RB1,RECQL,SERPINA1,SLC25A13,TP53	25	KCPG
Cell Death and Survival	Cell viability of prostate cancer cell lines	0.000945	ATM,BRCA1,TP53	3	KCPG
Cancer,Organismal Injury and Abnormalities	Mucosal melanoma	0.000945	BRCA1,NF1,TP53	3	KCPG
Cellular Development,Nervous System Development and Function,Tissue Development	Differentiation of neurons	0.000945	ATM,ERCC2,TP53	3	KCPG
Cell Death and Survival	Cell viability of carcinoma cell lines	0.000954	ALK,ATM,CDH1,TP53	4	KCPG
Cell Cycle	Senescence of lung cancer cell lines	0.000957	RB1,TP53	2	KCPG
Cancer,Hematological Disease,Immunological Disease,Organismal Injury and Abnormalities	Diffuse large B-cell lymphoma in lymph node	0.000957	ATM,TP53	2	KCPG
Cell Cycle	Senescence of sarcoma cell lines	0.000957	RB1,TP53	2	KCPG
Cancer,Organismal Injury and Abnormalities,Reproductive System Disease	Androgen-independent prostate tumor	0.000969	ATM,CDH1,PALB2	3	KCPG
Cellular Growth and Proliferation	Colony formation of carcinoma cell lines	0.000969	ALK,BRCA1,TP53	3	KCPG
Cancer,Hematological Disease,Organismal Injury and Abnormalities	Refractory hematologic cancer	0.000978	ALK,MPL,POLE,TP53	4	KCPG
Cancer,Gastrointestinal Disease,Organismal Injury and Abnormalities	Esophageal cancer	0.00098	ATM,BRCA2,MUTYH,NF1,RB1,SLC25A13,TP53	7	KCPG
Cell Death and Survival	Apoptosis of carcinoma cell lines	0.000982	ALK,CHEK2,FANCF,RB1,TP53	5	KCPG
Developmental Disorder	Rasopathy	0.000997	NF1,PRF1,RB1	3	KCPG
Cancer,Gastrointestinal Disease,Hepatic System Disease,Organismal Injury and Abnormalities	Liver cancer	0.00101	ABCB11,ATM,BRCA1,BRCA2,CDH1,CHEK2,COL7A1,DHCR7,DICER1,ERCC4,FANCC,FANCF,MSH6,NF1,POLE,RB1,RECQL,SERPINA1,TP53	19	KCPG
Cancer,Hematological Disease,Immunological Disease,Organismal Injury and Abnormalities	Mature T-cell neoplasm	0.00101	ALK,ATM,CDH1,POLE,PRF1,TP53	6	KCPG
Cancer,Organismal Injury and Abnormalities	Adenocarcinoma	0.00105	ABCB11,ALK,ATM,BRCA1,BRCA2,CDH1,CHEK2,COL7A1,DHCR7,DICER1,ERCC2,ERCC4,FANCA,FANCC,FANCF,FANCM,GJB2,MPL,MSH6,MUTYH,NF1,PALB2,POLE,PRF1,RB1,RECQL,SERPINA1,SLC25A13,TP53	29	KCPG
Cancer,Endocrine System Disorders,Organismal Injury and Abnormalities,Reproductive System Disease	Clear-cell ovarian carcinoma	0.00107	BRCA2,POLE,TP53	3	KCPG
Cell Death and Survival	Apoptosis of adenocarcinoma cell lines	0.00108	ALK,TP53	2	KCPG
Cell Death and Survival	Apoptosis of fibroblasts	0.0011	ATM,RB1,TP53	3	KCPG
Cell Cycle	G1/S phase transition	0.00115	CHEK2,POLE,RB1,TP53	4	KCPG
Cancer,Organismal Injury and Abnormalities,Respiratory Disease	Stage I non-small cell lung carcinoma	0.00118	ALK,DICER1,POLE	3	KCPG
Cell Death and Survival	Killing of tumor cell lines	0.00118	BRCA1,PRF1,TP53	3	KCPG
Cellular Development,Cellular Growth and Proliferation	Proliferation of blood cells	0.00119	ATM,FANCA,MPL,SERPINA1,TP53	5	KCPG
Cancer,Gastrointestinal Disease,Organismal Injury and Abnormalities	Colorectal adenoma	0.0012	MSH6,MUTYH,RB1,TP53	4	KCPG
Gastrointestinal Disease	Early-onset digestive system disorder	0.0012	FANCC,MSH6	2	KCPG
Cell Death and Survival	Mitotic catastrophe of tumor cell lines	0.0012	CHEK2,TP53	2	KCPG
Cellular Assembly and Organization	Association of chromatin	0.0012	BRCA1,FANCM	2	KCPG
Cellular Development,Cellular Growth and Proliferation	Arrest in proliferation of sarcoma cell lines	0.0012	RB1,TP53	2	KCPG
Cancer,Neurological Disease,Organismal Injury and Abnormalities	Diffuse glioma	0.0012	BRCA2,TP53	2	KCPG
Cancer,Hematological Disease,Organismal Injury and Abnormalities	Histiocytic or dendritic cell neoplasm	0.00124	ATM,POLE,TP53	3	KCPG
Cellular Development,Cellular Growth and Proliferation	Cell proliferation of colorectal cancer cell lines	0.00124	BRCA1,CDH1,CHEK2,RB1,TP53	5	KCPG
Cell Cycle	Arrest in G2/M phase of tumor cell lines	0.00128	BRCA1,CHEK2,TP53	3	KCPG
Cancer,Hematological Disease,Immunological Disease,Organismal Injury and Abnormalities	Acute myeloid leukemia	0.00131	ABCB11,ALK,ATM,BRCA1,CHEK2,ERCC2,MPL,NF1,POLE,RB1,TP53	11	KCPG
Cancer,Organismal Injury and Abnormalities,Respiratory Disease	Malignant neoplasm of pleura	0.00131	DICER1,POLE,TP53	3	KCPG
Cell Cycle,Cell-To-Cell Signaling and Interaction,Cellular Growth and Proliferation	Contact growth inhibition of tumor cell lines	0.00131	ALK,CDH1,TP53	3	KCPG
Cellular Growth and Proliferation	Colony formation of bone cancer cell lines	0.00133	DICER1,TP53	2	KCPG
Cellular Compromise,DNA Replication, Recombination, and Repair	Breakage of chromosomes	0.00133	ERCC4,FANCA	2	KCPG
Cancer,Hematological Disease,Hereditary Disorder,Immunological Disease,Organismal Injury and Abnormalities	Familial non-Hodgkin lymphoma	0.00133	PRF1,TP53	2	KCPG
Cell Death and Survival,Respiratory System Development and Function	Survival of lung cell lines	0.00133	BRCA2,RB1	2	KCPG
Cell Death and Survival	Apoptosis of prostate cancer cell lines	0.00139	ATM,BRCA1,RB1,TP53	4	KCPG
Cell Death and Survival,Organismal Injury and Abnormalities	Apoptosis of epithelial cells	0.00139	CDH1,RB1,TP53	3	KCPG
Cancer,Organismal Injury and Abnormalities	Benign Tumors	0.00146	CDH1,COL7A1,DICER1,MSH6,MUTYH,RB1,TP53	7	KCPG
Cancer,Cell Death and Survival,Organismal Injury and Abnormalities,Tumor Morphology	Apoptosis of melanoma cells	0.00146	CDH1,TP53	2	KCPG
Cell Cycle,Cellular Assembly and Organization,DNA Replication, Recombination, and Repair	Exchange of sister chromatids	0.00146	ERCC2,FANCM	2	KCPG
Cell Cycle	Senescence of colorectal cancer cell lines	0.00146	CHEK2,TP53	2	KCPG
Cancer,Hematological Disease,Organismal Injury and Abnormalities	Blastic plasmacytoid dendritic cell neoplasm	0.00146	ATM,TP53	2	KCPG
Cell Morphology,Cellular Function and Maintenance	Homologous recombination repair of bone cancer cell lines	0.00146	BRCA1,BRCA2	2	KCPG
Cell Cycle	Arrest in cell cycle progression of lung cancer cell lines	0.00146	RB1,TP53	2	KCPG
Tissue Morphology	Quantity of colorectal cancer cell lines	0.00146	BRCA1,TP53	2	KCPG
Cancer,Hematological Disease,Immunological Disease,Organismal Injury and Abnormalities	Hairy cell leukemia variant	0.00146	POLE,TP53	2	KCPG
Cancer,Organismal Injury and Abnormalities,Reproductive System Disease	Growth of mammary tumor	0.00146	ATM,TP53	2	KCPG
Free Radical Scavenging	Production of reactive oxygen species	0.00147	BRCA1,PRF1,RB1,TP53	4	KCPG
Cancer,Organismal Injury and Abnormalities,Reproductive System Disease	Cervical carcinoma	0.00155	CDH1,NF1,POLE,RB1,TP53	5	KCPG
Cellular Movement	Migration of skin cancer cell lines	0.00161	CDH1,TP53	2	KCPG
Gastrointestinal Disease,Organismal Injury and Abnormalities	Colonic polyp	0.00161	MUTYH,TP53	2	KCPG
Cell Morphology,Cellular Function and Maintenance	Homologous recombination repair of sarcoma cell lines	0.00161	BRCA1,BRCA2	2	KCPG
Cellular Development,Cellular Growth and Proliferation	Cell proliferation of breast cancer cell lines	0.00161	ATM,BRCA1,BRCA2,CDH1,RB1,TP53	6	KCPG
Cancer,Organismal Injury and Abnormalities	Adenosquamous carcinoma	0.00164	ALK,BRCA1,COL7A1,FANCA,FANCF,PALB2,POLE,TP53	8	KCPG
Cancer,Endocrine System Disorders,Organismal Injury and Abnormalities	Anaplastic carcinoma in thyroid gland	0.00167	DICER1,NF1,TP53	3	KCPG
Gene Expression	Transcription of mRNA	0.00176	ATM,TP53	2	KCPG
Cell Cycle	Mitosis of breast cancer cell lines	0.00176	BRCA1,TP53	2	KCPG
Cell Morphology	Morphology of bone cancer cell lines	0.00176	RB1,TP53	2	KCPG
Cell Cycle	Delay in initiation of G1 phase	0.00176	ATM,CHEK2	2	KCPG
Cardiovascular System Development and Function,Organismal Development	Angiogenesis	0.00176	BRCA1,CDH1,DICER1,NF1,RB1,TP53	6	KCPG
Cancer,Endocrine System Disorders,Organismal Injury and Abnormalities,Reproductive System Disease	Ovarian endometrioid carcinoma	0.00178	BRCA1,COL7A1,FANCA,FANCF,MSH6,PALB2,POLE,TP53	8	KCPG
Hereditary Disorder,Ophthalmic Disease,Organismal Injury and Abnormalities	Hereditary Eye Disease	9.19e-24	ADGRV1,BBS2,BLOC1S3,C9,CA12,CDH1,CDH23,CDHR1,CEP290,CLRN1,CNGB1,COL18A1,EYS,FRAS1,FREM1,GRM6,LRP2,LTBP2,MC1R,MERTK,MYO7A,NPHP3,NPHP4,NR2E3,OAT,OCA2,P3H2,PCDH15,PDE6G,PEX1,PEX7,PHYH,POLG,POMT2,PROM1,ROM1,RP1,RYR1,TRPM1,TYR,USH1C,USH2A,WDR36,WFS1,WHRN	45	KCPG+ Candidate
Developmental Disorder,Hereditary Disorder,Metabolic Disease,Organismal Injury and Abnormalities	Autosomal recessive inborn error of metabolism	1.22e-20	ACADVL,ADA,ALG6,ATM,ATP7B,BLOC1S3,CYP21A2,FANCA,FANCC,GALC,GHR,GLB1,JAK3,MC1R,MMACHC,NAGLU,NHEJ1,OCA2,P3H1,PAH,PHYH,PKLR,POLG,RAG1,SLC22A5,SLC26A4,STAR,TYR	28	KCPG+ Candidate
Auditory Disease,Hereditary Disorder,Neurological Disease,Organismal Injury and Abnormalities	Autosomal recessive deafness	1.83e-19	ADGRV1,CDH23,CLRN1,GJB2,HSD17B4,LOXHD1,MYO15A,MYO7A,OTOF,OTOG,PCDH15,PEX1,PROM1,RAI1,SERAC1,SLC26A4,TECTA,TMPRSS3,TRIOBP,USH1C,USH2A,WFS1,WHRN	23	KCPG+ Candidate
Hereditary Disorder,Ophthalmic Disease,Organismal Injury and Abnormalities	Hereditary retinal degeneration	1.83e-19	ADGRV1,BBS2,C9,CDH23,CDHR1,CEP290,CLRN1,CNGB1,COL18A1,EYS,GRM6,LRP2,MERTK,MYO7A,NPHP3,NPHP4,NR2E3,P3H2,PCDH15,PDE6G,PEX1,PROM1,ROM1,RP1,TRPM1,USH1C,USH2A,WHRN	28	KCPG+ Candidate
Auditory Disease,Hereditary Disorder,Neurological Disease,Organismal Injury and Abnormalities	Hereditary hearing loss	5.79e-17	ADGRV1,CDH23,CLRN1,GJB2,HSD17B4,LOXHD1,MYO15A,MYO7A,OTOF,OTOG,PCDH15,PEX1,POU4F3,PROM1,RAI1,SERAC1,SLC26A4,TECTA,TMPRSS3,TRIOBP,TYR,USH1C,USH2A,WFS1,WHRN	25	KCPG+ Candidate
Hereditary Disorder,Ophthalmic Disease,Organismal Injury and Abnormalities	Autosomal recessive retinal degeneration	9.18e-17	ADGRV1,BBS2,CDH23,CDHR1,CLRN1,CNGB1,EYS,GRM6,MERTK,MYO7A,NR2E3,P3H2,PCDH15,PDE6G,PROM1,RP1,TRPM1,USH1C,USH2A,WHRN	20	KCPG+ Candidate
Hereditary Disorder,Ophthalmic Disease,Organismal Injury and Abnormalities	Recessive retinitis pigmentosa	9.1e-16	ADGRV1,BBS2,CDH23,CDHR1,CLRN1,CNGB1,EYS,MERTK,MYO7A,NR2E3,PCDH15,PDE6G,PROM1,RP1,USH1C,USH2A,WHRN	17	KCPG+ Candidate
Auditory Disease,Hereditary Disorder,Neurological Disease,Organismal Injury and Abnormalities	Autosomal recessive nonsyndromic hearing impairment	9.14e-16	CDH23,GJB2,LOXHD1,MYO15A,MYO7A,OTOF,OTOG,PCDH15,RAI1,SLC26A4,TECTA,TMPRSS3,TRIOBP,USH1C,WHRN	15	KCPG+ Candidate
Auditory Disease,Hereditary Disorder,Neurological Disease,Organismal Injury and Abnormalities	Familial nonsyndromic hearing impairment	1.43e-15	CDH23,GJB2,LOXHD1,MYO15A,MYO7A,OTOF,OTOG,PCDH15,POU4F3,RAI1,SLC26A4,TECTA,TMPRSS3,TRIOBP,USH1C,USH2A,WFS1,WHRN	18	KCPG+ Candidate
Developmental Disorder,Hereditary Disorder,Ophthalmic Disease,Organismal Injury and Abnormalities	Retinal dystrophy	1.43e-15	ADGRV1,CDH23,CDHR1,CEP290,CLRN1,CNGB1,COL18A1,EYS,GRM6,LRP2,MERTK,MYO7A,NR2E3,PCDH15,PROM1,RP1,TRPM1,USH1C,USH2A,WHRN	20	KCPG+ Candidate
Hereditary Disorder,Ophthalmic Disease,Organismal Injury and Abnormalities	Autosomal recessive retinitis pigmentosa	2.77e-15	ADGRV1,BBS2,CDH23,CDHR1,CLRN1,CNGB1,EYS,MERTK,MYO7A,PCDH15,PDE6G,PROM1,RP1,USH1C,USH2A,WHRN	16	KCPG+ Candidate
Auditory Disease,Hereditary Disorder,Neurological Disease,Ophthalmic Disease,Organismal Injury and Abnormalities	Usher syndrome	8.82e-13	ADGRV1,CDH23,CLRN1,MYO7A,PCDH15,PROM1,USH1C,USH2A,WHRN	9	KCPG+ Candidate
Auditory Disease,Hereditary Disorder,Neurological Disease,Organismal Injury and Abnormalities	Hereditary sensorineural hearing loss	2.29e-12	GJB2,MYO15A,MYO7A,OTOF,PCDH15,PEX1,POU4F3,SERAC1,SLC26A4,TECTA,TMPRSS3,TRIOBP,TYR,USH1C,WFS1	15	KCPG+ Candidate
Auditory Disease,Hereditary Disorder,Neurological Disease,Ophthalmic Disease,Organismal Injury and Abnormalities	Retinitis pigmentosa-deafness syndrome	6.23e-12	ADGRV1,CDH23,CLRN1,MYO7A,PCDH15,USH1C,USH2A,WHRN	8	KCPG+ Candidate
Auditory Disease,Hereditary Disorder,Neurological Disease,Organismal Injury and Abnormalities	Familial syndromic hearing impairment	8.26e-12	ADGRV1,CDH23,CLRN1,MYO7A,PCDH15,SERAC1,SLC26A4,TYR,USH1C,USH2A,WHRN	11	KCPG+ Candidate
Auditory Disease,Hereditary Disorder,Neurological Disease,Organismal Injury and Abnormalities	Familial non-syndromic sensorineural hearing impairment	3.65e-10	MYO15A,MYO7A,OTOF,PCDH15,POU4F3,SLC26A4,TECTA,TMPRSS3,TRIOBP,USH1C,WFS1	11	KCPG+ Candidate
Cancer,Hereditary Disorder,Organismal Injury and Abnormalities	Hereditary cancer	4.22e-09	ATM,BRCA1,BRCA2,CDH1,CHEK2,DICER1,FANCA,FANCC,MC1R,MERTK,MRE11,MUTYH,NF1,PRF1,PRKN,RB1,SAMD9,SMAD7,TP53,TYR	20	KCPG+ Candidate
Auditory Disease,Hereditary Disorder,Neurological Disease,Ophthalmic Disease,Organismal Injury and Abnormalities	Usher syndrome type 1B	4.32e-09	ADGRV1,CDH23,MYO7A,PCDH15,USH1C,USH2A	6	KCPG+ Candidate
Hereditary Disorder,Organismal Injury and Abnormalities,Renal and Urological Disease	Familial nephrotic syndrome	1.15e-08	CEP164,CEP290,NPHP3,NPHP4,NPHS2,PLCE1,RPGRIP1L,SMARCAL1,TMEM67,TTC21B	10	KCPG+ Candidate
Hereditary Disorder,Organismal Injury and Abnormalities	Digenic disease	1.28e-08	BBS2,CDH23,DYNC2H1,GJB2,MYH7,PCDH15,POLG,SCN5A,TYR	9	KCPG+ Candidate
Auditory Disease,Hereditary Disorder,Neurological Disease,Organismal Injury and Abnormalities	Autosomal recessive prelingual nonsyndromic sensorineural hearing loss	1.68e-08	MYO15A,OTOF,PCDH15,SLC26A4,TECTA,TMPRSS3,TRIOBP,USH1C	8	KCPG+ Candidate
Connective Tissue Disorders,Hereditary Disorder,Organismal Injury and Abnormalities	Hereditary connective tissue disorder	1.11e-07	ABCA3,ABCC6,ACE,ALPL,ASPM,ATP6V0A2,CDH1,CENPJ,COL7A1,DYNC2H1,FREM1,GHR,GLB1,LAMB3,LFNG,LTBP2,MAN2B1,MCPH1,NF1,NHEJ1,P3H1,PEX1,PEX7,RYR1,SAMD9,SLC26A2,SMARCAL1,TTC21B,TYR	29	KCPG+ Candidate
Cancer,Gastrointestinal Disease,Hereditary Disorder,Organismal Injury and Abnormalities	Hereditary gastrointestinal cancer syndrome	1.11e-07	ATM,BRCA1,BRCA2,CDH1,CHEK2,FANCC,MUTYH,SMAD7,TP53	9	KCPG+ Candidate
Hereditary Disorder,Organismal Injury and Abnormalities,Skeletal and Muscular Disorders	Autosomal recessive myopathy	1.2e-07	CAPN3,CLCN1,DDHD2,HADHA,LAMA2,MAP3K20,MYH7,NEB,POLG,POMT2,PRX,RYR1,SERAC1,SGCA,SPG11,SPG7,TTN	17	KCPG+ Candidate
Cancer,Hereditary Disorder,Organismal Injury and Abnormalities	Susceptibility to cancer	2.09e-07	ATM,BRCA1,BRCA2,CDH1,CHEK2,MC1R,MUTYH,SMAD7,TYR	9	KCPG+ Candidate
Developmental Disorder,Hereditary Disorder,Organismal Injury and Abnormalities,Renal and Urological Disease	Nephronophthisis	2.3e-07	CEP164,CEP290,NPHP3,NPHP4,RPGRIP1L,TMEM67,TTC21B	7	KCPG+ Candidate
Cancer,Gastrointestinal Disease,Hereditary Disorder,Organismal Injury and Abnormalities	Familial colorectal cancer	2.89e-07	ATM,BRCA1,BRCA2,CHEK2,FANCC,MUTYH,SMAD7,TP53	8	KCPG+ Candidate
Hereditary Disorder,Organismal Injury and Abnormalities,Skeletal and Muscular Disorders	Hereditary myopathy	3.77e-07	ACADVL,ACE,CACNB2,CAPN3,CLCN1,DDHD2,GAA,HADHA,LAMA2,MAP3K20,MYBPC3,MYH7,MYL2,NAGLU,NDUFV1,NEB,POLG,POMT2,PRX,RYR1,RYR2,SCN5A,SERAC1,SGCA,SPG11,SPG7,TTN	27	KCPG+ Candidate
Developmental Disorder,Hereditary Disorder,Metabolic Disease,Organismal Injury and Abnormalities	Inborn error of amino acid metabolism	3.8e-07	ACSF3,DBT,GLDC,IVD,MAN2B1,MMACHC,MMUT,PAH,PKHD1,SERAC1,SLC3A1,SLC7A9	12	KCPG+ Candidate
Cardiovascular Disease,Hereditary Disorder,Organismal Injury and Abnormalities	Familial cardiovascular disease	6.08e-07	ABCC6,ACADVL,ACE,AKAP9,ATM,CACNB2,DNAH5,DNAH8,GAA,GHR,GLB1,KIF1BP,LIPC,LPL,MYBPC3,MYH7,MYL2,RSPH1,RYR2,SCN5A,SERPINA1,SLC12A3,SLC26A4,TTN	24	KCPG+ Candidate
Cardiovascular Disease,Hereditary Disorder,Organismal Injury and Abnormalities	Familial heart disease	6.58e-07	ACADVL,ACE,AKAP9,CACNB2,DNAH5,DNAH8,GAA,GLB1,KIF1BP,MYBPC3,MYH7,MYL2,RSPH1,RYR2,SCN5A,SLC26A4,TTN	17	KCPG+ Candidate
Cancer,Hereditary Disorder,Organismal Injury and Abnormalities,Reproductive System Disease	Hereditary prostate cancer	7.63e-07	ATM,BRCA1,BRCA2,CDH1,CHEK2,FANCA,MRE11	7	KCPG+ Candidate
Cancer,Hereditary Disorder,Organismal Injury and Abnormalities	Hereditary cancer-predisposing syndrome	7.63e-07	ATM,BRCA1,BRCA2,CDH1,CHEK2,DICER1,FANCA,FANCC,GHR,MC1R,MERTK,MRE11,MUTYH,NF1,PRF1,PRKN,RB1,SAMD9,SMAD7,TP53,TYR	21	KCPG+ Candidate
Cancer,Endocrine System Disorders,Hereditary Disorder,Organismal Injury and Abnormalities,Reproductive System Disease	Familial ovarian cancer	8.21e-07	ATM,BRCA1,BRCA2,CHEK2,PRKN,TP53	6	KCPG+ Candidate
Developmental Disorder,Hereditary Disorder,Metabolic Disease,Organismal Injury and Abnormalities	Inborn error of carbohydrate metabolism	1.09e-06	ALG6,ATP6V0A2,GAA,GALT,GHR,GLB1,GNPTAB,GRHPR,NAGLU,PHKB,POMT2,SI	12	KCPG+ Candidate
Cardiovascular Disease,Hereditary Disorder,Organismal Injury and Abnormalities	Familial heart conduction disorder	1.82e-06	AKAP9,CACNB2,MYBPC3,MYH7,RYR2,SCN5A,SLC26A4,TTN	8	KCPG+ Candidate
Developmental Disorder,Hereditary Disorder,Organismal Injury and Abnormalities,Skeletal and Muscular Disorders	Autosomal recessive congenital myopathy	2.46e-06	CAPN3,MAP3K20,NEB,RYR1,SGCA,TTN	6	KCPG+ Candidate
Hereditary Disorder,Neurological Disease,Organismal Injury and Abnormalities	Hereditary neuropathy	2.59e-06	CHRNE,DDHD2,ELP1,GALC,HADHA,MYH7,NAGLU,NDUFS2,OTOF,POLG,PRKN,PRX,RAI1,RYR1,SPG11,SPG7,WFS1	17	KCPG+ Candidate
Developmental Disorder,Hereditary Disorder,Ophthalmic Disease,Organismal Injury and Abnormalities	Leber congenital amaurosis	3.8e-06	CEP290,NPHP3,NPHP4,NR2E3,PEX1,RP1,USH2A	7	KCPG+ Candidate
Developmental Disorder,Hereditary Disorder,Metabolic Disease,Organismal Injury and Abnormalities	Inborn error of lipid metabolism	6.19e-06	ACADS,ACADVL,ACSF3,HADHA,HEXA,PEX1,SLC22A5	7	KCPG+ Candidate
Cardiovascular Disease,Hereditary Disorder,Metabolic Disease,Organismal Injury and Abnormalities	Hereditary Wolff-Parkinson-White syndrome	1.11e-05	AKAP9,MYBPC3,MYH7,RYR2,SCN5A,SLC26A4,TTN	7	KCPG+ Candidate
Cancer,Hereditary Disorder,Organismal Injury and Abnormalities,Respiratory Disease	Familial lung cancer	1.31e-05	ATM,BRCA1,BRCA2,DICER1,TP53	5	KCPG+ Candidate
Cardiovascular Disease,Hereditary Disorder,Organismal Injury and Abnormalities	Familial arrhythmia	1.78e-05	ACE,AKAP9,CACNB2,MYBPC3,MYH7,RYR2,SCN5A,SLC26A4,TTN	9	KCPG+ Candidate
Cancer,Hereditary Disorder,Organismal Injury and Abnormalities,Reproductive System Disease	Hereditary breast and/or ovarian cancer	1.92e-05	ATM,BRCA1,BRCA2,CDH1,CHEK2,MRE11,PRKN,TP53	8	KCPG+ Candidate
Developmental Disorder,Hereditary Disorder,Metabolic Disease,Organismal Injury and Abnormalities	Fatty acid oxidation disorder	1.96e-05	ACADS,ACADVL,ACSF3,HADHA,PEX1,SLC22A5	6	KCPG+ Candidate
Cardiovascular Disease,Hereditary Disorder,Organismal Injury and Abnormalities,Skeletal and Muscular Disorders	Familial cardiomyopathy	2.76e-05	ACADVL,ACE,CACNB2,GAA,MYBPC3,MYH7,MYL2,RYR2,SCN5A,TTN	10	KCPG+ Candidate
Developmental Disorder,Hereditary Disorder,Metabolic Disease,Organismal Injury and Abnormalities	Lysosomal storage disease	2.97e-05	CD36,GALC,GHR,GLB1,GNPTAB,HEXA,LIPA,NAGLU	8	KCPG+ Candidate
Developmental Disorder,Hereditary Disorder,Organismal Injury and Abnormalities,Renal and Urological Disease	Autosomal recessive polycystic kidney disease	4.32e-05	CEP290,NPHP3,PKHD1,RPGRIP1L,TCTN2,TMEM67	6	KCPG+ Candidate
Developmental Disorder,Hereditary Disorder,Organismal Injury and Abnormalities,Renal and Urological Disease	Meckel syndrome	4.62e-05	CEP290,NPHP3,RPGRIP1L,TCTN2,TMEM67	5	KCPG+ Candidate
Cardiovascular Disease,Hereditary Disorder,Organismal Injury and Abnormalities,Skeletal and Muscular Disorders	Familial hypertrophic cardiomyopathy	5.74e-05	ACADVL,GAA,MYBPC3,MYH7,MYL2,RYR2,SCN5A,TTN	8	KCPG+ Candidate
Cancer,Hereditary Disorder,Organismal Injury and Abnormalities,Reproductive System Disease	Hereditary breast cancer	5.96e-05	ATM,BRCA1,BRCA2,CDH1,CHEK2,MRE11,TP53	7	KCPG+ Candidate
Hereditary Disorder,Organismal Injury and Abnormalities	CDH23-related disorder	7.07e-05	CDH23,GJB2,PCDH15	3	KCPG+ Candidate
Auditory Disease,Hereditary Disorder,Neurological Disease,Ophthalmic Disease,Organismal Injury and Abnormalities	Autosomal recessive Usher syndrome	7.07e-05	MYO7A,PCDH15,USH2A	3	KCPG+ Candidate
Developmental Disorder,Hereditary Disorder,Metabolic Disease,Ophthalmic Disease,Organismal Injury and Abnormalities	Autosomal recessive oculocutaneous albinism	7.07e-05	MC1R,OCA2,TYR	3	KCPG+ Candidate
Developmental Disorder,Hereditary Disorder,Metabolic Disease,Organismal Injury and Abnormalities,Renal and Urological Disease	Methylmalonic aciduria due to methylmalonyl-coa mutase deficiency	7.07e-05	MAN2B1,MMACHC,MMUT	3	KCPG+ Candidate
Developmental Disorder,Hereditary Disorder,Neurological Disease,Organismal Injury and Abnormalities	Smith-Magenis syndrome	7.07e-05	MTNR1B,MYO15A,RAI1	3	KCPG+ Candidate
Cancer,Endocrine System Disorders,Gastrointestinal Disease,Hereditary Disorder,Organismal Injury and Abnormalities	Familial pancreatic cancer	8.23e-05	ATM,BRCA1,BRCA2,TP53	4	KCPG+ Candidate
Developmental Disorder,Hereditary Disorder,Ophthalmic Disease,Organismal Injury and Abnormalities	Autosomal recessive congenital eye anomaly	0.000112	BLOC1S3,FREM1,LTBP2,MC1R,OCA2,POMT2,TYR	7	KCPG+ Candidate
Cancer,Developmental Disorder,Endocrine System Disorders,Hereditary Disorder,Organismal Injury and Abnormalities	Congenital adrenal hyperplasia	0.000113	CYP11B1,CYP21A2,HSD17B3,STAR	4	KCPG+ Candidate
Cancer,Gastrointestinal Disease,Hereditary Disorder,Organismal Injury and Abnormalities	Susceptibility to digestive system cancer	0.000113	BRCA1,BRCA2,CHEK2,SMAD7	4	KCPG+ Candidate
Cardiovascular Disease,Hereditary Disorder,Organismal Injury and Abnormalities,Skeletal and Muscular Disorders	Arrhythmogenic right ventricular cardiomyopathy	0.000139	ACE,MYH7,RYR2,SCN5A,TTN	5	KCPG+ Candidate
Auditory Disease,Hereditary Disorder,Neurological Disease,Organismal Injury and Abnormalities	Non-syndromic autosomal dominant sensorineural hearing loss	0.000151	MYO7A,POU4F3,TECTA,WFS1	4	KCPG+ Candidate
Cancer,Hereditary Disorder,Organismal Injury and Abnormalities,Reproductive System Disease	Susceptibility to breast cancer	0.000151	ATM,BRCA1,BRCA2,CHEK2	4	KCPG+ Candidate
Cardiovascular Disease,Hereditary Disorder,Organismal Injury and Abnormalities,Organismal Survival	Familial sudden cardiac death	0.000157	MYH7,RYR2,SCN5A	3	KCPG+ Candidate
Auditory Disease,Hereditary Disorder,Neurological Disease,Organismal Injury and Abnormalities	Dominant nonsyndromic hearing impairment	0.000161	GJB2,MYO7A,POU4F3,TECTA,WFS1	5	KCPG+ Candidate
Developmental Disorder,Hereditary Disorder,Organismal Injury and Abnormalities,Renal and Urological Disease	Meckel-Gruber or Joubert syndrome	0.000162	CEP290,NPHP3,RPGRIP1L,TCTN2,TMEM67,TTC21B	6	KCPG+ Candidate
Hereditary Disorder,Organismal Injury and Abnormalities,Skeletal and Muscular Disorders	Autosomal dominant myopathy	0.00018	CACNB2,CAPN3,CLCN1,MYBPC3,MYH7,MYL2,NAGLU,POLG,RYR1,RYR2,SCN5A,TTN	12	KCPG+ Candidate
Developmental Disorder,Hereditary Disorder,Organismal Injury and Abnormalities	Dwarfism	0.00022	BRCA2,CENPJ,DYNC2H1,GHR,PEX1,PEX7,SLC26A2,SMARCAL1,TTC21B	9	KCPG+ Candidate
Hereditary Disorder,Immunological Disease,Organismal Injury and Abnormalities	Autosomal recessive immunodeficiency	0.0003	ADA,ATM,GHR,IL12RB1,JAK3,LRBA,NHEJ1,RAG1,SMARCAL1	9	KCPG+ Candidate
Developmental Disorder,Hereditary Disorder,Metabolic Disease,Organismal Injury and Abnormalities,Renal and Urological Disease	Methylmalonic acidemia	0.000317	ACSF3,MAN2B1,MMACHC,MMUT	4	KCPG+ Candidate
Cardiovascular Disease,Hereditary Disorder,Organismal Injury and Abnormalities,Skeletal and Muscular Disorders	Familial left ventricular noncompaction	0.000317	MYBPC3,MYH7,RYR2,TTN	4	KCPG+ Candidate
Developmental Disorder,Hereditary Disorder,Metabolic Disease,Organismal Injury and Abnormalities	Mucopolysaccharidoses	0.000397	GHR,GLB1,GNPTAB,NAGLU	4	KCPG+ Candidate
Developmental Disorder,Hereditary Disorder,Metabolic Disease,Ophthalmic Disease,Organismal Injury and Abnormalities	Oculocutaneous albinism	0.000397	BLOC1S3,MC1R,OCA2,TYR	4	KCPG+ Candidate
Cardiovascular Disease,Hereditary Disorder,Organismal Injury and Abnormalities,Skeletal and Muscular Disorders	Autosomal dominant cardiomyopathy	0.000426	MYBPC3,MYH7,MYL2,RYR2,SCN5A,TTN	6	KCPG+ Candidate
Developmental Disorder,Hereditary Disorder,Immunological Disease,Metabolic Disease,Organismal Injury and Abnormalities	Natural killer cell positive severe combined immunodeficiency	0.00047	ADA,JAK3,RAG1	3	KCPG+ Candidate
Cardiovascular Disease,Hereditary Disorder,Organismal Injury and Abnormalities,Skeletal and Muscular Disorders	Familial ventricular fibrillation	0.00048	CACNB2,RYR2,SCN5A,TTN	4	KCPG+ Candidate
Gastrointestinal Disease,Hepatic System Disease,Hereditary Disorder,Organismal Injury and Abnormalities	Progressive intrahepatic cholestasis	0.000496	ABCB11,ABCB4,LIPA,LIPC,MMUT,PAH	6	KCPG+ Candidate
Developmental Disorder,Hereditary Disorder,Organismal Injury and Abnormalities,Renal and Urological Disease	Polycystic Kidney Disease	0.000561	ACE,CEP290,CYP21A2,NPHP3,PKHD1,RPGRIP1L,TCTN2,TMEM67,TTC21B	9	KCPG+ Candidate
Cancer,Hereditary Disorder,Organismal Injury and Abnormalities,Reproductive System Disease	Autosomal dominant hereditary breast and/or ovarian cancer	0.000698	BRCA2,CDH1,TP53	3	KCPG+ Candidate
Auditory Disease,Hereditary Disorder,Neurological Disease,Organismal Injury and Abnormalities	Autosomal dominant deafness	0.000794	GJB2,MYO7A,POU4F3,TECTA,TYR,WFS1	6	KCPG+ Candidate
Developmental Disorder,Hereditary Disorder,Neurological Disease,Organismal Injury and Abnormalities,Renal and Urological Disease,Skeletal and Muscular Disorders	Joubert syndrome	0.000822	CEP290,RPGRIP1L,TCTN2,TMEM67,TTC21B	5	KCPG+ Candidate
Cardiovascular Disease,Cardiovascular System Development and Function,Hereditary Disorder,Organ Morphology,Organismal Development,Organismal Injury and Abnormalities,Skeletal and Muscular Disorders	Familial dilated cardiomyopathy	0.000854	MYBPC3,MYH7,MYL2,RYR2,SCN5A,TTN	6	KCPG+ Candidate
Developmental Disorder,Hereditary Disorder,Immunological Disease,Metabolic Disease,Organismal Injury and Abnormalities	Autosomal recessive severe combined immunodeficiency	0.000962	ADA,JAK3,NHEJ1,RAG1	4	KCPG+ Candidate
Cancer,Gastrointestinal Disease,Hereditary Disorder,Organismal Injury and Abnormalities	Familial gastric cancer	0.000985	BRCA2,CDH1,TP53	3	KCPG+ Candidate
Hereditary Disorder,Organismal Injury and Abnormalities,Skeletal and Muscular Disorders	Familial myotonic disorder	0.0011	CACNB2,CLCN1,MYBPC3,RYR2,SCN5A	5	KCPG+ Candidate
Developmental Disorder,Hereditary Disorder,Metabolic Disease,Ophthalmic Disease,Organismal Injury and Abnormalities	Autosomal recessive tyrosinase-positive oculocutaneous albinism	0.00112	MC1R,OCA2	2	KCPG+ Candidate
Auditory Disease,Hereditary Disorder,Neurological Disease,Organismal Injury and Abnormalities	Temperature-sensitive autosomal recessive auditory neuropathy 1	0.00112	OTOF,RAI1	2	KCPG+ Candidate
Developmental Disorder,Hereditary Disorder,Metabolic Disease,Neurological Disease,Ophthalmic Disease,Organismal Injury and Abnormalities,Psychological Disorders	Refsum disease	0.00112	PEX7,PHYH	2	KCPG+ Candidate
Auditory Disease,Hereditary Disorder,Neurological Disease,Ophthalmic Disease,Organismal Injury and Abnormalities	Autosomal recessive Usher syndrome type 1	0.00112	MYO7A,PCDH15	2	KCPG+ Candidate
Developmental Disorder,Hereditary Disorder,Metabolic Disease,Organismal Injury and Abnormalities,Renal and Urological Disease	Cystinuria	0.00112	SLC3A1,SLC7A9	2	KCPG+ Candidate
Developmental Disorder,Hereditary Disorder,Neurological Disease,Organismal Injury and Abnormalities	Bardet-Biedl syndrome type 14	0.00112	CEP290,TMEM67	2	KCPG+ Candidate
Auditory Disease,Hereditary Disorder,Neurological Disease,Ophthalmic Disease,Organismal Injury and Abnormalities	Digenic Usher syndrome type 1D/F	0.00112	CDH23,PCDH15	2	KCPG+ Candidate
Cancer,Cardiovascular Disease,Developmental Disorder,Hematological Disease,Hereditary Disorder,Metabolic Disease,Organismal Injury and Abnormalities,Skeletal and Muscular Disorders	Autosomal recessive Fanconi anemia	0.00112	FANCA,FANCC	2	KCPG+ Candidate
Cancer,Developmental Disorder,Endocrine System Disorders,Hereditary Disorder,Organismal Injury and Abnormalities	Autosomal recessive congenital adrenal hyperplasia	0.00112	CYP21A2,STAR	2	KCPG+ Candidate
Cardiovascular Disease,Hereditary Disorder,Organismal Injury and Abnormalities	Inherited primary arrhythmia syndrome	0.00116	AKAP9,CACNB2,MYBPC3,RYR2,SCN5A	5	KCPG+ Candidate
Cardiovascular Disease,Hereditary Disorder,Organismal Injury and Abnormalities,Skeletal and Muscular Disorders	Brugada syndrome type 1	0.00124	CACNB2,MYBPC3,RYR2,SCN5A	4	KCPG+ Candidate
Connective Tissue Disorders,Developmental Disorder,Hereditary Disorder,Organismal Injury and Abnormalities,Skeletal and Muscular Disorders	Familial skeletal dysplasia	0.0013	ALPL,DYNC2H1,GHR,LTBP2,P3H1,PEX1,PEX7,SLC26A2,SMARCAL1,TTC21B	10	KCPG+ Candidate
Cardiovascular Disease,Hereditary Disorder,Organismal Injury and Abnormalities,Skeletal and Muscular Disorders	Arrhythmogenic right ventricular dysplasia familial 9	0.00168	MYH7,RYR2,TTN	3	KCPG+ Candidate
Cardiovascular Disease,Cardiovascular System Development and Function,Hereditary Disorder,Organ Morphology,Organismal Development,Organismal Injury and Abnormalities,Skeletal and Muscular Disorders	Dilated cardiomyopathy 1S	0.00212	MYH7,MYL2,TTN	3	KCPG+ Candidate
Cardiovascular Disease,Hereditary Disorder,Organismal Injury and Abnormalities,Skeletal and Muscular Disorders	Paroxysmal familial ventricular fibrillation type 1	0.00212	RYR2,SCN5A,TTN	3	KCPG+ Candidate
Developmental Disorder,Hereditary Disorder,Immunological Disease,Metabolic Disease,Organismal Injury and Abnormalities	T-cell negative B-cell negative NK-cell positive autosomal recessive severe combined immunodeficiency	0.00274	JAK3,RAG1	2	KCPG+ Candidate
Cardiovascular Disease,Hereditary Disorder,Organismal Injury and Abnormalities,Skeletal and Muscular Disorders	Familial arrhythmogenic right ventricular dysplasia type 1	0.00274	RYR2,TTN	2	KCPG+ Candidate
Developmental Disorder,Gastrointestinal Disease,Hepatic System Disease,Hereditary Disorder,Neurological Disease,Organismal Injury and Abnormalities,Skeletal and Muscular Disorders	COACH syndrome	0.00274	RPGRIP1L,TMEM67	2	KCPG+ Candidate
Connective Tissue Disorders,Developmental Disorder,Hereditary Disorder,Metabolic Disease,Organismal Injury and Abnormalities,Skeletal and Muscular Disorders	Peroxisome biogenesis disorder complementation group 11	0.00274	PEX1,PEX7	2	KCPG+ Candidate
Auditory Disease,Hereditary Disorder,Neurological Disease,Organismal Injury and Abnormalities	Autosomal recessive deafness type 12	0.00274	CDH23,GJB2	2	KCPG+ Candidate
Cancer,Endocrine System Disorders,Gastrointestinal Disease,Hereditary Disorder,Organismal Injury and Abnormalities	Susceptibility to pancreatic cancer	0.00274	BRCA1,BRCA2	2	KCPG+ Candidate
Auditory Disease,Hereditary Disorder,Neurological Disease,Ophthalmic Disease,Organismal Injury and Abnormalities	Usher syndrome type 2	0.00274	USH2A,WHRN	2	KCPG+ Candidate
Cancer,Hereditary Disorder,Organismal Injury and Abnormalities,Reproductive System Disease	Susceptibility to familial breast-ovarian cancer type 1	0.00274	BRCA1,BRCA2	2	KCPG+ Candidate
Developmental Disorder,Hereditary Disorder,Ophthalmic Disease,Organismal Injury and Abnormalities	Familial cone-rod dystrophy	0.00277	CDHR1,NR2E3,PROM1,USH2A	4	KCPG+ Candidate
Developmental Disorder,Hereditary Disorder,Organismal Injury and Abnormalities,Skeletal and Muscular Disorders	Autosomal recessive muscular dystrophy	0.00284	CAPN3,LAMA2,POMT2,RYR1,SGCA,TTN	6	KCPG+ Candidate
Gastrointestinal Disease,Hepatic System Disease,Hereditary Disorder,Organismal Injury and Abnormalities	Progressive familial intrahepatic cholestasis type 1	0.00308	ABCB11,LIPA,LIPC,MMUT,PAH	5	KCPG+ Candidate
Developmental Disorder,Hereditary Disorder,Metabolic Disease,Ophthalmic Disease,Organismal Injury and Abnormalities	Tyrosinase-positive oculocutaneous albinism	0.00309	BLOC1S3,MC1R,OCA2	3	KCPG+ Candidate
Developmental Disorder,Hereditary Disorder,Organismal Injury and Abnormalities,Skeletal and Muscular Disorders	Congenital muscular dystrophy	0.00313	CAPN3,LAMA2,POMT2,RYR1,SGCA,TTN	6	KCPG+ Candidate
Cardiovascular Disease,Hereditary Disorder,Organismal Injury and Abnormalities,Skeletal and Muscular Disorders	Familial hypertrophic cardiomyopathy type 1	0.00369	MYBPC3,MYH7,MYL2	3	KCPG+ Candidate
Cardiovascular Disease,Hereditary Disorder,Organismal Injury and Abnormalities	Catecholaminergic polymorphic ventricular tachycardia type 1	0.00369	MYBPC3,RYR2,SCN5A	3	KCPG+ Candidate
