# Supplementary material for: Comprehensive germline genomic profiles of children, adolescents and young adults with solid tumors
Source: Nat Commun. 2020 May 5;11:2206. doi: 10.1038/s41467-020-16067-1 (PMC7200683; doi:10.1038/s41467-020-16067-1)
Supplement: Supplementary file 22 — Supplementary Data 19 [file 41467_2020_16067_MOESM22_ESM.xlsx]

## Sheet: Supplementary Data 19
Supplementary Data 19 Druggable genome and their related drugs info in both KCPG and candidate gene groups. Related to Figure 5.
Hugo_Symbol	Condition	EntrezID	Drugbank	Name	Type	Status	ATC Category	ATC #	ATC #	ATC #	ATC #	ATC #	ATC #	ATC #	ATC #	ATC #	ATC #	ATC #	ATC #	ATC #	ATC #	ATC #	ATC #	ATC #	ATC #	ATC #	ATC #	ATC #	ATC #	ATC #	ATC #	ATC #	ATC #	ATC #	ATC #	ATC #	ATC #	ATC #	ATC #	ATC #	ATC #	ATC #	ATC #	ATC #	ATC #
ABCA1	Druggable Genome	19	DB01016	Glyburide	Small molecule	Approved	A	A10BB01
ABCA1	Druggable Genome	19	DB01599	Probucol	Small molecule	Approved	C	C10AX02
ABCB11	Druggable Genome	8647	DB01132	Pioglitazone	Small molecule	Approved|Investigational	A	A10BD05	A10BD06	A10BD09	A10BD12	A10BG03
ABCB11	Druggable Genome	8647	DB00412	Rosiglitazone	Small molecule	Approved|Investigational	A	A10BD03	A10BD04	A10BG02
ABCB11	Druggable Genome	8647	DB01016	Glyburide	Small molecule	Approved	A	A10BB01
ABCB11	Druggable Genome	8647	DB01026	Ketoconazole	Small molecule	Approved|Investigational	D	D01AC08	G01AF11	J02AB02
ABCC2	Druggable Genome	1244	DB00530	Erlotinib	Small molecule	Approved|Investigational	L	L01XE03
ABCC2	Druggable Genome	1244	DB01138	Sulfinpyrazone	Small molecule	Approved	M	M04AB02
ABCC2	Druggable Genome	1244	DB06414	Etravirine	Small molecule	Approved	J	J05AG04
ABCC8	Druggable Genome	6833	DB01124	Tolbutamide	Small molecule	Approved	A	A10BB03	V04CA01
ABCC8	Druggable Genome	6833	DB00912	Repaglinide	Small molecule	Approved|Investigational	A	A10BD14	A10BX02
ABCC8	Druggable Genome	6833	DB01016	Glyburide	Small molecule	Approved	A	A10BB01
ABCC8	Druggable Genome	6833	DB01251	Gliquidone	Small molecule	Approved	A	A10BB08
ABCC8	Druggable Genome	6833	DB00222	Glimepiride	Small molecule	Approved	A	A10BB12	A10BD04	A10BD06
ABCC8	Druggable Genome	6833	DB00731	Nateglinide	Small molecule	Approved|Investigational	A	A10BX03
ABCC8	Druggable Genome	6833	DB01067	Glipizide	Small molecule	Approved	A	A10BB07
ABCC8	Druggable Genome	6833	DB01120	Gliclazide	Small molecule	Approved	A	A10BB09
ABCC8	Druggable Genome	6833	DB01252	Mitiglinide	Small molecule	Approved|Investigational	A	A10BX08
ABCC8	Druggable Genome	6833	DB01289	Glisoxepide	Small molecule	Approved	A	A10BB11
ABCC8	Druggable Genome	6833	DB01382	Glycodiazine	Small molecule	Approved	A	A10BC01
ABHD12	Druggable Genome	26090	DB01083	Orlistat	Small molecule	Approved|Investigational	A	A08AB01
ACAT1	Druggable Genome	38	DB00795	Sulfasalazine	Small molecule	Approved	A	A07EC01
ACE	Druggable Genome	1636	DB01197	Captopril	Small molecule	Approved	C	C09AA01	C09BA01
ACE	Druggable Genome	1636	DB00790	Perindopril	Small molecule	Approved	C	C09AA04	C09BA04	C09BB04	C09BX01	C09BX02	C10BX11
ACE	Druggable Genome	1636	DB00584	Enalapril	Small molecule	Approved|Vet_approved	C	C09AA02	C09BA02	C09BB02	C09BB06
ACE	Druggable Genome	1636	DB00722	Lisinopril	Small molecule	Approved|Investigational	C	C09AA03	C09BA03	C09BB03	C10BX07
ACE	Druggable Genome	1636	DB00178	Ramipril	Small molecule	Approved	C	C09AA05	C09BA05	C09BB05	C09BB07	C10BX04	C10BX06
ACE	Druggable Genome	1636	DB00678	Losartan	Small molecule	Approved	C	C09CA01	C09DA01	C09DB06
ACE	Druggable Genome	1636	DB00542	Benazepril	Small molecule	Approved|Investigational	C	C09AA07	C09BA07
ACE	Druggable Genome	1636	DB00519	Trandolapril	Small molecule	Approved	C	C09AA10	C09BB10
ACE	Druggable Genome	1636	DB00881	Quinapril	Small molecule	Approved|Investigational	C	C09AA06	C09BA06
ACE	Druggable Genome	1636	DB00691	Moexipril	Small molecule	Approved	C	C09AA13	C09BA13
ACE	Druggable Genome	1636	DB00966	Telmisartan	Small molecule	Approved|Investigational	C	C09CA07	C09DA07	C09DB04
ACE	Druggable Genome	1636	DB00492	Fosinopril	Small molecule	Approved	C	C09AA09	C09BA09
ACE	Druggable Genome	1636	DB01180	Rescinnamine	Small molecule	Approved	C	C02AA01	C02LA02	C02LA52
ACE	Druggable Genome	1636	DB01340	Cilazapril	Small molecule	Approved	C	C09AA08	C09BA08
ACE	Druggable Genome	1636	DB01348	Spirapril	Small molecule	Approved	C	C09AA11
ACVRL1	Druggable Genome	94	DB05294	Vandetanib	Small molecule	Approved	L	L01XE12
ACVRL1	Druggable Genome	94	DB01254	Dasatinib	Small molecule	Approved|Investigational	L	L01XE06
ADA	Druggable Genome	100	DB00552	Pentostatin	Small molecule	Approved|Investigational	L	L01XX08
ADA	Druggable Genome	100	DB00975	Dipyridamole	Small molecule	Approved	B	B01AC07
ADK	Druggable Genome	132	DB00811	Ribavirin	Small molecule	Approved	J	J05AB04
ADK	Druggable Genome	132	DB00194	Vidarabine	Small molecule	Approved	J	J05AB03	S01AD06
AGTR1	Druggable Genome	185	DB00822	Disulfiram	Small molecule	Approved	N	N07BB01	P03AA04	P03AA54
AGTR1	Druggable Genome	185	DB01349	Tasosartan	Small molecule	Approved	C	C09CA05
AGTR1	Druggable Genome	185	DB00678	Losartan	Small molecule	Approved	C	C09CA01	C09DA01	C09DB06
AGTR1	Druggable Genome	185	DB00876	Eprosartan	Small molecule	Approved	C	C09CA02	C09DA02
AGTR1	Druggable Genome	185	DB01029	Irbesartan	Small molecule	Approved|Investigational	C	C09CA04	C09DA04	C09DB05
AGTR1	Druggable Genome	185	DB00177	Valsartan	Small molecule	Approved|Investigational	C	C09CA03	C09DA03	C09DB01	C09DB08	C09DX01	C09DX02	C09DX04	C10BX10
AGTR1	Druggable Genome	185	DB00796	Candesartan	Small molecule	Approved	C	C09CA06	C09DA06	C09DB07
AGTR1	Druggable Genome	185	DB00966	Telmisartan	Small molecule	Approved|Investigational	C	C09CA07	C09DA07	C09DB04
AGTR1	Druggable Genome	185	DB00275	Olmesartan	Small molecule	Approved|Investigational	C	C09CA08	C09DA08	C09DB02	C09DX03
AGTR1	Druggable Genome	185	DB08822	Azilsartan medoxomil	Small molecule	Approved	C	C09CA09	C09DA09
AGTR1	Druggable Genome	185	DB09279	Fimasartan	Small molecule	Approved	C	C09CA10
AKR1C1	Druggable Genome	1645	DB00936	Salicylic acid	Small molecule	Approved|Vet_approved	D	D01AE12	N02BA04	S01BC08
AKR1C1	Druggable Genome	1645	DB00945	Acetylsalicylic acid	Small molecule	Approved|Vet_approved	A	A01AD05	B01AC06	B01AC56	C10BX01	C10BX02	C10BX04	C10BX05	C10BX06	C10BX08	M01BA03	N02BA01	N02BA51	N02BA71
AKR1C1	Druggable Genome	1645	DB00784	Mefenamic acid	Small molecule	Approved	M	M01AG01
AKR1C1	Druggable Genome	1645	DB00939	Meclofenamic acid	Small molecule	Approved|Vet_approved	M	M01AG04	M02AA18
AKR1C1	Druggable Genome	1645	DB00603	Medroxyprogesterone acetate	Small molecule	Approved|Investigational	L	G03AA08	G03AC06	G03DA02	G03FA12	G03FB06	L02AB02
ALDH2	Druggable Genome	217	DB00822	Disulfiram	Small molecule	Approved	N	N07BB01	P03AA04	P03AA54
ALDH5A1	Druggable Genome	7915	DB00313	Valproic Acid	Small molecule	Approved|Investigational	N	N03AG01
ALDH7A1	Druggable Genome	501	DB00165	Pyridoxine	Small molecule	Approved|Nutraceutical|Vet_approved	A	A11HA02
ALK	Druggable Genome	238	DB08877	Ruxolitinib	Small molecule	Approved	L	L01XE18
ALK	Druggable Genome	238	DB00530	Erlotinib	Small molecule	Approved|Investigational	L	L01XE03
ALK	Druggable Genome	238	DB01268	Sunitinib	Small molecule	Approved|Investigational	L	L01XE04
ALK	Druggable Genome	238	DB06589	Pazopanib	Small molecule	Approved	L	L01XE11
ALK	Druggable Genome	238	DB09073	Palbociclib	Small molecule	Approved	L	L01XE33
ALK	Druggable Genome	238	DB05294	Vandetanib	Small molecule	Approved	L	L01XE12
ALK	Druggable Genome	238	DB06616	Bosutinib	Small molecule	Approved	L	L01XE14
ALK	Druggable Genome	238	DB09063	Ceritinib	Small molecule	Approved	L	L01XE28
ALK	Druggable Genome	238	DB08865	Crizotinib	Small molecule	Approved	L	L01XE16
ALPPL2	Druggable Genome	251	DB01143	Amifostine	Small molecule	Approved|Investigational	V	V03AF05
AMN	Druggable Genome	81693	DB00200	Hydroxocobalamin	Small molecule	Approved	B	B03BA03	B03BA53	V03AB33
APOA1	Druggable Genome	335	DB01593	Zinc	Small molecule	Approved	A	A16AX05	B05XA12
APOE	Druggable Genome	348	DB01593	Zinc	Small molecule	Approved	A	A16AX05	B05XA12
AR	Druggable Genome	367	DB01099	Flucytosine	Small molecule	Approved	D	D01AE21	J02AX01
AR	Druggable Genome	367	DB00331	Metformin	Small molecule	Approved	A	A10BA02	A10BD02	A10BD03	A10BD05	A10BD07	A10BD08	A10BD10	A10BD11	A10BD13	A10BD14	A10BD15	A10BD16	A10BD17	A10BD18	A10BD20
AR	Druggable Genome	367	DB00711	Diethylcarbamazine	Small molecule	Approved|Vet_approved	P	P02CB02
AR	Druggable Genome	367	DB01188	Ciclopirox	Small molecule	Approved|Investigational	D	D01AE14	G01AX12
AR	Druggable Genome	367	DB00564	Carbamazepine	Small molecule	Approved|Investigational	N	N03AF01
AR	Druggable Genome	367	DB00698	Nitrofurantoin	Small molecule	Approved|Vet_approved	J	J01XE01	J01XE51
AR	Druggable Genome	367	DB00928	Azacitidine	Small molecule	Approved|Investigational	L	L01BC07
AR	Druggable Genome	367	DB00205	Pyrimethamine	Small molecule	Approved|Vet_approved	P	P01BD01	P01BD51	P01BF04
AR	Druggable Genome	367	DB00441	Gemcitabine	Small molecule	Approved	L	L01BC05
AR	Druggable Genome	367	DB00255	Diethylstilbestrol	Small molecule	Approved	L	G03CB02	G03CC05	L02AA01	L02AA04
AR	Druggable Genome	367	DB01171	Moclobemide	Small molecule	Approved	N	N06AG02
AR	Druggable Genome	367	DB00655	Estrone	Small molecule	Approved	G	G03CA07	G03CC04
AR	Druggable Genome	367	DB00783	Estradiol	Small molecule	Approved|Investigational|Vet_approved	G	G02BB01	G03AA14	G03AB08	G03CA03	G03CA53	G03EA01	G03EA02	G03EA03	G03FA01	G03FA02	G03FA03	G03FA04	G03FA05	G03FA06	G03FA07	G03FA08	G03FA09	G03FA10	G03FA11	G03FA12	G03FA13	G03FA14	G03FA15	G03FA16	G03FA17	G03FB01	G03FB02	G03FB03	G03FB04	G03FB05	G03FB06	G03FB07	G03FB08	G03FB09	G03FB10	G03FB11	G03FB12	G03HB01
AR	Druggable Genome	367	DB00499	Flutamide	Small molecule	Approved	L	L02BB01
AR	Druggable Genome	367	DB05016	Ataluren	Small molecule	Approved	M	M09AX03
AR	Druggable Genome	367	DB01718	Cetrimonium	Small molecule	Approved	D	D08AJ02	R02AA17
AR	Druggable Genome	367	DB00842	Oxazepam	Small molecule	Approved	N	N05BA04
AR	Druggable Genome	367	DB04573	Estriol	Small molecule	Approved|Vet_approved	G	G03CA04	G03CC06
AR	Druggable Genome	367	DB01708	Prasterone	Small molecule	Approved|Nutraceutical	A	A14AA07	G03EA03
AR	Druggable Genome	367	DB00645	Dyclonine	Small molecule	Approved	N	N01BX02	R02AD04
AR	Druggable Genome	367	DB08604	Triclosan	Small molecule	Approved	D	D08AE04	D09AA06
AR	Druggable Genome	367	DB00977	Ethinyl Estradiol	Small molecule	Approved	L	G03AA01	G03AA02	G03AA03	G03AA04	G03AA05	G03AA06	G03AA07	G03AA08	G03AA09	G03AA10	G03AA11	G03AA12	G03AA13	G03AA15	G03AA16	G03AB01	G03AB02	G03AB03	G03AB04	G03AB05	G03AB06	G03AB07	G03CA01	L02AA03
AR	Druggable Genome	367	DB00990	Exemestane	Small molecule	Approved|Investigational	L	L02BG06
AR	Druggable Genome	367	DB00822	Disulfiram	Small molecule	Approved	N	N07BB01	P03AA04	P03AA54
AR	Druggable Genome	367	DB00717	Norethisterone	Small molecule	Approved	G	G03AA05	G03AB04	G03AC01	G03DC02	G03FA01	G03FB05
AR	Druggable Genome	367	DB01606	Tazobactam	Small molecule	Approved	J	J01CG02
AR	Druggable Genome	367	DB01431	Allylestrenol	Small molecule	Approved	G	G03DC01
AR	Druggable Genome	367	DB06710	Methyltestosterone	Small molecule	Approved	G	G03BA02	G03EA01	G03EK01
AR	Druggable Genome	367	DB11619	Gestrinone	Small molecule	Approved	G	G03XA02
AR	Druggable Genome	367	DB06730	Gestodene	Small molecule	Approved	G	G03AA10	G03AB06
AR	Druggable Genome	367	DB00304	Desogestrel	Small molecule	Approved	G	G03AA09	G03AB05	G03AC09	G03FB10
AR	Druggable Genome	367	DB09070	Tibolone	Small molecule	Approved	G	G03CX01
AR	Druggable Genome	367	DB00367	Levonorgestrel	Small molecule	Approved|Investigational	G	G03AA07	G03AB03	G03AC03	G03AD01	G03FA11	G03FB09
AR	Druggable Genome	367	DB00396	Progesterone	Small molecule	Approved|Vet_approved	G	G03DA04	G03FA04
AR	Druggable Genome	367	DB04854	Febuxostat	Small molecule	Approved	M	M04AA03
AR	Druggable Genome	367	DB00665	Nilutamide	Small molecule	Approved	L	L02BB02
AR	Druggable Genome	367	DB00648	Mitotane	Small molecule	Approved	L	L01XX23
AR	Druggable Genome	367	DB01024	Mycophenolic acid	Small molecule	Approved	L	L04AA06
AR	Druggable Genome	367	DB00294	Etonogestrel	Small molecule	Approved|Investigational	G	G03AC08
AR	Druggable Genome	367	DB06713	Norelgestromin	Small molecule	Approved	G	G03AA13
AR	Druggable Genome	367	DB06412	Oxymetholone	Small molecule	Approved|Illicit	A	A14AA05
AR	Druggable Genome	367	DB01185	Fluoxymesterone	Small molecule	Approved|Illicit	G	G03BA01
AR	Druggable Genome	367	DB01406	Danazol	Small molecule	Approved	G	G03XA01
AR	Druggable Genome	367	DB01113	Papaverine	Small molecule	Approved	A	A03AD01	G04BE02	G04BE52
AR	Druggable Genome	367	DB00738	Pentamidine	Small molecule	Approved	P	P01CX01
AR	Druggable Genome	367	DB00253	Medrysone	Small molecule	Approved	S	S01BA08
AR	Druggable Genome	367	DB00400	Griseofulvin	Small molecule	Approved|Vet_approved	D	D01AA08	D01BA01
AR	Druggable Genome	367	DB00328	Indomethacin	Small molecule	Approved|Investigational	C	C01EB03	M01AB01	M01AB51	M02AA23	S01BC01	S01CC02
AR	Druggable Genome	367	DB00635	Prednisone	Small molecule	Approved|Vet_approved	A	A07EA03	H02AB07
AR	Druggable Genome	367	DB01129	Rabeprazole	Small molecule	Approved|Investigational	A	A02BC04	A02BC54	M01AA05	M02AA03
AR	Druggable Genome	367	DB00860	Prednisolone	Small molecule	Approved|Vet_approved	A	A01AC54	A07EA01	C05AA04	D07AA03	D07BA01	D07CA03	D07XA02	H02AB06	R01AD02	R01AD52	S01BA04	S01BB02	S01CA02	S01CB02	S02BA03	S02CA01	S03BA02	S03CA02	V03AB05
AR	Druggable Genome	367	DB09020	Bisacodyl	Small molecule	Approved	A	A06AB02	A06AB52	A06AG02
AR	Druggable Genome	367	DB00741	Hydrocortisone	Small molecule	Approved|Vet_approved	A	A01AC03	A07EA02	C05AA01	D07AA02	D07AB02	D07AC16	D07BA04	D07BB04	D07CA01	D07XA01	H02AB09	R01AD60	S01BA02	S01BB01	S01CA03	S01CB03	S02BA01	S02CA03	S03CA04
AR	Druggable Genome	367	DB01608	Propericiazine	Small molecule	Approved	N	N05AC01
AR	Druggable Genome	367	DB01395	Drospirenone	Small molecule	Approved	G	G03AA12	G03AC10	G03FA17
AR	Druggable Genome	367	DB00957	Norgestimate	Small molecule	Approved	G	G03AA11	G03FA13
AR	Druggable Genome	367	DB00675	Tamoxifen	Small molecule	Approved	L	L02BA01
AR	Druggable Genome	367	DB00406	Gentian Violet	Small molecule	Approved	D	D01AE02	G01AX09
AR	Druggable Genome	367	DB00959	Methylprednisolone	Small molecule	Approved|Vet_approved	D	D07AA01	D07CA02	D10AA02	H02AB04	H02BX01	S01CA08
AR	Druggable Genome	367	DB00324	Fluorometholone	Small molecule	Approved	C	C05AA06	D07AB06	D07CB03	D07XB04	D10AA01	S01BA07	S01BB03	S01CA07	S01CB05
AR	Druggable Genome	367	DB00547	Desoximetasone	Small molecule	Approved	D	D07AC03	D07XC02
AR	Druggable Genome	367	DB06742	Ambroxol	Small molecule	Approved	R	R05CB06
AR	Druggable Genome	367	DB00687	Fludrocortisone	Small molecule	Approved	H	H02AA02	S01CA06	S02CA07	S03CA05
AR	Druggable Genome	367	DB06816	Pyrvinium	Small molecule	Approved	P	P02CX01
AR	Druggable Genome	367	DB00188	Bortezomib	Small molecule	Approved|Investigational	L	L01XX32
AR	Druggable Genome	367	DB09274	Artesunate	Small molecule	Approved	P	P01BE03	P01BF02	P01BF03	P01BF04	P01BF06
AR	Druggable Genome	367	DB00823	Ethynodiol diacetate	Small molecule	Approved	G	G03AA01	G03DC06	G03FA06
AR	Druggable Genome	367	DB00603	Medroxyprogesterone acetate	Small molecule	Approved|Investigational	L	G03AA08	G03AC06	G03DA02	G03FA12	G03FB06	L02AB02
AR	Druggable Genome	367	DB00443	Betamethasone	Small molecule	Approved|Vet_approved	A	A07EA04	C05AA05	D07AC01	D07BC01	D07CC01	D07XC01	H02AB01	R01AD06	R03BA04	S01BA06	S01BB04	S01CA05	S01CB04	S02BA07	S03BA03	S03CA06
AR	Druggable Genome	367	DB00276	Amsacrine	Small molecule	Approved	L	L01XX01
AR	Druggable Genome	367	DB00620	Triamcinolone	Small molecule	Approved|Vet_approved	A	A01AC01	C05AA12	D07AB09	D07BB03	D07CB01	D07XB02	H02AB08	R01AD11	R03BA06	S01BA05	S02CA04
AR	Druggable Genome	367	DB00153	Ergocalciferol	Small molecule	Approved|Nutraceutical	A	A11CC01
AR	Druggable Genome	367	DB01394	Colchicine	Small molecule	Approved	M	M04AC01
AR	Druggable Genome	367	DB00223	Diflorasone	Small molecule	Approved	D	D07AC10
AR	Druggable Genome	367	DB01179	Podofilox	Small molecule	Approved	D	D06BB04
AR	Druggable Genome	367	DB01260	Desonide	Small molecule	Approved|Investigational	D	D07AB08	D07BB02	S01BA11
AR	Druggable Genome	367	DB00421	Spironolactone	Small molecule	Approved	C	C03DA01
AR	Druggable Genome	367	DB04839	Cyproterone acetate	Small molecule	Approved|Investigational	G	G03HA01	G03HB01
AR	Druggable Genome	367	DB01030	Topotecan	Small molecule	Approved|Investigational	L	L01XX17
AR	Druggable Genome	367	DB08860	Pitavastatin	Small molecule	Approved	C	C10AA08
AR	Druggable Genome	367	DB00834	Mifepristone	Small molecule	Approved|Investigational	G	G03XB01	G03XB51
AR	Druggable Genome	367	DB01128	Bicalutamide	Small molecule	Approved	L	L02BB03
AR	Druggable Genome	367	DB01222	Budesonide	Small molecule	Approved	A	A07EA06	D07AC09	R01AD05	R03AK07	R03AK12	R03BA02
AR	Druggable Genome	367	DB00180	Flunisolide	Small molecule	Approved|Investigational	R	R01AD04	R03BA03
AR	Druggable Genome	367	DB00846	Flurandrenolide	Small molecule	Approved	D	D07AC07	D07CC03
AR	Druggable Genome	367	DB00623	Fluphenazine	Small molecule	Approved	N	N05AB02
AR	Druggable Genome	367	DB01204	Mitoxantrone	Small molecule	Approved|Investigational	L	L01DB07
AR	Druggable Genome	367	DB00591	Fluocinolone Acetonide	Small molecule	Approved|Investigational|Vet_approved	C	C05AA10	D07AC04	D07BC02	D07CC02	S01BA15	S01CA10	S02BA08	S02CA05
AR	Druggable Genome	367	DB08899	Enzalutamide	Small molecule	Approved	L	L02BB04
AR	Druggable Genome	367	DB00398	Sorafenib	Small molecule	Approved|Investigational	L	L01XE05
AR	Druggable Genome	367	DB01130	Prednicarbate	Small molecule	Approved	D	D07AC18
AR	Druggable Genome	367	DB01047	Fluocinonide	Small molecule	Approved|Investigational	C	C05AA11	D07AC08	D07CC05
AR	Druggable Genome	367	DB01177	Idarubicin	Small molecule	Approved	L	L01DB06
AR	Druggable Genome	367	DB00394	Beclomethasone dipropionate	Small molecule	Approved|Investigational	A	A07EA07	D07AC15	D07CC04	R01AD01	R03AK08	R03BA01
AR	Druggable Genome	367	DB00694	Daunorubicin	Small molecule	Approved	L	L01DB02
AR	Druggable Genome	367	DB00728	Rocuronium	Small molecule	Approved	M	M03AC09
AR	Druggable Genome	367	DB01026	Ketoconazole	Small molecule	Approved|Investigational	D	D01AC08	G01AF11	J02AB02
AR	Druggable Genome	367	DB01410	Ciclesonide	Small molecule	Approved|Investigational	R	R01AD13	R03BA08
AR	Druggable Genome	367	DB00445	Epirubicin	Small molecule	Approved	L	L01DB03
AR	Druggable Genome	367	DB04865	Omacetaxine mepesuccinate	Small molecule	Approved	L	L01XX40
AR	Druggable Genome	367	DB00220	Nelfinavir	Small molecule	Approved	J	J05AE04
AR	Druggable Genome	367	DB01089	Deserpidine	Small molecule	Approved	C	C02AA05	C02LA03
AR	Druggable Genome	367	DB00696	Ergotamine	Small molecule	Approved	N	N02CA02	N02CA52	N02CA72
AR	Druggable Genome	367	DB06811	Polidocanol	Small molecule	Approved	C	C05BB02
AR	Druggable Genome	367	DB01092	Ouabain	Small molecule	Approved	C	C01AC01
AR	Druggable Genome	367	DB00762	Irinotecan	Small molecule	Approved|Investigational	L	L01XX19
AR	Druggable Genome	367	DB00773	Etoposide	Small molecule	Approved	L	L01CB01
AR	Druggable Genome	367	DB08889	Carfilzomib	Small molecule	Approved	L	L01XX45
AR	Druggable Genome	367	DB00385	Valrubicin	Small molecule	Approved	L	L01DB09
AR	Druggable Genome	367	DB00309	Vindesine	Small molecule	Approved	L	L01CA03
AR	Druggable Genome	367	DB01396	Digitoxin	Small molecule	Approved	C	C01AA04
AR	Druggable Genome	367	DB00361	Vinorelbine	Small molecule	Approved|Investigational	L	L01CA04
AR	Druggable Genome	367	DB00390	Digoxin	Small molecule	Approved	C	C01AA05
AR	Druggable Genome	367	DB00621	Oxandrolone	Small molecule	Approved|Investigational	A	A14AA08
AR	Druggable Genome	367	DB00624	Testosterone	Small molecule	Approved|Investigational	G	G03BA03	G03EA02
AR	Druggable Genome	367	DB01063	Acetophenazine	Small molecule	Approved	N	N05AB07
AR	Druggable Genome	367	DB01234	Dexamethasone	Small molecule	Approved|Investigational|Vet_approved	A	A01AC02	C05AA09	D07AB19	D07CB04	D07XB05	D10AA03	H02AB02	R01AD03	R01AD53	S01BA01	S01CA01	S01CB01	S02BA06	S02CA06	S03BA01	S03CA01
AR	Druggable Genome	367	DB08867	Ulipristal	Small molecule	Approved	G	G03AD02	G03XB02
AR	Druggable Genome	367	DB09123	Dienogest	Small molecule	Approved	G	G03AA16	G03AB08	G03DB08	G03FA15
AR	Druggable Genome	367	DB09389	Norgestrel	Small molecule	Approved	G	G03AA06	G03FA10	G03FB01
ASL	Druggable Genome	435	DB00125	L-Arginine	Small molecule	Approved|Nutraceutical	B	B05XB01
ASMT	Druggable Genome	438	DB01065	Melatonin	Small molecule	Approved|Nutraceutical|Vet_approved	N	N05CH01
ASS1	Druggable Genome	445	DB00125	L-Arginine	Small molecule	Approved|Nutraceutical	B	B05XB01
ATF6	Druggable Genome	22926	DB00852	Pseudoephedrine	Small molecule	Approved	R	R01BA02	R01BA52
ATM	Druggable Genome	472	DB00201	Caffeine	Small molecule	Approved	N	N06BC01	V04CG30
BAAT	Druggable Genome	570	DB00145	Glycine	Small molecule	Approved|Nutraceutical|Vet_approved	B	B05CX03
BCHE	Druggable Genome	590	DB00122	Choline	Small molecule	Approved|Nutraceutical	N	N02BA03
BCHE	Druggable Genome	590	DB00545	Pyridostigmine	Small molecule	Approved	N	N07AA02
BCHE	Druggable Genome	590	DB00325	Nitroprusside	Small molecule	Approved	C	C02DD01
BCHE	Druggable Genome	590	DB01400	Neostigmine	Small molecule	Approved|Vet_approved	N	N07AA01	N07AA51	S01EB06
BCHE	Druggable Genome	590	DB00989	Rivastigmine	Small molecule	Approved|Investigational	N	N06DA03
BCHE	Druggable Genome	590	DB00981	Physostigmine	Small molecule	Approved	S	S01EB05	V03AB19
BCHE	Druggable Genome	590	DB00674	Galantamine	Small molecule	Approved	N	N06DA04
BCHE	Druggable Genome	590	DB00392	Ethopropazine	Small molecule	Approved	N	N04AA05
BCHE	Druggable Genome	590	DB00863	Ranitidine	Small molecule	Approved	A	A02BA02	A02BA07
BCHE	Druggable Genome	590	DB00468	Quinine	Small molecule	Approved	M	M09AA72	P01BC01
BCHE	Druggable Genome	590	DB00772	Malathion	Small molecule	Approved|Investigational	P	P03AX03
BCHE	Druggable Genome	590	DB00449	Dipivefrin	Small molecule	Approved	S	S01EA02
BCHE	Druggable Genome	590	DB00843	Donepezil	Small molecule	Approved	N	N06DA02	N06DA52	N06DA53
BCHE	Druggable Genome	590	DB01122	Ambenonium	Small molecule	Approved	N	N07AA30
BCHE	Druggable Genome	590	DB00733	Pralidoxime	Small molecule	Approved|Vet_approved	V	V03AB04
BCHE	Druggable Genome	590	DB00941	Hexafluronium	Small molecule	Approved	M	M03AC05
BCHE	Druggable Genome	590	DB00944	Demecarium	Small molecule	Approved	S	S01EB04
BCHE	Druggable Genome	590	DB01226	Mivacurium	Small molecule	Approved	M	M03AC10
BLM	Druggable Genome	641	DB00368	Norepinephrine	Small molecule	Approved	C	C01CA03
BLM	Druggable Genome	641	DB01235	Levodopa	Small molecule	Approved	N	N04BA01	N04BA02	N04BA03
BLM	Druggable Genome	641	DB01204	Mitoxantrone	Small molecule	Approved|Investigational	L	L01DB07
BMPR1A	Druggable Genome	657	DB01254	Dasatinib	Small molecule	Approved|Investigational	L	L01XE06
BMPR2	Druggable Genome	659	DB08877	Ruxolitinib	Small molecule	Approved	L	L01XE18
BMPR2	Druggable Genome	659	DB01268	Sunitinib	Small molecule	Approved|Investigational	L	L01XE04
BMPR2	Druggable Genome	659	DB06616	Bosutinib	Small molecule	Approved	L	L01XE14
BRCA1	Druggable Genome	672	DB00140	Riboflavin	Small molecule	Approved|Nutraceutical|Vet_approved	A	A11HA04
BRCA1	Druggable Genome	672	DB00445	Epirubicin	Small molecule	Approved	L	L01DB03
C4B	Druggable Genome	721	DB01593	Zinc	Small molecule	Approved	A	A16AX05	B05XA12
C5	Druggable Genome	727	DB01257	Eculizumab	Biotech	Approved|Investigational	L	L04AA25
C5	Druggable Genome	727	DB01593	Zinc	Small molecule	Approved	A	A16AX05	B05XA12
C8B	Druggable Genome	732	DB01593	Zinc	Small molecule	Approved	A	A16AX05	B05XA12
CA12	Druggable Genome	771	DB03255	Phenol	Small molecule	Approved|Experimental	C	C05BB05	D08AE03	N01BX03	R02AA19
CA12	Druggable Genome	771	DB09526	Hydroquinone	Small molecule	Approved	D	D11AX11
CA12	Druggable Genome	771	DB00936	Salicylic acid	Small molecule	Approved|Vet_approved	D	D01AE12	N02BA04	S01BC08
CA12	Druggable Genome	771	DB00316	Acetaminophen	Small molecule	Approved	N	N02BE01	N02BE51	N02BE71
CA12	Druggable Genome	771	DB00259	Sulfanilamide	Small molecule	Approved	D	D06BA05	J01EB06
CA12	Druggable Genome	771	DB06795	Mafenide	Small molecule	Approved|Vet_approved	D	D06BA03
CA12	Druggable Genome	771	DB00909	Zonisamide	Small molecule	Approved|Investigational	N	N03AX15
CA12	Druggable Genome	771	DB00819	Acetazolamide	Small molecule	Approved|Vet_approved	S	S01EC01
CA12	Druggable Genome	771	DB00703	Methazolamide	Small molecule	Approved	S	S01EC05
CA12	Druggable Genome	771	DB06218	Lacosamide	Small molecule	Approved	N	N03AX18
CA12	Druggable Genome	771	DB00399	Zoledronic acid	Small molecule	Approved	M	M05BA08	M05BB08
CA12	Druggable Genome	771	DB01032	Probenecid	Small molecule	Approved	M	M04AB01
CA12	Druggable Genome	771	DB00999	Hydrochlorothiazide	Small molecule	Approved|Vet_approved	C	C03AA03	C03AB03	C03AX01	C03EA01	C09DX01	C09DX03	C09XA52	C09XA54
CA12	Druggable Genome	771	DB00841	Dobutamine	Small molecule	Approved	C	C01CA07
CA12	Druggable Genome	771	DB01144	Diclofenamide	Small molecule	Approved	S	S01EC02
CA12	Druggable Genome	771	DB00869	Dorzolamide	Small molecule	Approved	S	S01EC03
CA12	Druggable Genome	771	DB00695	Furosemide	Small molecule	Approved|Vet_approved	C	C03CA01	C03CB01	C03EB01
CA12	Druggable Genome	771	DB00774	Hydroflumethiazide	Small molecule	Approved	C	C03AA02	C03AB02	C03AH02
CA12	Druggable Genome	771	DB00310	Chlorthalidone	Small molecule	Approved	C	C03BA04	C03BB04	C03EA06
CA12	Druggable Genome	771	DB00273	Topiramate	Small molecule	Approved	N	N03AX11
CA12	Druggable Genome	771	DB00391	Sulpiride	Small molecule	Approved	N	N05AL01	N05AL07
CA12	Druggable Genome	771	DB00887	Bumetanide	Small molecule	Approved	C	C03CA02	C03CB02	C03EB02
CA12	Druggable Genome	771	DB00808	Indapamide	Small molecule	Approved	C	C03BA11	C09BX01
CA12	Druggable Genome	771	DB00524	Metolazone	Small molecule	Approved	C	C03BA08	C03EA12
CA12	Druggable Genome	771	DB01021	Trichlormethiazide	Small molecule	Approved|Vet_approved	C	C03AA06	C03AB06	C03EA02
CA12	Druggable Genome	771	DB00482	Celecoxib	Small molecule	Approved|Investigational	L	L01XX33	M01AH01
CA12	Druggable Genome	771	DB01194	Brinzolamide	Small molecule	Approved	S	S01EC04	S01EC54
CA12	Druggable Genome	771	DB00619	Imatinib	Small molecule	Approved	L	L01XE01
CA12	Druggable Genome	771	DB04868	Nilotinib	Small molecule	Approved|Investigational	L	L01XE08
CA4	Druggable Genome	762	DB03255	Phenol	Small molecule	Approved|Experimental	C	C05BB05	D08AE03	N01BX03	R02AA19
CA4	Druggable Genome	762	DB00259	Sulfanilamide	Small molecule	Approved	D	D06BA05	J01EB06
CA4	Druggable Genome	762	DB06795	Mafenide	Small molecule	Approved|Vet_approved	D	D06BA03
CA4	Druggable Genome	762	DB00909	Zonisamide	Small molecule	Approved|Investigational	N	N03AX15
CA4	Druggable Genome	762	DB00819	Acetazolamide	Small molecule	Approved|Vet_approved	S	S01EC01
CA4	Druggable Genome	762	DB00703	Methazolamide	Small molecule	Approved	S	S01EC05
CA4	Druggable Genome	762	DB06218	Lacosamide	Small molecule	Approved	N	N03AX18
CA4	Druggable Genome	762	DB00999	Hydrochlorothiazide	Small molecule	Approved|Vet_approved	C	C03AA03	C03AB03	C03AX01	C03EA01	C09DX01	C09DX03	C09XA52	C09XA54
CA4	Druggable Genome	762	DB00841	Dobutamine	Small molecule	Approved	C	C01CA07
CA4	Druggable Genome	762	DB01144	Diclofenamide	Small molecule	Approved	S	S01EC02
CA4	Druggable Genome	762	DB00869	Dorzolamide	Small molecule	Approved	S	S01EC03
CA4	Druggable Genome	762	DB00695	Furosemide	Small molecule	Approved|Vet_approved	C	C03CA01	C03CB01	C03EB01
CA4	Druggable Genome	762	DB00774	Hydroflumethiazide	Small molecule	Approved	C	C03AA02	C03AB02	C03AH02
CA4	Druggable Genome	762	DB00310	Chlorthalidone	Small molecule	Approved	C	C03BA04	C03BB04	C03EA06
CA4	Druggable Genome	762	DB00273	Topiramate	Small molecule	Approved	N	N03AX11
CA4	Druggable Genome	762	DB00887	Bumetanide	Small molecule	Approved	C	C03CA02	C03CB02	C03EB02
CA4	Druggable Genome	762	DB00808	Indapamide	Small molecule	Approved	C	C03BA11	C09BX01
CA4	Druggable Genome	762	DB00524	Metolazone	Small molecule	Approved	C	C03BA08	C03EA12
CA4	Druggable Genome	762	DB01021	Trichlormethiazide	Small molecule	Approved|Vet_approved	C	C03AA06	C03AB06	C03EA02
CA4	Druggable Genome	762	DB00482	Celecoxib	Small molecule	Approved|Investigational	L	L01XX33	M01AH01
CA4	Druggable Genome	762	DB01194	Brinzolamide	Small molecule	Approved	S	S01EC04	S01EC54
CA4	Druggable Genome	762	DB00606	Cyclothiazide	Small molecule	Approved	C	C03AA09	C03AB09
CA4	Druggable Genome	762	DB00619	Imatinib	Small molecule	Approved	L	L01XE01
CA4	Druggable Genome	762	DB04868	Nilotinib	Small molecule	Approved|Investigational	L	L01XE08
CA4	Druggable Genome	762	DB00232	Methyclothiazide	Small molecule	Approved	C	C03AA08	C03AB08
CA4	Druggable Genome	762	DB00436	Bendroflumethiazide	Small molecule	Approved	C	C03AA01	C03AB01	C03EA13
CA4	Druggable Genome	762	DB00880	Chlorothiazide	Small molecule	Approved|Vet_approved	C	C03AA04	C03AB04	C03AH01
CACNA1F	Druggable Genome	778	DB01054	Nitrendipine	Small molecule	Approved	C	C08CA08	C09BB06
CACNA1F	Druggable Genome	778	DB00568	Cinnarizine	Small molecule	Approved	N	N07CA02	N07CA52
CACNA1F	Druggable Genome	778	DB00421	Spironolactone	Small molecule	Approved	C	C03DA01
CACNA1F	Druggable Genome	778	DB00393	Nimodipine	Small molecule	Approved	C	C08CA06
CACNA1F	Druggable Genome	778	DB00661	Verapamil	Small molecule	Approved	C	C08DA01	C08DA51	C09BB10
CACNA1F	Druggable Genome	778	DB04855	Dronedarone	Small molecule	Approved	C	C01BD07
CACNA1F	Druggable Genome	778	DB04920	Clevidipine	Small molecule	Approved	C	C08CA16
CACNA1F	Druggable Genome	778	DB09089	Trimebutine	Small molecule	Approved	A	A03AA05
CACNA1F	Druggable Genome	778	DB09238	Manidipine	Small molecule	Approved	C	C08CA11	C09BB12
CACNA1S	Druggable Genome	779	DB01115	Nifedipine	Small molecule	Approved	C	C08CA05	C08CA55	C08GA01
CACNA1S	Druggable Genome	779	DB01054	Nitrendipine	Small molecule	Approved	C	C08CA08	C09BB06
CACNA1S	Druggable Genome	779	DB00568	Cinnarizine	Small molecule	Approved	N	N07CA02	N07CA52
CACNA1S	Druggable Genome	779	DB00270	Isradipine	Small molecule	Approved	C	C08CA03
CACNA1S	Druggable Genome	779	DB01023	Felodipine	Small molecule	Approved|Investigational	C	C08CA02	C09BB05
CACNA1S	Druggable Genome	779	DB06712	Nilvadipine	Small molecule	Approved	C	C08CA10
CACNA1S	Druggable Genome	779	DB00401	Nisoldipine	Small molecule	Approved	C	C08CA07
CACNA1S	Druggable Genome	779	DB00381	Amlodipine	Small molecule	Approved	C	C08CA01	C08GA02	C09BB03	C09BB04	C09BB07	C09BX01	C09DB01	C09DB02	C09DB04	C09DB05	C09DB06	C09DB07	C09DX01	C09DX03	C09XA53	C09XA54	C10BX03	C10BX07	C10BX09	C10BX11
CACNA1S	Druggable Genome	779	DB00343	Diltiazem	Small molecule	Approved	C	C05AE03	C08DB01
CACNA1S	Druggable Genome	779	DB00421	Spironolactone	Small molecule	Approved	C	C03DA01
CACNA1S	Druggable Genome	779	DB00393	Nimodipine	Small molecule	Approved	C	C08CA06
CACNA1S	Druggable Genome	779	DB00661	Verapamil	Small molecule	Approved	C	C08DA01	C08DA51	C09BB10
CACNA1S	Druggable Genome	779	DB09090	Pinaverium	Small molecule	Approved	A	A03AX04
CACNA1S	Druggable Genome	779	DB04855	Dronedarone	Small molecule	Approved	C	C01BD07
CACNA1S	Druggable Genome	779	DB00653	Magnesium Sulfate	Small molecule	Approved|Vet_approved	A	A06AD04	A12CC02	B05XA05	D11AX05	V04CC02
CACNA1S	Druggable Genome	779	DB00898	Ethanol	Small molecule	Approved	D	D08AX08	V03AB16	V03AZ01
CACNA1S	Druggable Genome	779	DB04920	Clevidipine	Small molecule	Approved	C	C08CA16
CACNA1S	Druggable Genome	779	DB09089	Trimebutine	Small molecule	Approved	A	A03AA05
CACNA1S	Druggable Genome	779	DB09238	Manidipine	Small molecule	Approved	C	C08CA11	C09BB12
CACNB2	Druggable Genome	783	DB01115	Nifedipine	Small molecule	Approved	C	C08CA05	C08CA55	C08GA01
CACNB2	Druggable Genome	783	DB01054	Nitrendipine	Small molecule	Approved	C	C08CA08	C09BB06
CACNB2	Druggable Genome	783	DB00270	Isradipine	Small molecule	Approved	C	C08CA03
CACNB2	Druggable Genome	783	DB01023	Felodipine	Small molecule	Approved|Investigational	C	C08CA02	C09BB05
CACNB2	Druggable Genome	783	DB06712	Nilvadipine	Small molecule	Approved	C	C08CA10
CACNB2	Druggable Genome	783	DB00401	Nisoldipine	Small molecule	Approved	C	C08CA07
CACNB2	Druggable Genome	783	DB00381	Amlodipine	Small molecule	Approved	C	C08CA01	C08GA02	C09BB03	C09BB04	C09BB07	C09BX01	C09DB01	C09DB02	C09DB04	C09DB05	C09DB06	C09DB07	C09DX01	C09DX03	C09XA53	C09XA54	C10BX03	C10BX07	C10BX09	C10BX11
CACNB2	Druggable Genome	783	DB00421	Spironolactone	Small molecule	Approved	C	C03DA01
CACNB2	Druggable Genome	783	DB00393	Nimodipine	Small molecule	Approved	C	C08CA06
CACNB2	Druggable Genome	783	DB00661	Verapamil	Small molecule	Approved	C	C08DA01	C08DA51	C09BB10
CACNB2	Druggable Genome	783	DB00622	Nicardipine	Small molecule	Approved	C	C08CA04
CACNB2	Druggable Genome	783	DB04855	Dronedarone	Small molecule	Approved	C	C01BD07
CACNB2	Druggable Genome	783	DB00653	Magnesium Sulfate	Small molecule	Approved|Vet_approved	A	A06AD04	A12CC02	B05XA05	D11AX05	V04CC02
CACNB2	Druggable Genome	783	DB09089	Trimebutine	Small molecule	Approved	A	A03AA05
CACNB2	Druggable Genome	783	DB09238	Manidipine	Small molecule	Approved	C	C08CA11	C09BB12
CASQ2	Druggable Genome	845	DB11093	Calcium citrate	Small molecule	Approved	A	A12AA13
CASR	Druggable Genome	846	DB01012	Cinacalcet	Small molecule	Approved	H	H05BX01
CASR	Druggable Genome	846	DB00994	Neomycin	Small molecule	Approved|Vet_approved	A	A01AB08	A07AA01	A07AA51	B05CA09	D06AX04	J01GB05	R02AB01	S01AA03	S02AA07	S03AA01
CASR	Druggable Genome	846	DB11093	Calcium citrate	Small molecule	Approved	A	A12AA13
CAT	Druggable Genome	847	DB01213	Fomepizole	Small molecule	Approved|Vet_approved	V	V03AB34
CATSPER1	Druggable Genome	117144	DB00396	Progesterone	Small molecule	Approved|Vet_approved	G	G03DA04	G03FA04
CATSPER1	Druggable Genome	117144	DB00917	Dinoprostone	Small molecule	Approved	G	G02AD02
CATSPER1	Druggable Genome	117144	DB00770	Alprostadil	Small molecule	Approved|Investigational	C	C01EA01	G04BE01
CBS	Druggable Genome	875	DB00165	Pyridoxine	Small molecule	Approved|Nutraceutical|Vet_approved	A	A11HA02
CD3D	Druggable Genome	915	DB00075	Muromonab	Biotech	Approved|Investigational	L	L04AA02
CD3D	Druggable Genome	915	DB09052	Blinatumomab	Biotech	Approved	L	L01XC19
CFH	Druggable Genome	3075	DB01593	Zinc	Small molecule	Approved	A	A16AX05	B05XA12
CFI	Druggable Genome	3426	DB01593	Zinc	Small molecule	Approved	A	A16AX05	B05XA12
CHAT	Druggable Genome	1103	DB00184	Nicotine	Small molecule	Approved	N	N07BA01
CHEK2	Druggable Genome	11200	DB01268	Sunitinib	Small molecule	Approved|Investigational	L	L01XE04
CHEK2	Druggable Genome	11200	DB00317	Gefitinib	Small molecule	Approved|Investigational	L	L01XE02
CHEK2	Druggable Genome	11200	DB06616	Bosutinib	Small molecule	Approved	L	L01XE14
CHRNE	Druggable Genome	1145	DB00674	Galantamine	Small molecule	Approved	N	N06DA04
CHRNG	Druggable Genome	1146	DB00674	Galantamine	Small molecule	Approved	N	N06DA04
CIB2	Druggable Genome	10518	DB11093	Calcium citrate	Small molecule	Approved	A	A12AA13
CLCN2	Druggable Genome	1181	DB01046	Lubiprostone	Small molecule	Approved|Investigational	A	A06AX03
CLCNKB	Druggable Genome	1188	DB04552	Niflumic Acid	Small molecule	Approved	M	M01AX02	M02AA17
COL3A1	Druggable Genome	1281	DB00048	Collagenase clostridium histolyticum	Biotech	Approved|Investigational	M	M09AB02
CP	Druggable Genome	1356	DB01592	Iron	Small molecule	Approved	A	A11AA01	B03AA01	B03AA02	B03AA03	B03AA06	B03AA07	B03AA10	B03AD02	B03AD03	B03AE01	B03AE02	B03AE03	B03AE04
CP	Druggable Genome	1356	DB01593	Zinc	Small molecule	Approved	A	A16AX05	B05XA12
CPN1	Druggable Genome	1369	DB01593	Zinc	Small molecule	Approved	A	A16AX05	B05XA12
CPS1	Druggable Genome	1373	DB06775	Carglumic Acid	Small molecule	Approved	A	A16AA05
CPT2	Druggable Genome	1376	DB01074	Perhexiline	Small molecule	Approved	C	C08EX02
CPT2	Druggable Genome	1376	DB00583	L-Carnitine	Small molecule	Approved	A	A16AA01
CREBBP	Druggable Genome	1387	DB01113	Papaverine	Small molecule	Approved	A	A03AD01	G04BE02	G04BE52
CREBBP	Druggable Genome	1387	DB01394	Colchicine	Small molecule	Approved	M	M04AC01
CTPS1	Druggable Genome	1503	DB00130	L-Glutamine	Small molecule	Approved|Investigational|Nutraceutical	A	A16AA03
CTSA	Druggable Genome	5476	DB00188	Bortezomib	Small molecule	Approved|Investigational	L	L01XX32
CTSA	Druggable Genome	5476	DB05521	Telaprevir	Small molecule	Approved	J	J05AE11
CTSB	Druggable Genome	1508	DB05521	Telaprevir	Small molecule	Approved	J	J05AE11
CTSB	Druggable Genome	1508	DB08873	Boceprevir	Small molecule	Approved	J	J05AE12
CTSD	Druggable Genome	1509	DB00071	Insulin Pork	Biotech	Approved	A	A10AB03	A10AC03	A10AD03	A10AE03
CTSF	Druggable Genome	8722	DB08873	Boceprevir	Small molecule	Approved	J	J05AE12
CTSK	Druggable Genome	1513	DB05521	Telaprevir	Small molecule	Approved	J	J05AE11
CTSK	Druggable Genome	1513	DB08873	Boceprevir	Small molecule	Approved	J	J05AE12
CUBN	Druggable Genome	8029	DB00200	Hydroxocobalamin	Small molecule	Approved	B	B03BA03	B03BA53	V03AB33
CYBA	Druggable Genome	1535	DB00514	Dextromethorphan	Small molecule	Approved	N	N07XX59	R05DA09
CYBB	Druggable Genome	1536	DB00514	Dextromethorphan	Small molecule	Approved	N	N07XX59	R05DA09
CYP11B1	Druggable Genome	1584	DB00292	Etomidate	Small molecule	Approved	N	N01AX07
CYP11B1	Druggable Genome	1584	DB01006	Letrozole	Small molecule	Approved|Investigational	L	L02BG04
CYP11B1	Druggable Genome	1584	DB01011	Metyrapone	Small molecule	Approved	V	V04CD01
CYP17A1	Druggable Genome	1586	DB04794	Bifonazole	Small molecule	Approved	D	D01AC10	D01AC60
CYP17A1	Druggable Genome	1586	DB00257	Clotrimazole	Small molecule	Approved|Vet_approved	A	A01AB18	D01AC01	G01AF02
CYP17A1	Druggable Genome	1586	DB01127	Econazole	Small molecule	Approved	D	D01AC03	G01AF05
CYP17A1	Druggable Genome	1586	DB01110	Miconazole	Small molecule	Approved|Investigational|Vet_approved	A	A01AB09	A07AC01	D01AC02	D01AC52	G01AF04	J02AB01	S02AA13
CYP19A1	Druggable Genome	1588	DB00179	Masoprocol	Small molecule	Approved	L	L01XX10
CYP19A1	Druggable Genome	1588	DB00257	Clotrimazole	Small molecule	Approved|Vet_approved	A	A01AB18	D01AC01	G01AF02
CYP19A1	Druggable Genome	1588	DB01110	Miconazole	Small molecule	Approved|Investigational|Vet_approved	A	A01AB09	A07AC01	D01AC02	D01AC52	G01AF04	J02AB01	S02AA13
CYP19A1	Druggable Genome	1588	DB00624	Testosterone	Small molecule	Approved|Investigational	G	G03BA03	G03EA02
CYP19A1	Druggable Genome	1588	DB01006	Letrozole	Small molecule	Approved|Investigational	L	L02BG04
DAO	Druggable Genome	1610	DB03793	Benzoic Acid	Small molecule	Approved	A	A16AX11	V04CG30
DAO	Druggable Genome	1610	DB01212	Ceftriaxone	Small molecule	Approved	J	J01DD04	J01DD54
DHCR7	Druggable Genome	1717	DB00675	Tamoxifen	Small molecule	Approved	L	L02BA01
DHCR7	Druggable Genome	1717	DB00445	Epirubicin	Small molecule	Approved	L	L01DB03
DHCR7	Druggable Genome	1717	DB00997	Doxorubicin	Small molecule	Approved|Investigational	L	L01DB01
DHODH	Druggable Genome	1723	DB01097	Leflunomide	Small molecule	Approved|Investigational	L	L04AA13
DHODH	Druggable Genome	1723	DB01117	Atovaquone	Small molecule	Approved	P	P01AX06
DHODH	Druggable Genome	1723	DB08880	Teriflunomide	Small molecule	Approved	L	L04AA31
DSP	Druggable Genome	1832	DB01593	Zinc	Small molecule	Approved	A	A16AX05	B05XA12
EGFR	Druggable Genome	1956	DB01235	Levodopa	Small molecule	Approved	N	N04BA01	N04BA02	N04BA03
EGFR	Druggable Genome	1956	DB00281	Lidocaine	Small molecule	Approved|Vet_approved	C	C01BB01	C05AD01	D04AB01	N01BB02	N01BB52	R02AD02	S01HA07	S02DA01
EGFR	Druggable Genome	1956	DB01074	Perhexiline	Small molecule	Approved	C	C08EX02
EGFR	Druggable Genome	1956	DB00841	Dobutamine	Small molecule	Approved	C	C01CA07
EGFR	Druggable Genome	1956	DB00679	Thioridazine	Small molecule	Approved	N	N05AC02
EGFR	Druggable Genome	1956	DB00675	Tamoxifen	Small molecule	Approved	L	L02BA01
EGFR	Druggable Genome	1956	DB00406	Gentian Violet	Small molecule	Approved	D	D01AE02	G01AX09
EGFR	Druggable Genome	1956	DB00530	Erlotinib	Small molecule	Approved|Investigational	L	L01XE03
EGFR	Druggable Genome	1956	DB09115	Diiodohydroxyquinoline	Small molecule	Approved	G	G01AC01
EGFR	Druggable Genome	1956	DB01268	Sunitinib	Small molecule	Approved|Investigational	L	L01XE04
EGFR	Druggable Genome	1956	DB00882	Clomifene	Small molecule	Approved|Investigational	G	G03GB02
EGFR	Druggable Genome	1956	DB00796	Candesartan	Small molecule	Approved	C	C09CA06	C09DA06	C09DB07
EGFR	Druggable Genome	1956	DB09053	Ibrutinib	Small molecule	Approved	L	L01XE27
EGFR	Druggable Genome	1956	DB01204	Mitoxantrone	Small molecule	Approved|Investigational	L	L01DB07
EGFR	Druggable Genome	1956	DB00317	Gefitinib	Small molecule	Approved|Investigational	L	L01XE02
EGFR	Druggable Genome	1956	DB05294	Vandetanib	Small molecule	Approved	L	L01XE12
EGFR	Druggable Genome	1956	DB08916	Afatinib	Small molecule	Approved	L	L01XE13
EGFR	Druggable Genome	1956	DB01254	Dasatinib	Small molecule	Approved|Investigational	L	L01XE06
EGFR	Druggable Genome	1956	DB00619	Imatinib	Small molecule	Approved	L	L01XE01
EGFR	Druggable Genome	1956	DB06616	Bosutinib	Small molecule	Approved	L	L01XE14
EGFR	Druggable Genome	1956	DB09063	Ceritinib	Small molecule	Approved	L	L01XE28
EGFR	Druggable Genome	1956	DB00549	Zafirlukast	Small molecule	Approved|Investigational	R	R03DC01
EGFR	Druggable Genome	1956	DB01259	Lapatinib	Small molecule	Approved|Investigational	L	L01XE07
EGFR	Druggable Genome	1956	DB00471	Montelukast	Small molecule	Approved	R	R03DC03	R03DC53
EGFR	Druggable Genome	1956	DB00002	Cetuximab	Biotech	Approved	L	L01XC06
EGFR	Druggable Genome	1956	DB00072	Trastuzumab	Biotech	Approved|Investigational	L	L01XC03
EGFR	Druggable Genome	1956	DB01269	Panitumumab	Biotech	Approved|Investigational	L	L01XC08
EGFR	Druggable Genome	1956	DB08865	Crizotinib	Small molecule	Approved	L	L01XE16
EGFR	Druggable Genome	1956	DB09559	Necitumumab	Biotech	Approved	L	L01XC22
EIF2AK4	Druggable Genome	440275	DB00530	Erlotinib	Small molecule	Approved|Investigational	L	L01XE03
EIF2AK4	Druggable Genome	440275	DB01268	Sunitinib	Small molecule	Approved|Investigational	L	L01XE04
EIF2AK4	Druggable Genome	440275	DB01254	Dasatinib	Small molecule	Approved|Investigational	L	L01XE06
EIF2AK4	Druggable Genome	440275	DB06616	Bosutinib	Small molecule	Approved	L	L01XE14
ENPP1	Druggable Genome	5167	DB01143	Amifostine	Small molecule	Approved|Investigational	V	V03AF05
ENPP1	Druggable Genome	5167	DB00811	Ribavirin	Small molecule	Approved	J	J05AB04
EPHA2	Druggable Genome	1969	DB00398	Sorafenib	Small molecule	Approved|Investigational	L	L01XE05
EPHA2	Druggable Genome	1969	DB05294	Vandetanib	Small molecule	Approved	L	L01XE12
EPHA2	Druggable Genome	1969	DB08896	Regorafenib	Small molecule	Approved	L	L01XE21
EPHA2	Druggable Genome	1969	DB01254	Dasatinib	Small molecule	Approved|Investigational	L	L01XE06
EPHA2	Druggable Genome	1969	DB04868	Nilotinib	Small molecule	Approved|Investigational	L	L01XE08
EPHA2	Druggable Genome	1969	DB06616	Bosutinib	Small molecule	Approved	L	L01XE14
EPHA2	Druggable Genome	1969	DB08865	Crizotinib	Small molecule	Approved	L	L01XE16
EPHB4	Druggable Genome	2050	DB00530	Erlotinib	Small molecule	Approved|Investigational	L	L01XE03
EPHB4	Druggable Genome	2050	DB01268	Sunitinib	Small molecule	Approved|Investigational	L	L01XE04
EPHB4	Druggable Genome	2050	DB00317	Gefitinib	Small molecule	Approved|Investigational	L	L01XE02
EPHB4	Druggable Genome	2050	DB00398	Sorafenib	Small molecule	Approved|Investigational	L	L01XE05
EPHB4	Druggable Genome	2050	DB05294	Vandetanib	Small molecule	Approved	L	L01XE12
EPHB4	Druggable Genome	2050	DB01254	Dasatinib	Small molecule	Approved|Investigational	L	L01XE06
EPHB4	Druggable Genome	2050	DB04868	Nilotinib	Small molecule	Approved|Investigational	L	L01XE08
EPHB4	Druggable Genome	2050	DB06616	Bosutinib	Small molecule	Approved	L	L01XE14
EPHB4	Druggable Genome	2050	DB08865	Crizotinib	Small molecule	Approved	L	L01XE16
EPHX2	Druggable Genome	2053	DB00398	Sorafenib	Small molecule	Approved|Investigational	L	L01XE05
EPHX2	Druggable Genome	2053	DB08896	Regorafenib	Small molecule	Approved	L	L01XE21
EPHX2	Druggable Genome	2053	DB00947	Fulvestrant	Small molecule	Approved|Investigational	L	L02BA03
EPX	Druggable Genome	8288	DB01065	Melatonin	Small molecule	Approved|Nutraceutical|Vet_approved	N	N05CH01
ERBB3	Druggable Genome	2065	DB00530	Erlotinib	Small molecule	Approved|Investigational	L	L01XE03
ERBB3	Druggable Genome	2065	DB00317	Gefitinib	Small molecule	Approved|Investigational	L	L01XE02
ERBB3	Druggable Genome	2065	DB05294	Vandetanib	Small molecule	Approved	L	L01XE12
ERBB3	Druggable Genome	2065	DB08916	Afatinib	Small molecule	Approved	L	L01XE13
ERBB3	Druggable Genome	2065	DB01254	Dasatinib	Small molecule	Approved|Investigational	L	L01XE06
ERBB3	Druggable Genome	2065	DB06616	Bosutinib	Small molecule	Approved	L	L01XE14
ERBB3	Druggable Genome	2065	DB01259	Lapatinib	Small molecule	Approved|Investigational	L	L01XE07
ERBB4	Druggable Genome	2066	DB00530	Erlotinib	Small molecule	Approved|Investigational	L	L01XE03
ERBB4	Druggable Genome	2066	DB09053	Ibrutinib	Small molecule	Approved	L	L01XE27
ERBB4	Druggable Genome	2066	DB00317	Gefitinib	Small molecule	Approved|Investigational	L	L01XE02
ERBB4	Druggable Genome	2066	DB05294	Vandetanib	Small molecule	Approved	L	L01XE12
ERBB4	Druggable Genome	2066	DB08916	Afatinib	Small molecule	Approved	L	L01XE13
ERBB4	Druggable Genome	2066	DB01254	Dasatinib	Small molecule	Approved|Investigational	L	L01XE06
ERBB4	Druggable Genome	2066	DB06616	Bosutinib	Small molecule	Approved	L	L01XE14
ERBB4	Druggable Genome	2066	DB01259	Lapatinib	Small molecule	Approved|Investigational	L	L01XE07
ESRRB	Druggable Genome	2103	DB00255	Diethylstilbestrol	Small molecule	Approved	L	G03CB02	G03CC05	L02AA01	L02AA04
ESRRB	Druggable Genome	2103	DB00783	Estradiol	Small molecule	Approved|Investigational|Vet_approved	G	G02BB01	G03AA14	G03AB08	G03CA03	G03CA53	G03EA01	G03EA02	G03EA03	G03FA01	G03FA02	G03FA03	G03FA04	G03FA05	G03FA06	G03FA07	G03FA08	G03FA09	G03FA10	G03FA11	G03FA12	G03FA13	G03FA14	G03FA15	G03FA16	G03FA17	G03FB01	G03FB02	G03FB03	G03FB04	G03FB05	G03FB06	G03FB07	G03FB08	G03FB09	G03FB10	G03FB11	G03FB12	G03HB01
F11	Druggable Genome	2160	DB00100	Coagulation Factor IX (Recombinant)	Biotech	Approved	B	B02BD09
F11	Druggable Genome	2160	DB06404	C1 Esterase Inhibitor (Human)	Biotech	Approved	B	B06AC01
F11	Druggable Genome	2160	DB09228	C1 Esterase Inhibitor (Recombinant)	Biotech	Approved	B	B06AC04
F5	Druggable Genome	2153	DB13151	Anti-inhibitor coagulant complex	Biotech	Approved	B	B02BD03
F7	Druggable Genome	2155	DB00170	Menadione	Small molecule	Approved|Nutraceutical	B	B02BA02
F7	Druggable Genome	2155	DB00036	Coagulation factor VIIa Recombinant Human	Biotech	Approved	B	B02BD08
F7	Druggable Genome	2155	DB00100	Coagulation Factor IX (Recombinant)	Biotech	Approved	B	B02BD09
F7	Druggable Genome	2155	DB13151	Anti-inhibitor coagulant complex	Biotech	Approved	B	B02BD03
F8	Druggable Genome	2157	DB00100	Coagulation Factor IX (Recombinant)	Biotech	Approved	B	B02BD09
F8	Druggable Genome	2157	DB13151	Anti-inhibitor coagulant complex	Biotech	Approved	B	B02BD03
FBN2	Druggable Genome	2201	DB11093	Calcium citrate	Small molecule	Approved	A	A12AA13
FECH	Druggable Genome	2235	DB02659	Cholic Acid	Small molecule	Approved	A	A05AA03
FGA	Druggable Genome	2243	DB00009	Alteplase	Biotech	Approved	B	B01AD02	S01XA13
FGA	Druggable Genome	2243	DB00015	Reteplase	Biotech	Approved	B	B01AD07
FGA	Druggable Genome	2243	DB00029	Anistreplase	Biotech	Approved	B	B01AD03
FGA	Druggable Genome	2243	DB00031	Tenecteplase	Biotech	Approved	B	B01AD11
FGA	Druggable Genome	2243	DB00364	Sucralfate	Small molecule	Approved	A	A02BX02
FGA	Druggable Genome	2243	DB01593	Zinc	Small molecule	Approved	A	A16AX05	B05XA12
FGA	Druggable Genome	2243	DB13151	Anti-inhibitor coagulant complex	Biotech	Approved	B	B02BD03
FLT3	Druggable Genome	2322	DB00530	Erlotinib	Small molecule	Approved|Investigational	L	L01XE03
FLT3	Druggable Genome	2322	DB01268	Sunitinib	Small molecule	Approved|Investigational	L	L01XE04
FLT3	Druggable Genome	2322	DB06589	Pazopanib	Small molecule	Approved	L	L01XE11
FLT3	Druggable Genome	2322	DB00317	Gefitinib	Small molecule	Approved|Investigational	L	L01XE02
FLT3	Druggable Genome	2322	DB09073	Palbociclib	Small molecule	Approved	L	L01XE33
FLT3	Druggable Genome	2322	DB00398	Sorafenib	Small molecule	Approved|Investigational	L	L01XE05
FLT3	Druggable Genome	2322	DB05294	Vandetanib	Small molecule	Approved	L	L01XE12
FLT3	Druggable Genome	2322	DB08916	Afatinib	Small molecule	Approved	L	L01XE13
FLT3	Druggable Genome	2322	DB01254	Dasatinib	Small molecule	Approved|Investigational	L	L01XE06
FLT3	Druggable Genome	2322	DB00619	Imatinib	Small molecule	Approved	L	L01XE01
FLT3	Druggable Genome	2322	DB04868	Nilotinib	Small molecule	Approved|Investigational	L	L01XE08
FLT3	Druggable Genome	2322	DB06616	Bosutinib	Small molecule	Approved	L	L01XE14
FLT3	Druggable Genome	2322	DB08901	Ponatinib	Small molecule	Approved	L	L01XE24
FLT3	Druggable Genome	2322	DB09079	Nintedanib	Small molecule	Approved	L	L01XE31
FLT3	Druggable Genome	2322	DB09063	Ceritinib	Small molecule	Approved	L	L01XE28
FLT3	Druggable Genome	2322	DB08865	Crizotinib	Small molecule	Approved	L	L01XE16
FXN	Druggable Genome	2395	DB01592	Iron	Small molecule	Approved	A	A11AA01	B03AA01	B03AA02	B03AA03	B03AA06	B03AA07	B03AA10	B03AD02	B03AD03	B03AE01	B03AE02	B03AE03	B03AE04
GAA	Druggable Genome	2548	DB03128	Acetylcholine	Small molecule	Approved	S	S01EB09
GAA	Druggable Genome	2548	DB00988	Dopamine	Small molecule	Approved	C	C01CA04
GAA	Druggable Genome	2548	DB00491	Miglitol	Small molecule	Approved	A	A10BF02
GAA	Druggable Genome	2548	DB00419	Miglustat	Small molecule	Approved	A	A16AX06
GAA	Druggable Genome	2548	DB04878	Voglibose	Small molecule	Approved|Investigational	A	A10BF03
GAA	Druggable Genome	2548	DB00714	Apomorphine	Small molecule	Approved|Investigational	G	G04BE07	N04BC07
GAA	Druggable Genome	2548	DB00334	Olanzapine	Small molecule	Approved|Investigational	N	N05AH03
GAA	Druggable Genome	2548	DB00284	Acarbose	Small molecule	Approved|Investigational	A	A10BD17	A10BF01
GABBR2	Druggable Genome	9568	DB00996	Gabapentin	Small molecule	Approved|Investigational	N	N03AX12
GABBR2	Druggable Genome	9568	DB00181	Baclofen	Small molecule	Approved	M	M03BX01
GABRA1	Druggable Genome	2554	DB00818	Propofol	Small molecule	Approved|Investigational|Vet_approved	N	N01AX10
GABRA1	Druggable Genome	2554	DB00418	Secobarbital	Small molecule	Approved|Vet_approved	N	N05CA06
GABRA1	Druggable Genome	2554	DB00395	Carisoprodol	Small molecule	Approved	M	M03BA02	M03BA52	M03BA72
GABRA1	Druggable Genome	2554	DB00829	Diazepam	Small molecule	Approved|Illicit|Vet_approved	N	N05BA01
GABRA1	Druggable Genome	2554	DB00842	Oxazepam	Small molecule	Approved	N	N05BA04
GABRA1	Druggable Genome	2554	DB01708	Prasterone	Small molecule	Approved|Nutraceutical	A	A14AA07	G03EA03
GABRA1	Druggable Genome	2554	DB01205	Flumazenil	Small molecule	Approved	V	V03AB25
GABRA1	Druggable Genome	2554	DB00425	Zolpidem	Small molecule	Approved	N	N05CF02
GABRA1	Druggable Genome	2554	DB00404	Alprazolam	Small molecule	Approved|Illicit|Investigational	N	N05BA12
GABRA1	Druggable Genome	2554	DB00334	Olanzapine	Small molecule	Approved|Investigational	N	N05AH03
GABRA1	Druggable Genome	2554	DB01544	Flunitrazepam	Small molecule	Approved|Illicit	N	N05CD03
GABRA1	Druggable Genome	2554	DB00543	Amoxapine	Small molecule	Approved	N	N06AA17
GABRA1	Druggable Genome	2554	DB01068	Clonazepam	Small molecule	Approved|Illicit	N	N03AE01
GABRA1	Druggable Genome	2554	DB00683	Midazolam	Small molecule	Approved|Illicit	N	N05CD08
GABRA1	Druggable Genome	2554	DB00273	Topiramate	Small molecule	Approved	N	N03AX11
GABRA1	Druggable Genome	2554	DB00897	Triazolam	Small molecule	Approved	N	N05CD05
GABRA1	Druggable Genome	2554	DB00402	Eszopiclone	Small molecule	Approved	N	N05CF04
GABRA1	Druggable Genome	2554	DB00186	Lorazepam	Small molecule	Approved	N	N05BA06	N05BA56	N05CD06
GABRA1	Druggable Genome	2554	DB00228	Enflurane	Small molecule	Approved|Vet_approved	N	N01AB04
GABRA1	Druggable Genome	2554	DB00231	Temazepam	Small molecule	Approved	N	N05CD07
GABRA1	Druggable Genome	2554	DB00292	Etomidate	Small molecule	Approved	N	N01AX07
GABRA1	Druggable Genome	2554	DB00306	Talbutal	Small molecule	Approved|Illicit	N	N05CA07
GABRA1	Druggable Genome	2554	DB00312	Pentobarbital	Small molecule	Approved|Vet_approved	N	N05CA01
GABRA1	Druggable Genome	2554	DB00349	Clobazam	Small molecule	Approved|Illicit	N	N05BA09
GABRA1	Druggable Genome	2554	DB00371	Meprobamate	Small molecule	Approved|Illicit	N	N05BC01	N05BC51	N05CX01
GABRA1	Druggable Genome	2554	DB00474	Methohexital	Small molecule	Approved	N	N01AF01	N05CA15
GABRA1	Druggable Genome	2554	DB00475	Chlordiazepoxide	Small molecule	Approved|Illicit	N	N05BA02
GABRA1	Druggable Genome	2554	DB00546	Adinazolam	Small molecule	Approved	N	N05BA07
GABRA1	Druggable Genome	2554	DB00599	Thiopental	Small molecule	Approved|Vet_approved	N	N01AF03	N05CA19
GABRA1	Druggable Genome	2554	DB00659	Acamprosate	Small molecule	Approved|Investigational	N	N07BB03
GABRA1	Druggable Genome	2554	DB00690	Flurazepam	Small molecule	Approved|Illicit	N	N05CD01
GABRA1	Druggable Genome	2554	DB00753	Isoflurane	Small molecule	Approved|Vet_approved	N	N01AB06
GABRA1	Druggable Genome	2554	DB00794	Primidone	Small molecule	Approved|Vet_approved	N	N03AA03
GABRA1	Druggable Genome	2554	DB00837	Progabide	Small molecule	Approved|Investigational	N	N03AG05
GABRA1	Druggable Genome	2554	DB00849	Methylphenobarbital	Small molecule	Approved	N	N03AA01
GABRA1	Druggable Genome	2554	DB00898	Ethanol	Small molecule	Approved	D	D08AX08	V03AB16	V03AZ01
GABRA1	Druggable Genome	2554	DB00962	Zaleplon	Small molecule	Approved|Illicit|Investigational	N	N05CF03
GABRA1	Druggable Genome	2554	DB01028	Methoxyflurane	Small molecule	Approved|Vet_approved	N	N02BG09
GABRA1	Druggable Genome	2554	DB01049	Ergoloid mesylate	Small molecule	Approved	C	C04AE01	C04AE51
GABRA1	Druggable Genome	2554	DB01159	Halothane	Small molecule	Approved|Vet_approved	N	N01AB01
GABRA1	Druggable Genome	2554	DB01174	Phenobarbital	Small molecule	Approved	N	N03AA02
GABRA1	Druggable Genome	2554	DB01189	Desflurane	Small molecule	Approved	N	N01AB07
GABRA1	Druggable Genome	2554	DB01198	Zopiclone	Small molecule	Approved	N	N05CF01
GABRA1	Druggable Genome	2554	DB01215	Estazolam	Small molecule	Approved|Illicit	N	N05CD04
GABRA1	Druggable Genome	2554	DB01236	Sevoflurane	Small molecule	Approved|Vet_approved	N	N01AB08
GABRA1	Druggable Genome	2554	DB01351	Amobarbital	Small molecule	Approved|Illicit	N	N05CA02
GABRA1	Druggable Genome	2554	DB01352	Aprobarbital	Small molecule	Approved|Illicit	N	N05CA05
GABRA1	Druggable Genome	2554	DB01353	Butethal	Small molecule	Approved|Illicit	N	N05CA03
GABRA1	Druggable Genome	2554	DB01354	Heptabarbital	Small molecule	Approved	N	N05CA11
GABRA1	Druggable Genome	2554	DB01355	Hexobarbital	Small molecule	Approved	N	N01AF02	N05CA16
GABRA1	Druggable Genome	2554	DB01381	Ginkgo biloba	Small molecule	Approved|Nutraceutical	N	N06DA53	N06DX02
GABRA1	Druggable Genome	2554	DB01437	Glutethimide	Small molecule	Approved|Illicit	N	N05CE01
GABRA1	Druggable Genome	2554	DB01558	Bromazepam	Small molecule	Approved|Illicit	N	N05BA08
GABRA1	Druggable Genome	2554	DB01559	Clotiazepam	Small molecule	Approved|Illicit	N	N05BA21
GABRA1	Druggable Genome	2554	DB01567	Fludiazepam	Small molecule	Approved|Illicit	N	N05BA17
GABRA1	Druggable Genome	2554	DB01587	Ketazolam	Small molecule	Approved	N	N05BA10
GABRA1	Druggable Genome	2554	DB01588	Prazepam	Small molecule	Approved|Illicit	N	N05BA11
GABRA1	Druggable Genome	2554	DB01589	Quazepam	Small molecule	Approved|Illicit	N	N05CD10
GABRA1	Druggable Genome	2554	DB01594	Cinolazepam	Small molecule	Approved	N	N05CD13
GABRA1	Druggable Genome	2554	DB01595	Nitrazepam	Small molecule	Approved	N	N05CD02
GABRA1	Druggable Genome	2554	DB09118	Stiripentol	Small molecule	Approved	N	N03AX17
GABRA1	Druggable Genome	2554	DB09166	Etizolam	Small molecule	Approved	N	N05BA19
GABRA1	Druggable Genome	2554	DB11582	Thiocolchicoside	Small molecule	Approved	M	M03BX05	M03BX55
GABRG2	Druggable Genome	2566	DB00818	Propofol	Small molecule	Approved|Investigational|Vet_approved	N	N01AX10
GABRG2	Druggable Genome	2566	DB00395	Carisoprodol	Small molecule	Approved	M	M03BA02	M03BA52	M03BA72
GABRG2	Druggable Genome	2566	DB00829	Diazepam	Small molecule	Approved|Illicit|Vet_approved	N	N05BA01
GABRG2	Druggable Genome	2566	DB00842	Oxazepam	Small molecule	Approved	N	N05BA04
GABRG2	Druggable Genome	2566	DB01708	Prasterone	Small molecule	Approved|Nutraceutical	A	A14AA07	G03EA03
GABRG2	Druggable Genome	2566	DB01205	Flumazenil	Small molecule	Approved	V	V03AB25
GABRG2	Druggable Genome	2566	DB00425	Zolpidem	Small molecule	Approved	N	N05CF02
GABRG2	Druggable Genome	2566	DB00404	Alprazolam	Small molecule	Approved|Illicit|Investigational	N	N05BA12
GABRG2	Druggable Genome	2566	DB00334	Olanzapine	Small molecule	Approved|Investigational	N	N05AH03
GABRG2	Druggable Genome	2566	DB01544	Flunitrazepam	Small molecule	Approved|Illicit	N	N05CD03
GABRG2	Druggable Genome	2566	DB00543	Amoxapine	Small molecule	Approved	N	N06AA17
GABRG2	Druggable Genome	2566	DB01068	Clonazepam	Small molecule	Approved|Illicit	N	N03AE01
GABRG2	Druggable Genome	2566	DB00683	Midazolam	Small molecule	Approved|Illicit	N	N05CD08
GABRG2	Druggable Genome	2566	DB00273	Topiramate	Small molecule	Approved	N	N03AX11
GABRG2	Druggable Genome	2566	DB00897	Triazolam	Small molecule	Approved	N	N05CD05
GABRG2	Druggable Genome	2566	DB00402	Eszopiclone	Small molecule	Approved	N	N05CF04
GABRG2	Druggable Genome	2566	DB00186	Lorazepam	Small molecule	Approved	N	N05BA06	N05BA56	N05CD06
GABRG2	Druggable Genome	2566	DB00228	Enflurane	Small molecule	Approved|Vet_approved	N	N01AB04
GABRG2	Druggable Genome	2566	DB00231	Temazepam	Small molecule	Approved	N	N05CD07
GABRG2	Druggable Genome	2566	DB00292	Etomidate	Small molecule	Approved	N	N01AX07
GABRG2	Druggable Genome	2566	DB00306	Talbutal	Small molecule	Approved|Illicit	N	N05CA07
GABRG2	Druggable Genome	2566	DB00312	Pentobarbital	Small molecule	Approved|Vet_approved	N	N05CA01
GABRG2	Druggable Genome	2566	DB00349	Clobazam	Small molecule	Approved|Illicit	N	N05BA09
GABRG2	Druggable Genome	2566	DB00371	Meprobamate	Small molecule	Approved|Illicit	N	N05BC01	N05BC51	N05CX01
GABRG2	Druggable Genome	2566	DB00475	Chlordiazepoxide	Small molecule	Approved|Illicit	N	N05BA02
GABRG2	Druggable Genome	2566	DB00546	Adinazolam	Small molecule	Approved	N	N05BA07
GABRG2	Druggable Genome	2566	DB00659	Acamprosate	Small molecule	Approved|Investigational	N	N07BB03
GABRG2	Druggable Genome	2566	DB00690	Flurazepam	Small molecule	Approved|Illicit	N	N05CD01
GABRG2	Druggable Genome	2566	DB00753	Isoflurane	Small molecule	Approved|Vet_approved	N	N01AB06
GABRG2	Druggable Genome	2566	DB00794	Primidone	Small molecule	Approved|Vet_approved	N	N03AA03
GABRG2	Druggable Genome	2566	DB01028	Methoxyflurane	Small molecule	Approved|Vet_approved	N	N02BG09
GABRG2	Druggable Genome	2566	DB01049	Ergoloid mesylate	Small molecule	Approved	C	C04AE01	C04AE51
GABRG2	Druggable Genome	2566	DB01159	Halothane	Small molecule	Approved|Vet_approved	N	N01AB01
GABRG2	Druggable Genome	2566	DB01189	Desflurane	Small molecule	Approved	N	N01AB07
GABRG2	Druggable Genome	2566	DB01215	Estazolam	Small molecule	Approved|Illicit	N	N05CD04
GABRG2	Druggable Genome	2566	DB01236	Sevoflurane	Small molecule	Approved|Vet_approved	N	N01AB08
GABRG2	Druggable Genome	2566	DB01381	Ginkgo biloba	Small molecule	Approved|Nutraceutical	N	N06DA53	N06DX02
GABRG2	Druggable Genome	2566	DB01437	Glutethimide	Small molecule	Approved|Illicit	N	N05CE01
GABRG2	Druggable Genome	2566	DB01558	Bromazepam	Small molecule	Approved|Illicit	N	N05BA08
GABRG2	Druggable Genome	2566	DB01559	Clotiazepam	Small molecule	Approved|Illicit	N	N05BA21
GABRG2	Druggable Genome	2566	DB01567	Fludiazepam	Small molecule	Approved|Illicit	N	N05BA17
GABRG2	Druggable Genome	2566	DB01588	Prazepam	Small molecule	Approved|Illicit	N	N05BA11
GABRG2	Druggable Genome	2566	DB01589	Quazepam	Small molecule	Approved|Illicit	N	N05CD10
GABRG2	Druggable Genome	2566	DB01594	Cinolazepam	Small molecule	Approved	N	N05CD13
GABRG2	Druggable Genome	2566	DB01595	Nitrazepam	Small molecule	Approved	N	N05CD02
GABRG2	Druggable Genome	2566	DB09118	Stiripentol	Small molecule	Approved	N	N03AX17
GABRG2	Druggable Genome	2566	DB09166	Etizolam	Small molecule	Approved	N	N05BA19
GABRG2	Druggable Genome	2566	DB11582	Thiocolchicoside	Small molecule	Approved	M	M03BX05	M03BX55
GBA	Druggable Genome	2629	DB00472	Fluoxetine	Small molecule	Approved|Vet_approved	N	N06AB03	N06CA03
GBA	Druggable Genome	2629	DB00406	Gentian Violet	Small molecule	Approved	D	D01AE02	G01AX09
GBA	Druggable Genome	2629	DB06742	Ambroxol	Small molecule	Approved	R	R05CB06
GBA	Druggable Genome	2629	DB00481	Raloxifene	Small molecule	Approved|Investigational	G	G03XC01
GBA	Druggable Genome	2629	DB00878	Chlorhexidine	Small molecule	Approved|Vet_approved	A	A01AB03	B05CA02	D08AC02	D08AC52	D09AA12	R02AA05	S01AX09	S02AA09	S03AA04
GBA	Druggable Genome	2629	DB06720	Velaglucerase alfa	Biotech	Approved|Investigational	A	A16AB10
GCGR	Druggable Genome	2642	DB00040	Glucagon recombinant	Biotech	Approved	H	H04AA01
GHR	Druggable Genome	2690	DB00052	Somatropin recombinant	Biotech	Approved|Investigational	H	H01AC01
GHR	Druggable Genome	2690	DB00082	Pegvisomant	Biotech	Approved	H	H01AX01
GLA	Druggable Genome	2717	DB00960	Pindolol	Small molecule	Approved	C	C07AA03	C07CA03
GLDC	Druggable Genome	2731	DB00145	Glycine	Small molecule	Approved|Nutraceutical|Vet_approved	B	B05CX03
GLRA1	Druggable Genome	2741	DB00470	Dronabinol	Small molecule	Approved|Illicit	A	A04AD10
GLRA1	Druggable Genome	2741	DB01115	Nifedipine	Small molecule	Approved	C	C08CA05	C08CA55	C08GA01
GLRA1	Druggable Genome	2741	DB00605	Sulindac	Small molecule	Approved	M	M01AB02
GLRA1	Druggable Genome	2741	DB01012	Cinacalcet	Small molecule	Approved	H	H05BX01
GLRA1	Druggable Genome	2741	DB00358	Mefloquine	Small molecule	Approved	P	P01BC02	P01BF02
GLRA1	Druggable Genome	2741	DB00169	Cholecalciferol	Small molecule	Approved|Nutraceutical	A	A11CC05	M05BB03	M05BB04	M05BB05	M05BB07	M05BB08	M05BX53
GLRA1	Druggable Genome	2741	DB00734	Risperidone	Small molecule	Approved|Investigational	N	N05AX08
GLRA1	Druggable Genome	2741	DB00210	Adapalene	Small molecule	Approved	D	D10AD03	D10AD53
GLRA1	Druggable Genome	2741	DB01100	Pimozide	Small molecule	Approved	N	N05AG02
GLRA1	Druggable Genome	2741	DB04842	Fluspirilene	Small molecule	Approved	N	N05AG01
GLRA1	Druggable Genome	2741	DB08896	Regorafenib	Small molecule	Approved	L	L01XE21
GLRA1	Druggable Genome	2741	DB00966	Telmisartan	Small molecule	Approved|Investigational	C	C09CA07	C09DA07	C09DB04
GLRA1	Druggable Genome	2741	DB01126	Dutasteride	Small molecule	Approved|Investigational	G	G04CA52	G04CB02
GLRA1	Druggable Genome	2741	DB00145	Glycine	Small molecule	Approved|Nutraceutical|Vet_approved	B	B05CX03
GLRA1	Druggable Genome	2741	DB00228	Enflurane	Small molecule	Approved|Vet_approved	N	N01AB04
GLRA1	Druggable Genome	2741	DB00572	Atropine	Small molecule	Approved|Vet_approved	A	A03BA01	A03CB03	S01FA01
GLRA1	Druggable Genome	2741	DB00753	Isoflurane	Small molecule	Approved|Vet_approved	N	N01AB06
GLRA1	Druggable Genome	2741	DB00898	Ethanol	Small molecule	Approved	D	D08AX08	V03AB16	V03AZ01
GLRA1	Druggable Genome	2741	DB01028	Methoxyflurane	Small molecule	Approved|Vet_approved	N	N02BG09
GLRA1	Druggable Genome	2741	DB01159	Halothane	Small molecule	Approved|Vet_approved	N	N01AB01
GLRA1	Druggable Genome	2741	DB01189	Desflurane	Small molecule	Approved	N	N01AB07
GLRA1	Druggable Genome	2741	DB01236	Sevoflurane	Small molecule	Approved|Vet_approved	N	N01AB08
GLRA1	Druggable Genome	2741	DB01381	Ginkgo biloba	Small molecule	Approved|Nutraceutical	N	N06DA53	N06DX02
GLRA1	Druggable Genome	2741	DB01593	Zinc	Small molecule	Approved	A	A16AX05	B05XA12
GLRA1	Druggable Genome	2741	DB11582	Thiocolchicoside	Small molecule	Approved	M	M03BX05	M03BX55
GNAS	Druggable Genome	2778	DB06803	Niclosamide	Small molecule	Approved|Vet_approved	P	P02DA01
GNMT	Druggable Genome	27232	DB00145	Glycine	Small molecule	Approved|Nutraceutical|Vet_approved	B	B05CX03
GNRHR	Druggable Genome	2798	DB01406	Danazol	Small molecule	Approved	G	G03XA01
GNRHR	Druggable Genome	2798	DB00007	Leuprolide	Biotech	Approved|Investigational	L	L02AE02
GNRHR	Druggable Genome	2798	DB00014	Goserelin	Small molecule	Approved	L	L02AE03
GNRHR	Druggable Genome	2798	DB00050	Cetrorelix	Small molecule	Approved|Investigational	H	H01CC02
GNRHR	Druggable Genome	2798	DB00644	Gonadorelin	Small molecule	Approved|Vet_approved	H	H01CA01	V04CM01
GNRHR	Druggable Genome	2798	DB00666	Nafarelin	Small molecule	Approved	H	H01CA02
GNRHR	Druggable Genome	2798	DB06699	Degarelix	Small molecule	Approved	L	L02BX02
GNRHR	Druggable Genome	2798	DB06719	Buserelin	Biotech	Approved	L	L02AE01
GNRHR	Druggable Genome	2798	DB06785	Ganirelix	Small molecule	Approved	H	H01CC01
GNRHR	Druggable Genome	2798	DB06788	Histrelin	Small molecule	Approved	L	L02AE05
GNRHR	Druggable Genome	2798	DB06825	Triptorelin	Small molecule	Approved|Vet_approved	L	L02AE04
GPR17	Druggable Genome	2840	DB01411	Pranlukast	Small molecule	Approved	R	R03DC02
GPR17	Druggable Genome	2840	DB00471	Montelukast	Small molecule	Approved	R	R03DC03	R03DC53
GPR17	Druggable Genome	2840	DB06441	Cangrelor	Small molecule	Approved	B	B01AC25
GRIN3A	Druggable Genome	116443	DB00915	Amantadine	Small molecule	Approved	N	N04BB01
GRIN3A	Druggable Genome	116443	DB00996	Gabapentin	Small molecule	Approved|Investigational	N	N03AX12
GRIN3A	Druggable Genome	116443	DB01043	Memantine	Small molecule	Approved|Investigational	N	N06DA52	N06DA53	N06DX01
GRIN3A	Druggable Genome	116443	DB01221	Ketamine	Small molecule	Approved|Vet_approved	N	N01AX03
GRIN3A	Druggable Genome	116443	DB00418	Secobarbital	Small molecule	Approved|Vet_approved	N	N05CA06
GRIN3A	Druggable Genome	116443	DB04896	Milnacipran	Small molecule	Approved	N	N06AX17
GRIN3A	Druggable Genome	116443	DB00289	Atomoxetine	Small molecule	Approved	N	N06BA09
GRIN3A	Druggable Genome	116443	DB00193	Tramadol	Small molecule	Approved|Investigational	N	N02AX02	N02AX52
GRIN3A	Druggable Genome	116443	DB01173	Orphenadrine	Small molecule	Approved	M	M03BC01	M03BC51	N04AB02
GRIN3A	Druggable Genome	116443	DB00514	Dextromethorphan	Small molecule	Approved	N	N07XX59	R05DA09
GRIN3A	Druggable Genome	116443	DB01708	Prasterone	Small molecule	Approved|Nutraceutical	A	A14AA07	G03EA03
GRIN3A	Druggable Genome	116443	DB00333	Methadone	Small molecule	Approved	N	N02AC52	N07BC02
GRIN3A	Druggable Genome	116443	DB00392	Ethopropazine	Small molecule	Approved	N	N04AA05
GRIN3A	Druggable Genome	116443	DB00312	Pentobarbital	Small molecule	Approved|Vet_approved	N	N05CA01
GRIN3A	Druggable Genome	116443	DB00659	Acamprosate	Small molecule	Approved|Investigational	N	N07BB03
GRIN3A	Druggable Genome	116443	DB00721	Procaine	Small molecule	Approved|Investigational|Vet_approved	C	C05AD05	N01BA02	N01BA52	S01HA05
GRIN3A	Druggable Genome	116443	DB00898	Ethanol	Small molecule	Approved	D	D08AX08	V03AB16	V03AZ01
GRIN3A	Druggable Genome	116443	DB00949	Felbamate	Small molecule	Approved	N	N03AX10
GRIN3A	Druggable Genome	116443	DB01159	Halothane	Small molecule	Approved|Vet_approved	N	N01AB01
GRIN3A	Druggable Genome	116443	DB01161	Chloroprocaine	Small molecule	Approved	N	N01BA04
GRIN3A	Druggable Genome	116443	DB01174	Phenobarbital	Small molecule	Approved	N	N03AA02
GRIN3A	Druggable Genome	116443	DB06151	Acetylcysteine	Small molecule	Approved	R	R05CB01	S01XA08	V03AB23
GRIN3A	Druggable Genome	116443	DB06738	Ketobemidone	Small molecule	Approved	N	N02AB01	N02AG02
GRIN3A	Druggable Genome	116443	DB09481	Magnesium carbonate	Small molecule	Approved	A	A02AA01	A06AD01	V03AE04
GRM6	Druggable Genome	2916	DB01110	Miconazole	Small molecule	Approved|Investigational|Vet_approved	A	A01AB09	A07AC01	D01AC02	D01AC52	G01AF04	J02AB01	S02AA13
GSS	Druggable Genome	2937	DB00143	Glutathione	Small molecule	Approved|Nutraceutical	V	V03AB32
GSS	Druggable Genome	2937	DB00145	Glycine	Small molecule	Approved|Nutraceutical|Vet_approved	B	B05CX03
GSS	Druggable Genome	2937	DB06151	Acetylcysteine	Small molecule	Approved	R	R05CB01	S01XA08	V03AB23
HBA1	Druggable Genome	3039	DB00358	Mefloquine	Small molecule	Approved	P	P01BC02	P01BF02
HBA1	Druggable Genome	3039	DB01592	Iron	Small molecule	Approved	A	A11AA01	B03AA01	B03AA02	B03AA03	B03AA06	B03AA07	B03AA10	B03AD02	B03AD03	B03AE01	B03AE02	B03AE03	B03AE04
HBA1	Druggable Genome	3039	DB01593	Zinc	Small molecule	Approved	A	A16AX05	B05XA12
HBA1	Druggable Genome	3039	DB09112	Sodium Nitrite	Small molecule	Approved	V	V03AB08
HBA1	Druggable Genome	3039	DB09140	Oxygen	Small molecule	Approved|Vet_approved	V	V03AN01
HBA1	Druggable Genome	3039	DB09146	Iron saccharate	Small molecule	Approved	B	B03AB02	V03AE05
HBA2	Druggable Genome	3040	DB00358	Mefloquine	Small molecule	Approved	P	P01BC02	P01BF02
HBA2	Druggable Genome	3040	DB01592	Iron	Small molecule	Approved	A	A11AA01	B03AA01	B03AA02	B03AA03	B03AA06	B03AA07	B03AA10	B03AD02	B03AD03	B03AE01	B03AE02	B03AE03	B03AE04
HBA2	Druggable Genome	3040	DB01593	Zinc	Small molecule	Approved	A	A16AX05	B05XA12
HBA2	Druggable Genome	3040	DB09112	Sodium Nitrite	Small molecule	Approved	V	V03AB08
HBA2	Druggable Genome	3040	DB09140	Oxygen	Small molecule	Approved|Vet_approved	V	V03AN01
HBA2	Druggable Genome	3040	DB09146	Iron saccharate	Small molecule	Approved	B	B03AB02	V03AE05
HBB	Druggable Genome	3043	DB01033	Mercaptopurine	Small molecule	Approved	L	L01BB02
HBB	Druggable Genome	3043	DB00928	Azacitidine	Small molecule	Approved|Investigational	L	L01BC07
HBB	Druggable Genome	3043	DB00993	Azathioprine	Small molecule	Approved	L	L04AX01
HBB	Druggable Genome	3043	DB01103	Quinacrine	Small molecule	Approved	P	P01AX05
HBB	Druggable Genome	3043	DB01593	Zinc	Small molecule	Approved	A	A16AX05	B05XA12
HBB	Druggable Genome	3043	DB09112	Sodium Nitrite	Small molecule	Approved	V	V03AB08
HBB	Druggable Genome	3043	DB09140	Oxygen	Small molecule	Approved|Vet_approved	V	V03AN01
HDAC10	Druggable Genome	83933	DB02546	Vorinostat	Small molecule	Approved|Investigational	L	L01XX38
HDAC10	Druggable Genome	83933	DB05015	Belinostat	Small molecule	Approved|Investigational	L	L01XX49
HDAC10	Druggable Genome	83933	DB06769	Bendamustine	Small molecule	Approved|Investigational	L	L01AA09
HDAC10	Druggable Genome	83933	DB06603	Panobinostat	Small molecule	Approved|Investigational	L	L01XX42
HEXA	Druggable Genome	3073	DB00205	Pyrimethamine	Small molecule	Approved|Vet_approved	P	P01BD01	P01BD51	P01BF04
HEXB	Druggable Genome	3074	DB00205	Pyrimethamine	Small molecule	Approved|Vet_approved	P	P01BD01	P01BD51	P01BF04
HLCS	Druggable Genome	3141	DB00121	Biotin	Small molecule	Approved|Nutraceutical	A	A11HA05
HOXA10	Druggable Genome	3206	DB00136	Calcitriol	Small molecule	Approved|Nutraceutical	A	A11CC04	D05AX03
HSPG2	Druggable Genome	3339	DB00039	Palifermin	Biotech	Approved	V	V03AF08
ICAM1	Druggable Genome	3383	DB00108	Natalizumab	Biotech	Approved|Investigational	L	L04AA23
ICAM1	Druggable Genome	3383	DB08818	Hyaluronic acid	Small molecule	Approved|Vet_approved	D	D03AX05	M09AX01	R01AX09	S01KA01	S01KA51
ICK	Druggable Genome	22858	DB01268	Sunitinib	Small molecule	Approved|Investigational	L	L01XE04
IL11RA	Druggable Genome	3590	DB00038	Oprelvekin	Biotech	Approved|Investigational	L	L03AC02
IL12B	Druggable Genome	3593	DB05679	Ustekinumab	Biotech	Approved|Investigational	L	L04AC05
IL2RA	Druggable Genome	3559	DB00004	Denileukin diftitox	Biotech	Approved|Investigational	L	L01XX29
IL2RA	Druggable Genome	3559	DB00041	Aldesleukin	Biotech	Approved	L	L03AC01
IL2RA	Druggable Genome	3559	DB00074	Basiliximab	Biotech	Approved|Investigational	L	L04AC02
IL2RA	Druggable Genome	3559	DB00111	Daclizumab	Biotech	Approved|Investigational	L	L04AC01
IMPDH1	Druggable Genome	3614	DB01033	Mercaptopurine	Small molecule	Approved	L	L01BB02
IMPDH1	Druggable Genome	3614	DB00811	Ribavirin	Small molecule	Approved	J	J05AB04
IMPDH1	Druggable Genome	3614	DB01024	Mycophenolic acid	Small molecule	Approved	L	L04AA06
IMPG2	Druggable Genome	50939	DB08818	Hyaluronic acid	Small molecule	Approved|Vet_approved	D	D03AX05	M09AX01	R01AX09	S01KA01	S01KA51
INS	Druggable Genome	3630	DB01593	Zinc	Small molecule	Approved	A	A16AX05	B05XA12
ITGA2B	Druggable Genome	3674	DB00054	Abciximab	Biotech	Approved	B	B01AC13
ITGA2B	Druggable Genome	3674	DB00775	Tirofiban	Small molecule	Approved	B	B01AC17
ITGB2	Druggable Genome	3689	DB00641	Simvastatin	Small molecule	Approved	A	A10BH51	C10AA01	C10BA02	C10BA04	C10BX01	C10BX04
ITGB3	Druggable Genome	3690	DB00054	Abciximab	Biotech	Approved	B	B01AC13
ITGB3	Druggable Genome	3690	DB00063	Eptifibatide	Biotech	Approved|Investigational	B	B01AC16
ITGB3	Druggable Genome	3690	DB00775	Tirofiban	Small molecule	Approved	B	B01AC17
ITPR1	Druggable Genome	3708	DB00201	Caffeine	Small molecule	Approved	N	N06BC01	V04CG30
JAK3	Druggable Genome	3718	DB08877	Ruxolitinib	Small molecule	Approved	L	L01XE18
JAK3	Druggable Genome	3718	DB00530	Erlotinib	Small molecule	Approved|Investigational	L	L01XE03
JAK3	Druggable Genome	3718	DB01268	Sunitinib	Small molecule	Approved|Investigational	L	L01XE04
JAK3	Druggable Genome	3718	DB06589	Pazopanib	Small molecule	Approved	L	L01XE11
JAK3	Druggable Genome	3718	DB09053	Ibrutinib	Small molecule	Approved	L	L01XE27
JAK3	Druggable Genome	3718	DB09073	Palbociclib	Small molecule	Approved	L	L01XE33
JAK3	Druggable Genome	3718	DB00398	Sorafenib	Small molecule	Approved|Investigational	L	L01XE05
JAK3	Druggable Genome	3718	DB01254	Dasatinib	Small molecule	Approved|Investigational	L	L01XE06
JAK3	Druggable Genome	3718	DB06616	Bosutinib	Small molecule	Approved	L	L01XE14
JAK3	Druggable Genome	3718	DB09063	Ceritinib	Small molecule	Approved	L	L01XE28
JAK3	Druggable Genome	3718	DB08865	Crizotinib	Small molecule	Approved	L	L01XE16
JAK3	Druggable Genome	3718	DB08895	Tofacitinib	Small molecule	Approved|Investigational	L	L04AA29
JUP	Druggable Genome	3728	DB01593	Zinc	Small molecule	Approved	A	A16AX05	B05XA12
KCNA1	Druggable Genome	3736	DB00321	Amitriptyline	Small molecule	Approved	N	N06AA09	N06CA01
KCNA1	Druggable Genome	3736	DB01115	Nifedipine	Small molecule	Approved	C	C08CA05	C08CA55	C08GA01
KCNA1	Druggable Genome	3736	DB00228	Enflurane	Small molecule	Approved|Vet_approved	N	N01AB04
KCNA1	Druggable Genome	3736	DB00753	Isoflurane	Small molecule	Approved|Vet_approved	N	N01AB06
KCNA1	Druggable Genome	3736	DB01028	Methoxyflurane	Small molecule	Approved|Vet_approved	N	N02BG09
KCNA1	Druggable Genome	3736	DB01189	Desflurane	Small molecule	Approved	N	N01AB07
KCNA1	Druggable Genome	3736	DB01236	Sevoflurane	Small molecule	Approved|Vet_approved	N	N01AB08
KCNA1	Druggable Genome	3736	DB06637	Dalfampridine	Small molecule	Approved	N	N07XX07
KCNA5	Druggable Genome	3741	DB00468	Quinine	Small molecule	Approved	M	M09AA72	P01BC01
KCNA5	Druggable Genome	3741	DB01115	Nifedipine	Small molecule	Approved	C	C08CA05	C08CA55	C08GA01
KCNA5	Druggable Genome	3741	DB04855	Dronedarone	Small molecule	Approved	C	C01BD07
KCNA5	Druggable Genome	3741	DB06637	Dalfampridine	Small molecule	Approved	N	N07XX07
KCNE1	Druggable Genome	3753	DB00808	Indapamide	Small molecule	Approved	C	C03BA11	C09BX01
KCNH2	Druggable Genome	3757	DB00379	Mexiletine	Small molecule	Approved	C	C01BB02
KCNH2	Druggable Genome	3757	DB00201	Caffeine	Small molecule	Approved	N	N06BC01	V04CG30
KCNH2	Druggable Genome	3757	DB01035	Procainamide	Small molecule	Approved	C	C01BA02
KCNH2	Druggable Genome	3757	DB00454	Pethidine	Small molecule	Approved	N	N02AB02	N02AB52	N02AB72	N02AG03
KCNH2	Druggable Genome	3757	DB00289	Atomoxetine	Small molecule	Approved	N	N06BA09
KCNH2	Druggable Genome	3757	DB00571	Propranolol	Small molecule	Approved|Investigational	C	C07AA05	C07BA05	C07FA05
KCNH2	Druggable Genome	3757	DB00268	Ropinirole	Small molecule	Approved|Investigational	N	N04BC04
KCNH2	Druggable Genome	3757	DB00540	Nortriptyline	Small molecule	Approved	N	N06AA10
KCNH2	Druggable Genome	3757	DB01151	Desipramine	Small molecule	Approved	N	N06AA01
KCNH2	Druggable Genome	3757	DB00714	Apomorphine	Small molecule	Approved|Investigational	G	G04BE07	N04BC07
KCNH2	Druggable Genome	3757	DB01173	Orphenadrine	Small molecule	Approved	M	M03BC01	M03BC51	N04AB02
KCNH2	Druggable Genome	3757	DB00489	Sotalol	Small molecule	Approved	C	C07AA07	C07AA57	C07BA07
KCNH2	Druggable Genome	3757	DB01114	Chlorphenamine	Small molecule	Approved	R	R06AB04	R06AB54
KCNH2	Druggable Genome	3757	DB00924	Cyclobenzaprine	Small molecule	Approved	M	M03BX08
KCNH2	Druggable Genome	3757	DB00321	Amitriptyline	Small molecule	Approved	N	N06AA09	N06CA01
KCNH2	Druggable Genome	3757	DB01074	Perhexiline	Small molecule	Approved	C	C08EX02
KCNH2	Druggable Genome	3757	DB00427	Triprolidine	Small molecule	Approved	R	R06AX07
KCNH2	Druggable Genome	3757	DB01142	Doxepin	Small molecule	Approved	N	N06AA12
KCNH2	Druggable Genome	3757	DB00458	Imipramine	Small molecule	Approved	N	N06AA02
KCNH2	Druggable Genome	3757	DB00692	Phentolamine	Small molecule	Approved	C	C04AB01	V03AB36
KCNH2	Druggable Genome	3757	DB00420	Promazine	Small molecule	Approved|Vet_approved	N	N05AA03
KCNH2	Druggable Genome	3757	DB06691	Mepyramine	Small molecule	Approved|Vet_approved	D	D04AA02	R06AC01
KCNH2	Druggable Genome	3757	DB00867	Ritodrine	Small molecule	Approved	G	G02CA01
KCNH2	Druggable Genome	3757	DB00434	Cyproheptadine	Small molecule	Approved	R	R06AX02
KCNH2	Druggable Genome	3757	DB08801	Dimetindene	Small molecule	Approved	D	D04AA13	R06AB03
KCNH2	Druggable Genome	3757	DB00904	Ondansetron	Small molecule	Approved	A	A04AA01
KCNH2	Druggable Genome	3757	DB00377	Palonosetron	Small molecule	Approved|Investigational	A	A04AA05	A04AA55
KCNH2	Druggable Genome	3757	DB00476	Duloxetine	Small molecule	Approved	N	N06AX21
KCNH2	Druggable Genome	3757	DB00841	Dobutamine	Small molecule	Approved	C	C01CA07
KCNH2	Druggable Genome	3757	DB00907	Cocaine	Small molecule	Approved|Illicit	N	N01BC01	R02AD03	S01HA01	S02DA02
KCNH2	Druggable Genome	3757	DB01104	Sertraline	Small molecule	Approved	N	N06AB06
KCNH2	Druggable Genome	3757	DB00245	Benzatropine	Small molecule	Approved	N	N04AC01
KCNH2	Druggable Genome	3757	DB00472	Fluoxetine	Small molecule	Approved|Vet_approved	N	N06AB03	N06CA03
KCNH2	Druggable Genome	3757	DB00333	Methadone	Small molecule	Approved	N	N02AC52	N07BC02
KCNH2	Druggable Genome	3757	DB00889	Granisetron	Small molecule	Approved|Investigational	A	A04AA02
KCNH2	Druggable Genome	3757	DB00334	Olanzapine	Small molecule	Approved|Investigational	N	N05AH03
KCNH2	Druggable Genome	3757	DB00543	Amoxapine	Small molecule	Approved	N	N06AA17
KCNH2	Druggable Genome	3757	DB01242	Clomipramine	Small molecule	Approved|Vet_approved	N	N06AA04
KCNH2	Druggable Genome	3757	DB00176	Fluvoxamine	Small molecule	Approved|Investigational	N	N06AB08
KCNH2	Druggable Genome	3757	DB00477	Chlorpromazine	Small molecule	Approved|Vet_approved	N	N05AA01
KCNH2	Druggable Genome	3757	DB00405	Dexbrompheniramine	Small molecule	Approved	R	R06AB06	R06AB56
KCNH2	Druggable Genome	3757	DB00608	Chloroquine	Small molecule	Approved|Vet_approved	P	P01BA01
KCNH2	Druggable Genome	3757	DB00648	Mitotane	Small molecule	Approved	L	L01XX23
KCNH2	Druggable Genome	3757	DB00757	Dolasetron	Small molecule	Approved	A	A04AA04
KCNH2	Druggable Genome	3757	DB00215	Citalopram	Small molecule	Approved	N	N06AB04
KCNH2	Druggable Genome	3757	DB00468	Quinine	Small molecule	Approved	M	M09AA72	P01BC01
KCNH2	Druggable Genome	3757	DB01036	Tolterodine	Small molecule	Approved|Investigational	G	G04BD07
KCNH2	Druggable Genome	3757	DB01426	Ajmaline	Small molecule	Approved	C	C01BA05
KCNH2	Druggable Genome	3757	DB00363	Clozapine	Small molecule	Approved	N	N05AH02
KCNH2	Druggable Genome	3757	DB00408	Loxapine	Small molecule	Approved	N	N05AH01
KCNH2	Druggable Genome	3757	DB00715	Paroxetine	Small molecule	Approved|Investigational	N	N06AB05
KCNH2	Druggable Genome	3757	DB00813	Fentanyl	Small molecule	Approved|Illicit|Investigational|Vet_approved	N	N01AH01	N01AH51	N02AB03
KCNH2	Druggable Genome	3757	DB01113	Papaverine	Small molecule	Approved	A	A03AD01	G04BE02	G04BE52
KCNH2	Druggable Genome	3757	DB00280	Disopyramide	Small molecule	Approved	C	C01BA03
KCNH2	Druggable Genome	3757	DB00391	Sulpiride	Small molecule	Approved	N	N05AL01	N05AL07
KCNH2	Druggable Genome	3757	DB01182	Propafenone	Small molecule	Approved	C	C01BC03
KCNH2	Druggable Genome	3757	DB00283	Clemastine	Small molecule	Approved	D	D04AA14	R06AA04	R06AA54
KCNH2	Druggable Genome	3757	DB00257	Clotrimazole	Small molecule	Approved|Vet_approved	A	A01AB18	D01AC01	G01AF02
KCNH2	Druggable Genome	3757	DB00508	Triflupromazine	Small molecule	Approved|Vet_approved	N	N05AA05
KCNH2	Druggable Genome	3757	DB01227	Levomethadyl Acetate	Small molecule	Approved	N	N07BC03
KCNH2	Druggable Genome	3757	DB00613	Amodiaquine	Small molecule	Approved	P	P01BA06	P01BF03
KCNH2	Druggable Genome	3757	DB01062	Oxybutynin	Small molecule	Approved|Investigational	G	G04BD04
KCNH2	Druggable Genome	3757	DB01054	Nitrendipine	Small molecule	Approved	C	C08CA08	C09BB06
KCNH2	Druggable Genome	3757	DB01039	Fenofibrate	Small molecule	Approved	C	C10AB05	C10AB11	C10BA03	C10BA04
KCNH2	Druggable Genome	3757	DB01591	Solifenacin	Small molecule	Approved	G	G04BD08	G04CA53
KCNH2	Druggable Genome	3757	DB00568	Cinnarizine	Small molecule	Approved	N	N07CA02	N07CA52
KCNH2	Druggable Genome	3757	DB00679	Thioridazine	Small molecule	Approved	N	N05AC02
KCNH2	Druggable Genome	3757	DB00675	Tamoxifen	Small molecule	Approved	L	L02BA01
KCNH2	Druggable Genome	3757	DB00656	Trazodone	Small molecule	Approved|Investigational	N	N06AX05
KCNH2	Druggable Genome	3757	DB00433	Prochlorperazine	Small molecule	Approved|Vet_approved	N	N05AB04
KCNH2	Druggable Genome	3757	DB00502	Haloperidol	Small molecule	Approved	N	N05AD01
KCNH2	Druggable Genome	3757	DB00358	Mefloquine	Small molecule	Approved	P	P01BC02	P01BF02
KCNH2	Druggable Genome	3757	DB00450	Droperidol	Small molecule	Approved|Vet_approved	N	N05AD08
KCNH2	Druggable Genome	3757	DB00843	Donepezil	Small molecule	Approved	N	N06DA02	N06DA52	N06DA53
KCNH2	Druggable Genome	3757	DB01127	Econazole	Small molecule	Approved	D	D01AC03	G01AF05
KCNH2	Druggable Genome	3757	DB00972	Azelastine	Small molecule	Approved	R	R01AC03	R06AX19	S01GX07
KCNH2	Druggable Genome	3757	DB00455	Loratadine	Small molecule	Approved	R	R06AX13
KCNH2	Druggable Genome	3757	DB00457	Prazosin	Small molecule	Approved	C	C02CA01	C02LE01
KCNH2	Druggable Genome	3757	DB01224	Quetiapine	Small molecule	Approved	N	N05AH04
KCNH2	Druggable Genome	3757	DB00308	Ibutilide	Small molecule	Approved	C	C01BD05
KCNH2	Druggable Genome	3757	DB00490	Buspirone	Small molecule	Approved|Investigational	N	N05BE01
KCNH2	Druggable Genome	3757	DB00933	Mesoridazine	Small molecule	Approved	N	N05AC03
KCNH2	Druggable Genome	3757	DB01162	Terazosin	Small molecule	Approved	G	G04CA03
KCNH2	Druggable Genome	3757	DB00346	Alfuzosin	Small molecule	Approved|Investigational	G	G04CA01	G04CA51
KCNH2	Druggable Genome	3757	DB00276	Amsacrine	Small molecule	Approved	L	L01XX01
KCNH2	Druggable Genome	3757	DB01268	Sunitinib	Small molecule	Approved|Investigational	L	L01XE04
KCNH2	Druggable Genome	3757	DB00850	Perphenazine	Small molecule	Approved	N	N05AB03
KCNH2	Druggable Genome	3757	DB04841	Flunarizine	Small molecule	Approved	N	N07CA03
KCNH2	Druggable Genome	3757	DB04861	Nebivolol	Small molecule	Approved|Investigational	C	C07AB12	C07BB12	C07FB12
KCNH2	Druggable Genome	3757	DB01136	Carvedilol	Small molecule	Approved|Investigational	C	C07AG02
KCNH2	Druggable Genome	3757	DB00831	Trifluoperazine	Small molecule	Approved	N	N05AB06
KCNH2	Druggable Genome	3757	DB00734	Risperidone	Small molecule	Approved|Investigational	N	N05AX08
KCNH2	Druggable Genome	3757	DB00246	Ziprasidone	Small molecule	Approved	N	N05AE04
KCNH2	Druggable Genome	3757	DB00938	Salmeterol	Small molecule	Approved	R	R03AC12	R03AK06	R03AK12
KCNH2	Druggable Genome	3757	DB01110	Miconazole	Small molecule	Approved|Investigational|Vet_approved	A	A01AB09	A07AC01	D01AC02	D01AC52	G01AF04	J02AB01	S02AA13
KCNH2	Druggable Genome	3757	DB01184	Domperidone	Small molecule	Approved|Investigational|Vet_approved	A	A03FA03
KCNH2	Druggable Genome	3757	DB01267	Paliperidone	Small molecule	Approved	N	N05AX13
KCNH2	Druggable Genome	3757	DB00496	Darifenacin	Small molecule	Approved|Investigational	G	G04BD10
KCNH2	Druggable Genome	3757	DB00623	Fluphenazine	Small molecule	Approved	N	N05AB02
KCNH2	Druggable Genome	3757	DB00204	Dofetilide	Small molecule	Approved	C	C01BD04
KCNH2	Druggable Genome	3757	DB06210	Eltrombopag	Small molecule	Approved	B	B02BX05
KCNH2	Druggable Genome	3757	DB01204	Mitoxantrone	Small molecule	Approved|Investigational	L	L01DB07
KCNH2	Druggable Genome	3757	DB01238	Aripiprazole	Small molecule	Approved|Investigational	N	N05AX12
KCNH2	Druggable Genome	3757	DB00590	Doxazosin	Small molecule	Approved	C	C02CA04
KCNH2	Druggable Genome	3757	DB00661	Verapamil	Small molecule	Approved	C	C08DA01	C08DA51	C09BB10
KCNH2	Druggable Genome	3757	DB01100	Pimozide	Small molecule	Approved	N	N05AG02
KCNH2	Druggable Genome	3757	DB06155	Rimonabant	Small molecule	Approved|Investigational	A	A08AX01
KCNH2	Druggable Genome	3757	DB00921	Buprenorphine	Small molecule	Approved|Illicit|Investigational|Vet_approved	N	N02AE01	N07BC01	N07BC51
KCNH2	Druggable Genome	3757	DB00203	Sildenafil	Small molecule	Approved|Investigational	G	G04BE03
KCNH2	Druggable Genome	3757	DB04842	Fluspirilene	Small molecule	Approved	N	N05AG01
KCNH2	Druggable Genome	3757	DB00836	Loperamide	Small molecule	Approved	A	A07DA03	A07DA05	A07DA53
KCNH2	Druggable Genome	3757	DB00622	Nicardipine	Small molecule	Approved	C	C08CA04
KCNH2	Druggable Genome	3757	DB06207	Silodosin	Small molecule	Approved	G	G04CA04
KCNH2	Druggable Genome	3757	DB01177	Idarubicin	Small molecule	Approved	L	L01DB06
KCNH2	Druggable Genome	3757	DB01218	Halofantrine	Small molecule	Approved	P	P01BX01
KCNH2	Druggable Genome	3757	DB04868	Nilotinib	Small molecule	Approved|Investigational	L	L01XE08
KCNH2	Druggable Genome	3757	DB01026	Ketoconazole	Small molecule	Approved|Investigational	D	D01AC08	G01AF11	J02AB02
KCNH2	Druggable Genome	3757	DB08903	Bedaquiline	Small molecule	Approved	J	J04AK05
KCNH2	Druggable Genome	3757	DB04855	Dronedarone	Small molecule	Approved	C	C01BD07
KCNH2	Druggable Genome	3757	DB09063	Ceritinib	Small molecule	Approved	L	L01XE28
KCNH2	Druggable Genome	3757	DB01259	Lapatinib	Small molecule	Approved|Investigational	L	L01XE07
KCNH2	Druggable Genome	3757	DB00206	Reserpine	Small molecule	Approved	C	C02AA02	C02AA52	C02LA01	C02LA51	C02LA71
KCNH2	Druggable Genome	3757	DB01601	Lopinavir	Small molecule	Approved	J	J05AR10
KCNH2	Druggable Genome	3757	DB01118	Amiodarone	Small molecule	Approved|Investigational	C	C01BD01
KCNH2	Druggable Genome	3757	DB00199	Erythromycin	Small molecule	Approved|Vet_approved	D	D10AF02	D10AF52	J01FA01	S01AA17
KCNH2	Druggable Genome	3757	DB01211	Clarithromycin	Small molecule	Approved	A	A02BD04	A02BD05	A02BD06	A02BD07	A02BD09	A02BD11	J01FA09
KCNH2	Druggable Genome	3757	DB00537	Ciprofloxacin	Small molecule	Approved|Investigational	J	J01MA02	J01RA10	J01RA11	J01RA12	S01AE03	S02AA15	S03AA07
KCNH2	Druggable Genome	3757	DB00835	Brompheniramine	Small molecule	Approved	R	R06AB01	R06AB51
KCNH2	Druggable Genome	3757	DB00908	Quinidine	Small molecule	Approved	C	C01BA01	C01BA51	C01BA71
KCNH2	Druggable Genome	3757	DB01075	Diphenhydramine	Small molecule	Approved	D	D04AA32	R06AA02	R06AA52
KCNQ1	Druggable Genome	3784	DB00808	Indapamide	Small molecule	Approved	C	C03BA11	C09BX01
KCNQ4	Druggable Genome	9132	DB04953	Ezogabine	Small molecule	Approved	N	N03AX21
KIT	Druggable Genome	3815	DB08877	Ruxolitinib	Small molecule	Approved	L	L01XE18
KIT	Druggable Genome	3815	DB00530	Erlotinib	Small molecule	Approved|Investigational	L	L01XE03
KIT	Druggable Genome	3815	DB01268	Sunitinib	Small molecule	Approved|Investigational	L	L01XE04
KIT	Druggable Genome	3815	DB09078	Lenvatinib	Small molecule	Approved	L	L01XE29
KIT	Druggable Genome	3815	DB06589	Pazopanib	Small molecule	Approved	L	L01XE11
KIT	Druggable Genome	3815	DB00317	Gefitinib	Small molecule	Approved|Investigational	L	L01XE02
KIT	Druggable Genome	3815	DB00398	Sorafenib	Small molecule	Approved|Investigational	L	L01XE05
KIT	Druggable Genome	3815	DB05294	Vandetanib	Small molecule	Approved	L	L01XE12
KIT	Druggable Genome	3815	DB08896	Regorafenib	Small molecule	Approved	L	L01XE21
KIT	Druggable Genome	3815	DB01254	Dasatinib	Small molecule	Approved|Investigational	L	L01XE06
KIT	Druggable Genome	3815	DB00619	Imatinib	Small molecule	Approved	L	L01XE01
KIT	Druggable Genome	3815	DB08875	Cabozantinib	Small molecule	Approved	L	L01XE26
KIT	Druggable Genome	3815	DB04868	Nilotinib	Small molecule	Approved|Investigational	L	L01XE08
KIT	Druggable Genome	3815	DB06616	Bosutinib	Small molecule	Approved	L	L01XE14
KIT	Druggable Genome	3815	DB08901	Ponatinib	Small molecule	Approved	L	L01XE24
KIT	Druggable Genome	3815	DB09063	Ceritinib	Small molecule	Approved	L	L01XE28
KIT	Druggable Genome	3815	DB08865	Crizotinib	Small molecule	Approved	L	L01XE16
KRT8	Druggable Genome	3856	DB00031	Tenecteplase	Biotech	Approved	B	B01AD11
LATS1	Druggable Genome	9113	DB01268	Sunitinib	Small molecule	Approved|Investigational	L	L01XE04
LDLR	Druggable Genome	3949	DB00707	Porfimer	Small molecule	Approved|Investigational	L	L01XD01
LIPT1	Druggable Genome	51601	DB00166	Lipoic Acid	Small molecule	Approved|Nutraceutical	A	A16AX01
LPL	Druggable Genome	4023	DB06439	Tyloxapol	Small molecule	Approved|Investigational	R	R05CA01
LRAT	Druggable Genome	9227	DB00162	Vitamin A	Small molecule	Approved|Nutraceutical|Vet_approved	A	A11CA01	D10AD02	R01AX02	S01XA02
LRP1	Druggable Genome	4035	DB00031	Tenecteplase	Biotech	Approved	B	B01AD11
LRP1	Druggable Genome	4035	DB00100	Coagulation Factor IX (Recombinant)	Biotech	Approved	B	B02BD09
LRP2	Druggable Genome	4036	DB00071	Insulin Pork	Biotech	Approved	A	A10AB03	A10AC03	A10AD03	A10AE03
LRP2	Druggable Genome	4036	DB00798	Gentamicin	Small molecule	Approved|Vet_approved	D	D06AX07	J01GB03	S01AA11	S02AA14	S03AA06
MAP3K20	Druggable Genome	51776	DB00398	Sorafenib	Small molecule	Approved|Investigational	L	L01XE05
MAP3K20	Druggable Genome	51776	DB05294	Vandetanib	Small molecule	Approved	L	L01XE12
MAP3K20	Druggable Genome	51776	DB01254	Dasatinib	Small molecule	Approved|Investigational	L	L01XE06
MAP3K20	Druggable Genome	51776	DB00619	Imatinib	Small molecule	Approved	L	L01XE01
MAP3K20	Druggable Genome	51776	DB04868	Nilotinib	Small molecule	Approved|Investigational	L	L01XE08
MAP3K20	Druggable Genome	51776	DB06616	Bosutinib	Small molecule	Approved	L	L01XE14
MC1R	Druggable Genome	4157	DB04931	Afamelanotide	Small molecule	Approved|Investigational	D	D02BB02
MC4R	Druggable Genome	4160	DB00398	Sorafenib	Small molecule	Approved|Investigational	L	L01XE05
MC4R	Druggable Genome	4160	DB00878	Chlorhexidine	Small molecule	Approved|Vet_approved	A	A01AB03	B05CA02	D08AC02	D08AC52	D09AA12	R02AA05	S01AX09	S02AA09	S03AA04
MCCC1	Druggable Genome	56922	DB00121	Biotin	Small molecule	Approved|Nutraceutical	A	A11HA05
MCCC2	Druggable Genome	64087	DB00121	Biotin	Small molecule	Approved|Nutraceutical	A	A11HA05
MERTK	Druggable Genome	10461	DB00530	Erlotinib	Small molecule	Approved|Investigational	L	L01XE03
MERTK	Druggable Genome	10461	DB01268	Sunitinib	Small molecule	Approved|Investigational	L	L01XE04
MERTK	Druggable Genome	10461	DB06589	Pazopanib	Small molecule	Approved	L	L01XE11
MERTK	Druggable Genome	10461	DB00398	Sorafenib	Small molecule	Approved|Investigational	L	L01XE05
MERTK	Druggable Genome	10461	DB05294	Vandetanib	Small molecule	Approved	L	L01XE12
MERTK	Druggable Genome	10461	DB06616	Bosutinib	Small molecule	Approved	L	L01XE14
MERTK	Druggable Genome	10461	DB08865	Crizotinib	Small molecule	Approved	L	L01XE16
MMAB	Druggable Genome	326625	DB00200	Hydroxocobalamin	Small molecule	Approved	B	B03BA03	B03BA53	V03AB33
MMACHC	Druggable Genome	25974	DB00115	Cyanocobalamin	Small molecule	Approved|Nutraceutical	B	B03AE01	B03BA01	B03BA51
MMACHC	Druggable Genome	25974	DB00200	Hydroxocobalamin	Small molecule	Approved	B	B03BA03	B03BA53	V03AB33
MPL	Druggable Genome	4352	DB06210	Eltrombopag	Small molecule	Approved	B	B02BX05
MPL	Druggable Genome	4352	DB05332	Romiplostim	Biotech	Approved	B	B02BX04
MPO	Druggable Genome	4353	DB00244	Mesalazine	Small molecule	Approved	A	A07EC02
MPO	Druggable Genome	4353	DB00550	Propylthiouracil	Small molecule	Approved	H	H03BA02
MPO	Druggable Genome	4353	DB01065	Melatonin	Small molecule	Approved|Nutraceutical|Vet_approved	N	N05CH01
MPO	Druggable Genome	4353	DB00535	Cefdinir	Small molecule	Approved	J	J01DD15
MPO	Druggable Genome	4353	DB00583	L-Carnitine	Small molecule	Approved	A	A16AA01
MTNR1B	Druggable Genome	4544	DB00988	Dopamine	Small molecule	Approved	C	C01CA04
MTNR1B	Druggable Genome	4544	DB01065	Melatonin	Small molecule	Approved|Nutraceutical|Vet_approved	N	N05CH01
MTNR1B	Druggable Genome	4544	DB06594	Agomelatine	Small molecule	Approved|Investigational	N	N06AX22
MTNR1B	Druggable Genome	4544	DB00980	Ramelteon	Small molecule	Approved|Investigational	N	N05CH02
MTNR1B	Druggable Genome	4544	DB09071	Tasimelteon	Small molecule	Approved	N	N05CH03
MTR	Druggable Genome	4548	DB00115	Cyanocobalamin	Small molecule	Approved|Nutraceutical	B	B03AE01	B03BA01	B03BA51
MTR	Druggable Genome	4548	DB00134	L-Methionine	Small molecule	Approved|Nutraceutical	V	V03AB26
MTR	Druggable Genome	4548	DB00200	Hydroxocobalamin	Small molecule	Approved	B	B03BA03	B03BA53	V03AB33
MTRR	Druggable Genome	4552	DB00115	Cyanocobalamin	Small molecule	Approved|Nutraceutical	B	B03AE01	B03BA01	B03BA51
MTRR	Druggable Genome	4552	DB00134	L-Methionine	Small molecule	Approved|Nutraceutical	V	V03AB26
MTRR	Druggable Genome	4552	DB00200	Hydroxocobalamin	Small molecule	Approved	B	B03BA03	B03BA53	V03AB33
MUSK	Druggable Genome	4593	DB01268	Sunitinib	Small molecule	Approved|Investigational	L	L01XE04
MUSK	Druggable Genome	4593	DB00398	Sorafenib	Small molecule	Approved|Investigational	L	L01XE05
MUSK	Druggable Genome	4593	DB08865	Crizotinib	Small molecule	Approved	L	L01XE16
MUT	Druggable Genome	4594	DB00115	Cyanocobalamin	Small molecule	Approved|Nutraceutical	B	B03AE01	B03BA01	B03BA51
MUT	Druggable Genome	4594	DB00200	Hydroxocobalamin	Small molecule	Approved	B	B03BA03	B03BA53	V03AB33
MYLK	Druggable Genome	4638	DB08877	Ruxolitinib	Small molecule	Approved	L	L01XE18
MYLK	Druggable Genome	4638	DB01115	Nifedipine	Small molecule	Approved	C	C08CA05	C08CA55	C08GA01
MYLK	Druggable Genome	4638	DB01268	Sunitinib	Small molecule	Approved|Investigational	L	L01XE04
MYLK	Druggable Genome	4638	DB06616	Bosutinib	Small molecule	Approved	L	L01XE14
MYO3A	Druggable Genome	53904	DB01268	Sunitinib	Small molecule	Approved|Investigational	L	L01XE04
MYO3A	Druggable Genome	53904	DB06616	Bosutinib	Small molecule	Approved	L	L01XE14
NCF2	Druggable Genome	4688	DB00514	Dextromethorphan	Small molecule	Approved	N	N07XX59	R05DA09
NCF4	Druggable Genome	4689	DB00514	Dextromethorphan	Small molecule	Approved	N	N07XX59	R05DA09
NDUFC2	Druggable Genome	4718	DB01136	Carvedilol	Small molecule	Approved|Investigational	C	C07AG02
NEIL1	Druggable Genome	79661	DB01592	Iron	Small molecule	Approved	A	A11AA01	B03AA01	B03AA02	B03AA03	B03AA06	B03AA07	B03AA10	B03AD02	B03AD03	B03AE01	B03AE02	B03AE03	B03AE04
NEU1	Druggable Genome	4758	DB00198	Oseltamivir	Small molecule	Approved	J	J05AH02
NPC1	Druggable Genome	4864	DB01275	Hydralazine	Small molecule	Approved	C	C02DB02	C02LG02
NPC1	Druggable Genome	4864	DB01025	Amlexanox	Small molecule	Approved|Investigational	A	A01AD07	R03DX01
NPC1	Druggable Genome	4864	DB00507	Nitazoxanide	Small molecule	Approved|Investigational|Vet_approved	P	P01AX11
NPC1	Druggable Genome	4864	DB06803	Niclosamide	Small molecule	Approved|Vet_approved	P	P02DA01
NPC1	Druggable Genome	4864	DB01129	Rabeprazole	Small molecule	Approved|Investigational	A	A02BC04	A02BC54	M01AA05	M02AA03
NPC1	Druggable Genome	4864	DB00448	Lansoprazole	Small molecule	Approved|Investigational	A	A02BC03	A02BC53	A02BD02	A02BD03	A02BD07	A02BD09	A02BD10
NR0B1	Druggable Genome	190	DB02546	Vorinostat	Small molecule	Approved|Investigational	L	L01XX38
NR0B1	Druggable Genome	190	DB00755	Tretinoin	Small molecule	Approved|Investigational|Nutraceutical	L	D10AD01	D10AD51	L01XX14
NR0B1	Druggable Genome	190	DB01179	Podofilox	Small molecule	Approved	D	D06BB04
NR0B1	Druggable Genome	190	DB01234	Dexamethasone	Small molecule	Approved|Investigational|Vet_approved	A	A01AC02	C05AA09	D07AB19	D07CB04	D07XB05	D10AA03	H02AB02	R01AD03	R01AD53	S01BA01	S01CA01	S01CB01	S02BA06	S02CA06	S03BA01	S03CA01
NR1H4	Druggable Genome	9971	DB00257	Clotrimazole	Small molecule	Approved|Vet_approved	A	A01AB18	D01AC01	G01AF02
NR1H4	Druggable Genome	9971	DB00455	Loratadine	Small molecule	Approved	R	R06AX13
NR1H4	Druggable Genome	9971	DB01023	Felodipine	Small molecule	Approved|Investigational	C	C08CA02	C09BB05
NR1H4	Druggable Genome	9971	DB01586	Ursodeoxycholic acid	Small molecule	Approved|Investigational	A	A05AA02
NR1H4	Druggable Genome	9971	DB06820	Sulconazole	Small molecule	Approved	D	D01AC09
NR1H4	Druggable Genome	9971	DB02659	Cholic Acid	Small molecule	Approved	A	A05AA03
NR1H4	Druggable Genome	9971	DB00393	Nimodipine	Small molecule	Approved	C	C08CA06
NR1H4	Druggable Genome	9971	DB05990	Obeticholic acid	Small molecule	Approved	A	A05AA04
NR1H4	Druggable Genome	9971	DB00445	Epirubicin	Small molecule	Approved	L	L01DB03
NR1H4	Druggable Genome	9971	DB00947	Fulvestrant	Small molecule	Approved|Investigational	L	L02BA03
NR1H4	Druggable Genome	9971	DB00451	Levothyroxine	Small molecule	Approved	H	H03AA01
NR1H4	Druggable Genome	9971	DB06777	Chenodeoxycholic acid	Small molecule	Approved	A	A05AA01
NR2E3	Druggable Genome	10002	DB01422	Nitroxoline	Small molecule	Approved	J	J01XX07
NR2E3	Druggable Genome	10002	DB01095	Fluvastatin	Small molecule	Approved	C	C10AA04
NR2E3	Druggable Genome	10002	DB00641	Simvastatin	Small molecule	Approved	A	A10BH51	C10AA01	C10BA02	C10BA04	C10BX01	C10BX04
NRP1	Druggable Genome	8829	DB00039	Palifermin	Biotech	Approved	V	V03AF08
NRP1	Druggable Genome	8829	DB04895	Pegaptanib	Biotech	Approved|Investigational	S	S01LA03
NRXN1	Druggable Genome	9378	DB11093	Calcium citrate	Small molecule	Approved	A	A12AA13
NTRK1	Druggable Genome	4914	DB00321	Amitriptyline	Small molecule	Approved	N	N06AA09	N06CA01
NTRK1	Druggable Genome	4914	DB08877	Ruxolitinib	Small molecule	Approved	L	L01XE18
NTRK1	Druggable Genome	4914	DB01268	Sunitinib	Small molecule	Approved|Investigational	L	L01XE04
NTRK1	Druggable Genome	4914	DB00398	Sorafenib	Small molecule	Approved|Investigational	L	L01XE05
NTRK1	Druggable Genome	4914	DB08896	Regorafenib	Small molecule	Approved	L	L01XE21
NTRK1	Druggable Genome	4914	DB00619	Imatinib	Small molecule	Approved	L	L01XE01
NTRK1	Druggable Genome	4914	DB06616	Bosutinib	Small molecule	Approved	L	L01XE14
NTRK1	Druggable Genome	4914	DB09063	Ceritinib	Small molecule	Approved	L	L01XE28
NTRK1	Druggable Genome	4914	DB08865	Crizotinib	Small molecule	Approved	L	L01XE16
PAH	Druggable Genome	5053	DB00368	Norepinephrine	Small molecule	Approved	C	C01CA03
PAH	Druggable Genome	5053	DB00668	Epinephrine	Small molecule	Approved|Vet_approved	A	A01AD01	B02BC09	C01CA24	R01AA14	R03AA01	R03AK01	S01EA01	S01EA51
PAH	Druggable Genome	5053	DB06262	Droxidopa	Small molecule	Approved|Investigational	C	C01CA27
PAH	Druggable Genome	5053	DB00360	Sapropterin	Small molecule	Approved|Investigational	A	A16AX07
PC	Druggable Genome	5091	DB00121	Biotin	Small molecule	Approved|Nutraceutical	A	A11HA05
PCCA	Druggable Genome	5095	DB00121	Biotin	Small molecule	Approved|Nutraceutical	A	A11HA05
PCCB	Druggable Genome	5096	DB00121	Biotin	Small molecule	Approved|Nutraceutical	A	A11HA05
PDE11A	Druggable Genome	50940	DB00201	Caffeine	Small molecule	Approved	N	N06BC01	V04CG30
PDE11A	Druggable Genome	50940	DB00820	Tadalafil	Small molecule	Approved|Investigational	G	G04BE08
PDE11A	Druggable Genome	50940	DB00203	Sildenafil	Small molecule	Approved|Investigational	G	G04BE03
PDE11A	Druggable Genome	50940	DB00862	Vardenafil	Small molecule	Approved	G	G04BE09
PDE11A	Druggable Genome	50940	DB00975	Dipyridamole	Small molecule	Approved	B	B01AC07
PDE11A	Druggable Genome	50940	DB09283	Trapidil	Small molecule	Approved	C	C01DX11
PDE6A	Druggable Genome	5145	DB00201	Caffeine	Small molecule	Approved	N	N06BC01	V04CG30
PDE6A	Druggable Genome	5145	DB09283	Trapidil	Small molecule	Approved	C	C01DX11
PDE6B	Druggable Genome	5158	DB00201	Caffeine	Small molecule	Approved	N	N06BC01	V04CG30
PDE6B	Druggable Genome	5158	DB09283	Trapidil	Small molecule	Approved	C	C01DX11
PDE6C	Druggable Genome	5146	DB00201	Caffeine	Small molecule	Approved	N	N06BC01	V04CG30
PDE6C	Druggable Genome	5146	DB00203	Sildenafil	Small molecule	Approved|Investigational	G	G04BE03
PDE6C	Druggable Genome	5146	DB09283	Trapidil	Small molecule	Approved	C	C01DX11
PDE6G	Druggable Genome	5148	DB00203	Sildenafil	Small molecule	Approved|Investigational	G	G04BE03
PDE6G	Druggable Genome	5148	DB00862	Vardenafil	Small molecule	Approved	G	G04BE09
PDGFRA	Druggable Genome	5156	DB00530	Erlotinib	Small molecule	Approved|Investigational	L	L01XE03
PDGFRA	Druggable Genome	5156	DB01268	Sunitinib	Small molecule	Approved|Investigational	L	L01XE04
PDGFRA	Druggable Genome	5156	DB06589	Pazopanib	Small molecule	Approved	L	L01XE11
PDGFRA	Druggable Genome	5156	DB00398	Sorafenib	Small molecule	Approved|Investigational	L	L01XE05
PDGFRA	Druggable Genome	5156	DB05294	Vandetanib	Small molecule	Approved	L	L01XE12
PDGFRA	Druggable Genome	5156	DB08896	Regorafenib	Small molecule	Approved	L	L01XE21
PDGFRA	Druggable Genome	5156	DB01254	Dasatinib	Small molecule	Approved|Investigational	L	L01XE06
PDGFRA	Druggable Genome	5156	DB00619	Imatinib	Small molecule	Approved	L	L01XE01
PDGFRA	Druggable Genome	5156	DB04868	Nilotinib	Small molecule	Approved|Investigational	L	L01XE08
PDGFRA	Druggable Genome	5156	DB06616	Bosutinib	Small molecule	Approved	L	L01XE14
PDGFRA	Druggable Genome	5156	DB08901	Ponatinib	Small molecule	Approved	L	L01XE24
PDGFRA	Druggable Genome	5156	DB09079	Nintedanib	Small molecule	Approved	L	L01XE31
PDGFRA	Druggable Genome	5156	DB09063	Ceritinib	Small molecule	Approved	L	L01XE28
PDGFRA	Druggable Genome	5156	DB00102	Becaplermin	Biotech	Approved|Investigational	A	A01AD08	D03AX06
PLA2G6	Druggable Genome	8398	DB01103	Quinacrine	Small molecule	Approved	P	P01AX05
PLA2G7	Druggable Genome	7941	DB01083	Orlistat	Small molecule	Approved|Investigational	A	A08AB01
PNP	Druggable Genome	4860	DB00900	Didanosine	Small molecule	Approved	J	J05AF02
PNP	Druggable Genome	4860	DB00242	Cladribine	Small molecule	Approved|Investigational	L	L01BB04
POLE	Druggable Genome	5426	DB00242	Cladribine	Small molecule	Approved|Investigational	L	L01BB04
POLH	Druggable Genome	5429	DB00368	Norepinephrine	Small molecule	Approved	C	C01CA03
POLH	Druggable Genome	5429	DB01235	Levodopa	Small molecule	Approved	N	N04BA01	N04BA02	N04BA03
POLH	Druggable Genome	5429	DB00179	Masoprocol	Small molecule	Approved	L	L01XX10
POLH	Druggable Genome	5429	DB00415	Ampicillin	Small molecule	Approved|Vet_approved	J	J01CA01	J01CA51	J01CR01	S01AA19
POLH	Druggable Genome	5429	DB00456	Cefalotin	Small molecule	Approved|Vet_approved	J	J01DB03
POLH	Druggable Genome	5429	DB01139	Cefapirin	Small molecule	Approved|Vet_approved	J	J01DB08
POLH	Druggable Genome	5429	DB01112	Cefuroxime	Small molecule	Approved	J	J01DC02	J01RA03	S01AA27
POLH	Druggable Genome	5429	DB01204	Mitoxantrone	Small molecule	Approved|Investigational	L	L01DB07
POLH	Druggable Genome	5429	DB00671	Cefixime	Small molecule	Approved	J	J01DD08
POLH	Druggable Genome	5429	DB00595	Oxytetracycline	Small molecule	Approved|Vet_approved	D	D06AA03	G01AA07	J01AA06	J01AA56	S01AA04
POLH	Druggable Genome	5429	DB01326	Cefamandole	Small molecule	Approved	J	J01DC03
POLH	Druggable Genome	5429	DB00274	Cefmetazole	Small molecule	Approved	J	J01DC09
POLH	Druggable Genome	5429	DB00445	Epirubicin	Small molecule	Approved	L	L01DB03
POMC	Druggable Genome	5443	DB00836	Loperamide	Small molecule	Approved	A	A07DA03	A07DA05	A07DA53
PROC	Druggable Genome	5624	DB00170	Menadione	Small molecule	Approved|Nutraceutical	B	B02BA02
PROC	Druggable Genome	5624	DB00464	Sodium Tetradecyl Sulfate	Small molecule	Approved	C	C05BB04
PROS1	Druggable Genome	5627	DB00170	Menadione	Small molecule	Approved|Nutraceutical	B	B02BA02
PROS1	Druggable Genome	5627	DB00464	Sodium Tetradecyl Sulfate	Small molecule	Approved	C	C05BB04
PSMB8	Druggable Genome	5696	DB00188	Bortezomib	Small molecule	Approved|Investigational	L	L01XX32
PSMB8	Druggable Genome	5696	DB08889	Carfilzomib	Small molecule	Approved	L	L01XX45
RB1	Druggable Genome	5925	DB00071	Insulin Pork	Biotech	Approved	A	A10AB03	A10AC03	A10AD03	A10AE03
RBP4	Druggable Genome	5950	DB00162	Vitamin A	Small molecule	Approved|Nutraceutical|Vet_approved	A	A11CA01	D10AD02	R01AX02	S01XA02
RBP4	Druggable Genome	5950	DB00755	Tretinoin	Small molecule	Approved|Investigational|Nutraceutical	L	D10AD01	D10AD51	L01XX14
RDH12	Druggable Genome	145226	DB00162	Vitamin A	Small molecule	Approved|Nutraceutical|Vet_approved	A	A11CA01	D10AD02	R01AX02	S01XA02
RDH5	Druggable Genome	5959	DB00162	Vitamin A	Small molecule	Approved|Nutraceutical|Vet_approved	A	A11CA01	D10AD02	R01AX02	S01XA02
RECQL	Druggable Genome	5965	DB00244	Mesalazine	Small molecule	Approved	A	A07EC02
RECQL	Druggable Genome	5965	DB00368	Norepinephrine	Small molecule	Approved	C	C01CA03
RECQL	Druggable Genome	5965	DB01235	Levodopa	Small molecule	Approved	N	N04BA01	N04BA02	N04BA03
RECQL	Druggable Genome	5965	DB00166	Lipoic Acid	Small molecule	Approved|Nutraceutical	A	A16AX01
RECQL	Druggable Genome	5965	DB00787	Aciclovir	Small molecule	Approved	D	D06BB03	D06BB53	J05AB01	S01AD03
RECQL	Druggable Genome	5965	DB00179	Masoprocol	Small molecule	Approved	L	L01XX10
RECQL	Druggable Genome	5965	DB00415	Ampicillin	Small molecule	Approved|Vet_approved	J	J01CA01	J01CA51	J01CR01	S01AA19
RECQL	Druggable Genome	5965	DB00406	Gentian Violet	Small molecule	Approved	D	D01AE02	G01AX09
RECQL	Druggable Genome	5965	DB00931	Methacycline	Small molecule	Approved	J	J01AA05
RECQL	Druggable Genome	5965	DB01204	Mitoxantrone	Small molecule	Approved|Investigational	L	L01DB07
RECQL	Druggable Genome	5965	DB00661	Verapamil	Small molecule	Approved	C	C08DA01	C08DA51	C09BB10
RECQL	Druggable Genome	5965	DB00595	Oxytetracycline	Small molecule	Approved|Vet_approved	D	D06AA03	G01AA07	J01AA06	J01AA56	S01AA04
RECQL	Druggable Genome	5965	DB00445	Epirubicin	Small molecule	Approved	L	L01DB03
REN	Druggable Genome	5972	DB01197	Captopril	Small molecule	Approved	C	C09AA01	C09BA01
REN	Druggable Genome	5972	DB09026	Aliskiren	Small molecule	Approved|Investigational	C	C09DX02	C09XA02	C09XA52	C09XA53	C09XA54
REN	Druggable Genome	5972	DB00212	Remikiren	Small molecule	Approved	C	C09XA01
REN	Druggable Genome	5972	DB00350	Minoxidil	Small molecule	Approved	C	C02DC01	D11AX01
RET	Druggable Genome	5979	DB00540	Nortriptyline	Small molecule	Approved	N	N06AA10
RET	Druggable Genome	5979	DB00924	Cyclobenzaprine	Small molecule	Approved	M	M03BX08
RET	Druggable Genome	5979	DB00321	Amitriptyline	Small molecule	Approved	N	N06AA09	N06CA01
RET	Druggable Genome	5979	DB08877	Ruxolitinib	Small molecule	Approved	L	L01XE18
RET	Druggable Genome	5979	DB00530	Erlotinib	Small molecule	Approved|Investigational	L	L01XE03
RET	Druggable Genome	5979	DB01268	Sunitinib	Small molecule	Approved|Investigational	L	L01XE04
RET	Druggable Genome	5979	DB09078	Lenvatinib	Small molecule	Approved	L	L01XE29
RET	Druggable Genome	5979	DB06589	Pazopanib	Small molecule	Approved	L	L01XE11
RET	Druggable Genome	5979	DB09053	Ibrutinib	Small molecule	Approved	L	L01XE27
RET	Druggable Genome	5979	DB00317	Gefitinib	Small molecule	Approved|Investigational	L	L01XE02
RET	Druggable Genome	5979	DB09073	Palbociclib	Small molecule	Approved	L	L01XE33
RET	Druggable Genome	5979	DB00398	Sorafenib	Small molecule	Approved|Investigational	L	L01XE05
RET	Druggable Genome	5979	DB05294	Vandetanib	Small molecule	Approved	L	L01XE12
RET	Druggable Genome	5979	DB08896	Regorafenib	Small molecule	Approved	L	L01XE21
RET	Druggable Genome	5979	DB01254	Dasatinib	Small molecule	Approved|Investigational	L	L01XE06
RET	Druggable Genome	5979	DB00619	Imatinib	Small molecule	Approved	L	L01XE01
RET	Druggable Genome	5979	DB08875	Cabozantinib	Small molecule	Approved	L	L01XE26
RET	Druggable Genome	5979	DB04868	Nilotinib	Small molecule	Approved|Investigational	L	L01XE08
RET	Druggable Genome	5979	DB06616	Bosutinib	Small molecule	Approved	L	L01XE14
RET	Druggable Genome	5979	DB08901	Ponatinib	Small molecule	Approved	L	L01XE24
RET	Druggable Genome	5979	DB09063	Ceritinib	Small molecule	Approved	L	L01XE28
RET	Druggable Genome	5979	DB01259	Lapatinib	Small molecule	Approved|Investigational	L	L01XE07
RET	Druggable Genome	5979	DB08865	Crizotinib	Small molecule	Approved	L	L01XE16
RIPK4	Druggable Genome	54101	DB08877	Ruxolitinib	Small molecule	Approved	L	L01XE18
RIPK4	Druggable Genome	54101	DB00530	Erlotinib	Small molecule	Approved|Investigational	L	L01XE03
RIPK4	Druggable Genome	54101	DB01268	Sunitinib	Small molecule	Approved|Investigational	L	L01XE04
RIPK4	Druggable Genome	54101	DB05294	Vandetanib	Small molecule	Approved	L	L01XE12
RIPK4	Druggable Genome	54101	DB08865	Crizotinib	Small molecule	Approved	L	L01XE16
RXRG	Druggable Genome	6258	DB00523	Alitretinoin	Small molecule	Approved|Investigational	L	D11AH04	L01XX22
RXRG	Druggable Genome	6258	DB00755	Tretinoin	Small molecule	Approved|Investigational|Nutraceutical	L	D10AD01	D10AD51	L01XX14
RXRG	Druggable Genome	6258	DB00459	Acitretin	Small molecule	Approved	D	D05BB02
RXRG	Druggable Genome	6258	DB00307	Bexarotene	Small molecule	Approved|Investigational	L	L01XX25
RXRG	Druggable Genome	6258	DB00412	Rosiglitazone	Small molecule	Approved|Investigational	A	A10BD03	A10BD04	A10BG02
RXRG	Druggable Genome	6258	DB01393	Bezafibrate	Small molecule	Approved	C	C10AB02
RXRG	Druggable Genome	6258	DB00210	Adapalene	Small molecule	Approved	D	D10AD03	D10AD53
RYR1	Druggable Genome	6261	DB00201	Caffeine	Small molecule	Approved	N	N06BC01	V04CG30
RYR1	Druggable Genome	6261	DB09085	Tetracaine	Small molecule	Approved|Vet_approved	C	C05AD02	D04AB06	N01BA03	S01HA03
RYR1	Druggable Genome	6261	DB01219	Dantrolene	Small molecule	Approved	M	M03CA01
RYR1	Druggable Genome	6261	DB04786	Suramin	Small molecule	Approved	P	P01CX02
RYR2	Druggable Genome	6262	DB09085	Tetracaine	Small molecule	Approved|Vet_approved	C	C05AD02	D04AB06	N01BA03	S01HA03
SCN2A	Druggable Genome	6326	DB00313	Valproic Acid	Small molecule	Approved|Investigational	N	N03AG01
SCN2A	Druggable Genome	6326	DB00818	Propofol	Small molecule	Approved|Investigational|Vet_approved	N	N01AX10
SCN2A	Druggable Genome	6326	DB00379	Mexiletine	Small molecule	Approved	C	C01BB02
SCN2A	Druggable Genome	6326	DB00909	Zonisamide	Small molecule	Approved|Investigational	N	N03AX15
SCN2A	Druggable Genome	6326	DB00740	Riluzole	Small molecule	Approved|Investigational	N	N07XX02
SCN2A	Druggable Genome	6326	DB00555	Lamotrigine	Small molecule	Approved|Investigational	N	N03AX09
SCN2A	Druggable Genome	6326	DB09085	Tetracaine	Small molecule	Approved|Vet_approved	C	C05AD02	D04AB06	N01BA03	S01HA03
SCN2A	Druggable Genome	6326	DB00321	Amitriptyline	Small molecule	Approved	N	N06AA09	N06CA01
SCN3A	Druggable Genome	6328	DB00313	Valproic Acid	Small molecule	Approved|Investigational	N	N03AG01
SCN3A	Druggable Genome	6328	DB00909	Zonisamide	Small molecule	Approved|Investigational	N	N03AX15
SCN3A	Druggable Genome	6328	DB06218	Lacosamide	Small molecule	Approved	N	N03AX18
SCN3A	Druggable Genome	6328	DB00252	Phenytoin	Small molecule	Approved|Vet_approved	N	N03AB02	N03AB52
SCN5A	Druggable Genome	6331	DB00313	Valproic Acid	Small molecule	Approved|Investigational	N	N03AG01
SCN5A	Druggable Genome	6331	DB00379	Mexiletine	Small molecule	Approved	C	C01BB02
SCN5A	Druggable Genome	6331	DB00909	Zonisamide	Small molecule	Approved|Investigational	N	N03AX15
SCN5A	Druggable Genome	6331	DB00750	Prilocaine	Small molecule	Approved	N	N01BB04	N01BB54
SCN5A	Druggable Genome	6331	DB00740	Riluzole	Small molecule	Approved|Investigational	N	N07XX02
SCN5A	Druggable Genome	6331	DB00281	Lidocaine	Small molecule	Approved|Vet_approved	C	C01BB01	C05AD01	D04AB01	N01BB02	N01BB52	R02AD02	S01HA07	S02DA01
SCN5A	Druggable Genome	6331	DB01035	Procainamide	Small molecule	Approved	C	C01BA02
SCN5A	Druggable Genome	6331	DB00564	Carbamazepine	Small molecule	Approved|Investigational	N	N03AF01
SCN5A	Druggable Genome	6331	DB00571	Propranolol	Small molecule	Approved|Investigational	C	C07AA05	C07BA05	C07FA05
SCN5A	Druggable Genome	6331	DB09085	Tetracaine	Small molecule	Approved|Vet_approved	C	C05AD02	D04AB06	N01BA03	S01HA03
SCN5A	Druggable Genome	6331	DB01151	Desipramine	Small molecule	Approved	N	N06AA01
SCN5A	Druggable Genome	6331	DB00321	Amitriptyline	Small molecule	Approved	N	N06AA09	N06CA01
SCN5A	Druggable Genome	6331	DB00476	Duloxetine	Small molecule	Approved	N	N06AX21
SCN5A	Druggable Genome	6331	DB00907	Cocaine	Small molecule	Approved|Illicit	N	N01BC01	R02AD03	S01HA01	S02DA02
SCN5A	Druggable Genome	6331	DB00468	Quinine	Small molecule	Approved	M	M09AA72	P01BC01
SCN5A	Druggable Genome	6331	DB01036	Tolterodine	Small molecule	Approved|Investigational	G	G04BD07
SCN5A	Druggable Genome	6331	DB01426	Ajmaline	Small molecule	Approved	C	C01BA05
SCN5A	Druggable Genome	6331	DB00280	Disopyramide	Small molecule	Approved	C	C01BA03
SCN5A	Druggable Genome	6331	DB01182	Propafenone	Small molecule	Approved	C	C01BC03
SCN5A	Druggable Genome	6331	DB00527	Cinchocaine	Small molecule	Approved|Vet_approved	C	C05AD04	D04AB02	N01BB06	S01HA06	S02DA04
SCN5A	Druggable Genome	6331	DB01591	Solifenacin	Small molecule	Approved	G	G04BD08	G04CA53
SCN5A	Druggable Genome	6331	DB00679	Thioridazine	Small molecule	Approved	N	N05AC02
SCN5A	Druggable Genome	6331	DB04861	Nebivolol	Small molecule	Approved|Investigational	C	C07AB12	C07BB12	C07FB12
SCN5A	Druggable Genome	6331	DB00496	Darifenacin	Small molecule	Approved|Investigational	G	G04BD10
SCN5A	Druggable Genome	6331	DB00661	Verapamil	Small molecule	Approved	C	C08DA01	C08DA51	C09BB10
SCN5A	Druggable Genome	6331	DB00243	Ranolazine	Small molecule	Approved|Investigational	C	C01EB18
SCN5A	Druggable Genome	6331	DB00252	Phenytoin	Small molecule	Approved|Vet_approved	N	N03AB02	N03AB52
SCN5A	Druggable Genome	6331	DB00754	Ethotoin	Small molecule	Approved	N	N03AB01
SCN5A	Druggable Genome	6331	DB00776	Oxcarbazepine	Small molecule	Approved	N	N03AF02
SCN5A	Druggable Genome	6331	DB00868	Benzonatate	Small molecule	Approved	R	R05DB01
SCN5A	Druggable Genome	6331	DB00908	Quinidine	Small molecule	Approved	C	C01BA01	C01BA51	C01BA71
SCN5A	Druggable Genome	6331	DB01056	Tocainide	Small molecule	Approved	C	C01BB03
SCN5A	Druggable Genome	6331	DB01320	Fosphenytoin	Small molecule	Approved	N	N03AB05
SCN5A	Druggable Genome	6331	DB01429	Aprindine	Small molecule	Approved	C	C01BB04
SCNN1A	Druggable Genome	6337	DB00594	Amiloride	Small molecule	Approved	C	C03DB01
SCNN1A	Druggable Genome	6337	DB00384	Triamterene	Small molecule	Approved	C	C03DB02
SCNN1G	Druggable Genome	6340	DB00594	Amiloride	Small molecule	Approved	C	C03DB01
SCNN1G	Druggable Genome	6340	DB00384	Triamterene	Small molecule	Approved	C	C03DB02
SERPINA1	Druggable Genome	5265	DB01593	Zinc	Small molecule	Approved	A	A16AX05	B05XA12
SERPINA3	Druggable Genome	12	DB01593	Zinc	Small molecule	Approved	A	A16AX05	B05XA12
SERPINC1	Druggable Genome	462	DB01109	Heparin	Small molecule	Approved|Investigational	B	B01AB01	B01AB51	C05BA03	C05BA53	S01XA14
SERPINC1	Druggable Genome	462	DB01225	Enoxaparin	Small molecule	Approved	B	B01AB05
SERPINC1	Druggable Genome	462	DB06271	Sulodexide	Biotech	Approved|Investigational	B	B01AB11
SERPINC1	Druggable Genome	462	DB06779	Dalteparin	Small molecule	Approved	B	B01AB04
SERPINC1	Druggable Genome	462	DB06822	Tinzaparin	Small molecule	Approved	B	B01AB10
SERPINC1	Druggable Genome	462	DB08813	Nadroparin	Small molecule	Approved	B	B01AB06
SI	Druggable Genome	6476	DB00491	Miglitol	Small molecule	Approved	A	A10BF02
SI	Druggable Genome	6476	DB00419	Miglustat	Small molecule	Approved	A	A16AX06
SI	Druggable Genome	6476	DB04878	Voglibose	Small molecule	Approved|Investigational	A	A10BF03
SI	Druggable Genome	6476	DB00747	Scopolamine	Small molecule	Approved	A	A04AD01	A04AD51	N05CM05	S01FA02
SI	Druggable Genome	6476	DB00284	Acarbose	Small molecule	Approved|Investigational	A	A10BD17	A10BF01
SLC10A2	Druggable Genome	6555	DB01586	Ursodeoxycholic acid	Small molecule	Approved|Investigational	A	A05AA02
SLC10A2	Druggable Genome	6555	DB06777	Chenodeoxycholic acid	Small molecule	Approved	A	A05AA01
SLC12A1	Druggable Genome	6557	DB01325	Quinethazone	Small molecule	Approved	C	C03BA02	C03BB02
SLC12A1	Druggable Genome	6557	DB00903	Etacrynic acid	Small molecule	Approved	C	C03CC01
SLC12A1	Druggable Genome	6557	DB00695	Furosemide	Small molecule	Approved|Vet_approved	C	C03CA01	C03CB01	C03EB01
SLC12A1	Druggable Genome	6557	DB00774	Hydroflumethiazide	Small molecule	Approved	C	C03AA02	C03AB02	C03AH02
SLC12A1	Druggable Genome	6557	DB00310	Chlorthalidone	Small molecule	Approved	C	C03BA04	C03BB04	C03EA06
SLC12A1	Druggable Genome	6557	DB00887	Bumetanide	Small molecule	Approved	C	C03CA02	C03CB02	C03EB02
SLC12A1	Druggable Genome	6557	DB01021	Trichlormethiazide	Small molecule	Approved|Vet_approved	C	C03AA06	C03AB06	C03EA02
SLC12A1	Druggable Genome	6557	DB00214	Torasemide	Small molecule	Approved	C	C03CA04
SLC12A1	Druggable Genome	6557	DB00232	Methyclothiazide	Small molecule	Approved	C	C03AA08	C03AB08
SLC12A3	Druggable Genome	6559	DB01119	Diazoxide	Small molecule	Approved	C	C02DA01	V03AH01
SLC12A3	Druggable Genome	6559	DB01325	Quinethazone	Small molecule	Approved	C	C03BA02	C03BB02
SLC12A3	Druggable Genome	6559	DB00999	Hydrochlorothiazide	Small molecule	Approved|Vet_approved	C	C03AA03	C03AB03	C03AX01	C03EA01	C09DX01	C09DX03	C09XA52	C09XA54
SLC12A3	Druggable Genome	6559	DB00524	Metolazone	Small molecule	Approved	C	C03BA08	C03EA12
SLC12A3	Druggable Genome	6559	DB00436	Bendroflumethiazide	Small molecule	Approved	C	C03AA01	C03AB01	C03EA13
SLC12A3	Druggable Genome	6559	DB00880	Chlorothiazide	Small molecule	Approved|Vet_approved	C	C03AA04	C03AB04	C03AH01
SLC12A3	Druggable Genome	6559	DB01324	Polythiazide	Small molecule	Approved	C	C03AA05	C03AB05
SLC22A12	Druggable Genome	116085	DB01138	Sulfinpyrazone	Small molecule	Approved	M	M04AB02
SLC22A12	Druggable Genome	116085	DB11560	Lesinurad	Small molecule	Approved	M	M04AB05
SLC22A5	Druggable Genome	6584	DB00583	L-Carnitine	Small molecule	Approved	A	A16AA01
SLC25A20	Druggable Genome	788	DB00583	L-Carnitine	Small molecule	Approved	A	A16AA01
SLC5A1	Druggable Genome	6523	DB06292	Dapagliflozin	Small molecule	Approved	A	A10BD15	A10BD21	A10BX09
SLC5A1	Druggable Genome	6523	DB08907	Canagliflozin	Small molecule	Approved	A	A10BD16	A10BX11
SLC5A1	Druggable Genome	6523	DB09038	Empagliflozin	Small molecule	Approved	A	A10BD19	A10BD20	A10BX12
SLC5A2	Druggable Genome	6524	DB06292	Dapagliflozin	Small molecule	Approved	A	A10BD15	A10BD21	A10BX09
SLC5A2	Druggable Genome	6524	DB08907	Canagliflozin	Small molecule	Approved	A	A10BD16	A10BX11
SLC5A2	Druggable Genome	6524	DB09038	Empagliflozin	Small molecule	Approved	A	A10BD19	A10BD20	A10BX12
SLC6A5	Druggable Genome	9152	DB00145	Glycine	Small molecule	Approved|Nutraceutical|Vet_approved	B	B05CX03
SLCO1B3	Druggable Genome	28234	DB01241	Gemfibrozil	Small molecule	Approved	C	C10AB04
SLCO1B3	Druggable Genome	28234	DB00557	Hydroxyzine	Small molecule	Approved	N	N05BB01	N05BB51
SLCO1B3	Druggable Genome	28234	DB00678	Losartan	Small molecule	Approved	C	C09CA01	C09DA01	C09DB06
SLCO1B3	Druggable Genome	28234	DB01204	Mitoxantrone	Small molecule	Approved|Investigational	L	L01DB07
SLCO1B3	Druggable Genome	28234	DB00485	Dicloxacillin	Small molecule	Approved|Vet_approved	J	J01CF01
SLCO1B3	Druggable Genome	28234	DB00203	Sildenafil	Small molecule	Approved|Investigational	G	G04BE03
SLCO1B3	Druggable Genome	28234	DB00966	Telmisartan	Small molecule	Approved|Investigational	C	C09CA07	C09DA07	C09DB04
SLCO1B3	Druggable Genome	28234	DB01076	Atorvastatin	Small molecule	Approved	C	C10AA05	C10BA05	C10BX03	C10BX06	C10BX08	C10BX11
SLCO1B3	Druggable Genome	28234	DB00773	Etoposide	Small molecule	Approved	L	L01CB01
SLCO1B3	Druggable Genome	28234	DB01072	Atazanavir	Small molecule	Approved|Investigational	J	J05AE08	J05AR15
SLCO1B3	Druggable Genome	28234	DB00503	Ritonavir	Small molecule	Approved|Investigational	J	J05AE03	J05AR10	J05AX66	J05AX67
SLCO1B3	Druggable Genome	28234	DB01211	Clarithromycin	Small molecule	Approved	A	A02BD04	A02BD05	A02BD06	A02BD07	A02BD09	A02BD11	J01FA09
SLCO1B3	Druggable Genome	28234	DB01045	Rifampicin	Small molecule	Approved	J	J04AB02	J04AM02	J04AM05	J04AM06
SLCO2A1	Druggable Genome	6578	DB01088	Iloprost	Small molecule	Approved|Investigational	B	B01AC11
SMPD1	Druggable Genome	6609	DB01151	Desipramine	Small molecule	Approved	N	N06AA01
SMPD1	Druggable Genome	6609	DB00477	Chlorpromazine	Small molecule	Approved|Vet_approved	N	N05AA01
SMPD1	Druggable Genome	6609	DB00381	Amlodipine	Small molecule	Approved	C	C08CA01	C08GA02	C09BB03	C09BB04	C09BB07	C09BX01	C09DB01	C09DB02	C09DB04	C09DB05	C09DB06	C09DB07	C09DX01	C09DX03	C09XA53	C09XA54	C10BX03	C10BX07	C10BX09	C10BX11
SOD1	Druggable Genome	6647	DB00988	Dopamine	Small molecule	Approved	C	C01CA04
SOD1	Druggable Genome	6647	DB00668	Epinephrine	Small molecule	Approved|Vet_approved	A	A01AD01	B02BC09	C01CA24	R01AA14	R03AA01	R03AK01	S01EA01	S01EA51
SOD1	Druggable Genome	6647	DB01064	Isoprenaline	Small molecule	Approved	C	C01CA02	R03AB02	R03AK02	R03CB01	R03CB51
SOD1	Druggable Genome	6647	DB01593	Zinc	Small molecule	Approved	A	A16AX05	B05XA12
SRD5A3	Druggable Genome	79644	DB00421	Spironolactone	Small molecule	Approved	C	C03DA01
STAT5B	Druggable Genome	6777	DB01254	Dasatinib	Small molecule	Approved|Investigational	L	L01XE06
TACR3	Druggable Genome	6870	DB00673	Aprepitant	Small molecule	Approved|Investigational	A	A04AD12
TBXAS1	Druggable Genome	6916	DB00255	Diethylstilbestrol	Small molecule	Approved	L	G03CB02	G03CC05	L02AA01	L02AA04
TBXAS1	Druggable Genome	6916	DB00257	Clotrimazole	Small molecule	Approved|Vet_approved	A	A01AB18	D01AC01	G01AF02
TBXAS1	Druggable Genome	6916	DB00412	Rosiglitazone	Small molecule	Approved|Investigational	A	A10BD03	A10BD04	A10BG02
TBXAS1	Druggable Genome	6916	DB00328	Indomethacin	Small molecule	Approved|Investigational	C	C01EB03	M01AB01	M01AB51	M02AA23	S01BC01	S01CC02
TBXAS1	Druggable Genome	6916	DB00675	Tamoxifen	Small molecule	Approved	L	L02BA01
TBXAS1	Druggable Genome	6916	DB01127	Econazole	Small molecule	Approved	D	D01AC03	G01AF05
TBXAS1	Druggable Genome	6916	DB06820	Sulconazole	Small molecule	Approved	D	D01AC09
TBXAS1	Druggable Genome	6916	DB00795	Sulfasalazine	Small molecule	Approved	A	A07EC01
TBXAS1	Druggable Genome	6916	DB01110	Miconazole	Small molecule	Approved|Investigational|Vet_approved	A	A01AB09	A07AC01	D01AC02	D01AC52	G01AF04	J02AB01	S02AA13
TBXAS1	Druggable Genome	6916	DB00239	Oxiconazole	Small molecule	Approved	D	D01AC11	G01AF17
TBXAS1	Druggable Genome	6916	DB00796	Candesartan	Small molecule	Approved	C	C09CA06	C09DA06	C09DB07
TBXAS1	Druggable Genome	6916	DB09236	Lacidipine	Small molecule	Approved	C	C08CA09
TBXAS1	Druggable Genome	6916	DB00619	Imatinib	Small molecule	Approved	L	L01XE01
TBXAS1	Druggable Genome	6916	DB00701	Amprenavir	Small molecule	Approved	J	J05AE05
TBXAS1	Druggable Genome	6916	DB01026	Ketoconazole	Small molecule	Approved|Investigational	D	D01AC08	G01AF11	J02AB02
TBXAS1	Druggable Genome	6916	DB00549	Zafirlukast	Small molecule	Approved|Investigational	R	R03DC01
TBXAS1	Druggable Genome	6916	DB00696	Ergotamine	Small molecule	Approved	N	N02CA02	N02CA52	N02CA72
TBXAS1	Druggable Genome	6916	DB00471	Montelukast	Small molecule	Approved	R	R03DC03	R03DC53
TBXAS1	Druggable Genome	6916	DB00224	Indinavir	Small molecule	Approved	J	J05AE02
TBXAS1	Druggable Genome	6916	DB01232	Saquinavir	Small molecule	Approved|Investigational	J	J05AE01
TBXAS1	Druggable Genome	6916	DB00503	Ritonavir	Small molecule	Approved|Investigational	J	J05AE03	J05AR10	J05AX66	J05AX67
TDP1	Druggable Genome	55775	DB00368	Norepinephrine	Small molecule	Approved	C	C01CA03
TDP1	Druggable Genome	55775	DB00166	Lipoic Acid	Small molecule	Approved|Nutraceutical	A	A16AX01
TDP1	Druggable Genome	55775	DB00784	Mefenamic acid	Small molecule	Approved	M	M01AG01
TDP1	Druggable Genome	55775	DB01139	Cefapirin	Small molecule	Approved|Vet_approved	J	J01DB08
TDP1	Druggable Genome	55775	DB01331	Cefoxitin	Small molecule	Approved	J	J01DC01
TDP1	Druggable Genome	55775	DB01196	Estramustine	Small molecule	Approved	L	L01XX11
TDP1	Druggable Genome	55775	DB01326	Cefamandole	Small molecule	Approved	J	J01DC03
TDP1	Druggable Genome	55775	DB00923	Ceforanide	Small molecule	Approved	J	J01DC11
TDP1	Druggable Genome	55775	DB01301	Rolitetracycline	Small molecule	Approved	J	J01AA09
TDP1	Druggable Genome	55775	DB01212	Ceftriaxone	Small molecule	Approved	J	J01DD04	J01DD54
TGFBR2	Druggable Genome	7048	DB06589	Pazopanib	Small molecule	Approved	L	L01XE11
TGFBR2	Druggable Genome	7048	DB00398	Sorafenib	Small molecule	Approved|Investigational	L	L01XE05
TGFBR2	Druggable Genome	7048	DB01254	Dasatinib	Small molecule	Approved|Investigational	L	L01XE06
TP53	Druggable Genome	7157	DB00544	Fluorouracil	Small molecule	Approved	L	L01BC02	L01BC52
TP53	Druggable Genome	7157	DB01033	Mercaptopurine	Small molecule	Approved	L	L01BB02
TP53	Druggable Genome	7157	DB01275	Hydralazine	Small molecule	Approved	C	C02DB02	C02LG02
TP53	Druggable Genome	7157	DB00170	Menadione	Small molecule	Approved|Nutraceutical	B	B02BA02
TP53	Druggable Genome	7157	DB00945	Acetylsalicylic acid	Small molecule	Approved|Vet_approved	A	A01AD05	B01AC06	B01AC56	C10BX01	C10BX02	C10BX04	C10BX05	C10BX06	C10BX08	M01BA03	N02BA01	N02BA51	N02BA71
TP53	Druggable Genome	7157	DB00614	Furazolidone	Small molecule	Approved|Vet_approved	G	G01AX06
TP53	Druggable Genome	7157	DB00928	Azacitidine	Small molecule	Approved|Investigational	L	L01BC07
TP53	Druggable Genome	7157	DB00714	Apomorphine	Small molecule	Approved|Investigational	G	G04BE07	N04BC07
TP53	Druggable Genome	7157	DB00242	Cladribine	Small molecule	Approved|Investigational	L	L01BB04
TP53	Druggable Genome	7157	DB00472	Fluoxetine	Small molecule	Approved|Vet_approved	N	N06AB03	N06CA03
TP53	Druggable Genome	7157	DB00477	Chlorpromazine	Small molecule	Approved|Vet_approved	N	N05AA01
TP53	Druggable Genome	7157	DB06803	Niclosamide	Small molecule	Approved|Vet_approved	P	P02DA01
TP53	Druggable Genome	7157	DB00715	Paroxetine	Small molecule	Approved|Investigational	N	N06AB05
TP53	Druggable Genome	7157	DB09115	Diiodohydroxyquinoline	Small molecule	Approved	G	G01AC01
TP53	Druggable Genome	7157	DB01103	Quinacrine	Small molecule	Approved	P	P01AX05
TP53	Druggable Genome	7157	DB00850	Perphenazine	Small molecule	Approved	N	N05AB03
TP53	Druggable Genome	7157	DB00563	Methotrexate	Small molecule	Approved	L	L01BA01	L04AX03
TP53	Druggable Genome	7157	DB00694	Daunorubicin	Small molecule	Approved	L	L01DB02
TP53	Druggable Genome	7157	DB00445	Epirubicin	Small molecule	Approved	L	L01DB03
TP53	Druggable Genome	7157	DB01593	Zinc	Small molecule	Approved	A	A16AX05	B05XA12
TPI1	Druggable Genome	7167	DB01593	Zinc	Small molecule	Approved	A	A16AX05	B05XA12
TPO	Druggable Genome	7173	DB00550	Propylthiouracil	Small molecule	Approved	H	H03BA02
TPO	Druggable Genome	7173	DB08604	Triclosan	Small molecule	Approved	D	D08AE04	D09AA06
TPO	Druggable Genome	7173	DB00389	Carbimazole	Small molecule	Approved	H	H03BB01
TPO	Druggable Genome	7173	DB00509	Dextrothyroxine	Small molecule	Approved	C	C10AX01
TPO	Druggable Genome	7173	DB00763	Methimazole	Small molecule	Approved	H	H03BB02	H03BB52
TSHR	Druggable Genome	7253	DB01064	Isoprenaline	Small molecule	Approved	C	C01CA02	R03AB02	R03AK02	R03CB01	R03CB51
TSHR	Druggable Genome	7253	DB00221	Isoetarine	Small molecule	Approved	R	R03AC07	R03CC06
TSHR	Druggable Genome	7253	DB01001	Salbutamol	Small molecule	Approved|Vet_approved	R	R03AC02	R03AK04	R03AL02	R03CC02
TSHR	Druggable Genome	7253	DB00571	Propranolol	Small molecule	Approved|Investigational	C	C07AA05	C07BA05	C07FA05
TSHR	Druggable Genome	7253	DB01366	Procaterol	Small molecule	Approved	R	R03AC16	R03CC08
TSHR	Druggable Genome	7253	DB00472	Fluoxetine	Small molecule	Approved|Vet_approved	N	N06AB03	N06CA03
TSHR	Druggable Genome	7253	DB06803	Niclosamide	Small molecule	Approved|Vet_approved	P	P02DA01
TSHR	Druggable Genome	7253	DB00983	Formoterol	Small molecule	Approved|Investigational	R	R03AC13	R03AK07	R03AK08	R03AK09	R03AK11	R03AL05
TSHR	Druggable Genome	7253	DB00917	Dinoprostone	Small molecule	Approved	G	G02AD02
TSHR	Druggable Genome	7253	DB00770	Alprostadil	Small molecule	Approved|Investigational	C	C01EA01	G04BE01
TSHR	Druggable Genome	7253	DB09020	Bisacodyl	Small molecule	Approved	A	A06AB02	A06AB52	A06AG02
TSHR	Druggable Genome	7253	DB00836	Loperamide	Small molecule	Approved	A	A07DA03	A07DA05	A07DA53
TSHR	Druggable Genome	7253	DB00024	Thyrotropin Alfa	Biotech	Approved|Vet_approved	H	H01AB01	V04CJ01
TUBB1	Druggable Genome	81027	DB01394	Colchicine	Small molecule	Approved	M	M04AC01
TUBB1	Druggable Genome	81027	DB00309	Vindesine	Small molecule	Approved	L	L01CA03
TUBB1	Druggable Genome	81027	DB01229	Paclitaxel	Small molecule	Approved|Vet_approved	L	L01CD01
TUBB1	Druggable Genome	81027	DB01248	Docetaxel	Small molecule	Approved|Investigational	L	L01CD02
TUBB1	Druggable Genome	81027	DB06772	Cabazitaxel	Small molecule	Approved	L	L01CD04
TUBB1	Druggable Genome	81027	DB08871	Eribulin	Small molecule	Approved|Investigational	L	L01XX41
TUBB3	Druggable Genome	10381	DB04845	Ixabepilone	Small molecule	Approved|Investigational	L	L01DC04
TYR	Druggable Genome	7299	DB09526	Hydroquinone	Small molecule	Approved	D	D11AX11
TYR	Druggable Genome	7299	DB00600	Monobenzone	Small molecule	Approved	D	D11AX13
TYR	Druggable Genome	7299	DB00548	Azelaic Acid	Small molecule	Approved	D	D10AX03
VDR	Druggable Genome	7421	DB00170	Menadione	Small molecule	Approved|Nutraceutical	B	B02BA02
VDR	Druggable Genome	7421	DB00714	Apomorphine	Small molecule	Approved|Investigational	G	G04BE07	N04BC07
VDR	Druggable Genome	7421	DB00645	Dyclonine	Small molecule	Approved	N	N01BX02	R02AD04
VDR	Druggable Genome	7421	DB00822	Disulfiram	Small molecule	Approved	N	N07BB01	P03AA04	P03AA54
VDR	Druggable Genome	7421	DB00903	Etacrynic acid	Small molecule	Approved	C	C03CC01
VDR	Druggable Genome	7421	DB06623	Flupirtine	Small molecule	Approved|Investigational	N	N02BG07
VDR	Druggable Genome	7421	DB00338	Omeprazole	Small molecule	Approved|Investigational|Vet_approved	A	A02BC01	A02BD01	A02BD05
VDR	Druggable Genome	7421	DB01115	Nifedipine	Small molecule	Approved	C	C08CA05	C08CA55	C08GA01
VDR	Druggable Genome	7421	DB01157	Trimetrexate	Small molecule	Approved|Investigational	P	P01AX07
VDR	Druggable Genome	7421	DB00169	Cholecalciferol	Small molecule	Approved|Nutraceutical	A	A11CC05	M05BB03	M05BB04	M05BB05	M05BB07	M05BB08	M05BX53
VDR	Druggable Genome	7421	DB00401	Nisoldipine	Small molecule	Approved	C	C08CA07
VDR	Druggable Genome	7421	DB00153	Ergocalciferol	Small molecule	Approved|Nutraceutical	A	A11CC01
VDR	Druggable Genome	7421	DB01436	Alfacalcidol	Small molecule	Approved|Nutraceutical	A	A11CC03	M05BB06
VDR	Druggable Genome	7421	DB02300	Calcipotriol	Small molecule	Approved	D	D05AX02	D05AX52
VDR	Druggable Genome	7421	DB00136	Calcitriol	Small molecule	Approved|Nutraceutical	A	A11CC04	D05AX03
VDR	Druggable Genome	7421	DB00694	Daunorubicin	Small molecule	Approved	L	L01DB02
VDR	Druggable Genome	7421	DB00146	Calcidiol	Small molecule	Approved|Nutraceutical	A	A11CC06
VDR	Druggable Genome	7421	DB00910	Paricalcitol	Small molecule	Approved|Investigational	H	H05BX02
VDR	Druggable Genome	7421	DB01070	Dihydrotachysterol	Small molecule	Approved	A	A11CC02
VDR	Druggable Genome	7421	DB06410	Doxercalciferol	Small molecule	Approved	H	H05BX03
VKORC1	Druggable Genome	79001	DB00170	Menadione	Small molecule	Approved|Nutraceutical	B	B02BA02
VKORC1	Druggable Genome	79001	DB00682	Warfarin	Small molecule	Approved	B	B01AA03
VKORC1	Druggable Genome	79001	DB00266	Dicoumarol	Small molecule	Approved	B	B01AA01
VKORC1	Druggable Genome	79001	DB00498	Phenindione	Small molecule	Approved	B	B01AA02
VKORC1	Druggable Genome	79001	DB00946	Phenprocoumon	Small molecule	Approved	B	B01AA04
VKORC1	Druggable Genome	79001	DB01418	Acenocoumarol	Small molecule	Approved	B	B01AA07
WRN	Druggable Genome	7486	DB01235	Levodopa	Small molecule	Approved	N	N04BA01	N04BA02	N04BA03
WRN	Druggable Genome	7486	DB01204	Mitoxantrone	Small molecule	Approved|Investigational	L	L01DB07
WRN	Druggable Genome	7486	DB00694	Daunorubicin	Small molecule	Approved	L	L01DB02
WRN	Druggable Genome	7486	DB00445	Epirubicin	Small molecule	Approved	L	L01DB03
WRN	Druggable Genome	7486	DB00385	Valrubicin	Small molecule	Approved	L	L01DB09
XDH	Druggable Genome	7498	DB00437	Allopurinol	Small molecule	Approved	M	M04AA01	M04AA51
XDH	Druggable Genome	7498	DB04854	Febuxostat	Small molecule	Approved	M	M04AA03
XDH	Druggable Genome	7498	DB00583	L-Carnitine	Small molecule	Approved	A	A16AA01
ATC, Anatomical Therapeutic Chemical
