# Supplementary material for: Comprehensive germline genomic profiles of children, adolescents and young adults with solid tumors
Source: Nat Commun. 2020 May 5;11:2206. doi: 10.1038/s41467-020-16067-1 (PMC7200683; doi:10.1038/s41467-020-16067-1)
Supplement: Supplementary file 23 — Supplementary Data 20 [file 41467_2020_16067_MOESM23_ESM.xlsx]

## Sheet: Supplementary Data 20
Supplementary Data 20 C-AYA patients with solid tumor and their associated druggable genome. Related to Figure 5.
Patients ID	Project	Tumor_types	IVA_Prediction	Hugo_Symbol	Cancer_Predisposition	Status	ATC_Category	ATC_Group	Variant_Classification	Variant_Type	NCBI_Build	Chromosome	Start_Position	End_position	Cytoband	Reference_Allele	Sample_Allele1	Sample_Allele2	Nucleotide_Change	Protein_Change	Transcript_Name	Mutation_Status	Genotype
CCF12237	CCF_CAYA	OS	Pathogenic	TP53	KCPG	Druggable Genome	L,C,B,A,G,N,P,D	L	Nonsense_Mutation	SNP	37	17	7577022	7577022	p13.1	G	G	A	c.782+477C>T; c.799C>T; c.520C>T; c.883C>T; c.916C>T; c.439C>T	p.R147*; p.R174*; p.R295*; p.R306*; p.R267*	ENST00000359597.8; NM_001126115.1; ENST00000610623.4; NM_001126113.2; ENST00000610538.4; NM_001126114.2; ENST00000620739.4; NM_000546.5; NM_001126117.1; NM_001276699.1; NM_001126116.1; NM_001276697.1; NM_001276698.1; ENST00000420246.6; ENST00000615910.4; ENST00000610292.4; ENST00000413465.6; NM_001276696.1; ENST00000269305.8; ENST00000619186.4; ENST00000622645.4; ENST00000617185.4; NM_001276695.1…	Germline	Het
SJACT010	SJ_CAYA	ACT	Pathogenic	TP53	KCPG	Druggable Genome	L,C,B,A,G,N,P,D	L	Nonsense_Mutation	SNP	38	17	7674945	7674945	p13.1	G	G	A	c.109C>T; c.586C>T; c.469C>T; c.190C>T; c.553C>T	p.R185*; p.R64*; p.R157*; p.R196*; p.R37*	ENST00000359597.8; NM_001126115.1; ENST00000610623.4; NM_001126113.2; ENST00000610538.4; NM_001126114.2; ENST00000620739.4; NM_000546.5; NM_001126117.1; NM_001276699.1; NM_001126116.1; NM_001276697.1; NM_001276698.1; ENST00000610292.4; ENST00000615910.4; ENST00000420246.6; ENST00000413465.6; NM_001276696.1; ENST00000269305.8; ENST00000619186.4; ENST00000622645.4; ENST00000617185.4; NM_001276695.1…	Germline	Het
SJACT013	SJ_CAYA	ACT	Pathogenic	TP53	KCPG	Druggable Genome	L,C,B,A,G,N,P,D	L	Missense_Mutation	SNP	38	17	7673823	7673823	p13.1	C	C	T	c.680G>A; c.782+358G>A; c.797G>A; c.401G>A; c.320G>A; c.764G>A	p.G134E; p.G255E; p.G227E; p.G266E; p.G107E	ENST00000359597.8; NM_001126115.1; ENST00000610623.4; NM_001126113.2; ENST00000610538.4; NM_001126114.2; ENST00000620739.4; NM_000546.5; NM_001126117.1; NM_001276699.1; NM_001126116.1; NM_001276697.1; NM_001276698.1; ENST00000615910.4; ENST00000420246.6; ENST00000610292.4; ENST00000413465.6; NM_001276696.1; ENST00000269305.8; ENST00000619186.4; ENST00000622645.4; ENST00000617185.4; NM_001276695.1…	Germline	Het
SJACT014	SJ_CAYA	ACT	Pathogenic	TP53	KCPG	Druggable Genome	L,C,B,A,G,N,P,D	L	Splice_Site	SNP	38	17	7675993	7675993	p13.1	C	C	T	c.258+1G>A; c.340+32G>A; c.-859G>A; c.375+1G>A; c.-778G>A		ENST00000359597.8; NM_001126115.1; ENST00000610623.4; NM_001126113.2; ENST00000610538.4; NM_001126114.2; ENST00000620739.4; NM_001126117.1; NM_000546.5; NM_001276699.1; NM_001126116.1; NM_001276697.1; NM_001276698.1; ENST00000420246.6; ENST00000615910.4; ENST00000413465.6; ENST00000610292.4; NM_001276696.1; ENST00000269305.8; ENST00000619186.4; ENST00000622645.4; ENST00000617185.4; ENST0000050493…	Germline	Het
SJACT015	SJ_CAYA	ACT	Pathogenic	TP53	KCPG	Druggable Genome	L,C,B,A,G,N,P,D	L	Missense_Mutation	SNP	38	17	7675143	7675143	p13.1	C	C	A	c.352G>T; c.436G>T; c.73G>T; c.469G>T; c.-9G>T	p.V157F; p.V146F; p.V25F; p.V118F	ENST00000445888.6; NM_001126115.1; ENST00000359597.8; NM_001126113.2; ENST00000610538.4; NM_001126114.2; ENST00000620739.4; NM_000546.5; NM_001126117.1; NM_001276699.1; NM_001126116.1; NM_001276697.1; NM_001276698.1; ENST00000615910.4; ENST00000610292.4; ENST00000420246.6; ENST00000413465.6; NM_001276696.1; ENST00000619186.4; ENST00000269305.8; ENST00000622645.4; ENST00000617185.4; NM_001276695.1…	Germline	Het
SJACT018	SJ_CAYA	ACT	Pathogenic	TP53	KCPG	Druggable Genome	L,C,B,A,G,N,P,D	L	Missense_Mutation	SNP	38	17	7674879	7674879	p13.1	C	C	T	c.256G>A; c.652G>A; c.619G>A; c.535G>A; c.175G>A	p.V207M; p.V59M; p.V218M; p.V86M; p.V179M	ENST00000359597.8; NM_001126115.1; ENST00000610623.4; NM_001126113.2; ENST00000610538.4; NM_001126114.2; ENST00000620739.4; NM_000546.5; NM_001126117.1; NM_001276699.1; NM_001126116.1; NM_001276697.1; NM_001276698.1; ENST00000610292.4; ENST00000615910.4; ENST00000420246.6; ENST00000413465.6; NM_001276696.1; ENST00000269305.8; ENST00000619186.4; ENST00000622645.4; ENST00000617185.4; NM_001276695.1…	Germline	Het
SJACT024	SJ_CAYA	ACT	Pathogenic	TP53	KCPG	Druggable Genome	L,C,B,A,G,N,P,D	L	Splice_Site	SNP	38	17	7669692	7669692	p13.1	T	T	C	c.1101-2A>G; c.*208-2A>G; c.624-2A>G; c.984-2A>G; c.1068-2A>G; c.994-3448A>G; c.782+4489A>G; c.705-2A>G; c.*120-2A>G		ENST00000610623.4; NM_001126115.1; ENST00000359597.8; NM_001126113.2; ENST00000610538.4; NM_001126114.2; ENST00000620739.4; NM_000546.5; NM_001126117.1; NM_001276699.1; NM_001126116.1; NM_001276697.1; NM_001276698.1; ENST00000615910.4; ENST00000420246.6; ENST00000610292.4; ENST00000413465.6; NM_001276696.1; ENST00000269305.8; ENST00000619186.4; ENST00000622645.4; ENST00000617185.4; NM_001276695.1…	Germline	Het
SJACT025	SJ_CAYA	ACT	Pathogenic	TP53	KCPG	Druggable Genome	L,C,B,A,G,N,P,D	L	Frame_Shift_Ins	INS	38	17	7673595	7673596	p13.1			T	c.932dupA; c.899dupA; c.455dupA; c.782+585dupA; c.536dupA; c.815dupA	p.N152fs*25; p.N152fs*26; p.N272fs?; p.N272fs*25; p.N272fs*26; p.N179fs*25; p.N179fs*26; p.N300fs*26; p.N179fs?; p.N311fs*26; p.N311fs*25; p.N311fs?; p.N152fs?	ENST00000610623.4; NM_001126115.1; ENST00000359597.8; NM_001126113.2; ENST00000610538.4; NM_001126114.2; ENST00000620739.4; NM_000546.5; NM_001126117.1; NM_001276699.1; NM_001126116.1; NM_001276697.1; NM_001276698.1; ENST00000420246.6; ENST00000615910.4; ENST00000610292.4; ENST00000413465.6; NM_001276696.1; ENST00000269305.8; ENST00000619186.4; ENST00000622645.4; ENST00000617185.4; NM_001276695.1…	Germline	Het
SJACT028	SJ_CAYA	ACT	Pathogenic	NTRK1	KCPG	Druggable Genome	N,L	L	Nonsense_Mutation	SNP	38	1	156873726	156873726	q23.1	G	G	A	c.944G>A; c.854G>A	p.W315*; p.W285*	ENST00000524377.5; NM_001007792.1; NM_002529.3; ENST00000358660.3; NM_001012331.1; ENST00000392302.6; ENST00000368196.7	Germline	Het
SJCNS018567	SJ_CAYA	CNS	Likely Pathogenic	ALK	KCPG	Druggable Genome	L	L	Missense_Mutation	SNP	38	2	29220752	29220752	p23.2	G	G	A	c.2468C>T; c.395C>T; c.3599C>T	p.A132V; p.A1200V; p.A823V	ENST00000389048.7; NM_004304.4; ENST00000642122.1; ENST00000618119.4; NM_001353765.1	Germline	Het
SJCNS018579	SJ_CAYA	CNS	Pathogenic	BRCA1	KCPG	Druggable Genome	A,L	L	Frame_Shift_Del	DEL	38	17	43093074	43093074	q21.31	G	G		n.2593delC; c.-43-18553delC; c.787+1670delC; c.2316delC; c.-99+32197delC; c.5-29123delC; c.2457delC; c.671-2042delC	p.D821fs*25; p.D774fs*25	NM_007294.3; ENST00000591849.5; NM_007298.3; NM_007299.3; ENST00000352993.7; ENST00000491747.6; ENST00000586385.5; ENST00000468300.5; ENST00000357654.8; NM_007297.3; ENST00000591534.5; NM_007300.3; ENST00000354071.7; ENST00000471181.7; ENST00000493795.5; NR_027676.1	Germline	Het
SJCNS018581	SJ_CAYA	CNS	Likely Pathogenic	RET	KCPG	Druggable Genome	N,M,L	L	Missense_Mutation	SNP	38	10	43119668	43119668	q11.21	C	C	T	c.1290-34C>T; c.1768C>T; c.2530C>T	p.R590W; p.R844W	ENST00000355710.7; NM_020975.5; NM_001355216.1; ENST00000615310.4; NM_020630.5; ENST00000340058.5	Germline	Het
SJCNS018599	SJ_CAYA	CNS	Likely Pathogenic	AR	KCPG	Druggable Genome	D,A,P,N,J,L,G,M,H,S,C,R	L	Missense_Mutation	SNP	38	X	67546447	67546447	q12	C	T	T	c.-483C>T; c.1301C>T; c.731C>T	p.S434F; p.S244F	ENST00000396044.7; ENST00000612010.4; NM_001348061.1; ENST00000374690.8; NM_001011645.3; NM_001348064.1; NM_000044.4; ENST00000504326.5; ENST00000612452.4; ENST00000613054.2; NM_001348063.1	Germline	Hom
SJCNS019123	SJ_CAYA	CNS	Pathogenic	WRN	KCPG	Druggable Genome	N,L	L	Nonsense_Mutation	SNP	38	8	31081132	31081132	p12	C	C	T	c.1105C>T	p.R369*	ENST00000298139.5; NM_000553.5	Germline	Het
SJCNS019125	SJ_CAYA	CNS	Likely Pathogenic	CHEK2	KCPG	Druggable Genome	L	L	In_Frame_Del	DEL	38	22	28725084	28725086	q12.1	TCT	TCT		c.483_485delAGA; c.612_614delAGA; c.320-5601_320-5599delAGA; c.444+157_444+159delAGA; c.-295_-293delAGA	p.E161del; p.E204del	ENST00000403642.5; ENST00000405598.5; ENST00000382580.6; NM_007194.4; NM_001005735.1; ENST00000328354.10; NM_001349956.1; NM_145862.2; ENST00000348295.7; ENST00000402731.5; ENST00000404276.5; NM_001257387.1; ENST00000382565.5	Germline	Het
SJCNS019184	SJ_CAYA	CNS	Pathogenic	CHEK2	KCPG	Druggable Genome	L	L	Frame_Shift_Del	DEL	38	22	28695869	28695869	q12.1	G	G		c.1229delC; c.899delC; c.1013delC; c.827delC; c.1100delC; c.437delC	p.T300fs*15; p.T276fs*15; p.T410fs*15; p.T367fs*15; p.T146fs*15; p.T338fs*15	ENST00000403642.5; ENST00000405598.5; ENST00000382580.6; NM_001005735.1; NM_007194.4; ENST00000328354.10; NM_145862.2; NM_001349956.1; ENST00000348295.7; ENST00000402731.5; ENST00000404276.5; NM_001257387.1	Germline	Het
SJCNS041476	SJ_CAYA	CNS	Pathogenic	BRCA1	KCPG	Druggable Genome	A,L	L	Frame_Shift_Del	DEL	38	17	43091827	43091831	q21.31	TTTAC	TTTAC		c.-99+33440_-99+33444delGTAAA; c.3559_3563delGTAAA; c.788-799_788-795delGTAAA; c.5-27880_5-27876delGTAAA; c.-43-17310_-43-17306delGTAAA; c.3700_3704delGTAAA; c.671-799_671-795delGTAAA; n.3836_3840delGTAAA	p.V1187fs*8; p.V1234fs*8	NM_007294.3; ENST00000591849.5; NM_007298.3; NM_007299.3; ENST00000352993.7; ENST00000491747.6; ENST00000586385.5; ENST00000468300.5; ENST00000357654.8; NM_007297.3; ENST00000591534.5; NM_007300.3; ENST00000354071.7; ENST00000471181.7; ENST00000493795.5; NR_027676.1	Germline	Het
SJCNS041493	SJ_CAYA	CNS	Pathogenic	DHCR7	KCPG	Druggable Genome	L	L	Nonsense_Mutation	SNP	38	11	71441401	71441401	q13.4	C	C	T	c.452G>A	p.W151*	ENST00000407721.6; ENST00000355527.7; NM_001163817.1; NM_001360.2	Germline	Het
SJCNS041917	SJ_CAYA	CNS	Pathogenic	DHCR7	KCPG	Druggable Genome	L	L	Startloss_Mutation	SNP	38	11	71444952	71444952	q13.4	T	T	C	c.1A>G	p.M1V	ENST00000407721.6; ENST00000355527.7; NM_001163817.1; NM_001360.2	Germline	Het
SJCNS041956	SJ_CAYA	CNS	Pathogenic	CHEK2	KCPG	Druggable Genome	L	L	Splice_Site	SNP	38	22	28699837	28699837	q12.1	C	C	A	c.1008+1G>T; c.345+1G>T; c.1137+1G>T; c.807+1G>T; c.735+1G>T		ENST00000403642.5; ENST00000405598.5; ENST00000382580.6; NM_007194.4; NM_001005735.1; ENST00000328354.10; NM_001349956.1; NM_145862.2; ENST00000348295.7; ENST00000402731.5; ENST00000404276.5; NM_001257387.1	Germline	Het
SJCNS042493	SJ_CAYA	CNS	Pathogenic	RECQL	KCPG	Druggable Genome	A,C,N,D,L,J	L	Missense_Mutation	SNP	38	12	21473635	21473635	p12.1	G	G	A	c.1363C>T	p.R455C	NM_002907.3; ENST00000444129.6; NM_032941.2; ENST00000421138.6	Germline	Het
SJCNS042704	SJ_CAYA	CNS	Pathogenic	CHEK2	KCPG	Druggable Genome	L	L	Frame_Shift_Del	DEL	38	22	28695869	28695869	q12.1	G	G		c.1229delC; c.899delC; c.1013delC; c.827delC; c.1100delC; c.437delC	p.T300fs*15; p.T276fs*15; p.T410fs*15; p.T367fs*15; p.T146fs*15; p.T338fs*15	ENST00000403642.5; ENST00000405598.5; ENST00000382580.6; NM_001005735.1; NM_007194.4; ENST00000328354.10; NM_145862.2; NM_001349956.1; ENST00000348295.7; ENST00000402731.5; ENST00000404276.5; NM_001257387.1	Germline	Het
SJCNS042711	SJ_CAYA	CNS	Pathogenic	CHEK2	KCPG	Druggable Genome	L	L	Splice_Site	SNP	38	22	28725242	28725242	q12.1	C	C	T	c.-334+1G>A; c.573+1G>A; c.320-5757G>A; c.444+1G>A		ENST00000403642.5; ENST00000405598.5; ENST00000382580.6; NM_007194.4; NM_001005735.1; ENST00000328354.10; NM_145862.2; NM_001349956.1; ENST00000348295.7; ENST00000402731.5; ENST00000404276.5; NM_001257387.1; ENST00000382565.5	Germline	Het
SJCNS043450	SJ_CAYA	CNS	Pathogenic	CHEK2	KCPG	Druggable Genome	L	L	Frame_Shift_Del	DEL	38	22	28695869	28695869	q12.1	G	G		c.1229delC; c.899delC; c.1013delC; c.827delC; c.1100delC; c.437delC	p.T300fs*15; p.T276fs*15; p.T410fs*15; p.T367fs*15; p.T146fs*15; p.T338fs*15	ENST00000403642.5; ENST00000405598.5; ENST00000382580.6; NM_001005735.1; NM_007194.4; ENST00000328354.10; NM_145862.2; NM_001349956.1; ENST00000348295.7; ENST00000402731.5; ENST00000404276.5; NM_001257387.1	Germline	Het
SJEWS018608	SJ_CAYA	EWS	Pathogenic	CHEK2	KCPG	Druggable Genome	L	L	Missense_Mutation	SNP	38	22	28725254	28725254	q12.1	G	G	A	c.433C>T; c.-345C>T; c.562C>T; c.320-5769C>T	p.R188W; p.R145W	ENST00000403642.5; ENST00000405598.5; ENST00000382580.6; NM_007194.4; NM_001005735.1; ENST00000328354.10; NM_145862.2; NM_001349956.1; ENST00000348295.7; ENST00000402731.5; ENST00000404276.5; NM_001257387.1; ENST00000382565.5	Germline	Het
SJEWS018616	SJ_CAYA	EWS	Pathogenic	WRN	KCPG	Druggable Genome	N,L	L	Nonsense_Mutation	SNP	38	8	31081132	31081132	p12	C	C	T	c.1105C>T	p.R369*	ENST00000298139.5; NM_000553.5	Germline	Het
SJEWS018625	SJ_CAYA	EWS	Pathogenic	CHEK2	KCPG	Druggable Genome	L	L	Frame_Shift_Del	DEL	38	22	28695869	28695869	q12.1	G	G		c.1229delC; c.899delC; c.1013delC; c.827delC; c.1100delC; c.437delC	p.T300fs*15; p.T276fs*15; p.T410fs*15; p.T367fs*15; p.T146fs*15; p.T338fs*15	ENST00000403642.5; ENST00000405598.5; ENST00000382580.6; NM_001005735.1; NM_007194.4; ENST00000328354.10; NM_145862.2; NM_001349956.1; ENST00000348295.7; ENST00000402731.5; ENST00000404276.5; NM_001257387.1	Germline	Het
SJEWS019198	SJ_CAYA	EWS	Pathogenic	POLE	KCPG	Druggable Genome	L	L	Startloss_Mutation	SNP	38	12	132687315	132687315	q24.33	T	T	A	c.-356T>A; c.1A>T	p.M1L	ENST00000320574.9; ENST00000317479.7; NM_006231.3; ENST00000535270.5; NM_018663.2; ENST00000543589.5	Germline	Het
SJEWS019205	SJ_CAYA	EWS	Pathogenic	CHEK2	KCPG	Druggable Genome	L	L	Frame_Shift_Del	DEL	38	22	28695869	28695869	q12.1	G	G		c.1229delC; c.899delC; c.1013delC; c.827delC; c.1100delC; c.437delC	p.T300fs*15; p.T276fs*15; p.T410fs*15; p.T367fs*15; p.T146fs*15; p.T338fs*15	ENST00000403642.5; ENST00000405598.5; ENST00000382580.6; NM_001005735.1; NM_007194.4; ENST00000328354.10; NM_145862.2; NM_001349956.1; ENST00000348295.7; ENST00000402731.5; ENST00000404276.5; NM_001257387.1	Germline	Het
SJEWS041505	SJ_CAYA	EWS	Pathogenic	BRCA1	KCPG	Druggable Genome	A,L	L	Frame_Shift_Del	DEL	38	17	43094317	43094356	q21.31	GATTCAGACTCCCCATCATGTGAGTCATCAGAACCTAACA	GATTCAGACTCCCCATCATGTGAGTCATCAGAACCTAACA		c.5-30405_5-30366delTGTTAGGTTCTGATGACTCACATGATGGGGAGTCTGAATC; c.-43-19835_-43-19796delTGTTAGGTTCTGATGACTCACATGATGGGGAGTCTGAATC; c.787+388_787+427delTGTTAGGTTCTGATGACTCACATGATGGGGAGTCTGAATC; c.1034_1073delTGTTAGGTTCTGATGACTCACATGATGGGGAGTCTGAATC; c.-99+30915_-99+30954delTGTTAGGTTCTGATGACTCACATGATGGGGAGTCTGAATC; c.670+1490_670+1529delTGTTAGGTTCTGATGACTCACATGATGGGGAGTCTGAATC; n.1311_1350delTGTTAGGTT…	p.L345fs*5; p.L392fs*5	NM_007294.3; ENST00000591849.5; ENST00000352993.7; NM_007299.3; NM_007298.3; ENST00000491747.6; ENST00000586385.5; ENST00000468300.5; ENST00000357654.8; NM_007297.3; ENST00000591534.5; NM_007300.3; ENST00000354071.7; ENST00000471181.7; ENST00000493795.5; NR_027676.1	Germline	Het
SJGCT018635	SJ_CAYA	GCT	Pathogenic	POLE	KCPG	Druggable Genome	L	L	Startloss_Mutation	SNP	38	12	132687315	132687315	q24.33	T	T	A	c.-356T>A; c.1A>T	p.M1L	ENST00000320574.9; ENST00000317479.7; NM_006231.3; ENST00000535270.5; NM_018663.2; ENST00000543589.5	Germline	Het
SJGCT018636	SJ_CAYA	GCT	Likely Pathogenic	DHCR7	KCPG	Druggable Genome	L	L	Missense_Mutation	SNP	38	11	71435454	71435454	q13.4	C	C	A	c.1349G>T	p.R450L	ENST00000407721.6; ENST00000355527.7; NM_001163817.1; NM_001360.2	Germline	Het
SJGCT018639	SJ_CAYA	GCT	Pathogenic	CHEK2	KCPG	Druggable Genome	L	L	Frame_Shift_Del	DEL	38	22	28695869	28695869	q12.1	G	G		c.1229delC; c.899delC; c.1013delC; c.827delC; c.1100delC; c.437delC	p.T300fs*15; p.T276fs*15; p.T410fs*15; p.T367fs*15; p.T146fs*15; p.T338fs*15	ENST00000403642.5; ENST00000405598.5; ENST00000382580.6; NM_001005735.1; NM_007194.4; ENST00000328354.10; NM_145862.2; NM_001349956.1; ENST00000348295.7; ENST00000402731.5; ENST00000404276.5; NM_001257387.1	Germline	Het
SJGCT019230	SJ_CAYA	GCT	Pathogenic	BLM	KCPG	Druggable Genome	C,N,L	L	Nonsense_Mutation	SNP	38	15	90798260	90798260	q26.1	C	C	A	c.3281C>A; c.2156C>A	p.S719*; p.S1094*	ENST00000560509.5; NM_000057.3; ENST00000355112.7; NM_001287247.1; NM_001287246.1; NM_001287248.1	Germline	Het
SJGCT042505	SJ_CAYA	GCT	Likely Pathogenic	BMPR1A	KCPG	Druggable Genome	L	L	Missense_Mutation	SNP	38	10	86917191	86917191	q23.2	T	T	A	c.733T>A	p.Y245N	ENST00000372037.7; NM_004329.2	Germline	Het
SJHGG010325	SJ_CAYA	HGG	Likely Pathogenic	TGFBR2	KCPG	Druggable Genome	L	L	Missense_Mutation	SNP	38	3	30672018	30672018	p24.1	T	T	C	c.910T>C; c.835T>C	p.F304L; p.F279L	NM_001024847.2; ENST00000359013.4; NM_003242.5; ENST00000295754.9	Germline	Het
SJHGG045	SJ_CAYA	HGG	Pathogenic	DHCR7	KCPG	Druggable Genome	L	L	Missense_Mutation	SNP	38	11	71435461	71435461	q13.4	C	C	T	c.1342G>A	p.E448K	ENST00000407721.6; ENST00000355527.7; NM_001163817.1; NM_001360.2	Germline	Het
SJNBL019397	SJ_CAYA	NBL	Pathogenic	CHEK2	KCPG	Druggable Genome	L	L	Missense_Mutation	SNP	38	22	28725338	28725338	q12.1	T	T	C	c.478A>G; c.320-5853A>G; c.349A>G; c.-429A>G	p.R160G; p.R117G	ENST00000403642.5; ENST00000405598.5; ENST00000382580.6; NM_007194.4; NM_001005735.1; ENST00000328354.10; NM_145862.2; NM_001349956.1; ENST00000348295.7; ENST00000402731.5; ENST00000404276.5; NM_001257387.1; ENST00000382565.5	Germline	Het
SJNBL019397	SJ_CAYA	NBL	Likely Pathogenic	DHCR7	KCPG	Druggable Genome	L	L	Missense_Mutation	SNP	38	11	71444864	71444864	q13.4	C	C	G	c.89G>C	p.G30A	ENST00000407721.6; ENST00000355527.7; NM_001163817.1; NM_001360.2	Germline	Het
SJNBL019405	SJ_CAYA	NBL	Pathogenic	POLH	KCPG	Druggable Genome	C,N,L,J,D	L	Frame_Shift_Ins	INS	38	6	43610556	43610557	p21.1			G	c.1078dupG; c.706dupG	p.D360fs*32; p.D236fs*32	ENST00000372236.8; NM_001291969.1; NM_006502.2; NM_001291970.1; ENST00000372226.1	Germline	Het
SJNBL019408	SJ_CAYA	NBL	Pathogenic	DHCR7	KCPG	Druggable Genome	L	L	Nonsense_Mutation	SNP	38	11	71441401	71441401	q13.4	C	C	T	c.452G>A	p.W151*	ENST00000407721.6; ENST00000355527.7; NM_001163817.1; NM_001360.2	Germline	Het
SJNBL019418	SJ_CAYA	NBL	Pathogenic	TP53	KCPG	Druggable Genome	L,C,B,A,G,N,P,D	L	Missense_Mutation	SNP	38	17	7675088	7675088	p13.1	C	C	T	c.491G>A; c.47G>A; c.524G>A; c.128G>A; c.407G>A	p.R43H; p.R136H; p.R164H; p.R16H; p.R175H	ENST00000610623.4; NM_001126115.1; ENST00000359597.8; NM_001126113.2; ENST00000610538.4; NM_001126114.2; ENST00000620739.4; NM_000546.5; NM_001126117.1; NM_001276699.1; NM_001126116.1; NM_001276697.1; NM_001276698.1; ENST00000615910.4; ENST00000420246.6; ENST00000610292.4; ENST00000413465.6; NM_001276696.1; ENST00000619186.4; ENST00000269305.8; ENST00000622645.4; ENST00000617185.4; NM_001276695.1…	Germline	Het
SJNBL041595	SJ_CAYA	NBL	Pathogenic	POLE	KCPG	Druggable Genome	L	L	Frame_Shift_Ins	INS	38	12	132657207	132657208	q24.33			T	c.3429dupA; c.3510dupA	p.L1171fs*6; p.L1144fs*6	ENST00000320574.9; NM_006231.3; ENST00000535270.5	Germline	Het
SJNBL135	SJ_CAYA	NBL	Pathogenic	ALK	KCPG	Druggable Genome	L	L	Missense_Mutation	SNP	38	2	29209798	29209798	p23.2	C	C	T	c.620G>A; c.3824G>A; c.2693G>A	p.R898Q; p.R1275Q; p.R207Q	NM_004304.4; ENST00000389048.7; ENST00000642122.1; ENST00000618119.4; NM_001353765.1	Germline	Het
SJNBL142	SJ_CAYA	NBL	Pathogenic	CHEK2	KCPG	Druggable Genome	L	L	Splice_Site	SNP	38	22	28724976	28724976	q12.1	C	C	T	c.721+1G>A; c.320-5491G>A; c.445-53G>A; c.592+1G>A; c.-186+1G>A		ENST00000403642.5; ENST00000405598.5; ENST00000382580.6; NM_001005735.1; NM_007194.4; ENST00000328354.10; NM_145862.2; NM_001349956.1; ENST00000348295.7; ENST00000402731.5; ENST00000404276.5; NM_001257387.1; ENST00000382565.5	Germline	Het
SJNBL146	SJ_CAYA	NBL	Pathogenic	CHEK2	KCPG	Druggable Genome	L	L	Frame_Shift_Del	DEL	38	22	28695869	28695869	q12.1	G	G		c.1229delC; c.899delC; c.1013delC; c.827delC; c.1100delC; c.437delC	p.T300fs*15; p.T276fs*15; p.T410fs*15; p.T367fs*15; p.T146fs*15; p.T338fs*15	ENST00000403642.5; ENST00000405598.5; ENST00000382580.6; NM_001005735.1; NM_007194.4; ENST00000328354.10; NM_145862.2; NM_001349956.1; ENST00000348295.7; ENST00000402731.5; ENST00000404276.5; NM_001257387.1	Germline	Het
SJNBL169	SJ_CAYA	NBL	Pathogenic	ERBB4	KCPG	Druggable Genome	L	L	Nonsense_Mutation	SNP	38	2	211431039	211431039	q34	A	A	C	c.2549T>G	p.L850*	NM_005235.2; ENST00000342788.8; NM_001042599.1; ENST00000436443.5	Germline	Het
SJNBL178	SJ_CAYA	NBL	Pathogenic	CHEK2	KCPG	Druggable Genome	L	L	Nonsense_Mutation	SNP	38	22	28734622	28734622	q12.1	G	G	A	c.100C>T; c.-678C>T	p.Q34*	ENST00000403642.5; ENST00000405598.5; ENST00000382580.6; NM_007194.4; NM_001005735.1; ENST00000328354.10; NM_145862.2; NM_001349956.1; ENST00000348295.7; ENST00000402731.5; ENST00000404276.5; NM_001257387.1; ENST00000382565.5	Germline	Het
SJOS017932	SJ_CAYA	OS	Pathogenic	RECQL	KCPG	Druggable Genome	A,C,N,D,L,J	L	Nonsense_Mutation	SNP	38	12	21473620	21473620	p12.1	G	G	A	c.1378C>T	p.Q460*	NM_002907.3; ENST00000444129.6; NM_032941.2; ENST00000421138.6	Germline	Het
SJOS018816	SJ_CAYA	OS	Pathogenic	RECQL	KCPG	Druggable Genome	A,C,N,D,L,J	L	Nonsense_Mutation	SNP	38	12	21474977	21474977	p12.1	G	G	A	c.1219C>T	p.R407*	NM_002907.3; ENST00000444129.6; NM_032941.2; ENST00000421138.6	Germline	Het
SJOS042096	SJ_CAYA	OS	Likely Pathogenic	POLH	KCPG	Druggable Genome	C,N,L,J,D	L	Missense_Mutation	SNP	38	6	43582344	43582344	p21.1	G	G	T	c.-17-663G>T; c.25G>T	p.V9F	ENST00000372236.8; NM_001291969.1; NM_006502.2; NM_001291970.1; ENST00000372226.1	Germline	Het
SJOS042111	SJ_CAYA	OS	Pathogenic	CHEK2	KCPG	Druggable Genome	L	L	Frame_Shift_Del	DEL	38	22	28695869	28695869	q12.1	G	G		c.1229delC; c.899delC; c.1013delC; c.827delC; c.1100delC; c.437delC	p.T300fs*15; p.T276fs*15; p.T410fs*15; p.T367fs*15; p.T146fs*15; p.T338fs*15	ENST00000403642.5; ENST00000405598.5; ENST00000382580.6; NM_001005735.1; NM_007194.4; ENST00000328354.10; NM_145862.2; NM_001349956.1; ENST00000348295.7; ENST00000402731.5; ENST00000404276.5; NM_001257387.1	Germline	Het
SJRB018827	SJ_CAYA	RB	Likely Pathogenic	ALK	KCPG	Druggable Genome	L	L	Missense_Mutation	SNP	38	2	29220752	29220752	p23.2	G	G	A	c.2468C>T; c.395C>T; c.3599C>T	p.A132V; p.A1200V; p.A823V	ENST00000389048.7; NM_004304.4; ENST00000642122.1; ENST00000618119.4; NM_001353765.1	Germline	Het
SJRB041652	SJ_CAYA	RB	Pathogenic	BRCA1	KCPG	Druggable Genome	A,L	L	Nonsense_Mutation	SNP	38	17	43106480	43106480	q21.31	A	A	T	n.349T>A; c.188T>A; c.-99+18791T>A; c.4+18702T>A; c.47T>A; c.-44+18791T>A	p.L63*; p.L16*	NM_007294.3; ENST00000591849.5; NM_007298.3; NM_007299.3; ENST00000352993.7; ENST00000491747.6; ENST00000586385.5; ENST00000468300.5; ENST00000357654.8; NM_007297.3; ENST00000591534.5; ENST00000471181.7; ENST00000354071.7; NM_007300.3; NR_027676.1; ENST00000493795.5	Germline	Het
SJRB041662	SJ_CAYA	RB	Pathogenic	CHEK2	KCPG	Druggable Genome	L	L	Missense_Mutation	SNP	38	22	28725259	28725259	q12.1	T	T	C	c.-350A>G; c.428A>G; c.557A>G; c.320-5774A>G	p.H143R; p.H186R	ENST00000403642.5; ENST00000405598.5; ENST00000382580.6; NM_007194.4; NM_001005735.1; ENST00000328354.10; NM_145862.2; NM_001349956.1; ENST00000348295.7; ENST00000402731.5; ENST00000404276.5; NM_001257387.1; ENST00000382565.5	Germline	Het
SJRB041665	SJ_CAYA	RB	Pathogenic	BLM	KCPG	Druggable Genome	C,N,L	L	Nonsense_Mutation	SNP	38	15	90765319	90765319	q26.1	C	C	T	c.973C>T; c.2098C>T	p.Q325*; p.Q700*	ENST00000560509.5; NM_000057.3; ENST00000355112.7; NM_001287247.1; NM_001287246.1; NM_001287248.1	Germline	Het
SJRB041671	SJ_CAYA	RB	Likely Pathogenic	EGFR	KCPG	Druggable Genome	N,C,L,D,G,R	L	Missense_Mutation	SNP	38	7	55154017	55154017	p11.2	C	C	T	c.619C>T; c.595C>T; c.754C>T	p.R199C; p.R252C; p.R207C	NM_201284.1; NM_001346899.1; ENST00000342916.7; ENST00000455089.5; NM_201282.1; ENST00000420316.6; NM_001346898.1; ENST00000344576.6; NM_005228.4; NM_001346900.1; NM_001346897.1; NM_201283.1; ENST00000275493.6; ENST00000454757.6	Germline	Het
SJRB043940	SJ_CAYA	RB	Pathogenic	BRCA1	KCPG	Druggable Genome	A,L	L	Frame_Shift_Del	DEL	38	17	43124028	43124029	q21.31	CT	CT		n.-1527_-1526delCT; c.-20_-19delAG; c.68_69delAG; c.-44+1242_-44+1243delAG; n.229_230delAG; c.4+1153_4+1154delAG; c.-99+1242_-99+1243delAG; n.-1580_-1579delCT	p.E23fs*17	NR_003108.2; ENST00000591849.5; NR_138145.1; NM_007299.3; NM_007298.3; ENST00000491747.6; ENST00000460115.5; ENST00000586385.5; ENST00000468300.5; ENST00000357654.8; NM_007297.3; ENST00000591534.5; ENST00000354071.7; ENST00000471181.7; NM_007300.3; ENST00000493795.5; NR_027676.1; ENST00000352993.7; NM_007294.3	Germline	Het
SJRHB020	SJ_CAYA	RHB	Pathogenic	CHEK2	KCPG	Druggable Genome	L	L	Frame_Shift_Del	DEL	38	22	28695239	28695239	q12.1	A	A		c.1392delT; c.1062delT; c.1176delT; c.1263delT; c.990delT; c.600delT	p.S393fs*15; p.S465fs*15; p.S201fs*15; p.S355fs*15; p.S422fs*15; p.S331fs*15	ENST00000403642.5; ENST00000405598.5; ENST00000382580.6; NM_007194.4; NM_001005735.1; ENST00000328354.10; NM_001349956.1; NM_145862.2; ENST00000348295.7; ENST00000402731.5; ENST00000404276.5; NM_001257387.1	Germline	Het
SJRHB039	SJ_CAYA	RHB	Pathogenic	TP53	KCPG	Druggable Genome	L,C,B,A,G,N,P,D	L	Missense_Mutation	SNP	38	17	7674221	7674221	p13.1	G	G	A	c.709C>T; c.625C>T; c.346C>T; c.265C>T; c.742C>T	p.R209W; p.R116W; p.R237W; p.R248W; p.R89W	ENST00000610623.4; NM_001126115.1; ENST00000359597.8; NM_001126113.2; NM_001126114.2; ENST00000610538.4; ENST00000620739.4; NM_000546.5; NM_001126117.1; NM_001276699.1; NM_001126116.1; NM_001276697.1; NM_001276698.1; ENST00000615910.4; ENST00000420246.6; ENST00000610292.4; ENST00000413465.6; NM_001276696.1; ENST00000269305.8; ENST00000619186.4; ENST00000622645.4; ENST00000617185.4; NM_001276695.1…	Germline	Het
SJRHB042855	SJ_CAYA	RHB	Pathogenic	DHCR7	KCPG	Druggable Genome	L	L	Nonsense_Mutation	SNP	38	11	71441401	71441401	q13.4	C	C	T	c.452G>A	p.W151*	ENST00000407721.6; ENST00000355527.7; NM_001163817.1; NM_001360.2	Germline	Het
SJSTS018862	SJ_CAYA	STS	Pathogenic	DHCR7	KCPG	Druggable Genome	L	L	Missense_Mutation	SNP	38	11	71435593	71435593	q13.4	G	G	A	c.1210C>T	p.R404C	ENST00000407721.6; ENST00000355527.7; NM_001163817.1; NM_001360.2	Germline	Het
SJSTS019607	SJ_CAYA	STS	Pathogenic	BRCA1	KCPG	Druggable Genome	A,L	L	Frame_Shift_Ins	INS	38	17	43094706	43094707	q21.31			CCACATGGCT	c.4+30466_4+30475dupAGCCATGTGG; c.674_683dupAGCCATGTGG; c.-99+30555_-99+30564dupAGCCATGTGG; n.951_960dupAGCCATGTGG; c.815_824dupAGCCATGTGG; c.-43-20195_-43-20186dupAGCCATGTGG; c.670+1130_670+1139dupAGCCATGTGG; c.787+28_787+37dupAGCCATGTGG	p.T229fs*14; p.T276fs*14	NM_007294.3; ENST00000591849.5; ENST00000352993.7; NM_007299.3; NM_007298.3; ENST00000586385.5; ENST00000491747.6; ENST00000468300.5; ENST00000357654.8; NM_007297.3; ENST00000591534.5; NM_007300.3; ENST00000354071.7; ENST00000471181.7; ENST00000493795.5; NR_027676.1	Germline	Het
SJSTS019623	SJ_CAYA	STS	Likely Pathogenic	KIT	KCPG	Druggable Genome	L	L	Missense_Mutation	SNP	38	4	54725861	54725861	q12	T	T	C	c.1351T>C	p.S451P	NM_000222.2; ENST00000288135.5; NM_001093772.1	Germline	Het
SJSTS042132	SJ_CAYA	STS	Pathogenic	BRCA1	KCPG	Druggable Genome	A,L	L	Nonsense_Mutation	SNP	38	17	43092597	43092597	q21.31	A	A	C	c.-99+32674T>G; c.788-1565T>G; c.5-28646T>G; n.3070T>G; c.-43-18076T>G; c.2793T>G; c.2934T>G; c.671-1565T>G	p.Y978*; p.Y931*	NM_007294.3; ENST00000591849.5; NM_007298.3; NM_007299.3; ENST00000352993.7; ENST00000491747.6; ENST00000586385.5; ENST00000468300.5; ENST00000357654.8; NM_007297.3; ENST00000591534.5; NM_007300.3; ENST00000354071.7; ENST00000471181.7; ENST00000493795.5; NR_027676.1	Germline	Het
SJSTS042136	SJ_CAYA	STS	Likely Pathogenic	AR	KCPG	Druggable Genome	D,A,P,N,J,L,G,M,H,S,C,R	L	Missense_Mutation	SNP	38	X	67717484	67717484	q12	G	G	C	c.1610G>C; c.2173+5795G>C; c.2180G>C; c.584G>C	p.R195P; p.R727P; p.R537P	ENST00000396044.7; ENST00000396043.2; ENST00000374690.8; NM_001011645.3; NM_000044.4; ENST00000612452.4	Germline	Het
SJSTS042766	SJ_CAYA	STS	Pathogenic	NTRK1	KCPG	Druggable Genome	N,L	L	Splice_Site	SNP	38	1	156841796	156841796	q23.1	T	T	C	c.3398-2A>G; c.10-285T>C		NM_001007792.1; ENST00000368195.3; NM_014215.2; ENST00000392302.6	Germline	Het
SJWLM018890	SJ_CAYA	WLM	Likely Pathogenic	DHCR7	KCPG	Druggable Genome	L	L	Missense_Mutation	SNP	38	11	71435583	71435583	q13.4	T	T	C	c.1220A>G	p.N407S	ENST00000407721.6; ENST00000355527.7; NM_001163817.1; NM_001360.2	Germline	Het
SJWLM019847	SJ_CAYA	WLM	Pathogenic	DHCR7	KCPG	Druggable Genome	L	L	Missense_Mutation	SNP	38	11	71435461	71435461	q13.4	C	C	T	c.1342G>A	p.E448K	ENST00000407721.6; ENST00000355527.7; NM_001163817.1; NM_001360.2	Germline	Het
SJWLM041705	SJ_CAYA	WLM	Pathogenic	CHEK2	KCPG	Druggable Genome	L	L	Frame_Shift_Del	DEL	38	22	28695869	28695869	q12.1	G	G		c.1229delC; c.899delC; c.1013delC; c.827delC; c.1100delC; c.437delC	p.T300fs*15; p.T276fs*15; p.T410fs*15; p.T367fs*15; p.T146fs*15; p.T338fs*15	ENST00000403642.5; ENST00000405598.5; ENST00000382580.6; NM_001005735.1; NM_007194.4; ENST00000328354.10; NM_145862.2; NM_001349956.1; ENST00000348295.7; ENST00000402731.5; ENST00000404276.5; NM_001257387.1	Germline	Het
SJWLM041711	SJ_CAYA	WLM	Pathogenic	CHEK2	KCPG	Druggable Genome	L	L	Frame_Shift_Del	DEL	38	22	28695869	28695869	q12.1	G	G		c.1229delC; c.899delC; c.1013delC; c.827delC; c.1100delC; c.437delC	p.T300fs*15; p.T276fs*15; p.T410fs*15; p.T367fs*15; p.T146fs*15; p.T338fs*15	ENST00000403642.5; ENST00000405598.5; ENST00000382580.6; NM_001005735.1; NM_007194.4; ENST00000328354.10; NM_145862.2; NM_001349956.1; ENST00000348295.7; ENST00000402731.5; ENST00000404276.5; NM_001257387.1	Germline	Het
SJWLM041715	SJ_CAYA	WLM	Likely Pathogenic	PDGFRA	KCPG	Druggable Genome	L,A	L	Missense_Mutation	SNP	38	4	54290374	54290374	q12	G	G	A	c.2222G>A; c.2981G>A; c.3017G>A; c.2942G>A	p.R981H; p.R741H; p.R994H; p.R1006H	ENST00000507166.5; NM_001347830.1; NM_001347828.1; ENST00000257290.9; NM_006206.5; NM_001347829.1	Germline	Het
SJWLM044164	SJ_CAYA	WLM	Likely Pathogenic	KIT	KCPG	Druggable Genome	L	L	Missense_Mutation	SNP	38	4	54725861	54725861	q12	T	T	C	c.1351T>C	p.S451P	NM_000222.2; ENST00000288135.5; NM_001093772.1	Germline	Het
SJCNS001219	SJ_CAYA	CNS	Likely Pathogenic	ATM	KCPG	Druggable Genome	N	Other	Missense_Mutation	SNP	38	11	108227836	108227836	q22.3	C	C	T	c.133C>T	p.R45W	ENST00000278616.8; ENST00000639953.1; NM_001351834.1; NM_000051.3; ENST00000640388.1; ENST00000530958.5; ENST00000452508.6; NM_001351835.1; ENST00000639240.1; ENST00000526567.5; NM_001351836.1	Germline	Het
SJCNS018598	SJ_CAYA	CNS	Likely Pathogenic	ATM	KCPG	Druggable Genome	N	Other	Missense_Mutation	SNP	38	11	108289015	108289015	q22.3	C	C	T	c.4148C>T	p.S1383L	ENST00000278616.8; NM_001351834.1; NM_000051.3; ENST00000452508.6	Germline	Het
SJCNS019186	SJ_CAYA	CNS	Pathogenic	ATM	KCPG	Druggable Genome	N	Other	Splice_Site	SNP	38	11	108250700	108250700	q22.3	G	G	T	c.1236-1G>T		ENST00000278616.8; NM_001351834.1; NM_000051.3; ENST00000452508.6	Germline	Het
SJCNS041931	SJ_CAYA	CNS	Likely Pathogenic	SERPINA1	KCPG	Druggable Genome	A	Other	Missense_Mutation	SNP	38	14	94380949	94380949	q32.13	T	T	A	c.839A>T	p.D280V	NM_001127705.1; NM_001002235.2; ENST00000402629.1; NM_001002236.2; NM_001127700.1; NM_001127706.1; ENST00000449399.7; NM_001127701.1; ENST00000355814.8; NM_000295.4; NM_001127703.1; ENST00000636712.1; ENST00000404814.8; NM_001127702.1; ENST00000448921.5; NM_001127707.1; ENST00000393087.8; ENST00000440909.5; NM_001127704.1; ENST00000437397.5; ENST00000393088.8	Germline	Het
SJCNS044968	SJ_CAYA	CNS	Pathogenic	MPL	KCPG	Druggable Genome	B	Other	Frame_Shift_Del	DEL	38	1	43338705	43338705	p34.2	T	T		c.357delT; c.378delT	p.F119fs*5; p.F126fs*5	NM_005373.2; ENST00000413998.7; ENST00000372470.8	Germline	Het
SJEWS019197	SJ_CAYA	EWS	Pathogenic	ABCB11	KCPG	Druggable Genome	A,N,D	Other	Missense_Mutation	SNP	38	2	168927317	168927317	q31.1	G	G	A	c.3457C>T	p.R1153C	NM_003742.4; ENST00000263817.6	Germline	Het
SJEWS041993	SJ_CAYA	EWS	Likely Pathogenic	ATM	KCPG	Druggable Genome	N	Other	Missense_Mutation	SNP	38	11	108289740	108289740	q22.3	G	G	A	c.4375G>A	p.G1459R	ENST00000278616.8; NM_001351834.1; NM_000051.3; ENST00000452508.6	Germline	Het
SJGCT018639	SJ_CAYA	GCT	Pathogenic	MPL	KCPG	Druggable Genome	B	Other	Missense_Mutation	SNP	38	1	43338633	43338633	p34.2	C	C	T	c.283C>T; c.304C>T	p.R95C; p.R102C	NM_005373.2; ENST00000413998.7; ENST00000372470.8	Germline	Het
SJNBL019382	SJ_CAYA	NBL	Likely Pathogenic	SERPINA1	KCPG	Druggable Genome	A	Other	In_Frame_Del	DEL	38	14	94380871	94380873	q32.13	CTT	CTT		c.915_917delAAG	p.R306del	NM_001127705.1; NM_001002235.2; ENST00000402629.1; NM_001002236.2; NM_001127700.1; NM_001127706.1; ENST00000449399.7; NM_001127701.1; ENST00000355814.8; NM_000295.4; NM_001127703.1; ENST00000636712.1; ENST00000404814.8; NM_001127702.1; ENST00000448921.5; NM_001127707.1; ENST00000393087.8; ENST00000440909.5; NM_001127704.1; ENST00000437397.5; ENST00000393088.8	Germline	Het
SJNBL019403	SJ_CAYA	NBL	Pathogenic	ABCB11	KCPG	Druggable Genome	A,N,D	Other	Missense_Mutation	SNP	38	2	168990819	168990819	q31.1	T	T	C	c.890A>G	p.E297G	NM_003742.4; ENST00000263817.6	Germline	Het
SJNBL019438	SJ_CAYA	NBL	Pathogenic	SERPINA1	KCPG	Druggable Genome	A	Other	In_Frame_Del	DEL	38	14	94383009	94383011	q32.13	AGA	AGA		c.227_229delTCT	p.F76del	NM_001127705.1; NM_001002235.2; ENST00000402629.1; NM_001002236.2; NM_001127700.1; NM_001127706.1; ENST00000449399.7; NM_001127701.1; ENST00000355814.8; NM_000295.4; NM_001127703.1; ENST00000404814.8; ENST00000448921.5; NM_001127702.1; ENST00000636712.1; NM_001127707.1; ENST00000393087.8; ENST00000440909.5; ENST00000437397.5; NM_001127704.1; ENST00000393088.8	Germline	Het
SJNBL178	SJ_CAYA	NBL	Pathogenic	SERPINA1	KCPG	Druggable Genome	A	Other	Missense_Mutation	SNP	38	14	94378529	94378529	q32.13	G	G	A	c.1177C>T	p.P393S	ENST00000393088.8; NM_001002235.2; NM_001002236.2; NM_001127700.1; NM_001127706.1; ENST00000449399.7; NM_001127701.1; ENST00000355814.8; NM_000295.4; NM_001127703.1; ENST00000404814.8; ENST00000393087.8; NM_001127702.1; ENST00000636712.1; NM_001127707.1; ENST00000448921.5; ENST00000440909.5; ENST00000437397.5; NM_001127704.1; NM_001127705.1	Germline	Het
SJOS018803	SJ_CAYA	OS	Pathogenic	ATM	KCPG	Druggable Genome	N	Other	In_Frame_Del	DEL	38	11	108331885	108331893	q22.3	TCTAGAATT	TCTAGAATT		c.641-22822_641-22814delAATTCTAGA; n.2375-326_2375-318delAATTCTAGA; c.*1270-326_*1270-318delAATTCTAGA; c.7638_7646delTAGAATTTC; c.*38+3327_*38+3335delAATTCTAGA	p.R2547_S2549del	ENST00000278616.8; NM_001351110.1; NR_147053.2; ENST00000525729.5; NM_001330368.1; NM_001351834.1; NM_000051.3; ENST00000452508.6; ENST00000615746.4	Germline	Het
SJOS018822	SJ_CAYA	OS	Pathogenic	GBA	KCPG	Druggable Genome	N,D,R,G,A	Other	Missense_Mutation	SNP	38	1	155235823	155235823	q22	C	C	T	c.1099G>A; c.985G>A; c.1246G>A	p.G367S; p.G416S; p.G329S	NM_001171812.1; ENST00000327247.9; ENST00000368373.7; NM_001005741.2; NM_001171811.1; NM_000157.3; ENST00000427500.7; NM_001005742.2; ENST00000428024.3	Germline	Het
SJOS019526	SJ_CAYA	OS	Likely Pathogenic	ATM	KCPG	Druggable Genome	N	Other	Missense_Mutation	SNP	38	11	108330281	108330281	q22.3	C	C	T	c.*38+4939G>A; c.641-21210G>A; c.7375C>T	p.R2459C	ENST00000278616.8; NM_001351110.1; ENST00000525729.5; NM_001330368.1; NM_001351834.1; NM_000051.3; ENST00000452508.6	Germline	Het
SJOS019541	SJ_CAYA	OS	Likely Pathogenic	CREBBP	KCPG	Druggable Genome	A,M	Other	Missense_Mutation	SNP	38	16	3731829	3731829	p13.3	C	C	T	c.4837G>A; c.4723G>A	p.V1613M; p.V1575M	ENST00000262367.9; NM_004380.2; NM_001079846.1; ENST00000382070.7	Germline	Het
SJOS019813	SJ_CAYA	OS	Pathogenic	RB1	KCPG	Druggable Genome	A	Other	Nonsense_Mutation	SNP	38	13	48303931	48303931	q14.2	C	C	T	n.-270G>A; c.19C>T	p.R7*	ENST00000646097.1; ENST00000267163.5; NM_000321.2; ENST00000433480.2; NR_046414.1	Germline	Het
SJRB017936	SJ_CAYA	RB	Pathogenic	RB1	KCPG	Druggable Genome	A	Other	Nonsense_Mutation	SNP	38	13	48381402	48381402	q14.2	C	C	T	c.1654C>T	p.R552*	ENST00000267163.5; NM_000321.2	Germline	Het
SJRB017939	SJ_CAYA	RB	Pathogenic	RB1	KCPG	Druggable Genome	A	Other	Nonsense_Mutation	SNP	38	13	48368549	48368549	q14.2	C	C	T	c.1072C>T	p.R358*	NM_000321.2; ENST00000267163.5	Germline	Het
SJRB017940	SJ_CAYA	RB	Pathogenic	RB1	KCPG	Druggable Genome	A	Other	Frame_Shift_Del	DEL	38	13	48381281	48381281	q14.2	T	T		c.1535delT	p.L512fs*7	ENST00000267163.5; NM_000321.2	Germline	Het
SJRB018826	SJ_CAYA	RB	Pathogenic	RB1	KCPG	Druggable Genome	A	Other	Nonsense_Mutation	SNP	38	13	48465249	48465249	q14.2	C	C	G	c.2370C>G	p.Y790*	NM_000321.2; ENST00000267163.5	Germline	Het
SJRB018828	SJ_CAYA	RB	Pathogenic	RB1	KCPG	Druggable Genome	A	Other	Nonsense_Mutation	SNP	38	13	48381402	48381402	q14.2	C	C	T	c.1654C>T	p.R552*	ENST00000267163.5; NM_000321.2	Germline	Het
SJRB018831	SJ_CAYA	RB	Pathogenic	RB1	KCPG	Druggable Genome	A	Other	Frame_Shift_Ins	INS	38	13	48368550	48368551	q14.2			A	c.1078dupA	p.S360fs*2	NM_000321.2; ENST00000267163.5	Germline	Het
SJRB018832	SJ_CAYA	RB	Pathogenic	RB1	KCPG	Druggable Genome	A	Other	Frame_Shift_Del	DEL	38	13	48342617	48342617	q14.2	A	A		c.287delA; n.-1287delT	p.K96fs*15	ENST00000267163.5; NM_000321.2; ENST00000613946.1	Germline	Het
SJRB018834	SJ_CAYA	RB	Pathogenic	RB1	KCPG	Druggable Genome	A	Other	Frame_Shift_Del	DEL	38	13	48342617	48342617	q14.2	A	A		c.287delA; n.-1287delT	p.K96fs*15	ENST00000267163.5; NM_000321.2; ENST00000613946.1	Germline	Het
SJRB019560	SJ_CAYA	RB	Pathogenic	RB1	KCPG	Druggable Genome	A	Other	Nonsense_Mutation	SNP	38	13	48368549	48368549	q14.2	C	C	T	c.1072C>T	p.R358*	NM_000321.2; ENST00000267163.5	Germline	Het
SJRB019561	SJ_CAYA	RB	Pathogenic	RB1	KCPG	Druggable Genome	A	Other	Nonsense_Mutation	SNP	38	13	48360062	48360062	q14.2	T	T	A	c.653T>A	p.L218*	NM_000321.2; ENST00000267163.5	Germline	Het
SJRB019565	SJ_CAYA	RB	Pathogenic	RB1	KCPG	Druggable Genome	A	Other	Nonsense_Mutation	SNP	38	13	48367512	48367512	q14.2	C	C	T	c.958C>T	p.R320*	NM_000321.2; ENST00000267163.5	Germline	Het
SJRB019567	SJ_CAYA	RB	Pathogenic	RB1	KCPG	Druggable Genome	A	Other	Nonsense_Mutation	SNP	38	13	48367512	48367512	q14.2	C	C	T	c.958C>T	p.R320*	NM_000321.2; ENST00000267163.5	Germline	Het
SJRB019569	SJ_CAYA	RB	Pathogenic	RB1	KCPG	Druggable Genome	A	Other	Nonsense_Mutation	SNP	38	13	48349000	48349000	q14.2	G	G	A	c.584G>A	p.W195*	ENST00000267163.5; NM_000321.2	Germline	Het
SJRB019570	SJ_CAYA	RB	Pathogenic	RB1	KCPG	Druggable Genome	A	Other	Splice_Site	SNP	38	13	48381445	48381445	q14.2	T	T	G	c.1695+2T>G		ENST00000267163.5; NM_000321.2	Germline	Het
SJRB019571	SJ_CAYA	RB	Pathogenic	TSHR	KCPG	Druggable Genome	C,R,N,P,G,A,D,H	Other	Missense_Mutation	SNP	38	14	81143265	81143265	q31.1	G	G	A	c.1207G>A; n.495+21928C>T; n.305+21928C>T	p.D403N	ENST00000298171.6; NM_000369.2; ENST00000646928.1; ENST00000646052.1; ENST00000541158.6	Germline	Het
SJRB019571	SJ_CAYA	RB	Likely Pathogenic	RB1	KCPG	Druggable Genome	A	Other	Missense_Mutation	SNP	38	13	48379607	48379607	q14.2	G	G	T	c.1346G>T	p.G449V	NM_000321.2; ENST00000267163.5	Germline	Het
SJRB019573	SJ_CAYA	RB	Pathogenic	RB1	KCPG	Druggable Genome	A	Other	Frame_Shift_Del	DEL	38	13	48349013	48349013	q14.2	A	A		c.597delA	p.L199fs*2	ENST00000267163.5; NM_000321.2	Germline	Het
SJRB019574	SJ_CAYA	RB	Pathogenic	RB1	KCPG	Druggable Genome	A	Other	Missense_Mutation	SNP	38	13	48459708	48459708	q14.2	C	C	T	c.1981C>T	p.R661W	ENST00000267163.5; NM_000321.2	Germline	Het
SJRB019815	SJ_CAYA	RB	Pathogenic	RB1	KCPG	Druggable Genome	A	Other	Nonsense_Mutation	SNP	38	13	48379594	48379594	q14.2	C	C	T	c.1333C>T	p.R445*	NM_000321.2; ENST00000267163.5	Germline	Het
SJRB019817	SJ_CAYA	RB	Likely Pathogenic	RB1	KCPG	Druggable Genome	A	Other	Frame_Shift_Ins	INS	38	13	48303991	48303992	q14.2			GGAACCCCCGGCA	n.-331_-330insTGCCGGGGGTTCC; c.79_80insGGAACCCCCGGCA	p.P27fs*8	ENST00000646097.1; ENST00000267163.5; NM_000321.2; ENST00000433480.2; NR_046414.1	Germline	Het
SJRB019819	SJ_CAYA	RB	Pathogenic	RB1	KCPG	Druggable Genome	A	Other	Nonsense_Mutation	SNP	38	13	48368549	48368549	q14.2	C	C	T	c.1072C>T	p.R358*	NM_000321.2; ENST00000267163.5	Germline	Het
SJRB040971	SJ_CAYA	RB	Pathogenic	RB1	KCPG	Druggable Genome	A	Other	Frame_Shift_Del	DEL	38	13	48345090	48345090	q14.2	T	T		c.392delT	p.F131fs*5	NM_000321.2; ENST00000267163.5	Germline	Het
SJRB041653	SJ_CAYA	RB	Pathogenic	RB1	KCPG	Druggable Genome	A	Other	Splice_Site	SNP	38	13	48377035	48377035	q14.2	G	G	A	c.1332+1G>A		ENST00000267163.5; NM_000321.2	Germline	Het
SJRB041655	SJ_CAYA	RB	Pathogenic	GBA	KCPG	Druggable Genome	N,D,R,G,A	Other	Missense_Mutation	SNP	38	1	155239934	155239934	q22	G	G	A	c.-3C>T; c.259C>T	p.R87W	NM_001171812.1; ENST00000327247.9; ENST00000368373.7; NM_001005741.2; NM_001171811.1; NM_000157.3; ENST00000427500.7; NM_001005742.2; ENST00000428024.3	Germline	Het
SJRB041655	SJ_CAYA	RB	Likely Pathogenic	RB1	KCPG	Druggable Genome	A	Other	Frame_Shift_Del	DEL	38	13	48304035	48304047	q14.2	CCTGCCTCTCGTC	CCTGCCTCTCGTC		n.-386_-374delGACGAGAGGCAGG; c.123_135delCCTGCCTCTCGTC	p.D41fs*20	ENST00000646097.1; ENST00000267163.5; NM_000321.2; ENST00000433480.2; NR_046414.1	Germline	Het
SJRB041657	SJ_CAYA	RB	Pathogenic	ATM	KCPG	Druggable Genome	N	Other	Splice_Site	SNP	38	11	108250700	108250700	q22.3	G	G	T	c.1236-1G>T		ENST00000278616.8; NM_001351834.1; NM_000051.3; ENST00000452508.6	Germline	Het
SJRB041658	SJ_CAYA	RB	Pathogenic	RB1	KCPG	Druggable Genome	A	Other	Nonsense_Mutation	SNP	38	13	48360118	48360118	q14.2	G	G	T	c.709G>T	p.E237*	NM_000321.2; ENST00000267163.5	Germline	Het
SJRB041662	SJ_CAYA	RB	Pathogenic	RB1	KCPG	Druggable Genome	A	Other	Nonsense_Mutation	SNP	38	13	48367512	48367512	q14.2	C	C	T	c.958C>T	p.R320*	NM_000321.2; ENST00000267163.5	Germline	Het
SJRB041669	SJ_CAYA	RB	Pathogenic	RB1	KCPG	Druggable Genome	A	Other	Splice_Site	SNP	38	13	48377035	48377035	q14.2	G	G	A	c.1332+1G>A		ENST00000267163.5; NM_000321.2	Germline	Het
SJRB041670	SJ_CAYA	RB	Pathogenic	SERPINA1	KCPG	Druggable Genome	A	Other	Missense_Mutation	SNP	38	14	94378529	94378529	q32.13	G	G	A	c.1177C>T	p.P393S	ENST00000393088.8; NM_001002235.2; NM_001002236.2; NM_001127700.1; NM_001127706.1; ENST00000449399.7; NM_001127701.1; ENST00000355814.8; NM_000295.4; NM_001127703.1; ENST00000404814.8; ENST00000393087.8; NM_001127702.1; ENST00000636712.1; NM_001127707.1; ENST00000448921.5; ENST00000440909.5; ENST00000437397.5; NM_001127704.1; NM_001127705.1	Germline	Het
SJRB042853	SJ_CAYA	RB	Pathogenic	RB1	KCPG	Druggable Genome	A	Other	Frame_Shift_Ins	INS	38	13	48303990	48303991	q14.2			C	c.83dupC; n.-330dupG	p.P29fs*2	ENST00000646097.1; ENST00000267163.5; NM_000321.2; ENST00000433480.2; NR_046414.1	Germline	Het
SJRB043127	SJ_CAYA	RB	Pathogenic	RB1	KCPG	Druggable Genome	A	Other	Nonsense_Mutation	SNP	38	13	48368549	48368549	q14.2	C	C	T	c.1072C>T	p.R358*	NM_000321.2; ENST00000267163.5	Germline	Het
SJRB043898	SJ_CAYA	RB	Pathogenic	RB1	KCPG	Druggable Genome	A	Other	Splice_Site	SNP	38	13	48463836	48463836	q14.2	G	G	T	c.2211+1G>T		ENST00000267163.5; NM_000321.2	Germline	Het
SJRB043960	SJ_CAYA	RB	Pathogenic	RB1	KCPG	Druggable Genome	A	Other	Nonsense_Mutation	SNP	38	13	48465238	48465238	q14.2	C	C	T	c.2359C>T	p.R787*	NM_000321.2; ENST00000267163.5	Germline	Het
SJRB043968	SJ_CAYA	RB	Pathogenic	RB1	KCPG	Druggable Genome	A	Other	Nonsense_Mutation	SNP	38	13	48459770	48459770	q14.2	G	G	A	c.2043G>A	p.W681*	ENST00000267163.5; NM_000321.2	Germline	Het
SJRHB042122	SJ_CAYA	RHB	Pathogenic	SERPINA1	KCPG	Druggable Genome	A	Other	Missense_Mutation	SNP	38	14	94378529	94378529	q32.13	G	G	A	c.1177C>T	p.P393S	ENST00000393088.8; NM_001002235.2; NM_001002236.2; NM_001127700.1; NM_001127706.1; ENST00000449399.7; NM_001127701.1; ENST00000355814.8; NM_000295.4; NM_001127703.1; ENST00000404814.8; ENST00000393087.8; NM_001127702.1; ENST00000636712.1; NM_001127707.1; ENST00000448921.5; ENST00000440909.5; ENST00000437397.5; NM_001127704.1; NM_001127705.1	Germline	Het
SJRHB042125	SJ_CAYA	RHB	Pathogenic	ATM	KCPG	Druggable Genome	N	Other	Missense_Mutation	SNP	38	11	108329202	108329202	q22.3	T	T	G	c.*38+6018A>C; c.7271T>G; c.641-20131A>C	p.V2424G	ENST00000278616.8; NM_001351110.1; ENST00000525729.5; NM_001330368.1; NM_001351834.1; NM_000051.3; ENST00000452508.6	Germline	Het
SJRHB042506	SJ_CAYA	RHB	Likely Pathogenic	ABCB11	KCPG	Druggable Genome	A,N,D	Other	Missense_Mutation	SNP	38	2	168924753	168924753	q31.1	C	C	G	c.3669G>C	p.E1223D	NM_003742.4; ENST00000263817.6	Germline	Het
SJRHB042762	SJ_CAYA	RHB	Pathogenic	ABCB11	KCPG	Druggable Genome	A,N,D	Other	Frame_Shift_Del	DEL	38	2	168923643	168923643	q31.1	G	G		c.3945delC	p.T1316fs?	NM_003742.4; ENST00000263817.6	Germline	Het
SJSTS019602	SJ_CAYA	STS	Likely Pathogenic	ATM	KCPG	Druggable Genome	N	Other	Missense_Mutation	SNP	38	11	108289740	108289740	q22.3	G	G	A	c.4375G>A	p.G1459R	ENST00000278616.8; NM_001351834.1; NM_000051.3; ENST00000452508.6	Germline	Het
SJWLM018889	SJ_CAYA	WLM	Likely Pathogenic	CREBBP	KCPG	Druggable Genome	A,M	Other	Missense_Mutation	SNP	38	16	3731829	3731829	p13.3	C	C	T	c.4837G>A; c.4723G>A	p.V1613M; p.V1575M	ENST00000262367.9; NM_004380.2; NM_001079846.1; ENST00000382070.7	Germline	Het
SJWLM019663	SJ_CAYA	WLM	Pathogenic	MPL	KCPG	Druggable Genome	B	Other	Frame_Shift_Del	DEL	38	1	43338705	43338705	p34.2	T	T		c.357delT; c.378delT	p.F119fs*5; p.F126fs*5	NM_005373.2; ENST00000413998.7; ENST00000372470.8	Germline	Het
SJWLM019697	SJ_CAYA	WLM	Pathogenic	ABCB11	KCPG	Druggable Genome	A,N,D	Other	Splice_Site	SNP	38	2	168990800	168990800	q31.1	C	C	T	c.908+1G>A		NM_003742.4; ENST00000263817.6	Germline	Het
CCF10771	CCF_CAYA	EWS	Pathogenic	ICK	Candidate	Druggable Genome	L	L	Nonsense_Mutation	SNP	37	6	52884059	52884059	p12.2	T	T	A	c.457A>T	p.K153*	ENST00000350082.9; NM_014920.3; NM_016513.4; ENST00000356971.3	Germline	Het
CCF10839	CCF_CAYA	LGG	Likely Pathogenic	TDP1	Candidate	Druggable Genome	C,A,M,J,L	L	Missense_Mutation	SNP	37	14	90456086	90456086	q32.11	G	G	A	c.1343G>A	p.R448Q	ENST00000555880.5; ENST00000393454.6; ENST00000335725.8; NM_001330205.1; NM_018319.3; NM_001008744.1; ENST00000393452.7	Germline	Het
CCF11835	CCF_CAYA	OS	Pathogenic	GLRA1	Candidate	Druggable Genome	P,A,C,M,H,N,D,R,L,G,B	L	Missense_Mutation	SNP	37	5	151231126	151231126	q33.1	C	C	T	c.737G>A; c.488G>A	p.R246Q; p.R163Q	NM_000171.3; NM_001292000.1; NM_001146040.1; ENST00000274576.8; ENST00000455880.2	Germline	Het
CCF12040	CCF_CAYA	EWS	Pathogenic	LDLR	Candidate	Druggable Genome	L	L	Missense_Mutation	SNP	37	19	11216133	11216133	p13.2	G	G	A	c.314-1935G>A; c.428G>A; c.551G>A; c.314-1108G>A	p.C184Y; p.C143Y	ENST00000455727.6; NM_001195800.1; ENST00000535915.5; NM_001195799.1; NM_000527.4; ENST00000558013.5; NM_001195798.1; ENST00000545707.5; ENST00000558518.5; ENST00000557933.5; NM_001195803.1	Germline	Het
CCF12082	CCF_CAYA	STS	Likely Pathogenic	GNRHR	Candidate	Druggable Genome	G,L,H	L	Missense_Mutation	SNP	37	4	68619618	68619618	q13.2	G	G	A	c.436C>T; n.334+182G>A; n.1839-1289G>A	p.P146S	NM_001012763.1; NM_000406.2; ENST00000420975.2; ENST00000502758.1; ENST00000226413.4; ENST00000500538.6	Germline	Het
SJACT019754	SJ_CAYA	ACT	Likely Pathogenic	CYP11B1	Candidate	Druggable Genome	N,L,V	L	Missense_Mutation	SNP	38	8	142875033	142875033	q24.3	A	A	C	c.1535T>G; c.1200+201T>G; c.1322T>G	p.V512G; p.V441G	ENST00000517471.5; NM_000497.3; ENST00000377675.3; ENST00000292427.8; NM_001026213.1	Germline	Het
SJACT021	SJ_CAYA	ACT	Likely Pathogenic	STAT5B	Candidate	Druggable Genome	L	L	Frame_Shift_Ins	INS	38	17	42218218	42218219	q21.2			G	c.1102dupC	p.Q368fs*9	ENST00000293328.7; NM_012448.3	Germline	Het
SJCNS001216	SJ_CAYA	CNS	Pathogenic	MC4R	Candidate	Druggable Genome	L,A	L	Missense_Mutation	SNP	38	18	60371538	60371538	q21.32	C	C	T	c.812G>A	p.C271Y	NM_005912.2; ENST00000299766.4	Germline	Het
SJCNS018564	SJ_CAYA	CNS	Pathogenic	AKR1C1	Candidate	Druggable Genome	D,A,M,L	L	Splice_Site	SNP	38	10	4972311	4972311	p15.1	G	G	C	c.680+1G>C		ENST00000380872.8; NM_001353.5	Germline	Het
SJCNS018574	SJ_CAYA	CNS	Pathogenic	CD3D	Candidate	Druggable Genome	L	L	Nonsense_Mutation	SNP	38	11	118340447	118340447	q23.3	G	G	A	c.202C>T; c.56-541C>T	p.R68*	ENST00000300692.8; ENST00000529594.5; NM_001040651.1; NM_000732.4; ENST00000392884.2	Germline	Het
SJCNS018577	SJ_CAYA	CNS	Pathogenic	CA12	Candidate	Druggable Genome	C,D,N,S,M,L	L	Splice_Site	SNP	38	15	63327234	63327234	q22.2	C	C	T	c.695-1G>A; c.908-1G>A; c.875-1G>A; n.1368-1G>A		NM_001293642.1; NM_206925.2; ENST00000422263.2; ENST00000178638.7; NR_135511.1; NM_001218.4; ENST00000344366.7	Germline	Het
SJCNS018588	SJ_CAYA	CNS	Likely Pathogenic	ADA	Candidate	Druggable Genome	L,B	L	Missense_Mutation	SNP	38	20	44622589	44622589	q13.12	G	G	A	c.439C>T; c.844C>T; n.931+240C>T; c.152-1344G>A; c.772C>T	p.R282W; p.R147W; p.R258W	ENST00000372887.5; ENST00000372874.8; NM_001322051.1; NR_136160.1; ENST00000537820.1; NM_001322050.1; NM_000022.3	Germline	Het
SJCNS019129	SJ_CAYA	CNS	Pathogenic	CTSA	Candidate	Druggable Genome	L,J	L	Nonsense_Mutation	SNP	38	20	45894063	45894063	q13.12	C	C	A	c.822C>A; n.-644G>T; c.768C>A; c.771C>A; n.2011C>A	p.C274*; p.C257*; p.C256*	NM_000308.3; ENST00000354880.9; NM_001127695.2; ENST00000372484.7; ENST00000372459.6; NR_133656.1; ENST00000646241.1; ENST00000191018.9; NM_001167594.2; ENST00000607703.1	Germline	Het
SJCNS019156	SJ_CAYA	CNS	Likely Pathogenic	PSMB8	Candidate	Druggable Genome	L	L	Frame_Shift_Del	DEL	38	6	32844306	32844307	p21.32	AG	AG		n.189+32_189+33delAG; c.107_108delCT; n.142+32_142+33delAG; c.-311_-310delCT; n.167+32_167+33delAG; c.-10+32_-10+33delAG	p.P36fs*28	NM_148919.3; ENST00000458296.1; ENST00000395330.5; NR_037176.1; ENST00000374882.7; NM_004159.4; NR_037175.1; ENST00000429600.1; NR_037174.1; ENST00000395339.7; ENST00000374881.2; NR_037173.1	Germline	Het
SJCNS019175	SJ_CAYA	CNS	Likely Pathogenic	TUBB1	Candidate	Druggable Genome	M,L	L	Missense_Mutation	SNP	38	20	59024379	59024379	q13.32	C	C	T	c.952C>T	p.R318W	NM_030773.3; ENST00000217133.1	Germline	Het
SJCNS019185	SJ_CAYA	CNS	Pathogenic	GLRA1	Candidate	Druggable Genome	P,A,C,M,H,N,D,R,L,G,B	L	Nonsense_Mutation	SNP	38	5	151828950	151828950	q33.1	G	G	A	c.781C>T; c.1030C>T	p.R261*; p.R344*	NM_000171.3; NM_001292000.1; NM_001146040.1; ENST00000274576.8; ENST00000455880.2	Germline	Het
SJCNS041496	SJ_CAYA	CNS	Likely Pathogenic	JAK3	Candidate	Druggable Genome	L	L	Missense_Mutation	SNP	38	19	17831277	17831277	p13.11	C	C	G	c.2929G>C	p.D977H	ENST00000458235.5; NM_000215.3; ENST00000534444.1; ENST00000527670.5	Germline	Het
SJCNS041914	SJ_CAYA	CNS	Likely Pathogenic	MERTK	Candidate	Druggable Genome	L	L	Missense_Mutation	SNP	38	2	111929165	111929165	q13	C	C	T	c.107C>T; c.-1109C>T; n.-1010C>T; c.-46-15795C>T	p.P36L	ENST00000421804.6; ENST00000483161.3; ENST00000616902.4; NM_006343.2; ENST00000295408.8; ENST00000409780.5	Germline	Het
SJCNS041920	SJ_CAYA	CNS	Pathogenic	EPHB4	Candidate	Druggable Genome	L	L	Nonsense_Mutation	SNP	38	7	100813673	100813673	q22.1	C	C	A	c.1735G>T; c.*200G>T	p.G579*	NM_004444.4; ENST00000616502.4; ENST00000358173.7; ENST00000360620.7	Germline	Het
SJCNS041925	SJ_CAYA	CNS	Pathogenic	NR0B1	Candidate	Druggable Genome	L,D,A	L	Missense_Mutation	SNP	38	X	30308764	30308764	p21.2	G	C	C	c.-286C>G; c.600C>G	p.C200W	NM_000475.4; ENST00000378970.4; ENST00000378963.1	Germline	Hom
SJCNS041932	SJ_CAYA	CNS	Pathogenic	TBXAS1	Candidate	Druggable Genome	L,A,C,D,J,R,N	L	Frame_Shift_Del	DEL	38	7	140017723	140017723	q34	G	G		c.1219delG; c.1367+1866delG; c.1561delG; c.1423delG; c.1363delG	p.A407fs*11; p.A455fs*11; p.A475fs*11; p.A521fs*11	NM_001166254.1; ENST00000458722.5; ENST00000448866.5; NM_001314028.1; NM_001130966.2; ENST00000425687.5; NM_001166253.1; ENST00000336425.9; ENST00000416849.6; NM_030984.3; NM_001061.4; ENST00000411653.5	Germline	Het
SJCNS041934	SJ_CAYA	CNS	Pathogenic	MYO3A	Candidate	Druggable Genome	L	L	Splice_Site	SNP	38	10	26193312	26193312	p12.1	G	G	A	c.4545+1G>A; c.1777-18531G>A		ENST00000543632.5; NM_017433.4; ENST00000265944.10; ENST00000642920.1	Germline	Het
SJCNS041967	SJ_CAYA	CNS	Pathogenic	CA12	Candidate	Druggable Genome	C,D,N,S,M,L	L	Nonsense_Mutation	SNP	38	15	63340317	63340317	q22.2	G	G	A	n.1211C>T; c.718C>T; c.538C>T	p.R240*; p.R180*	NM_001293642.1; NM_206925.2; ENST00000422263.2; ENST00000178638.7; NR_135511.1; NM_001218.4; ENST00000344366.7	Germline	Het
SJCNS042486	SJ_CAYA	CNS	Likely Pathogenic	DHODH	Candidate	Druggable Genome	L,P	L	Missense_Mutation	SNP	38	16	72017043	72017043	q22.2	G	G	A	c.454G>A	p.G152R	ENST00000219240.8; ENST00000572887.5; NM_001361.4	Germline	Het
SJCNS043930	SJ_CAYA	CNS	Likely Pathogenic	ACVRL1	Candidate	Druggable Genome	L	L	Missense_Mutation	SNP	38	12	51916144	51916144	q13.13	G	G	A	c.1157G>A; c.635G>A; c.1199G>A	p.R212H; p.R400H; p.R386H	ENST00000388922.8; NM_000020.2; ENST00000419526.6; NM_001077401.1; ENST00000550683.5	Germline	Het
SJCNS043943	SJ_CAYA	CNS	Pathogenic	CYP11B1	Candidate	Druggable Genome	N,L,V	L	Nonsense_Mutation	SNP	38	8	142875767	142875767	q24.3	G	G	A	c.1279C>T; c.1066C>T	p.Q427*; p.Q356*	ENST00000517471.5; NM_000497.3; ENST00000377675.3; ENST00000292427.8; NM_001026213.1	Germline	Het
SJEWS019205	SJ_CAYA	EWS	Likely Pathogenic	FLT3	Candidate	Druggable Genome	L	L	Missense_Mutation	SNP	38	13	28018483	28018483	q12.2	T	T	C	c.2525A>G; n.2739A>G	p.Y842C	NM_004119.2; ENST00000241453.11; NR_130706.1	Germline	Het
SJEWS019208	SJ_CAYA	EWS	Likely Pathogenic	LATS1	Candidate	Druggable Genome	L	L	Missense_Mutation	SNP	38	6	149680190	149680190	q25.1	C	C	T	n.2732G>A; c.1963G>A; c.1438G>A; c.2278G>A	p.A760T; p.A480T; p.A655T	NM_001350339.1; NM_001350340.1; ENST00000543571.5; NM_001350392.1; ENST00000253339.9; NR_073033.1; NM_004690.3	Germline	Het
SJEWS041500	SJ_CAYA	EWS	Pathogenic	CA4	Candidate	Druggable Genome	C,D,N,S,L	L	Missense_Mutation	SNP	38	17	60150074	60150074	q23.1	C	C	T	n.139C>T; c.40C>T	p.R14W	NM_000717.4; NR_137422.1; ENST00000300900.8	Germline	Het
SJEWS041501	SJ_CAYA	EWS	Likely Pathogenic	ESRRB	Candidate	Druggable Genome	L,G	L	Startloss_Mutation	SNP	38	14	76310915	76310915	q24.3	A	A	T	c.1A>T; n.-849T>A	p.M1L	ENST00000512784.6; ENST00000555465.1	Germline	Het
SJEWS041988	SJ_CAYA	EWS	Likely Pathogenic	ABCC2	Candidate	Druggable Genome	L,M,J	L	Missense_Mutation	SNP	38	10	99836125	99836125	q24.2	G	G	A	c.3449G>A	p.R1150H	ENST00000370449.8; NM_000392.5	Germline	Het
SJGCT019236	SJ_CAYA	GCT	Pathogenic	MAP3K20	Candidate	Druggable Genome	L	L	Nonsense_Mutation	SNP	38	2	173263785	173263785	q31.1	C	C	A	c.1592C>A; n.463+7726G>T	p.S531*	NM_016653.2; NR_033882.1; ENST00000409176.6; ENST00000375213.7; ENST00000423106.2	Germline	Het
SJGCT041999	SJ_CAYA	GCT	Likely Pathogenic	ACVRL1	Candidate	Druggable Genome	L	L	Missense_Mutation	SNP	38	12	51916144	51916144	q13.13	G	G	A	c.1157G>A; c.635G>A; c.1199G>A	p.R212H; p.R400H; p.R386H	ENST00000388922.8; NM_000020.2; ENST00000419526.6; NM_001077401.1; ENST00000550683.5	Germline	Het
SJHGG026	SJ_CAYA	HGG	Pathogenic	AKR1C1	Candidate	Druggable Genome	D,A,M,L	L	Startloss_Mutation	SNP	38	10	4963447	4963447	p15.1	G	G	A	c.3G>A; c.-357G>A; n.-879C>T	p.M1I	ENST00000380872.8; ENST00000380859.1; ENST00000459095.1; NM_001353.5	Germline	Het
SJHGG029	SJ_CAYA	HGG	Pathogenic	TUBB3	Candidate	Druggable Genome	L	L	Frame_Shift_Ins	INS	38	16	89935262	89935263	q24.3			C	c.277+1690dupC; c.817dupC; c.601dupC; c.1858dupC	p.L620fs*83; p.L201fs*83; p.L273fs*83	NM_001197181.1; ENST00000554444.5; ENST00000315491.11; ENST00000556922.1; NM_006086.3; ENST00000555576.5	Germline	Het
SJHGG029	SJ_CAYA	HGG	Pathogenic	EPHA2	Candidate	Druggable Genome	J,L	L	Nonsense_Mutation	SNP	38	1	16150920	16150920	p36.13	C	C	T	c.-9-1873G>A; c.129G>A	p.W43*	NM_004431.4; NM_001329090.1; ENST00000358432.7	Germline	Het
SJHGG032	SJ_CAYA	HGG	Likely Pathogenic	LDLR	Candidate	Druggable Genome	L	L	Missense_Mutation	SNP	38	19	11110738	11110738	p13.2	G	G	A	c.646G>A; c.523G>A; c.1027G>A; c.904G>A	p.G343S; p.G175S; p.G216S; p.G302S	ENST00000455727.6; NM_001195800.1; ENST00000535915.5; NM_001195799.1; NM_000527.4; ENST00000558013.5; ENST00000545707.5; NM_001195798.1; ENST00000558518.5; NM_001195803.1; ENST00000557933.5	Germline	Het
SJHGG042	SJ_CAYA	HGG	Pathogenic	PSMB8	Candidate	Druggable Genome	L	L	Nonsense_Mutation	SNP	38	6	32842190	32842190	p21.32	G	G	A	n.-1896G>A; c.409C>T; c.481C>T; n.-1918G>A; c.-2094G>A; n.-1943G>A; c.469C>T	p.Q161*; p.Q137*; p.Q157*	NM_148919.3; ENST00000458296.1; ENST00000395330.5; NR_037176.1; ENST00000374882.7; NM_004159.4; NR_037175.1; ENST00000429600.1; NR_037174.1; ENST00000395339.7; ENST00000374881.2; NR_037173.1	Germline	Het
SJHGG099	SJ_CAYA	HGG	Pathogenic	KCNH2	Candidate	Druggable Genome	C,N,G,M,R,D,A,P,L,B,J	L	Frame_Shift_Ins	INS	38	7	150959590	150959591	q36.1			G	c.453dupC; c.234+42dupC	p.T152fs*180	ENST00000262186.9; NM_000238.3; ENST00000430723.4; NM_172056.2	Germline	Het
SJNBL006049	SJ_CAYA	NBL	Pathogenic	IL11RA	Candidate	Druggable Genome	L	L	Nonsense_Mutation	SNP	38	9	34657331	34657331	p13.3	C	C	T	n.578C>T; c.475C>T	p.Q159*	ENST00000441545.6; ENST00000602473.5; ENST00000318041.13; NM_001142784.2; NR_052010.1; ENST00000555003.5	Germline	Het
SJNBL019382	SJ_CAYA	NBL	Likely Pathogenic	IL2RA	Candidate	Druggable Genome	L	L	Missense_Mutation	SNP	38	10	6025919	6025919	p15.1	T	T	A	c.171A>T; n.-59T>A	p.R57S	ENST00000379954.5; NM_001308242.1; ENST00000256876.10; NM_000417.2; NM_001308243.1; ENST00000440436.1; ENST00000379959.7	Germline	Het
SJNBL019422	SJ_CAYA	NBL	Pathogenic	CYP11B1	Candidate	Druggable Genome	N,L,V	L	Nonsense_Mutation	SNP	38	8	142876862	142876862	q24.3	C	C	A	c.832G>T; c.619G>T	p.E278*; p.E207*	ENST00000517471.5; NM_000497.3; ENST00000377675.3; ENST00000292427.8; NM_001026213.1	Germline	Het
SJNBL041590	SJ_CAYA	NBL	Likely Pathogenic	CYP11B1	Candidate	Druggable Genome	N,L,V	L	Missense_Mutation	SNP	38	8	142875033	142875033	q24.3	A	A	C	c.1535T>G; c.1200+201T>G; c.1322T>G	p.V512G; p.V441G	ENST00000517471.5; NM_000497.3; ENST00000377675.3; ENST00000292427.8; NM_001026213.1	Germline	Het
SJNBL041596	SJ_CAYA	NBL	Likely Pathogenic	JAK3	Candidate	Druggable Genome	L	L	Missense_Mutation	SNP	38	19	17838036	17838036	p13.11	T	T	C	c.1597A>G	p.T533A	ENST00000458235.5; NM_000215.3; ENST00000534444.1; ENST00000527670.5	Germline	Het
SJNBL041601	SJ_CAYA	NBL	Likely Pathogenic	RBP4	Candidate	Druggable Genome	A,L	L	Startloss_Mutation	SNP	38	10	93601715	93601715	q23.33	A	A	G	c.2T>C; c.697-2359A>G; c.-563T>C; c.-372T>C	p.M1T	ENST00000371464.7; NM_001323518.1; ENST00000629763.2; ENST00000371467.5; NM_001323517.1; NM_006744.3; ENST00000371469.2; ENST00000604414.1	Germline	Het
SJNBL042730	SJ_CAYA	NBL	Pathogenic	MYO3A	Candidate	Druggable Genome	L	L	Splice_Site	SNP	38	10	25952279	25952279	p12.1	G	G	A	c.168+1G>A		ENST00000543632.5; NM_017433.4; ENST00000265944.10; ENST00000376302.5; ENST00000642920.1	Germline	Het
SJNBL165	SJ_CAYA	NBL	Pathogenic	AKR1C1	Candidate	Druggable Genome	D,A,M,L	L	Nonsense_Mutation	SNP	38	10	4972584	4972584	p15.1	G	G	A	c.681G>A	p.W227*	ENST00000380872.8; NM_001353.5	Germline	Het
SJNBL172	SJ_CAYA	NBL	Pathogenic	ESRRB	Candidate	Druggable Genome	L,G	L	Nonsense_Mutation	SNP	38	14	76439466	76439466	q24.3	C	C	A	c.176C>A; c.128C>A; c.113C>A	p.S43*; p.S59*; p.S38*	ENST00000512784.6; ENST00000509242.5; ENST00000380887.7; ENST00000644823.1; NM_004452.3	Germline	Het
SJOS018800	SJ_CAYA	OS	Pathogenic	MERTK	Candidate	Druggable Genome	L	L	Splice_Site	SNP	38	2	111982994	111982994	q13	G	G	A	c.81+1G>A; c.1296+1G>A; c.768+1G>A		ENST00000421804.6; ENST00000616902.4; NM_006343.2; ENST00000295408.8; ENST00000409780.5	Germline	Het
SJOS018811	SJ_CAYA	OS	Likely Pathogenic	ADA	Candidate	Druggable Genome	L,B	L	Missense_Mutation	SNP	38	20	44636264	44636264	q13.12	C	C	T	c.58G>A; c.-232G>A; n.209G>A	p.G20R	ENST00000372874.8; NM_001322051.1; NR_136160.1; ENST00000537820.1; NM_001322050.1; NM_000022.3	Germline	Het
SJOS018812	SJ_CAYA	OS	Pathogenic	VDR	Candidate	Druggable Genome	B,G,N,C,A,D,P,L,H	L	Splice_Site	SNP	38	12	47855629	47855629	q13.11	C	C	T	c.755+1G>A; c.905+1G>A		NM_001017536.1; ENST00000550325.5; NM_000376.2; ENST00000395324.6; NM_001017535.1; ENST00000229022.7; ENST00000549336.5; NM_001364085.1	Germline	Het
SJOS019517	SJ_CAYA	OS	Likely Pathogenic	ADA	Candidate	Druggable Genome	L,B	L	Missense_Mutation	SNP	38	20	44636264	44636264	q13.12	C	C	T	c.58G>A; c.-232G>A; n.209G>A	p.G20R	ENST00000372874.8; NM_001322051.1; NR_136160.1; ENST00000537820.1; NM_001322050.1; NM_000022.3	Germline	Het
SJOS019519	SJ_CAYA	OS	Pathogenic	MUSK	Candidate	Druggable Genome	L	L	Nonsense_Mutation	SNP	38	9	110697403	110697403	q31.3	C	C	T	c.565C>T	p.R189*	ENST00000189978.10; NM_001166281.1; ENST00000374440.7; NM_005592.3; ENST00000374448.8; ENST00000416899.7; NM_001166280.1	Germline	Het
SJOS019529	SJ_CAYA	OS	Likely Pathogenic	RIPK4	Candidate	Druggable Genome	L	L	Missense_Mutation	SNP	38	21	41741512	41741512	q22.3	C	C	T	c.1681G>A; c.1825G>A	p.V561M; p.V609M	ENST00000332512.7; ENST00000352483.3; NM_020639.2	Germline	Het
SJOS019531	SJ_CAYA	OS	Pathogenic	GNRHR	Candidate	Druggable Genome	G,L,H	L	Missense_Mutation	SNP	38	4	67753920	67753920	q13.2	C	C	T	n.334+202C>T; c.416G>A; n.1839-1269C>T	p.R139H	NM_001012763.1; NM_000406.2; ENST00000420975.2; ENST00000502758.1; ENST00000226413.4; ENST00000500538.6	Germline	Het
SJOS042103	SJ_CAYA	OS	Pathogenic	IL12B	Candidate	Druggable Genome	L	L	Nonsense_Mutation	SNP	38	5	159320343	159320343	q33.3	A	A	T	c.660T>A; n.290-5191A>T	p.Y220*	ENST00000231228.2; NM_002187.2; ENST00000521472.6	Germline	Het
SJOS042111	SJ_CAYA	OS	Pathogenic	MYLK	Candidate	Druggable Genome	L,C	L	Nonsense_Mutation	SNP	38	3	123732999	123732999	q21.1	G	G	C	c.885C>G; c.1309+688C>G; c.1413C>G	p.Y471*; p.Y295*	NM_053027.3; NM_001321309.1; NM_053028.3; ENST00000475616.5; ENST00000359169.5; ENST00000346322.9; ENST00000360304.7; ENST00000360772.7; NM_053025.3; ENST00000354792.9; NM_053026.3	Germline	Het
SJOS042616	SJ_CAYA	OS	Pathogenic	C5	Candidate	Druggable Genome	L,A	L	Splice_Site	SNP	38	9	121013872	121013872	q33.2	C	C	T	c.2257+1G>A; c.2275+1G>A		ENST00000223642.2; NM_001317163.1; NM_001317164.1; NM_001735.2	Germline	Het
SJPGL042495	SJ_CAYA	PGL	Pathogenic	CA12	Candidate	Druggable Genome	C,D,N,S,M,L	L	Splice_Site	SNP	38	15	63327234	63327234	q22.2	C	C	T	c.695-1G>A; c.908-1G>A; c.875-1G>A; n.1368-1G>A		NM_001293642.1; NM_206925.2; ENST00000422263.2; ENST00000178638.7; NR_135511.1; NM_001218.4; ENST00000344366.7	Germline	Het
SJRB017936	SJ_CAYA	RB	Pathogenic	EIF2AK4	Candidate	Druggable Genome	L	L	Nonsense_Mutation	SNP	38	15	39973711	39973711	q15.1	C	C	T	c.1780C>T	p.Q594*	NM_001013703.3; ENST00000263791.9; ENST00000559624.5	Germline	Het
SJRB019567	SJ_CAYA	RB	Pathogenic	DHODH	Candidate	Druggable Genome	L,P	L	Frame_Shift_Del	DEL	38	16	72014483	72014496	q22.2	TTCTGGGCCATAAA	TTCTGGGCCATAAA		c.248_261delTGGGCCATAAATTC	p.L83fs*11	ENST00000219240.8; ENST00000572887.5; NM_001361.4	Germline	Het
SJRB041653	SJ_CAYA	RB	Pathogenic	MC4R	Candidate	Druggable Genome	L,A	L	Nonsense_Mutation	SNP	38	18	60372245	60372245	q21.32	G	G	T	c.105C>A	p.Y35*	NM_005912.2; ENST00000299766.4	Germline	Het
SJRB041665	SJ_CAYA	RB	Pathogenic	CYP19A1	Candidate	Druggable Genome	L,A,G	L	Nonsense_Mutation	SNP	38	15	51236955	51236955	q21.2	C	C	T	c.200G>A; n.195-41028C>T	p.W67*	NM_031226.2; ENST00000405913.7; NM_001347253.1; ENST00000396402.5; NM_001347250.1; NM_001347255.1; ENST00000559909.1; NR_146310.1; NM_001347254.1; NM_001347248.1; ENST00000396404.8; NM_001347256.1; NM_001347251.1; NM_001347249.1; ENST00000557858.5; NM_000103.3; NM_001347252.1; ENST00000559878.5	Germline	Het
SJRB041668	SJ_CAYA	RB	Likely Pathogenic	JAK3	Candidate	Druggable Genome	L	L	Missense_Mutation	SNP	38	19	17832539	17832539	p13.11	C	C	T	c.2660G>A	p.R887H	ENST00000458235.5; NM_000215.3; ENST00000534444.1; ENST00000527670.5	Germline	Het
SJRB041671	SJ_CAYA	RB	Likely Pathogenic	CYP11B1	Candidate	Druggable Genome	N,L,V	L	Missense_Mutation	SNP	38	8	142879579	142879579	q24.3	A	A	T	c.235T>A	p.F79I	ENST00000517471.5; NM_000497.3; ENST00000377675.3; ENST00000292427.8; NM_001026213.1	Germline	Het
SJRHB003949	SJ_CAYA	RHB	Pathogenic	CA12	Candidate	Druggable Genome	C,D,N,S,M,L	L	Splice_Site	SNP	38	15	63340784	63340784	q22.2	C	C	T	n.1019-1G>A; c.346-1G>A; c.526-1G>A		NM_001293642.1; NM_206925.2; ENST00000422263.2; ENST00000178638.7; NR_135511.1; NM_001218.4; ENST00000344366.7	Germline	Het
SJRHB018842	SJ_CAYA	RHB	Pathogenic	ADA	Candidate	Druggable Genome	L,B	L	Missense_Mutation	SNP	38	20	44623053	44623053	q13.12	C	C	T	c.152-880C>T; c.227G>A; c.607-123G>A; c.632G>A; n.783G>A	p.R76H; p.R211H	ENST00000372887.5; ENST00000372874.8; NM_001322051.1; NR_136160.1; ENST00000537820.1; NM_001322050.1; NM_000022.3	Germline	Het
SJRHB019593	SJ_CAYA	RHB	Pathogenic	MAP3K20	Candidate	Druggable Genome	L	L	Nonsense_Mutation	SNP	38	2	173263785	173263785	q31.1	C	C	A	c.1592C>A; n.463+7726G>T	p.S531*	NM_016653.2; NR_033882.1; ENST00000409176.6; ENST00000375213.7; ENST00000423106.2	Germline	Het
SJRHB019835	SJ_CAYA	RHB	Pathogenic	SLCO1B3	Candidate	Druggable Genome	C,N,L,J,G,A	L	Splice_Site	SNP	38	12	20877937	20877937	p12.2	G	G	A	c.359+19366G>A; c.1051+1G>A; c.1135+1G>A		ENST00000381545.7; NM_019844.3; NM_001349920.1; ENST00000381541.7; ENST00000261196.6; ENST00000540229.1	Germline	Het
SJRHB040975	SJ_CAYA	RHB	Pathogenic	GLRA1	Candidate	Druggable Genome	P,A,C,M,H,N,D,R,L,G,B	L	Nonsense_Mutation	SNP	38	5	151856313	151856313	q33.1	G	G	A	c.298C>T; c.547C>T	p.Q100*; p.Q183*	NM_000171.3; NM_001146040.1; NM_001292000.1; ENST00000274576.8; ENST00000455880.2	Germline	Het
SJRHB044165	SJ_CAYA	RHB	Pathogenic	ADA	Candidate	Druggable Genome	L,B	L	Splice_Site	SNP	38	20	44625568	44625568	q13.12	C	C	T	c.73+888G>A; c.478+1G>A; n.629+1G>A		ENST00000372874.8; NM_001322051.1; NR_136160.1; ENST00000537820.1; NM_001322050.1; NM_000022.3	Germline	Het
SJRHB049	SJ_CAYA	RHB	Pathogenic	CA12	Candidate	Druggable Genome	C,D,N,S,M,L	L	Splice_Site	SNP	38	15	63340784	63340784	q22.2	C	C	T	n.1019-1G>A; c.346-1G>A; c.526-1G>A		NM_001293642.1; NM_206925.2; ENST00000422263.2; ENST00000178638.7; NR_135511.1; NM_001218.4; ENST00000344366.7	Germline	Het
SJST041646	SJ_CAYA	OST	Pathogenic	MYO3A	Candidate	Druggable Genome	L	L	Nonsense_Mutation	SNP	38	10	26173907	26173907	p12.1	C	C	T	c.3643C>T; c.1777-37936C>T	p.Q1215*	ENST00000543632.5; NM_017433.4; ENST00000265944.10; ENST00000642920.1	Germline	Het
SJSTS018857	SJ_CAYA	STS	Likely Pathogenic	JAK3	Candidate	Druggable Genome	L	L	Missense_Mutation	SNP	38	19	17832539	17832539	p13.11	C	C	T	c.2660G>A	p.R887H	ENST00000458235.5; NM_000215.3; ENST00000534444.1; ENST00000527670.5	Germline	Het
SJSTS018863	SJ_CAYA	STS	Pathogenic	MC4R	Candidate	Druggable Genome	L,A	L	Nonsense_Mutation	SNP	38	18	60372245	60372245	q21.32	G	G	T	c.105C>A	p.Y35*	NM_005912.2; ENST00000299766.4	Germline	Het
SJSTS019605	SJ_CAYA	STS	Likely Pathogenic	BMPR2	Candidate	Druggable Genome	L	L	Missense_Mutation	SNP	38	2	202518997	202518997	q33.2	G	G	C	c.797G>C; n.-1404G>C	p.R266T	ENST00000374580.8; NM_001204.6; ENST00000435125.1; ENST00000374574.2	Germline	Het
SJSTS019613	SJ_CAYA	STS	Likely Pathogenic	IMPDH1	Candidate	Druggable Genome	L,J	L	Missense_Mutation	SNP	38	7	128400828	128400828	q32.1	G	G	A	c.538C>T; c.460C>T; c.568C>T; c.313C>T; c.309+4C>T; c.361C>T; c.249+187C>T; c.469C>T	p.R190W; p.R180W; p.R105W; p.R121W; p.R154W; p.R157W	NM_001142575.1; ENST00000496200.5; ENST00000338791.10; ENST00000626419.2; ENST00000419067.6; NM_001304521.1; NM_001142574.1; NM_001142576.1; ENST00000348127.10; ENST00000480861.5; ENST00000354269.9; NM_001102605.1; NM_000883.3; NM_183243.2; NM_001142573.1; ENST00000470772.5	Germline	Het
SJSTS019620	SJ_CAYA	STS	Pathogenic	HBB	Candidate	Druggable Genome	L,P,A,V	L	Nonsense_Mutation	SNP	38	11	5226774	5226774	p15.4	G	G	A	c.118C>T; n.-1313C>T	p.Q40*	ENST00000335295.4; ENST00000485743.1; ENST00000644706.1; ENST00000647020.1; NM_000518.5	Germline	Het
SJSTS019623	SJ_CAYA	STS	Likely Pathogenic	CYP11B1	Candidate	Druggable Genome	N,L,V	L	Missense_Mutation	SNP	38	8	142877076	142877076	q24.3	C	C	G	c.755G>C; c.542G>C	p.R181P; p.R252P	ENST00000517471.5; NM_000497.3; ENST00000377675.3; ENST00000292427.8; NM_001026213.1	Germline	Het
SJSTS019626	SJ_CAYA	STS	Pathogenic	MC4R	Candidate	Druggable Genome	L,A	L	Nonsense_Mutation	SNP	38	18	60371884	60371884	q21.32	G	G	A	c.466C>T	p.Q156*	NM_005912.2; ENST00000299766.4	Germline	Het
SJWLM017960	SJ_CAYA	WLM	Pathogenic	NR1H4	Candidate	Druggable Genome	A,R,C,D,L,H	L	Nonsense_Mutation	SNP	38	12	100503412	100503412	q23.1	G	G	T	n.556-7366G>T; c.80-7366G>T; c.80-2163G>T; c.25G>T	p.E9*	NM_001206977.1; NM_005123.3; ENST00000551379.5; ENST00000546380.1; NM_001206993.1; NM_001206978.1; NM_001206992.1; NR_135146.1; NM_001206979.1; ENST00000392986.7; ENST00000549996.5; ENST00000188403.7; ENST00000548884.5	Germline	Het
SJWLM018877	SJ_CAYA	WLM	Pathogenic	ICAM1	Candidate	Druggable Genome	L,D	L	Nonsense_Mutation	SNP	38	19	10274841	10274841	p13.2	C	C	A	c.144C>A; n.141+10127G>T; c.67+3615C>A	p.C48*	ENST00000264832.7; ENST00000592893.1; ENST00000423829.2; NM_000201.2	Germline	Het
SJWLM018891	SJ_CAYA	WLM	Pathogenic	EPHX2	Candidate	Druggable Genome	L	L	Splice_Site	SNP	38	8	27520911	27520911	p21.1	T	T	C	c.876+2T>C; c.813+2T>C; c.774+2T>C; c.423+2T>C; c.972+2T>C		ENST00000517536.5; ENST00000521400.5; ENST00000380476.7; NM_001979.5; NM_001256483.1; NM_001256482.1; ENST00000518379.5; NM_001256484.1; ENST00000521780.5	Germline	Het
SJWLM018899	SJ_CAYA	WLM	Likely Pathogenic	ERBB3	Candidate	Druggable Genome	L	L	Missense_Mutation	SNP	38	12	56088564	56088564	q13.2	C	C	T	c.896C>T; c.719C>T	p.T240I; p.T299I	ENST00000415288.6; ENST00000267101.7; NM_001982.3	Germline	Het
SJWLM018901	SJ_CAYA	WLM	Pathogenic	MAP3K20	Candidate	Druggable Genome	L	L	Nonsense_Mutation	SNP	38	2	173263785	173263785	q31.1	C	C	A	c.1592C>A; n.463+7726G>T	p.S531*	NM_016653.2; NR_033882.1; ENST00000409176.6; ENST00000375213.7; ENST00000423106.2	Germline	Het
SJWLM018911	SJ_CAYA	WLM	Likely Pathogenic	HDAC10	Candidate	Druggable Genome	L	L	Missense_Mutation	SNP	38	22	50245742	50245742	q13.33	G	G	A	c.1859C>T; c.1919C>T; c.-1283C>T; c.*1531C>T; c.1769C>T	p.S640F; p.S620F; p.S590F	NM_001159286.1; ENST00000349505.4; ENST00000626012.2; ENST00000448072.5; NM_020461.3; ENST00000248846.9; ENST00000216271.9; NM_032019.5; ENST00000439308.6	Germline	Het
SJWLM019637	SJ_CAYA	WLM	Pathogenic	CYP19A1	Candidate	Druggable Genome	L,A,G	L	Missense_Mutation	SNP	38	15	51211017	51211017	q21.2	G	G	A	n.195-66966G>A; c.1303C>T	p.R435C	NM_031226.2; NM_001347253.1; ENST00000396402.5; NM_001347250.1; NM_001347255.1; ENST00000559909.1; NR_146310.1; NM_001347254.1; NM_001347248.1; ENST00000396404.8; NM_001347256.1; NM_001347251.1; NM_001347249.1; NM_000103.3; NM_001347252.1; ENST00000559878.5	Germline	Het
SJWLM019637	SJ_CAYA	WLM	Pathogenic	PNP	Candidate	Druggable Genome	J,L	L	Missense_Mutation	SNP	38	14	20476432	20476432	q11.2	G	G	C	c.701G>C; n.186+472C>G	p.R234P	ENST00000554678.1; ENST00000361505.9; NM_000270.3	Germline	Het
SJWLM019662	SJ_CAYA	WLM	Pathogenic	CA12	Candidate	Druggable Genome	C,D,N,S,M,L	L	Splice_Site	SNP	38	15	63327234	63327234	q22.2	C	C	T	c.695-1G>A; c.908-1G>A; c.875-1G>A; n.1368-1G>A		NM_001293642.1; NM_206925.2; ENST00000422263.2; ENST00000178638.7; NR_135511.1; NM_001218.4; ENST00000344366.7	Germline	Het
SJWLM019692	SJ_CAYA	WLM	Pathogenic	HBB	Candidate	Druggable Genome	L,P,A,V	L	Splice_Site	SNP	38	11	5226929	5226929	p15.4	C	C	T	n.-1468G>A; c.92+1G>A		ENST00000335295.4; ENST00000485743.1; ENST00000644706.1; ENST00000647020.1; NM_000518.5	Germline	Het
SJWLM019850	SJ_CAYA	WLM	Pathogenic	MERTK	Candidate	Druggable Genome	L	L	Nonsense_Mutation	SNP	38	2	112019497	112019497	q13	C	C	T	c.2164C>T; c.1636C>T; c.1120C>T	p.R722*; p.R374*; p.R546*	ENST00000421804.6; ENST00000616902.4; NM_006343.2; ENST00000295408.8; ENST00000409780.5	Germline	Het
SJWLM019850	SJ_CAYA	WLM	Pathogenic	RXRG	Candidate	Druggable Genome	L,D,A,C	L	Startloss_Mutation	SNP	38	1	165444891	165444891	q23.3	C	C	T	n.465G>A; c.3G>A; c.-425G>A	p.M1I	NM_001256570.1; ENST00000619224.1; NR_033824.1; ENST00000359842.9; NM_006917.4	Germline	Het
SJWLM040987	SJ_CAYA	WLM	Pathogenic	ABCC2	Candidate	Druggable Genome	L,M,J	L	Nonsense_Mutation	SNP	38	10	99836214	99836214	q24.2	C	C	T	c.3538C>T	p.Q1180*	ENST00000370449.8; NM_000392.5	Germline	Het
SJWLM041707	SJ_CAYA	WLM	Likely Pathogenic	MERTK	Candidate	Druggable Genome	L	L	Missense_Mutation	SNP	38	2	112028476	112028476	q13	T	T	C	c.2612T>C; c.1685T>C; c.2084T>C	p.I562T; p.I871T; p.I695T	ENST00000421804.6; ENST00000616902.4; NM_006343.2; ENST00000295408.8; ENST00000409780.5	Germline	Het
SJWLM042768	SJ_CAYA	WLM	Pathogenic	DHODH	Candidate	Druggable Genome	L,P	L	Nonsense_Mutation	SNP	38	16	72014500	72014500	q22.2	C	C	T	c.262C>T	p.R88*	ENST00000219240.8; ENST00000572887.5; NM_001361.4	Germline	Het
SJWLM042769	SJ_CAYA	WLM	Pathogenic	MAP3K20	Candidate	Druggable Genome	L	L	Nonsense_Mutation	SNP	38	2	173263785	173263785	q31.1	C	C	A	c.1592C>A; n.463+7726G>T	p.S531*	NM_016653.2; NR_033882.1; ENST00000409176.6; ENST00000375213.7; ENST00000423106.2	Germline	Het
SJWLM043919	SJ_CAYA	WLM	Likely Pathogenic	CYP11B1	Candidate	Druggable Genome	N,L,V	L	Missense_Mutation	SNP	38	8	142879689	142879689	q24.3	G	G	A	c.125C>T	p.P42L	ENST00000517471.5; NM_000497.3; ENST00000377675.3; ENST00000292427.8; NM_001026213.1	Germline	Het
CCF10769	CCF_CAYA	HGG	Pathogenic	MMACHC	Candidate	Druggable Genome	B	Other	Nonsense_Mutation	SNP	37	1	45974653	45974653	p34.1	C	C	G	c.615C>G; c.444C>G	p.Y205*; p.Y148*	ENST00000401061.8; NM_015506.2; NM_001330540.1; ENST00000616135.1	Germline	Het
CCF10770	CCF_CAYA	LGG	Pathogenic	CIB2	Candidate	Druggable Genome	A	Other	Missense_Mutation	SNP	37	15	78398079	78398079	q25.1	A	A	C	n.750+2T>G; c.557+2T>G; c.542+2T>G; c.413+2T>G; c.395+2T>G; c.415T>G	p.C139G	ENST00000539011.5; NM_006383.3; NM_001271888.1; NR_125435.1; NM_001271889.1; ENST00000258930.7; ENST00000560618.5; NM_001301224.1; ENST00000557846.5	Germline	Het
CCF11884	CCF_CAYA	OS	Pathogenic	SLC22A5	Candidate	Druggable Genome	A	Other	Missense_Mutation	SNP	37	5	131721062	131721062	q31.1	C	C	T	c.767C>T; c.695C>T	p.T256M; p.T232M	ENST00000435065.6; ENST00000245407.7; NM_003060.3; NM_001308122.1	Germline	Het
CCF12237	CCF_CAYA	OS	Pathogenic	LRAT	Candidate	Druggable Genome	A	Other	Frame_Shift_Del	DEL	37	4	155665875	155665876	q32.1	AA	AA		c.400_401delAA	p.K134fs*12	ENST00000336356.3; NM_004744.4; ENST00000507827.5; NM_001301645.1	Germline	Het
SJACT014	SJ_CAYA	ACT	Pathogenic	F8	Candidate	Druggable Genome	B	Other	Nonsense_Mutation	SNP	38	X	154903951	154903951	q28	G	G	A	c.5953C>T	p.R1985*	ENST00000360256.8; NM_000132.3	Germline	Het
SJACT014	SJ_CAYA	ACT	Likely Pathogenic	GRM6	Candidate	Druggable Genome	A	Other	Missense_Mutation	SNP	38	5	178986548	178986548	q35.3	G	G	A	c.1706C>T; n.305-3199G>A	p.T569M	ENST00000231188.9; ENST00000519491.1; NM_000843.4; ENST00000517717.1	Germline	Het
SJACT014	SJ_CAYA	ACT	Likely Pathogenic	HOXA10	Candidate	Druggable Genome	A	Other	Frame_Shift_Ins	INS	38	7	27174154	27174155	p15.2			C	c.10+5491dupG; n.617-1982dupG; c.11-1982dupG; n.616+5491dupG; c.152dupG; c.101dupG	p.G35fs*39; p.G52fs*39	ENST00000396344.4; ENST00000470747.4; NR_037939.1; NR_037940.1; ENST00000613671.1; ENST00000283921.4; NM_018951.3	Germline	Het
SJACT019754	SJ_CAYA	ACT	Likely Pathogenic	APOE	Candidate	Druggable Genome	A	Other	Missense_Mutation	SNP	38	19	44909101	44909101	q13.32	C	C	G	n.-274C>G; c.883C>G; c.805C>G	p.R269G; p.R295G	NM_001302688.1; ENST00000623895.1; NM_001302691.1; NM_000041.3; ENST00000252486.8; NM_001302689.1; NM_001302690.1	Germline	Het
SJACT019754	SJ_CAYA	ACT	Pathogenic	SLC5A2	Candidate	Druggable Genome	A	Other	Splice_Site	SNP	38	16	31486168	31486168	p11.2	A	A	T	c.469-2A>T; n.488-2A>T		ENST00000330498.3; NM_003041.3; NR_130783.1	Germline	Het
SJACT020	SJ_CAYA	ACT	Pathogenic	GLDC	Candidate	Druggable Genome	B	Other	Missense_Mutation	SNP	38	9	6589230	6589230	p24.1	C	C	G	c.1545G>C	p.R515S	NM_000170.2; ENST00000321612.7	Germline	Het
SJACT021	SJ_CAYA	ACT	Pathogenic	CTSD	Candidate	Druggable Genome	A	Other	Frame_Shift_Ins	INS	38	11	1759599	1759600	p15.5			G	n.-742dupG; c.268dupC; c.247dupC; c.262dupC	p.Q90fs*50; p.Q83fs*50; p.Q88fs*50	ENST00000637387.1; ENST00000449248.1; NM_001909.4; ENST00000636571.1; ENST00000636843.1; ENST00000636397.1; ENST00000637815.1; ENST00000637915.1; ENST00000236671.6; ENST00000636615.1	Germline	Het
SJACT023	SJ_CAYA	ACT	Pathogenic	SLC6A5	Candidate	Druggable Genome	B	Other	Nonsense_Mutation	SNP	38	11	20626762	20626762	p15.1	C	C	T	c.1315C>T; c.613C>T	p.R439*; p.R205*	ENST00000525748.5; NM_004211.4; NM_001318369.1	Germline	Het
SJACT026	SJ_CAYA	ACT	Pathogenic	LRP2	Candidate	Druggable Genome	B,A,D	Other	Frame_Shift_Ins	INS	38	2	169140514	169140515	q31.1			G	c.13139dupC	p.C4381fs*12	ENST00000263816.7; NM_004525.2	Germline	Het
SJACT027	SJ_CAYA	ACT	Pathogenic	LRP2	Candidate	Druggable Genome	B,A,D	Other	Frame_Shift_Ins	INS	38	2	169140514	169140515	q31.1			G	c.13139dupC	p.C4381fs*12	ENST00000263816.7; NM_004525.2	Germline	Het
SJACT028	SJ_CAYA	ACT	Pathogenic	APOA1	Candidate	Druggable Genome	A	Other	Frame_Shift_Ins	INS	38	11	116837115	116837116	q23.3			G	c.85dupC; n.123+883dupG; c.-240-3dupC; c.134+229dupC	p.Q29fs*30	NM_001318018.1; NR_126362.1; ENST00000236850.4; NM_000039.2; NM_001318021.1; ENST00000375320.5; ENST00000375329.6; NM_001318017.1; ENST00000375323.5; ENST00000444200.1; ENST00000359492.6	Germline	Het
SJACT028	SJ_CAYA	ACT	Pathogenic	CYBB	Candidate	Druggable Genome	N	Other	Nonsense_Mutation	SNP	38	X	37804061	37804061	p11.4	G	G	A	c.1082G>A; c.171+378061G>A	p.W361*	ENST00000465127.1; ENST00000378588.4; NM_000397.3	Germline	Het
SJACT028	SJ_CAYA	ACT	Pathogenic	SCN3A	Candidate	Druggable Genome	N	Other	Splice_Site	SNP	38	2	165137878	165137878	q24.3	C	C	T	c.2244+1G>A; n.320+7674C>T; c.2391+1G>A; c.2340+1G>A		ENST00000283254.11; NM_001081676.1; ENST00000409101.7; NM_006922.3; ENST00000625505.2; ENST00000360093.7; NM_001081677.1; ENST00000639244.1	Germline	Het
SJACT028	SJ_CAYA	ACT	Pathogenic	GABBR2	Candidate	Druggable Genome	N,M	Other	Nonsense_Mutation	SNP	38	9	98303258	98303258	q22.33	G	G	A	c.2395C>T	p.R799*	NM_005458.7; ENST00000259455.3	Germline	Het
SJBCC040981	SJ_CAYA	BCC	Pathogenic	IMPG2	Candidate	Druggable Genome	D	Other	Splice_Site	SNP	38	3	101253694	101253694	q12.3	A	A	T	c.1239+2T>A		NM_016247.3; ENST00000193391.7	Germline	Het
SJCA018563	SJ_CAYA	CA	Likely Pathogenic	MMACHC	Candidate	Druggable Genome	B	Other	Missense_Mutation	SNP	38	1	45507455	45507455	p34.1	C	C	T	c.181C>T; c.10C>T	p.R61W; p.R4W	ENST00000401061.8; NM_015506.2; NM_001330540.1; ENST00000616135.1	Germline	Het
SJCA019120	SJ_CAYA	CA	Pathogenic	ASMT	Candidate	Druggable Genome	N	Other	Splice_Site	SNP	38	X	1629941	1629941	p22.33	T	T	C	c.562+2T>C		NM_001171038.1; ENST00000381233.8; ENST00000381229.9; NM_004043.2; NM_001171039.1; ENST00000381241.8	Germline	Het
SJCA019193	SJ_CAYA	CA	Likely Pathogenic	NEU1	Candidate	Druggable Genome	J	Other	Missense_Mutation	SNP	38	6	31860260	31860260	p21.33	T	T	C	c.803A>G	p.Y268C	NM_000434.3; ENST00000375631.4	Germline	Het
SJCA041905	SJ_CAYA	CA	Pathogenic	PAH	Candidate	Druggable Genome	C,A	Other	Splice_Site	SNP	38	12	102852814	102852814	q23.2	C	C	T	c.827+1G>A; c.842+1G>A		ENST00000307000.7; ENST00000553106.5; NM_000277.2; NM_001354304.1	Germline	Het
SJCA042494	SJ_CAYA	CA	Pathogenic	PAH	Candidate	Druggable Genome	C,A	Other	Missense_Mutation	SNP	38	12	102840493	102840493	q23.2	G	G	A	c.1207C>T; c.1222C>T	p.R403W; p.R408W	ENST00000307000.7; ENST00000553106.5; NM_000277.2; NM_001354304.1	Germline	Het
SJCA042494	SJ_CAYA	CA	Pathogenic	PAH	Candidate	Druggable Genome	C,A	Other	Missense_Mutation	SNP	38	12	102840493	102840493	q23.2	G	G	A	c.1207C>T; c.1222C>T	p.R403W; p.R408W	ENST00000307000.7; ENST00000553106.5; NM_000277.2; NM_001354304.1	Germline	Het
SJCA042494	SJ_CAYA	CA	Likely Pathogenic	F7	Candidate	Druggable Genome	B	Other	Missense_Mutation	SNP	38	13	113118668	113118668	q34	C	C	T	c.809C>T; c.1061C>T; c.995C>T; n.1082C>T	p.A270V; p.A354V; p.A332V	ENST00000541084.5; ENST00000375581.3; NM_019616.3; NM_001267554.1; NM_000131.4; NR_051961.1; ENST00000346342.7	Germline	Het
SJCA042494	SJ_CAYA	CA	Likely Pathogenic	F7	Candidate	Druggable Genome	B	Other	Missense_Mutation	SNP	38	13	113118668	113118668	q34	C	C	T	c.809C>T; c.1061C>T; c.995C>T; n.1082C>T	p.A270V; p.A354V; p.A332V	ENST00000541084.5; ENST00000375581.3; NM_019616.3; NM_001267554.1; NM_000131.4; NR_051961.1; ENST00000346342.7	Germline	Het
SJCA042494	SJ_CAYA	CA	Pathogenic	FBN2	Candidate	Druggable Genome	A	Other	Splice_Site	SNP	38	5	128392156	128392156	q23.3	C	C	T	c.1466-1G>A; c.1463-1G>A; c.1367-1G>A		ENST00000262464.8; NM_001999.3; ENST00000508053.5; ENST00000508989.5; ENST00000619499.4	Germline	Het
SJCA042494	SJ_CAYA	CA	Pathogenic	FBN2	Candidate	Druggable Genome	A	Other	Splice_Site	SNP	38	5	128392156	128392156	q23.3	C	C	T	c.1466-1G>A; c.1463-1G>A; c.1367-1G>A		ENST00000262464.8; NM_001999.3; ENST00000508053.5; ENST00000508989.5; ENST00000619499.4	Germline	Het
SJCNS001214	SJ_CAYA	CNS	Pathogenic	PAH	Candidate	Druggable Genome	C,A	Other	Missense_Mutation	SNP	38	12	102843676	102843676	q23.2	T	T	C	c.1154A>G; c.1169A>G	p.E390G; p.E385G	ENST00000307000.7; ENST00000553106.5; NM_000277.2; NM_001354304.1	Germline	Het
SJCNS001219	SJ_CAYA	CNS	Pathogenic	CTSK	Candidate	Druggable Genome	J	Other	Nonsense_Mutation	SNP	38	1	150799607	150799607	q21.3	G	G	A	c.721C>T; n.-866G>A	p.R241*	ENST00000271651.7; NM_000396.3; ENST00000426992.2	Germline	Het
SJCNS003213	SJ_CAYA	CNS	Pathogenic	PAH	Candidate	Druggable Genome	C,A	Other	Missense_Mutation	SNP	38	12	102855315	102855315	q23.2	C	C	A	c.512G>T; c.527G>T	p.R171L; p.R176L	ENST00000307000.7; ENST00000553106.5; NM_000277.2; NM_001354304.1	Germline	Het
SJCNS003252	SJ_CAYA	CNS	Pathogenic	ASMT	Candidate	Druggable Genome	N	Other	Splice_Site	SNP	38	X	1629941	1629941	p22.33	T	T	C	c.562+2T>C		NM_001171038.1; ENST00000381233.8; ENST00000381229.9; NM_004043.2; NM_001171039.1; ENST00000381241.8	Germline	Het
SJCNS003704	SJ_CAYA	CNS	Pathogenic	PLA2G6	Candidate	Druggable Genome	P	Other	Nonsense_Mutation	SNP	38	22	38115658	38115658	q13.1	G	G	A	c.1369C>T; c.1225C>T; c.1741C>T; c.1207C>T; c.1903C>T	p.R403*; p.R635*; p.R581*; p.R409*; p.R457*	NM_001349865.1; NM_001349869.1; NM_001349866.1; ENST00000332509.7; NM_001004426.2; ENST00000335539.7; NM_003560.3; ENST00000402064.5; NM_001349867.1; NM_001349864.1; NM_001199562.2; NM_001349868.1	Germline	Het
SJCNS003706	SJ_CAYA	CNS	Likely Pathogenic	SLC12A6	Candidate	Druggable Genome	A	Other	Startloss_Mutation	SNP	38	15	34318678	34318678	q14	T	T	C	c.94+17732A>G; c.271+17732A>G; c.1A>G; c.244+17732A>G	p.M1V	NM_001042496.1; ENST00000558589.5; ENST00000560611.5; NM_001042497.1; NM_001042495.1; ENST00000290209.9; ENST00000558667.5; ENST00000354181.7; ENST00000458406.6; NM_005135.2; ENST00000397707.6; NM_001042494.1; NM_133647.1; ENST00000397702.6	Germline	Het
SJCNS003714	SJ_CAYA	CNS	Pathogenic	GAA	Candidate	Druggable Genome	S,C,A,G,N	Other	Missense_Mutation	SNP	38	17	80112001	80112001	q25.3	T	T	C	c.1655T>C	p.L552P	ENST00000302262.7; ENST00000390015.7; NM_000152.4; NM_001079804.2; NM_001079803.2	Germline	Het
SJCNS010133	SJ_CAYA	CNS	Pathogenic	ASMT	Candidate	Druggable Genome	N	Other	Splice_Site	SNP	38	X	1629941	1629941	p22.33	T	T	C	c.562+2T>C		NM_001171038.1; ENST00000381233.8; ENST00000381229.9; NM_004043.2; NM_001171039.1; ENST00000381241.8	Germline	Het
SJCNS010133	SJ_CAYA	CNS	Pathogenic	ACE	Candidate	Druggable Genome	C	Other	Nonsense_Mutation	SNP	38	17	63486701	63486701	q23.3	C	C	T	c.2203C>T; c.481C>T	p.Q161*; p.Q735*	ENST00000290863.10; NM_000789.3; NM_152830.2; NM_001178057.1; ENST00000428043.5; ENST00000577647.2; ENST00000290866.9; ENST00000413513.7	Germline	Het
SJCNS018565	SJ_CAYA	CNS	Pathogenic	MUT	Candidate	Druggable Genome	B	Other	Nonsense_Mutation	SNP	38	6	49431850	49431850	p12.3	C	C	A	c.2131G>T	p.E711*	ENST00000274813.3; NM_000255.3	Germline	Het
SJCNS018566	SJ_CAYA	CNS	Pathogenic	MCCC2	Candidate	Druggable Genome	A	Other	Nonsense_Mutation	SNP	38	5	71641067	71641067	q13.2	T	T	A	c.950T>A; c.1064T>A	p.L317*; p.L355*	NM_001363147.1; NM_022132.4; ENST00000340941.10; ENST00000509358.6; ENST00000629193.2	Germline	Het
SJCNS018579	SJ_CAYA	CNS	Pathogenic	ALDH7A1	Candidate	Druggable Genome	A	Other	Splice_Site	SNP	38	5	126545020	126545020	q23.2	C	C	A	c.1565+1304G>T; c.1386-1G>T; c.1374-1G>T; c.1611-1G>T; c.1365-1G>T; c.1566-1G>T; c.1557-1G>T; c.1482-1G>T; c.1446-1G>T		ENST00000553117.5; ENST00000637206.1; NM_001202404.1; ENST00000637272.1; ENST00000409134.7; ENST00000636879.1; ENST00000637782.1; ENST00000636743.1; NM_001182.4; ENST00000636886.1; NM_001201377.1	Germline	Het
SJCNS018580	SJ_CAYA	CNS	Likely Pathogenic	SCN5A	Candidate	Druggable Genome	N,C,M,G,R	Other	Missense_Mutation	SNP	38	3	38585777	38585777	p22.2	C	C	T	c.2701G>A	p.E901K	NM_001099404.1; NM_198056.2; ENST00000455624.6; ENST00000425664.5; NM_001160161.1; NM_001099405.1; ENST00000414099.6; NM_001354701.1; NM_001160160.1; ENST00000451551.6; ENST00000413689.5; NM_000335.4; ENST00000333535.8; ENST00000423572.6; ENST00000449557.6; ENST00000450102.6	Germline	Het
SJCNS018590	SJ_CAYA	CNS	Pathogenic	ASMT	Candidate	Druggable Genome	N	Other	Splice_Site	SNP	38	X	1629941	1629941	p22.33	T	T	C	c.562+2T>C		NM_001171038.1; ENST00000381233.8; ENST00000381229.9; NM_004043.2; NM_001171039.1; ENST00000381241.8	Germline	Het
SJCNS018592	SJ_CAYA	CNS	Pathogenic	TPO	Candidate	Druggable Genome	H,D,C	Other	Frame_Shift_Ins	INS	38	2	1477447	1477448	p25.3			CGGC	c.1184_1187dupGCCG; c.820-7146_820-7143dupGCCG	p.A397fs*76	ENST00000329066.8; ENST00000382198.5; ENST00000346956.7; NM_001206744.1; NM_175719.3; NM_175721.3; ENST00000382201.7; NM_000547.5; ENST00000345913.8; NM_001206745.1; NM_175722.3	Germline	Het
SJCNS018598	SJ_CAYA	CNS	Pathogenic	ALDH5A1	Candidate	Druggable Genome	N	Other	Splice_Site	SNP	38	6	24522765	24522765	p22.3	A	A	C	c.1015-2A>C; c.1054-2A>C; c.931-2A>C		ENST00000491546.5; ENST00000357578.7; ENST00000348925.2; NM_001080.3; NM_170740.1	Germline	Het
SJCNS019125	SJ_CAYA	CNS	Pathogenic	GLA	Candidate	Druggable Genome	C	Other	Missense_Mutation	SNP	38	X	101403828	101403828	q22.1	G	G	A	c.352C>T; c.178-8108G>A; c.286-8108G>A; c.409-8108G>A; c.301-8108G>A	p.R118C	ENST00000218516.3; NM_000169.2; NM_001199973.1; ENST00000409170.3; NM_001199974.1; ENST00000409338.5	Germline	Het
SJCNS019125	SJ_CAYA	CNS	Pathogenic	CAT	Candidate	Druggable Genome	V	Other	Splice_Site	SNP	38	11	34464104	34464104	p13	G	G	A	c.1196-1G>A		NM_001752.3; ENST00000241052.4	Germline	Het
SJCNS019128	SJ_CAYA	CNS	Likely Pathogenic	APOE	Candidate	Druggable Genome	A	Other	Missense_Mutation	SNP	38	19	44909057	44909057	q13.32	T	T	A	c.839T>A; n.-318T>A; c.761T>A	p.V254E; p.V280E	NM_001302688.1; ENST00000623895.1; NM_001302691.1; NM_000041.3; ENST00000252486.8; NM_001302689.1; NM_001302690.1	Germline	Het
SJCNS019134	SJ_CAYA	CNS	Likely Pathogenic	RYR2	Candidate	Druggable Genome	C	Other	Missense_Mutation	SNP	38	1	237785999	237785999	q43	G	G	A	c.13291G>A	p.E4431K	NM_001035.2; ENST00000366574.6	Germline	Het
SJCNS019140	SJ_CAYA	CNS	Pathogenic	SLC12A3	Candidate	Druggable Genome	C	Other	Missense_Mutation	SNP	38	16	56913293	56913293	q13	G	G	A	c.2981G>A; c.2954G>A; c.2978G>A; c.2951G>A	p.C993Y; p.C994Y; p.C984Y; p.C985Y	ENST00000563236.5; NM_001126108.1; NM_001126107.1; ENST00000262502.5; NM_000339.2; ENST00000438926.6; ENST00000566786.5	Germline	Het
SJCNS019143	SJ_CAYA	CNS	Pathogenic	PDE6B	Candidate	Druggable Genome	N,C	Other	Splice_Site	SNP	38	4	664945	664945	p16.3	G	G	A	c.2193+1G>A; c.1038+1G>A; c.1356+1G>A		NM_001145291.1; ENST00000496514.5; NM_001145292.1; ENST00000255622.10; ENST00000429163.6; NM_001350154.1; NM_001350155.1; NM_000283.3	Germline	Het
SJCNS019146	SJ_CAYA	CNS	Likely Pathogenic	RYR2	Candidate	Druggable Genome	C	Other	Missense_Mutation	SNP	38	1	237569229	237569229	q43	G	G	A	c.3508G>A	p.E1170K	NM_001035.2; ENST00000366574.6	Germline	Het
SJCNS019150	SJ_CAYA	CNS	Pathogenic	TYR	Candidate	Druggable Genome	D	Other	Missense_Mutation	SNP	38	11	89227904	89227904	q14.3	C	C	A	c.1118C>A	p.T373K	ENST00000263321.5; NM_000372.4	Germline	Het
SJCNS019151	SJ_CAYA	CNS	Pathogenic	SCNN1A	Candidate	Druggable Genome	C	Other	Missense_Mutation	SNP	38	12	6374444	6374444	p13.31	C	C	T	c.409G>A; c.-1112C>T; c.517G>A; c.340G>A	p.V114I; p.V137I; p.V173I	ENST00000543768.1; ENST00000396966.6; NM_001038.5; NM_001159576.1; NM_001270987.1; ENST00000228916.6; NM_001159575.1; ENST00000360168.7; ENST00000539925.5	Germline	Het
SJCNS019160	SJ_CAYA	CNS	Pathogenic	TYR	Candidate	Druggable Genome	D	Other	Frame_Shift_Del	DEL	38	11	89178521	89178521	q14.3	G	G		c.572delG	p.G191fs*35	ENST00000263321.5; NM_000372.4	Germline	Het
SJCNS019160	SJ_CAYA	CNS	Likely Pathogenic	SOD1	Candidate	Druggable Genome	C,A	Other	Missense_Mutation	SNP	38	21	31667338	31667338	q22.11	T	T	G	n.-91A>C; c.320T>G; c.263T>G	p.L107R; p.L88R	NM_000454.4; ENST00000389995.4; ENST00000609934.1; ENST00000270142.10	Germline	Het
SJCNS019174	SJ_CAYA	CNS	Pathogenic	PDE6A	Candidate	Druggable Genome	N,C	Other	Missense_Mutation	SNP	38	5	149895206	149895206	q32	G	G	T	c.1705C>A; c.1462C>A	p.Q488K; p.Q569K	ENST00000255266.9; NM_000440.2; ENST00000613228.1; ENST00000617647.4	Germline	Het
SJCNS019174	SJ_CAYA	CNS	Pathogenic	CLCN2	Candidate	Druggable Genome	A	Other	Frame_Shift_Del	DEL	38	3	184355721	184355721	q27.1	A	A		c.1143delT; c.1011delT	p.G338fs*34; p.G382fs*34	ENST00000265593.8; ENST00000434054.6; ENST00000457512.1; ENST00000344937.11; NM_001171087.2; NM_004366.5; NM_001171088.2; NM_001171089.2	Germline	Het
SJCNS019176	SJ_CAYA	CNS	Likely Pathogenic	CHRNE	Candidate	Druggable Genome	N	Other	Missense_Mutation	SNP	38	17	4901163	4901163	p13.2	C	C	A	c.*630C>A; c.629G>T	p.C210F	NM_001145536.1; ENST00000381365.3; ENST00000293780.4; NM_000080.3	Germline	Het
SJCNS019178	SJ_CAYA	CNS	Pathogenic	KCNA5	Candidate	Druggable Genome	M,C,N	Other	Missense_Mutation	SNP	38	12	5045111	5045111	p13.32	G	G	C	c.964G>C	p.D322H	NM_002234.3; ENST00000252321.4	Germline	Het
SJCNS019186	SJ_CAYA	CNS	Pathogenic	EPX	Candidate	Druggable Genome	N	Other	Nonsense_Mutation	SNP	38	17	58199048	58199048	q22	C	C	T	c.1129C>T	p.R377*	ENST00000225371.5; NM_000502.5	Germline	Het
SJCNS019187	SJ_CAYA	CNS	Likely Pathogenic	SLC12A3	Candidate	Druggable Genome	C	Other	Missense_Mutation	SNP	38	16	56872769	56872769	q13	A	A	G	c.1075A>G; c.1078A>G	p.I360V; p.I359V	ENST00000563236.5; NM_001126108.1; NM_001126107.1; ENST00000262502.5; NM_000339.2; ENST00000438926.6; ENST00000566786.5	Germline	Het
SJCNS019189	SJ_CAYA	CNS	Pathogenic	CHRNE	Candidate	Druggable Genome	N	Other	Nonsense_Mutation	SNP	38	17	4898878	4898878	p13.2	C	C	T	c.1340G>A; c.-885C>T	p.W447*	NM_001145536.1; ENST00000381365.3; ENST00000293780.4; ENST00000521575.1; NM_000080.3	Germline	Het
SJCNS019756	SJ_CAYA	CNS	Likely Pathogenic	GAA	Candidate	Druggable Genome	S,C,A,G,N	Other	Missense_Mutation	SNP	38	17	80107824	80107824	q25.3	C	C	A	c.883C>A	p.H295N	ENST00000302262.7; NM_000152.4; ENST00000390015.7; NM_001079804.2; NM_001079803.2	Germline	Het
SJCNS019760	SJ_CAYA	CNS	Pathogenic	ASMT	Candidate	Druggable Genome	N	Other	Splice_Site	SNP	38	X	1629941	1629941	p22.33	T	T	C	c.562+2T>C		NM_001171038.1; ENST00000381233.8; ENST00000381229.9; NM_004043.2; NM_001171039.1; ENST00000381241.8	Germline	Het
SJCNS019760	SJ_CAYA	CNS	Likely Pathogenic	GRM6	Candidate	Druggable Genome	A	Other	Missense_Mutation	SNP	38	5	178986689	178986689	q35.3	C	C	T	n.305-3058C>T; c.1565G>A	p.C522Y	ENST00000231188.9; ENST00000519491.1; NM_000843.4; ENST00000517717.1	Germline	Het
SJCNS019760	SJ_CAYA	CNS	Likely Pathogenic	RYR2	Candidate	Druggable Genome	C	Other	Missense_Mutation	SNP	38	1	237614230	237614230	q43	G	G	C	c.5102G>C	p.G1701A	NM_001035.2; ENST00000366574.6	Germline	Het
SJCNS019761	SJ_CAYA	CNS	Pathogenic	GABRG2	Candidate	Druggable Genome	N,M,A,V,C	Other	Nonsense_Mutation	SNP	38	5	162103927	162103927	q34	C	C	T	c.670C>T; c.583C>T; c.61C>T; c.790C>T; c.385C>T; c.604C>T	p.R195*; p.R129*; p.R224*; p.R202*; p.R21*; p.R264*	ENST00000639384.1; ENST00000640574.1; NM_198904.2; ENST00000639213.1; ENST00000361925.9; ENST00000638772.1; ENST00000641017.1; NM_198903.2; ENST00000638552.1; NM_000816.3; ENST00000414552.6; ENST00000639975.1; ENST00000639683.1; ENST00000640985.1; ENST00000639046.1; ENST00000639111.1; ENST00000638660.1	Germline	Het
SJCNS041001	SJ_CAYA	CNS	Pathogenic	MPO	Candidate	Druggable Genome	A,H,N,M,J	Other	Nonsense_Mutation	SNP	38	17	58279371	58279371	q22	C	C	A	c.604G>T	p.E202*	ENST00000225275.3; NM_000250.1	Germline	Het
SJCNS041017	SJ_CAYA	CNS	Pathogenic	CHRNE	Candidate	Druggable Genome	N	Other	Frame_Shift_Del	DEL	38	17	4901575	4901597	p13.2	TTGTCTACGGCAAAAGTGAACTC	TTGTCTACGGCAAAAGTGAACTC		c.529_551delGAGTTCACTTTTGCCGTAGACAA; c.*1042_*1064delTTGTCTACGGCAAAAGTGAACTC	p.E177fs*17	NM_001145536.1; ENST00000381365.3; ENST00000293780.4; NM_000080.3	Germline	Het
SJCNS041473	SJ_CAYA	CNS	Pathogenic	GNAS	Candidate	Druggable Genome	P	Other	Splice_Site	SNP	38	20	58910402	58910402	q13.32	G	G	T	c.2967+1G>T; c.*899+1G>T; c.2925+1G>T; c.*944+1G>T; c.*941+1G>T; c.330+1G>T; c.861+1G>T; c.993+1G>T; c.1041+1G>T; c.996+1G>T; c.1038+1G>T		NM_001077488.3; ENST00000371100.8; NM_080426.3; ENST00000371085.7; ENST00000313949.11; NM_001077489.3; ENST00000306090.11; NM_016592.3; NM_001309861.1; ENST00000371075.7; NM_000516.5; ENST00000371102.8; ENST00000265620.11; NM_001077490.2; ENST00000354359.11; NM_001309840.1; NM_080425.3; ENST00000371095.7	Germline	Het
SJCNS041490	SJ_CAYA	CNS	Pathogenic	PAH	Candidate	Druggable Genome	C,A	Other	Missense_Mutation	SNP	38	12	102840474	102840474	q23.2	T	T	C	c.1226A>G; c.1241A>G	p.Y414C; p.Y409C	ENST00000307000.7; ENST00000553106.5; NM_000277.2; NM_001354304.1	Germline	Het
SJCNS041496	SJ_CAYA	CNS	Pathogenic	SERPINA3	Candidate	Druggable Genome	A	Other	Nonsense_Mutation	SNP	38	14	94619265	94619265	q32.13	G	G	A	c.60G>A; c.714G>A	p.W20*; p.W238*	ENST00000482740.2; NM_001085.4; ENST00000393078.4; ENST00000393080.8; ENST00000467132.5	Germline	Het
SJCNS041908	SJ_CAYA	CNS	Pathogenic	MUT	Candidate	Druggable Genome	B	Other	Missense_Mutation	SNP	38	6	49440273	49440273	p12.3	C	C	T	c.1889G>A	p.G630E	ENST00000274813.3; NM_000255.3	Germline	Het
SJCNS041916	SJ_CAYA	CNS	Pathogenic	ITGB3	Candidate	Druggable Genome	B	Other	Nonsense_Mutation	SNP	38	17	47307584	47307584	q21.32	C	C	T	n.227-3802G>A; n.363-3802G>A; c.2248C>T	p.R750*	ENST00000559488.5; ENST00000575039.1; NR_110880.1; NM_000212.2; NR_110881.1	Germline	Het
SJCNS041917	SJ_CAYA	CNS	Pathogenic	ITPR1	Candidate	Druggable Genome	N	Other	Splice_Site	SNP	38	3	4717401	4717401	p26.1	T	T	C	c.5076+5533T>C; c.5091+2T>C; c.5136+2T>C; c.5031+5533T>C; c.996+63515T>C		ENST00000302640.12; NM_001168272.1; NM_001099952.2; ENST00000357086.9; ENST00000443694.3; ENST00000354582.10; ENST00000456211.7; ENST00000544951.5; NM_002222.5	Germline	Het
SJCNS041917	SJ_CAYA	CNS	Pathogenic	GCGR	Candidate	Druggable Genome	H	Other	Splice_Site	SNP	38	17	81811008	81811008	q25.3	A	A	G	c.272-2A>G		ENST00000570996.5; ENST00000400723.7; NM_000160.4	Germline	Het
SJCNS041922	SJ_CAYA	CNS	Likely Pathogenic	MTNR1B	Candidate	Druggable Genome	C,N	Other	Missense_Mutation	SNP	38	11	92981635	92981635	q14.3	C	C	T	c.412C>T	p.R138C	NM_005959.3; ENST00000257068.2	Germline	Het
SJCNS041924	SJ_CAYA	CNS	Pathogenic	SLC12A1	Candidate	Druggable Genome	C,A	Other	Nonsense_Mutation	SNP	38	15	48247420	48247420	q21.1	T	T	A	c.1782T>A; c.1644T>A	p.Y594*; p.Y548*	ENST00000646012.1; ENST00000396577.7; NM_001184832.1; ENST00000380993.7; ENST00000558405.6; ENST00000647232.1; NM_000338.2; ENST00000647546.1	Germline	Het
SJCNS041926	SJ_CAYA	CNS	Pathogenic	CPN1	Candidate	Druggable Genome	A	Other	Nonsense_Mutation	SNP	38	10	100069723	100069723	q24.2	C	C	T	c.567G>A	p.W189*	ENST00000370418.7; NM_001308.2	Germline	Het
SJCNS041927	SJ_CAYA	CNS	Likely Pathogenic	SRD5A3	Candidate	Druggable Genome	C	Other	Frame_Shift_Del	DEL	38	4	55346514	55346514	q12	C	C		c.179delC	p.P60fs*72	ENST00000264228.8; NM_024592.4	Germline	Het
SJCNS041927	SJ_CAYA	CNS	Pathogenic	RDH12	Candidate	Druggable Genome	A	Other	Nonsense_Mutation	SNP	38	14	67733780	67733780	q24.1	C	C	T	n.-1415C>T; c.883C>T	p.R295*	ENST00000551171.5; ENST00000604500.1; NM_152443.2; ENST00000267502.3	Germline	Het
SJCNS041929	SJ_CAYA	CNS	Pathogenic	GLA	Candidate	Druggable Genome	C	Other	Missense_Mutation	SNP	38	X	101403828	101403828	q22.1	G	G	A	c.352C>T; c.178-8108G>A; c.286-8108G>A; c.409-8108G>A; c.301-8108G>A	p.R118C	ENST00000218516.3; NM_000169.2; NM_001199973.1; ENST00000409170.3; NM_001199974.1; ENST00000409338.5	Germline	Het
SJCNS041931	SJ_CAYA	CNS	Pathogenic	PLA2G7	Candidate	Druggable Genome	A	Other	Splice_Site	SNP	38	6	46711495	46711495	p12.3	C	C	T	c.663+1G>A		NM_005084.3; ENST00000274793.11; NM_001168357.1; ENST00000537365.1	Germline	Het
SJCNS041947	SJ_CAYA	CNS	Pathogenic	TYR	Candidate	Druggable Genome	D	Other	Missense_Mutation	SNP	38	11	89178566	89178566	q14.3	C	C	A	c.613C>A	p.P205T	ENST00000263321.5; NM_000372.4	Germline	Het
SJCNS041948	SJ_CAYA	CNS	Likely Pathogenic	SERPINC1	Candidate	Druggable Genome	B	Other	Missense_Mutation	SNP	38	1	173914725	173914725	q25.1	C	C	T	c.236G>A	p.R79H	NM_000488.3; ENST00000617423.4; ENST00000367698.3	Germline	Het
SJCNS041951	SJ_CAYA	CNS	Likely Pathogenic	ABCC8	Candidate	Druggable Genome	A	Other	Missense_Mutation	SNP	38	11	17414513	17414513	p15.1	G	G	A	c.2392C>T; n.2458C>T; c.2386C>T; c.2140C>T; c.2389C>T; c.2455C>T	p.R797W; p.R796W; p.R798W; p.R714W; p.R819W	NM_001351296.1; ENST00000643878.1; ENST00000302539.9; ENST00000646902.1; NM_001351295.1; ENST00000643260.1; ENST00000647015.1; ENST00000389817.7; ENST00000644772.1; ENST00000642271.1; NM_001287174.1; NR_147094.1; NM_001351297.1; NM_000352.4	Germline	Het
SJCNS041955	SJ_CAYA	CNS	Likely Pathogenic	RYR2	Candidate	Druggable Genome	C	Other	Missense_Mutation	SNP	38	1	237593480	237593480	q43	A	A	G	c.4280A>G	p.Y1427C	NM_001035.2; ENST00000366574.6	Germline	Het
SJCNS041960	SJ_CAYA	CNS	Likely Pathogenic	RYR1	Candidate	Druggable Genome	N,C,M,P	Other	Missense_Mutation	SNP	38	19	38455463	38455463	q13.2	G	G	A	c.1589G>A	p.R530H	NM_001042723.1; NM_000540.2; ENST00000355481.8; ENST00000359596.7	Germline	Het
SJCNS041960	SJ_CAYA	CNS	Likely Pathogenic	KCNE1	Candidate	Druggable Genome	C	Other	Missense_Mutation	SNP	38	21	34449435	34449435	q22.12	C	C	T	c.200G>A	p.R67H	NM_001270405.2; NM_000219.5; ENST00000416357.6; NM_001270402.2; ENST00000399284.1; ENST00000432085.5; NM_001127668.3; NM_001270403.2; ENST00000399289.7; ENST00000611936.1; ENST00000399286.2; NM_001270404.2; ENST00000337385.7; NM_001127669.3; NM_001127670.3; ENST00000621601.4	Germline	Het
SJCNS041964	SJ_CAYA	CNS	Likely Pathogenic	GRM6	Candidate	Druggable Genome	A	Other	Missense_Mutation	SNP	38	5	178986933	178986933	q35.3	G	G	A	c.1405C>T; n.305-2814G>A	p.R469W	ENST00000231188.9; ENST00000519491.1; NM_000843.4; ENST00000517717.1	Germline	Het
SJCNS041968	SJ_CAYA	CNS	Pathogenic	SLC12A3	Candidate	Druggable Genome	C	Other	Splice_Site	SNP	38	16	56869728	56869728	q13	G	G	A	c.506-1G>A; c.503-1G>A		ENST00000563236.5; NM_001126108.1; NM_001126107.1; ENST00000262502.5; NM_000339.2; ENST00000438926.6; ENST00000566786.5	Germline	Het
SJCNS041970	SJ_CAYA	CNS	Pathogenic	GRM6	Candidate	Druggable Genome	A	Other	Nonsense_Mutation	SNP	38	5	178991876	178991876	q35.3	G	G	A	c.712C>T	p.R238*	ENST00000231188.9; NM_000843.4; ENST00000517717.1	Germline	Het
SJCNS041975	SJ_CAYA	CNS	Pathogenic	HEXB	Candidate	Druggable Genome	P	Other	Missense_Mutation	SNP	38	5	74720644	74720644	q13.3	C	C	T	c.835C>T; c.-54C>T; c.1510C>T	p.P504S; p.P279S	ENST00000261416.11; ENST00000511181.5; NM_001292004.1; ENST00000509579.1; NM_000521.3	Germline	Het
SJCNS042482	SJ_CAYA	CNS	Likely Pathogenic	PDE6G	Candidate	Druggable Genome	G	Other	Missense_Mutation	SNP	38	17	81653232	81653232	q25.3	T	T	C	c.74A>G; c.224A>G; n.86-1547A>G	p.K25R; p.K75R	NM_002602.3; ENST00000571224.5; ENST00000573076.5; ENST00000571004.1; ENST00000331056.9; NR_026872.1	Germline	Het
SJCNS042486	SJ_CAYA	CNS	Pathogenic	NCF4	Candidate	Druggable Genome	N	Other	Splice_Site	SNP	38	22	36864918	36864918	q12.3	G	G	A	n.351+5175C>T; n.349+5175C>T; c.118-1G>A		NR_147197.1; NM_013416.3; ENST00000397147.6; ENST00000248899.10; ENST00000619915.1; NM_000631.4	Germline	Het
SJCNS042501	SJ_CAYA	CNS	Likely Pathogenic	ITGB2	Candidate	Druggable Genome	A	Other	Missense_Mutation	SNP	38	21	44900450	44900450	q22.3	G	G	A	c.596C>T; c.560C>T; c.767C>T	p.T256M; p.T187M; p.T199M	ENST00000397854.7; ENST00000355153.8; NM_000211.4; ENST00000397852.5; ENST00000397850.6; NM_001127491.2; ENST00000302347.9; NM_001303238.1; ENST00000397857.5	Germline	Het
SJCNS042501	SJ_CAYA	CNS	Pathogenic	CTSB	Candidate	Druggable Genome	J	Other	Nonsense_Mutation	SNP	38	8	11850919	11850919	p23.1	G	G	A	c.274C>T; c.21C>T	p.Q92*; p.H7H	NM_147781.3; ENST00000534510.5; ENST00000453527.6; ENST00000530640.6; NM_147782.3; NM_001317237.1; ENST00000533455.5; NM_147783.3; ENST00000531089.5; NM_147780.3; ENST00000353047.10; ENST00000345125.7; NM_001908.4	Germline	Het
SJCNS042531	SJ_CAYA	CNS	Pathogenic	KRT8	Candidate	Druggable Genome	B	Other	Splice_Site	SNP	38	12	52898678	52898678	q13.13	C	C	T	n.1659+1G>A; c.1202+1G>A; c.1286+1G>A		ENST00000552150.5; ENST00000546897.5; NR_045962.1; ENST00000552551.5; ENST00000293308.11; NM_002273.3; NM_001256282.1; NM_001256293.1	Germline	Het
SJCNS042534	SJ_CAYA	CNS	Pathogenic	CACNA1S	Candidate	Druggable Genome	C,N,A,D	Other	Splice_Site	SNP	38	1	201049101	201049101	q32.1	T	T	A	c.4185-2A>T; c.4242-2A>T		ENST00000367338.7; NM_000069.2; ENST00000362061.3	Germline	Het
SJCNS042705	SJ_CAYA	CNS	Pathogenic	TYR	Candidate	Druggable Genome	D	Other	Missense_Mutation	SNP	38	11	89227904	89227904	q14.3	C	C	A	c.1118C>A	p.T373K	ENST00000263321.5; NM_000372.4	Germline	Het
SJCNS042711	SJ_CAYA	CNS	Pathogenic	PAH	Candidate	Druggable Genome	C,A	Other	Missense_Mutation	SNP	38	12	102844356	102844356	q23.2	A	A	G	c.1030T>C; c.1045T>C	p.S344P; p.S349P	ENST00000307000.7; ENST00000553106.5; NM_000277.2; NM_001354304.1	Germline	Het
SJCNS042890	SJ_CAYA	CNS	Pathogenic	NEIL1	Candidate	Druggable Genome	A	Other	Splice_Site	SNP	38	15	75352388	75352388	q24.2	G	G	T	c.312+1G>T; c.438+1G>T; n.1247+1G>T; c.618+1G>T; c.876+1G>T		NM_024608.3; ENST00000569035.5; ENST00000355059.8; NM_001256552.1; ENST00000564784.5; NR_046311.1; NM_001352520.1; NM_001352519.1	Germline	Het
SJCNS043123	SJ_CAYA	CNS	Pathogenic	SLC6A5	Candidate	Druggable Genome	B	Other	Missense_Mutation	SNP	38	11	20626721	20626721	p15.1	C	C	T	c.1274C>T; c.572C>T	p.T425M; p.T191M	ENST00000525748.5; NM_004211.4; NM_001318369.1	Germline	Het
SJCNS043916	SJ_CAYA	CNS	Likely Pathogenic	KCNQ1	Candidate	Druggable Genome	C	Other	Missense_Mutation	SNP	38	11	2572940	2572940	p15.5	G	G	A	c.494G>A; c.875G>A	p.G165D; p.G292D	ENST00000335475.5; NM_181798.1; ENST00000155840.10; NM_000218.2	Germline	Het
SJCNS043924	SJ_CAYA	CNS	Likely Pathogenic	LPL	Candidate	Druggable Genome	R	Other	Missense_Mutation	SNP	38	8	19954312	19954312	p21.3	T	T	C	c.734T>C	p.I245T	NM_000237.2; ENST00000311322.8	Germline	Het
SJCNS043943	SJ_CAYA	CNS	Likely Pathogenic	GSS	Candidate	Druggable Genome	V,B,R	Other	Missense_Mutation	SNP	38	20	34942606	34942606	q11.22	G	G	A	c.275+3347C>T; c.373C>T	p.R125C	ENST00000642498.1; ENST00000643188.1; ENST00000644793.1; NM_001322495.1; ENST00000216951.7; ENST00000646735.1; NM_001322494.1; ENST00000451957.2; NM_000178.4	Germline	Het
SJCNS043967	SJ_CAYA	CNS	Pathogenic	PAH	Candidate	Druggable Genome	C,A	Other	Missense_Mutation	SNP	38	12	102912816	102912816	q23.2	A	A	G	c.143T>C; c.128T>C	p.L43S; p.L48S	ENST00000307000.7; ENST00000553106.5; NM_000277.2; NM_001354304.1	Germline	Het
SJCNS043972	SJ_CAYA	CNS	Likely Pathogenic	DSP	Candidate	Druggable Genome	A	Other	Missense_Mutation	SNP	38	6	7579896	7579896	p24.3	A	A	G	c.3582+124A>G; c.3706A>G	p.R1236G	NM_004415.3; NM_001008844.2; ENST00000379802.7; NM_001319034.1; ENST00000418664.2	Germline	Het
SJCNS044975	SJ_CAYA	CNS	Pathogenic	PCCA	Candidate	Druggable Genome	A	Other	Missense_Mutation	SNP	38	13	100111880	100111880	q32.3	G	G	C	c.145G>C; n.251G>C; n.329G>C; c.-644G>C; c.223G>C	p.A75P; p.A49P	NM_001352606.1; NR_148027.1; NM_001352612.1; ENST00000376279.7; ENST00000376286.8; NM_001352605.1; NR_148030.1; NM_001352611.1; NR_148028.1; NM_001352609.1; NR_148029.1; NM_001352610.1; NR_148031.1; NM_001352608.1; NM_000282.3; NM_001352607.1; NM_001127692.2; NM_001178004.1; ENST00000376285.5	Germline	Het
SJEWS001304	SJ_CAYA	EWS	Pathogenic	F5	Candidate	Druggable Genome	B	Other	Splice_Site	SNP	38	1	169523905	169523905	q24.2	C	C	T	c.5804-1G>A; c.5789-1G>A		ENST00000367796.3; NM_000130.4; ENST00000367797.7	Germline	Het
SJEWS017900	SJ_CAYA	EWS	Pathogenic	SLC10A2	Candidate	Druggable Genome	A	Other	Missense_Mutation	SNP	38	13	103049423	103049423	q33.1	G	G	A	c.785C>T	p.T262M	ENST00000245312.4; NM_000452.2	Germline	Het
SJEWS018608	SJ_CAYA	EWS	Likely Pathogenic	TPI1	Candidate	Druggable Genome	A	Other	Promoter	INS	38	12	6867681	6867682	p13.31			AGGTGGTTTGTGCTCCCCCTACT	c.115_115+1insAGGTGGTTTGTGCTCCCCCTACT; c.226_226+1insAGGTGGTTTGTGCTCCCCCTACT; c.-960_-959insAGGTGGTTTGTGCTCCCCCTACT; c.-706_-705insAGGTGGTTTGTGCTCCCCCTACT		NM_001258026.1; ENST00000229270.8; ENST00000396705.9; NM_001159287.1; ENST00000535434.5; NM_000365.5; ENST00000613953.4; ENST00000488464.6	Germline	Het
SJEWS018613	SJ_CAYA	EWS	Pathogenic	F11	Candidate	Druggable Genome	B	Other	Missense_Mutation	SNP	38	4	186288514	186288514	q35.2	C	C	T	n.919G>A; n.980G>A; c.1616C>T; c.1778C>T	p.T593M; p.T539M	ENST00000505103.5; ENST00000403665.6; NM_000128.3; ENST00000264692.8; NR_033900.1	Germline	Het
SJEWS018615	SJ_CAYA	EWS	Likely Pathogenic	NPC1	Candidate	Druggable Genome	C,A,P	Other	Missense_Mutation	SNP	38	18	23534510	23534510	q11.2	G	G	A	c.3527C>T	p.T1176M	NM_000271.4; ENST00000269228.9	Germline	Het
SJEWS018620	SJ_CAYA	EWS	Pathogenic	HEXB	Candidate	Druggable Genome	P	Other	Frame_Shift_Del	DEL	38	5	74685374	74685374	q13.3	G	G		c.-376-3953delG; c.115delG	p.V39fs*25	ENST00000261416.11; ENST00000511181.5; NM_001292004.1; NM_000521.3	Germline	Het
SJEWS018624	SJ_CAYA	EWS	Likely Pathogenic	CFI	Candidate	Druggable Genome	A	Other	Missense_Mutation	SNP	38	4	109746435	109746435	q25	G	G	A	c.1195C>T; c.1044+3064C>T; c.1216C>T; c.1240C>T	p.R399C; p.R406C; p.R414C	NM_001318057.1; ENST00000394634.6; NM_001331035.1; NM_000204.4; ENST00000394635.7; ENST00000645635.1; ENST00000618244.4; ENST00000512148.5	Germline	Het
SJEWS018625	SJ_CAYA	EWS	Pathogenic	ASS1	Candidate	Druggable Genome	B	Other	Missense_Mutation	SNP	38	9	130499545	130499545	q34.11	G	G	A	c.1168G>A	p.G390R	ENST00000372393.7; NM_054012.3; ENST00000372394.5; NM_000050.4; ENST00000352480.9	Germline	Het
SJEWS019195	SJ_CAYA	EWS	Pathogenic	CLCN2	Candidate	Druggable Genome	A	Other	Nonsense_Mutation	SNP	38	3	184352042	184352042	q27.1	G	G	A	c.2335C>T; c.2386C>T; c.2254C>T	p.Q796*; p.Q752*; p.Q779*	ENST00000265593.8; ENST00000434054.6; ENST00000457512.1; ENST00000344937.11; NM_001171087.2; NM_004366.5; NM_001171088.2; NM_001171089.2	Germline	Het
SJEWS019201	SJ_CAYA	EWS	Pathogenic	REN	Candidate	Druggable Genome	C	Other	Splice_Site	SNP	38	1	204162012	204162012	q32.1	C	C	T	c.135+1G>A; c.249+1G>A		ENST00000638118.1; NM_000537.3; ENST00000272190.8	Germline	Het
SJEWS019202	SJ_CAYA	EWS	Pathogenic	CHRNE	Candidate	Druggable Genome	N	Other	Missense_Mutation	SNP	38	17	4902707	4902707	p13.2	A	A	G	c.103T>C; c.*2174A>G	p.Y35H	NM_001145536.1; ENST00000381365.3; ENST00000293780.4; NM_000080.3	Germline	Het
SJEWS019205	SJ_CAYA	EWS	Pathogenic	NRP1	Candidate	Druggable Genome	V,S	Other	Splice_Site	SNP	38	10	33197710	33197710	p11.22	C	C	A	n.2185-1G>T; c.1844-1G>T; c.1865-1G>T; c.1760-1G>T; c.1301-1G>T		NM_001024628.2; ENST00000395995.5; NM_001330068.1; ENST00000374821.9; NM_001024629.2; ENST00000374822.8; ENST00000374867.6; ENST00000265371.8; NR_045259.1; NM_001244972.1; ENST00000374875.5; NM_003873.5; NM_001244973.1	Germline	Het
SJEWS019206	SJ_CAYA	EWS	Likely Pathogenic	PDE6C	Candidate	Druggable Genome	N,G,C	Other	Missense_Mutation	SNP	38	10	93663126	93663126	q23.33	G	G	C	c.2466G>C	p.K822N	ENST00000371447.3; NM_006204.3	Germline	Het
SJEWS019212	SJ_CAYA	EWS	Pathogenic	KCNA1	Candidate	Druggable Genome	N,C	Other	Nonsense_Mutation	SNP	38	12	4911855	4911855	p13.32	C	C	A	n.572+1383C>A; n.606+1383C>A; n.105+1383C>A; c.477C>A; n.368+1383C>A	p.Y159*	ENST00000541095.1; ENST00000640877.1; ENST00000382545.4; ENST00000640962.1; NM_000217.2; ENST00000638821.1	Germline	Het
SJEWS019214	SJ_CAYA	EWS	Likely Pathogenic	MTNR1B	Candidate	Druggable Genome	C,N	Other	Missense_Mutation	SNP	38	11	92981635	92981635	q14.3	C	C	T	c.412C>T	p.R138C	NM_005959.3; ENST00000257068.2	Germline	Het
SJEWS019214	SJ_CAYA	EWS	Likely Pathogenic	ITPR1	Candidate	Druggable Genome	N	Other	Missense_Mutation	SNP	38	3	4800517	4800517	p26.1	C	C	T	c.997-5586C>T; c.7024C>T; c.6979C>T; c.6880C>T; c.6835C>T	p.R2342W; p.R2327W; p.R2279W; p.R2294W	ENST00000302640.12; NM_001168272.1; NM_001099952.2; ENST00000357086.9; ENST00000443694.3; ENST00000354582.10; ENST00000456211.7; ENST00000544951.5; NM_002222.5	Germline	Het
SJEWS041501	SJ_CAYA	EWS	Pathogenic	TACR3	Candidate	Druggable Genome	A	Other	Nonsense_Mutation	SNP	38	4	103658329	103658329	q24	C	C	T	c.623G>A	p.W208*	NM_001059.2; ENST00000304883.2	Germline	Het
SJEWS041504	SJ_CAYA	EWS	Pathogenic	ASS1	Candidate	Druggable Genome	B	Other	Missense_Mutation	SNP	38	9	130494984	130494984	q34.11	G	G	A	c.1088G>A	p.R363Q	ENST00000372393.7; NM_054012.3; ENST00000372394.5; NM_000050.4; ENST00000352480.9	Germline	Het
SJEWS041505	SJ_CAYA	EWS	Likely Pathogenic	PLA2G6	Candidate	Druggable Genome	P	Other	Promoter	SNP	38	22	38129565	38129565	q13.1	G	G	T	c.400-3C>A; c.544-3C>A; n.-651G>T; c.1078-3C>A		NM_001349865.1; NM_001349869.1; ENST00000332509.7; NM_001349866.1; NM_001004426.2; ENST00000624072.1; ENST00000335539.7; NM_003560.3; ENST00000402064.5; NM_001349867.1; NM_001349864.1; NM_001199562.2; NM_001349868.1	Germline	Het
SJEWS041505	SJ_CAYA	EWS	Pathogenic	ALDH7A1	Candidate	Druggable Genome	A	Other	Missense_Mutation	SNP	38	5	126577122	126577122	q23.2	A	A	C	c.406T>G; c.487T>G; c.607T>G; c.652T>G; c.523T>G	p.W203G; p.W136G; p.W175G; p.W163G; p.W218G	ENST00000553117.5; ENST00000637206.1; NM_001202404.1; ENST00000637272.1; ENST00000413020.6; ENST00000409134.7; ENST00000636879.1; ENST00000637782.1; ENST00000636743.1; NM_001182.4; ENST00000636886.1; NM_001201377.1	Germline	Het
SJEWS041506	SJ_CAYA	EWS	Pathogenic	PAH	Candidate	Druggable Genome	C,A	Other	Missense_Mutation	SNP	38	12	102844359	102844359	q23.2	G	G	C	c.1027C>G; c.1042C>G	p.L343V; p.L348V	ENST00000307000.7; ENST00000553106.5; NM_000277.2; NM_001354304.1	Germline	Het
SJEWS041983	SJ_CAYA	EWS	Likely Pathogenic	MTNR1B	Candidate	Druggable Genome	C,N	Other	Missense_Mutation	SNP	38	11	92981635	92981635	q14.3	C	C	T	c.412C>T	p.R138C	NM_005959.3; ENST00000257068.2	Germline	Het
SJEWS041985	SJ_CAYA	EWS	Pathogenic	ATF6	Candidate	Druggable Genome	R	Other	Splice_Site	SNP	38	1	161781910	161781910	q23.3	A	A	G	c.160-2A>G		NM_007348.3; ENST00000367942.3	Germline	Het
SJEWS041990	SJ_CAYA	EWS	Likely Pathogenic	ABCA1	Candidate	Druggable Genome	A,C	Other	Missense_Mutation	SNP	38	9	104821432	104821432	q31.1	A	A	G	c.2903T>C	p.M968T	ENST00000374736.7; NM_005502.3	Germline	Het
SJEWS041991	SJ_CAYA	EWS	Likely Pathogenic	RYR2	Candidate	Druggable Genome	C	Other	Missense_Mutation	SNP	38	1	237423228	237423228	q43	T	T	C	c.985T>C	p.F329L	NM_001035.2; ENST00000366574.6	Germline	Het
SJEWS042485	SJ_CAYA	EWS	Likely Pathogenic	BCHE	Candidate	Druggable Genome	N,C,S,A,M,P,V	Other	Missense_Mutation	SNP	38	3	165830358	165830358	q26.1	T	T	C	c.676A>G; n.159+6956A>G; n.843A>G	p.S226G	NR_137635.1; ENST00000264381.7; NR_137636.1; NM_000055.3	Germline	Het
SJEWS042520	SJ_CAYA	EWS	Pathogenic	PAH	Candidate	Druggable Genome	C,A	Other	Missense_Mutation	SNP	38	12	102840493	102840493	q23.2	G	G	A	c.1207C>T; c.1222C>T	p.R403W; p.R408W	ENST00000307000.7; ENST00000553106.5; NM_000277.2; NM_001354304.1	Germline	Het
SJEWS042715	SJ_CAYA	EWS	Pathogenic	PAH	Candidate	Druggable Genome	C,A	Other	Missense_Mutation	SNP	38	12	102852926	102852926	q23.2	G	G	A	c.731C>T; c.716C>T	p.P239L; p.P244L	ENST00000307000.7; ENST00000553106.5; NM_000277.2; NM_001354304.1	Germline	Het
SJEWS043950	SJ_CAYA	EWS	Pathogenic	SI	Candidate	Druggable Genome	A	Other	Splice_Site	SNP	38	3	165030868	165030868	q26.1	C	C	A	c.2737-1G>T		NM_001041.3; ENST00000264382.7	Germline	Het
SJEWS044169	SJ_CAYA	EWS	Pathogenic	SI	Candidate	Druggable Genome	A	Other	Nonsense_Mutation	SNP	38	3	165007927	165007927	q26.1	A	A	C	c.4251T>G	p.Y1417*	NM_001041.3; ENST00000264382.7	Germline	Het
SJGCT017901	SJ_CAYA	GCT	Pathogenic	GAA	Candidate	Druggable Genome	S,C,A,G,N	Other	Missense_Mutation	SNP	38	17	80117016	80117016	q25.3	G	G	C	c.2238G>C	p.W746C	ENST00000302262.7; ENST00000390015.7; NM_000152.4; NM_001079804.2; NM_001079803.2	Germline	Het
SJGCT019223	SJ_CAYA	GCT	Likely Pathogenic	SI	Candidate	Druggable Genome	A	Other	Missense_Mutation	SNP	38	3	165009359	165009359	q26.1	T	T	C	c.4099A>G	p.R1367G	NM_001041.3; ENST00000264382.7	Germline	Het
SJGCT019226	SJ_CAYA	GCT	Pathogenic	ALDH7A1	Candidate	Druggable Genome	A	Other	Missense_Mutation	SNP	38	5	126546376	126546376	q23.2	C	C	G	c.1312G>C; c.1513G>C; c.1429G>C; c.1333G>C; c.1504G>C; c.1393G>C; c.1321G>C; c.1558G>C	p.G465R; p.G520R; p.G441R; p.G505R; p.G438R; p.G502R; p.G477R; p.G445R	ENST00000553117.5; ENST00000637206.1; NM_001202404.1; ENST00000637272.1; ENST00000409134.7; ENST00000636879.1; ENST00000637782.1; ENST00000636743.1; NM_001182.4; ENST00000636886.1; NM_001201377.1	Germline	Het
SJGCT019228	SJ_CAYA	GCT	Likely Pathogenic	GRM6	Candidate	Druggable Genome	A	Other	Missense_Mutation	SNP	38	5	178989075	178989075	q35.3	A	A	G	n.305-672A>G; c.1214T>C	p.I405T	ENST00000231188.9; ENST00000519491.1; NM_000843.4; ENST00000517717.1	Germline	Het
SJGCT019229	SJ_CAYA	GCT	Pathogenic	HEXA	Candidate	Druggable Genome	P	Other	Splice_Site	SNP	38	15	72348047	72348047	q23	C	C	T	n.1577+1250C>T; n.1574+1G>A; c.1073+1G>A; c.1106+1G>A; c.413-1722G>A		ENST00000566304.5; ENST00000268097.9; ENST00000567159.5; ENST00000570175.1; NM_000520.5; ENST00000379915.4; NM_001318825.1; NR_134869.1	Germline	Het
SJGCT019232	SJ_CAYA	GCT	Likely Pathogenic	F8	Candidate	Druggable Genome	B	Other	Missense_Mutation	SNP	38	X	154906500	154906500	q28	G	G	T	c.5293C>A	p.P1765T	ENST00000360256.8; NM_000132.3	Germline	Het
SJGCT019235	SJ_CAYA	GCT	Likely Pathogenic	BAAT	Candidate	Druggable Genome	B	Other	Missense_Mutation	SNP	38	9	101371179	101371179	q31.1	T	T	C	c.226A>G	p.M76V	NM_001127610.1; ENST00000395051.3; ENST00000259407.6; NM_001701.3	Germline	Het
SJGCT019238	SJ_CAYA	GCT	Pathogenic	TYR	Candidate	Druggable Genome	D	Other	Nonsense_Mutation	SNP	38	11	89191214	89191214	q14.3	C	C	T	c.832C>T	p.R278*	ENST00000263321.5; NM_000372.4	Germline	Het
SJGCT019238	SJ_CAYA	GCT	Likely Pathogenic	GHR	Candidate	Druggable Genome	H	Other	Missense_Mutation	SNP	38	5	42699868	42699868	p12	G	G	T	c.484G>T; c.505G>T; c.418G>T	p.V169F; p.V162F; p.V140F	NM_001242403.2; NM_001242460.1; ENST00000618088.4; NM_001242401.3; ENST00000230882.8; ENST00000612382.4; NM_001242404.2; ENST00000620156.4; NM_001242399.2; ENST00000537449.5; NM_001242400.2; ENST00000612626.4; NM_001242405.2; NM_000163.4; NM_001242462.1; ENST00000622294.2; NM_001242406.2; ENST00000357703.6; NM_001242402.2; ENST00000615111.4	Germline	Het
SJGCT041011	SJ_CAYA	GCT	Pathogenic	CIB2	Candidate	Druggable Genome	A	Other	Frame_Shift_Del	DEL	38	15	78109272	78109281	q25.1	GGGAGCCGAC	GGGAGCCGAC		n.508_517delGTCGGCTCCC; c.300_309delGTCGGCTCCC; c.171_180delGTCGGCTCCC; c.153_162delGTCGGCTCCC; c.315_324delGTCGGCTCCC	p.E51fs*28; p.E100fs*28; p.E105fs*28; p.E57fs*28	ENST00000539011.5; NM_006383.3; NM_001271888.1; NR_125435.1; NM_001271889.1; ENST00000258930.7; ENST00000560618.5; NM_001301224.1; ENST00000557846.5	Germline	Het
SJGCT041519	SJ_CAYA	GCT	Pathogenic	SLC5A2	Candidate	Druggable Genome	A	Other	Nonsense_Mutation	SNP	38	16	31488385	31488385	p11.2	G	G	T	c.1024G>T; n.108C>A; n.1043G>T	p.E342*	ENST00000330498.3; ENST00000565137.1; NM_003041.3; NR_130783.1	Germline	Het
SJGCT042000	SJ_CAYA	GCT	Pathogenic	APOA1	Candidate	Druggable Genome	A	Other	Nonsense_Mutation	SNP	38	11	116836035	116836035	q23.3	C	C	A	c.577G>T; n.-82C>A; c.250G>T; c.511G>T	p.E84*; p.E193*; p.E171*	NM_001318018.1; NR_126362.1; ENST00000236850.4; NM_000039.2; NM_001318021.1; ENST00000375320.5; ENST00000375329.6; NM_001318017.1; ENST00000375323.5; ENST00000444200.1; ENST00000359492.6	Germline	Het
SJGCT042717	SJ_CAYA	GCT	Likely Pathogenic	SCN5A	Candidate	Druggable Genome	N,C,M,G,R	Other	Missense_Mutation	SNP	38	3	38579413	38579413	p22.2	G	G	T	c.3311C>A; c.3228+1518C>A; c.3308C>A	p.S1104Y; p.S1103Y	NM_001099404.1; NM_198056.2; ENST00000455624.6; ENST00000425664.5; NM_001160161.1; NM_001099405.1; ENST00000414099.6; NM_001354701.1; NM_001160160.1; ENST00000413689.5; ENST00000333535.8; NM_000335.4; ENST00000451551.6; ENST00000423572.6; ENST00000449557.6; ENST00000450102.6	Germline	Het
SJGCT043136	SJ_CAYA	GCT	Pathogenic	SLC12A3	Candidate	Druggable Genome	C	Other	Missense_Mutation	SNP	38	16	56913293	56913293	q13	G	G	A	c.2981G>A; c.2954G>A; c.2978G>A; c.2951G>A	p.C993Y; p.C994Y; p.C984Y; p.C985Y	ENST00000563236.5; NM_001126108.1; NM_001126107.1; ENST00000262502.5; NM_000339.2; ENST00000438926.6; ENST00000566786.5	Germline	Het
SJGCT043136	SJ_CAYA	GCT	Likely Pathogenic	F8	Candidate	Druggable Genome	B	Other	Missense_Mutation	SNP	38	X	154966040	154966040	q28	C	C	T	c.1373G>A	p.R458H	ENST00000360256.8; NM_000132.3	Germline	Het
SJGCT043899	SJ_CAYA	GCT	Pathogenic	GHR	Candidate	Druggable Genome	H	Other	Nonsense_Mutation	SNP	38	5	42711291	42711291	p12	C	C	T	c.703C>T; c.637C>T; c.724C>T	p.R235*; p.R213*; p.R242*	NM_001242403.2; NM_001242460.1; ENST00000612382.4; NM_001242401.3; ENST00000230882.8; NM_001242404.2; ENST00000618088.4; ENST00000620156.4; NM_001242399.2; ENST00000537449.5; NM_001242400.2; ENST00000612626.4; NM_001242405.2; NM_000163.4; NM_001242462.1; ENST00000622294.2; NM_001242406.2; ENST00000357703.6; NM_001242402.2; ENST00000615111.4	Germline	Het
SJHGG010326	SJ_CAYA	HGG	Likely Pathogenic	SLC12A3	Candidate	Druggable Genome	C	Other	Missense_Mutation	SNP	38	16	56872436	56872436	q13	C	C	T	c.938C>T; c.935C>T	p.A313V; p.A312V	ENST00000563236.5; NM_001126108.1; NM_001126107.1; ENST00000262502.5; NM_000339.2; ENST00000438926.6; ENST00000566786.5	Germline	Het
SJHGG018	SJ_CAYA	HGG	Pathogenic	LRP2	Candidate	Druggable Genome	B,A,D	Other	Frame_Shift_Ins	INS	38	2	169140514	169140515	q31.1			G	c.13139dupC	p.C4381fs*12	ENST00000263816.7; NM_004525.2	Germline	Het
SJHGG018	SJ_CAYA	HGG	Pathogenic	SI	Candidate	Druggable Genome	A	Other	Nonsense_Mutation	SNP	38	3	165030811	165030811	q26.1	C	C	T	c.2793G>A	p.W931*	NM_001041.3; ENST00000264382.7	Germline	Het
SJHGG023	SJ_CAYA	HGG	Likely Pathogenic	LRP1	Candidate	Druggable Genome	B	Other	Missense_Mutation	SNP	38	12	57202529	57202529	q13.3	A	A	T	c.10703A>T	p.E3568V	ENST00000243077.7; NM_002332.2	Germline	Het
SJHGG025	SJ_CAYA	HGG	Pathogenic	ACE	Candidate	Druggable Genome	C	Other	Startloss_Mutation	SNP	38	17	63484868	63484868	q23.3	A	A	G	c.1A>G; c.1921+327A>G	p.M1V	ENST00000290863.10; NM_000789.3; NM_152830.2; NM_001178057.1; ENST00000428043.5; ENST00000577647.2; ENST00000290866.9; ENST00000413513.7	Germline	Het
SJHGG026	SJ_CAYA	HGG	Pathogenic	PDE11A	Candidate	Druggable Genome	N,G,B,C	Other	Nonsense_Mutation	SNP	38	2	177905181	177905181	q31.2	G	G	A	c.4C>T; c.328C>T; c.1078C>T	p.Q110*; p.Q2*; p.Q360*	ENST00000358450.8; ENST00000409504.5; NM_001077197.1; ENST00000286063.10; NM_016953.3; NM_001077358.1	Germline	Het
SJHGG029	SJ_CAYA	HGG	Pathogenic	GHR	Candidate	Druggable Genome	H	Other	Splice_Site	SNP	38	5	42565863	42565863	p12	G	G	C	c.-11-1G>C; c.-12G>C; c.11-1G>C		NM_001242403.2; NM_001242460.1; ENST00000612382.4; NM_001242401.3; ENST00000618088.4; ENST00000230882.8; NM_001242404.2; ENST00000620156.4; NM_001242399.2; ENST00000537449.5; NM_001242400.2; NM_001242405.2; ENST00000612626.4; NM_000163.4; NM_001242462.1; ENST00000622294.2; NM_001242406.2; ENST00000357703.6; NM_001242402.2; ENST00000615111.4	Germline	Het
SJHGG030	SJ_CAYA	HGG	Likely Pathogenic	CFI	Candidate	Druggable Genome	A	Other	Missense_Mutation	SNP	38	4	109749524	109749524	q25	A	A	G	c.998T>C; c.1019T>C; c.1043T>C	p.I333T; p.I348T; p.I340T	NM_001318057.1; ENST00000394634.6; NM_001331035.1; NM_000204.4; ENST00000394635.7; ENST00000645635.1; ENST00000618244.4; ENST00000512148.5	Germline	Het
SJHGG030	SJ_CAYA	HGG	Pathogenic	ALPPL2	Candidate	Druggable Genome	V	Other	Splice_Site	SNP	38	2	232408403	232408403	q37.1	T	T	G	c.783+2T>G		ENST00000295453.7; NM_031313.2	Germline	Het
SJHGG031	SJ_CAYA	HGG	Pathogenic	LRP2	Candidate	Druggable Genome	B,A,D	Other	Frame_Shift_Ins	INS	38	2	169140514	169140515	q31.1			G	c.13139dupC	p.C4381fs*12	ENST00000263816.7; NM_004525.2	Germline	Het
SJHGG034	SJ_CAYA	HGG	Likely Pathogenic	SCN5A	Candidate	Druggable Genome	N,C,M,G,R	Other	Missense_Mutation	SNP	38	3	38630399	38630399	p22.2	T	T	C	c.304A>G	p.I102V	NM_001099404.1; ENST00000612060.1; ENST00000455624.6; NM_001099405.1; NM_001160161.1; ENST00000425664.5; ENST00000414099.6; NM_001354701.1; NM_001160160.1; ENST00000451551.6; ENST00000333535.8; NM_000335.4; ENST00000413689.5; ENST00000423572.6; ENST00000449557.6; ENST00000450102.6; NM_198056.2	Germline	Het
SJHGG035	SJ_CAYA	HGG	Pathogenic	CPN1	Candidate	Druggable Genome	A	Other	Splice_Site	SNP	38	10	100063726	100063726	q24.2	C	C	T	c.760-1G>A		ENST00000370418.7; NM_001308.2	Germline	Het
SJHGG047	SJ_CAYA	HGG	Pathogenic	LRP2	Candidate	Druggable Genome	B,A,D	Other	Frame_Shift_Ins	INS	38	2	169140514	169140515	q31.1			G	c.13139dupC	p.C4381fs*12	ENST00000263816.7; NM_004525.2	Germline	Het
SJHGG048	SJ_CAYA	HGG	Likely Pathogenic	NR2E3	Candidate	Druggable Genome	J,C,A	Other	Nonsense_Mutation	SNP	38	15	71811829	71811829	q23	C	C	A	c.309C>A; c.45C>A	p.C103*; p.C15*	NM_016346.3; ENST00000621098.1; ENST00000621736.4; ENST00000617575.4; NM_014249.3	Germline	Het
SJHGG050	SJ_CAYA	HGG	Pathogenic	TYR	Candidate	Druggable Genome	D	Other	Missense_Mutation	SNP	38	11	89178566	89178566	q14.3	C	C	A	c.613C>A	p.P205T	ENST00000263321.5; NM_000372.4	Germline	Het
SJHGG051	SJ_CAYA	HGG	Pathogenic	LRP2	Candidate	Druggable Genome	B,A,D	Other	Frame_Shift_Ins	INS	38	2	169140514	169140515	q31.1			G	c.13139dupC	p.C4381fs*12	ENST00000263816.7; NM_004525.2	Germline	Het
SJHGG051	SJ_CAYA	HGG	Pathogenic	TYR	Candidate	Druggable Genome	D	Other	Missense_Mutation	SNP	38	11	89178194	89178194	q14.3	C	C	T	c.241C>T	p.P81S	ENST00000263321.5; NM_000372.4	Germline	Het
SJHGG051	SJ_CAYA	HGG	Pathogenic	CACNB2	Candidate	Druggable Genome	C,A	Other	Nonsense_Mutation	SNP	38	10	18539320	18539320	p12.31	A	A	T	c.1381A>T; c.1414A>T; c.664A>T; c.1417A>T; c.1435A>T; c.1465A>T; c.1300A>T; c.1507A>T; n.377-21T>A; c.*752A>T; c.1342A>T; c.91A>T; c.1321A>T; c.1579A>T; c.1423A>T; c.1495A>T; c.829A>T	p.K448*; p.K503*; p.K527*; p.K434*; p.K489*; p.K499*; p.K479*; p.K222*; p.K441*; p.K277*; p.K473*; p.K31*; p.K475*; p.K472*; p.K461*	ENST00000612134.4; ENST00000615785.4; ENST00000612743.1; NM_201590.2; ENST00000377331.7; ENST00000377315.5; NM_201570.2; ENST00000377329.9; ENST00000396576.6; ENST00000377328.5; NM_201593.2; ENST00000352115.10; ENST00000645287.1; ENST00000282343.13; NM_001330060.1; ENST00000425669.1; ENST00000617363.4; NM_201572.3; NM_000724.3; NM_201571.3; ENST00000377319.8; NM_001167945.1; NM_201597.2; ENST0000…	Germline	Het
SJHGG054	SJ_CAYA	HGG	Pathogenic	LRP2	Candidate	Druggable Genome	B,A,D	Other	Frame_Shift_Ins	INS	38	2	169140514	169140515	q31.1			G	c.13139dupC	p.C4381fs*12	ENST00000263816.7; NM_004525.2	Germline	Het
SJHGG055	SJ_CAYA	HGG	Pathogenic	C8B	Candidate	Druggable Genome	A	Other	Nonsense_Mutation	SNP	38	1	56956889	56956889	p32.2	G	G	A	c.271C>T; c.115C>T; c.85C>T	p.Q91*; p.Q29*; p.Q39*	NM_001278544.1; ENST00000535057.5; ENST00000371237.8; ENST00000543257.5; NM_001278543.1; NM_000066.3	Germline	Het
SJHGG057	SJ_CAYA	HGG	Likely Pathogenic	ITGB2	Candidate	Druggable Genome	A	Other	Missense_Mutation	SNP	38	21	44900466	44900466	q22.3	C	C	T	c.580G>A; c.544G>A; c.751G>A	p.G251S; p.G194S; p.G182S	ENST00000397854.7; ENST00000355153.8; NM_000211.4; ENST00000397852.5; ENST00000397850.6; NM_001127491.2; ENST00000302347.9; NM_001303238.1; ENST00000397857.5	Germline	Het
SJHGG058	SJ_CAYA	HGG	Pathogenic	NDUFC2	Candidate	Druggable Genome	C	Other	Splice_Site	SNP	38	11	78079577	78079577	q14.1	A	A	G	c.166+2T>C		NM_001203261.1; ENST00000525085.1; ENST00000281031.4; NM_001203262.1; ENST00000612612.5; NM_001204055.1; ENST00000530054.1; ENST00000527806.1; ENST00000614236.2; ENST00000528251.1; NM_001204054.1; ENST00000528164.1; ENST00000534029.5; NM_001203260.1; NM_004549.5	Germline	Het
SJHGG062	SJ_CAYA	HGG	Likely Pathogenic	CACNA1F	Candidate	Druggable Genome	C,N,A	Other	Missense_Mutation	SNP	38	X	49217924	49217924	p11.23	C	C	T	c.3043G>A; c.2848G>A; c.3010G>A	p.A1015T; p.A1004T; p.A950T	NM_005183.3; NM_001256790.2; ENST00000323022.9; NM_001256789.2; ENST00000376251.5; ENST00000376265.2	Germline	Het
SJHGG066	SJ_CAYA	HGG	Pathogenic	GLDC	Candidate	Druggable Genome	B	Other	Nonsense_Mutation	SNP	38	9	6592883	6592883	p24.1	G	G	A	c.1369C>T	p.Q457*	NM_000170.2; ENST00000321612.7	Germline	Het
SJHGG071	SJ_CAYA	HGG	Pathogenic	LRP2	Candidate	Druggable Genome	B,A,D	Other	Frame_Shift_Ins	INS	38	2	169140514	169140515	q31.1			G	c.13139dupC	p.C4381fs*12	ENST00000263816.7; NM_004525.2	Germline	Het
SJHGG080	SJ_CAYA	HGG	Pathogenic	NR2E3	Candidate	Druggable Genome	J,C,A	Other	Missense_Mutation	SNP	38	15	71811825	71811825	q23	C	C	A	c.41C>A; c.305C>A	p.A14D; p.A102D	NM_016346.3; ENST00000621098.1; ENST00000621736.4; ENST00000617575.4; NM_014249.3	Germline	Het
SJHGG083	SJ_CAYA	HGG	Pathogenic	SLCO2A1	Candidate	Druggable Genome	B	Other	Nonsense_Mutation	SNP	38	3	133945255	133945255	q22.1	G	G	C	c.1073C>G; c.1301C>G	p.S434*; p.S358*	ENST00000310926.8; ENST00000493729.5; NM_005630.2	Germline	Het
SJHGG085	SJ_CAYA	HGG	Likely Pathogenic	RYR2	Candidate	Druggable Genome	C	Other	Missense_Mutation	SNP	38	1	237550628	237550628	q43	C	C	T	c.3151C>T	p.R1051C	NM_001035.2; ENST00000366574.6	Germline	Het
SJHGG086	SJ_CAYA	HGG	Pathogenic	ALPPL2	Candidate	Druggable Genome	V	Other	Splice_Site	SNP	38	2	232408403	232408403	q37.1	T	T	G	c.783+2T>G		ENST00000295453.7; NM_031313.2	Germline	Het
SJHGG100	SJ_CAYA	HGG	Pathogenic	ALDH2	Candidate	Druggable Genome	N	Other	Frame_Shift_Ins	INS	38	12	111792122	111792123	q24.12			G	c.864dupG; c.723dupG	p.K289fs*45; p.K242fs*45	ENST00000261733.6; NM_001204889.1; NM_000690.3; ENST00000416293.7	Germline	Het
SJHGG105	SJ_CAYA	HGG	Pathogenic	LPL	Candidate	Druggable Genome	R	Other	Missense_Mutation	SNP	38	8	19954222	19954222	p21.3	G	G	A	c.644G>A	p.G215E	NM_000237.2; ENST00000311322.8	Germline	Het
SJHGG107	SJ_CAYA	HGG	Pathogenic	CLCN2	Candidate	Druggable Genome	A	Other	Missense_Mutation	SNP	38	3	184357688	184357688	q27.1	C	C	T	c.704G>A; c.572G>A	p.R235Q; p.R191Q	ENST00000265593.8; ENST00000434054.6; ENST00000457512.1; ENST00000344937.11; NM_001171087.2; NM_004366.5; NM_001171088.2; NM_001171089.2	Germline	Het
SJHGG107	SJ_CAYA	HGG	Pathogenic	CLCN2	Candidate	Druggable Genome	A	Other	Missense_Mutation	SNP	38	3	184357688	184357688	q27.1	C	C	T	c.704G>A; c.572G>A	p.R235Q; p.R191Q	ENST00000265593.8; ENST00000434054.6; ENST00000457512.1; ENST00000344937.11; NM_001171087.2; NM_004366.5; NM_001171088.2; NM_001171089.2	Germline	Het
SJHGG109	SJ_CAYA	HGG	Pathogenic	NCF4	Candidate	Druggable Genome	N	Other	Splice_Site	SNP	38	22	36872325	36872325	q12.3	A	A	T	n.-1884T>A; n.-1882T>A; c.529-2A>T		NR_147197.1; NM_013416.3; ENST00000397147.6; ENST00000248899.10; ENST00000619915.1; NM_000631.4	Germline	Het
SJLGG001211	SJ_CAYA	LGG	Pathogenic	HEXA	Candidate	Druggable Genome	P	Other	Missense_Mutation	SNP	38	15	72353130	72353130	q23	G	G	A	c.541C>T; c.508C>T; c.412+2429C>T; n.1009C>T	p.R181W; p.R170W	ENST00000566304.5; ENST00000567159.5; ENST00000268097.9; NM_000520.5; ENST00000379915.4; NM_001318825.1; NR_134869.1	Germline	Het
SJLGG048	SJ_CAYA	LGG	Likely Pathogenic	ITGB2	Candidate	Druggable Genome	A	Other	Missense_Mutation	SNP	38	21	44900466	44900466	q22.3	C	C	T	c.580G>A; c.544G>A; c.751G>A	p.G251S; p.G194S; p.G182S	ENST00000397854.7; ENST00000355153.8; NM_000211.4; ENST00000397852.5; ENST00000397850.6; NM_001127491.2; ENST00000302347.9; NM_001303238.1; ENST00000397857.5	Germline	Het
SJLGG064	SJ_CAYA	LGG	Likely Pathogenic	PAH	Candidate	Druggable Genome	C,A	Other	Missense_Mutation	SNP	38	12	102840478	102840478	q23.2	G	G	A	c.1237C>T; c.1222C>T	p.R413C; p.R408C	ENST00000307000.7; ENST00000553106.5; NM_000277.2; NM_001354304.1	Germline	Het
SJNBL006048	SJ_CAYA	NBL	Likely Pathogenic	KCNQ4	Candidate	Druggable Genome	N	Other	Missense_Mutation	SNP	38	1	40820180	40820180	p34.2	G	G	A	c.961G>A	p.G321S	ENST00000509682.6; NM_172163.2; NM_004700.3; ENST00000347132.9; ENST00000642618.1	Germline	Het
SJNBL018733	SJ_CAYA	NBL	Likely Pathogenic	ITGA2B	Candidate	Druggable Genome	B	Other	Missense_Mutation	SNP	38	17	44381038	44381038	q21.31	C	C	A	c.1234G>T	p.G412W	ENST00000262407.5; NM_000419.4	Germline	Het
SJNBL018742	SJ_CAYA	NBL	Pathogenic	GLA	Candidate	Druggable Genome	C	Other	Missense_Mutation	SNP	38	X	101401752	101401752	q22.1	C	C	T	c.285+9930C>T; c.300+6295C>T; c.427G>A; c.408+6295C>T; c.177+9930C>T	p.A143T	ENST00000218516.3; NM_000169.2; NM_001199973.1; ENST00000409170.3; NM_001199974.1; ENST00000409338.5	Germline	Het
SJNBL018746	SJ_CAYA	NBL	Pathogenic	CHRNE	Candidate	Druggable Genome	N	Other	Missense_Mutation	SNP	38	17	4902707	4902707	p13.2	A	A	G	c.103T>C; c.*2174A>G	p.Y35H	NM_001145536.1; ENST00000381365.3; ENST00000293780.4; NM_000080.3	Germline	Het
SJNBL018750	SJ_CAYA	NBL	Likely Pathogenic	GHR	Candidate	Druggable Genome	H	Other	Missense_Mutation	SNP	38	5	42711306	42711306	p12	T	T	C	c.652T>C; c.739T>C; c.718T>C	p.Y240H; p.Y247H; p.Y218H	NM_001242403.2; NM_001242460.1; ENST00000612382.4; NM_001242401.3; ENST00000230882.8; NM_001242404.2; ENST00000618088.4; ENST00000620156.4; NM_001242399.2; ENST00000537449.5; NM_001242400.2; ENST00000612626.4; NM_001242405.2; NM_000163.4; NM_001242462.1; ENST00000622294.2; NM_001242406.2; ENST00000357703.6; NM_001242402.2; ENST00000615111.4	Germline	Het
SJNBL018751	SJ_CAYA	NBL	Likely Pathogenic	FBN2	Candidate	Druggable Genome	A	Other	Missense_Mutation	SNP	38	5	128335562	128335562	q23.3	A	A	G	c.3737T>C; c.3641T>C; c.290T>C; c.3740T>C	p.M1247T; p.M1214T; p.M1246T; p.M97T	ENST00000262464.8; NM_001999.3; ENST00000508053.5; ENST00000508989.5; ENST00000507835.5; ENST00000619499.4	Germline	Het
SJNBL019383	SJ_CAYA	NBL	Pathogenic	PAH	Candidate	Druggable Genome	C,A	Other	Missense_Mutation	SNP	38	12	102852902	102852902	q23.2	C	C	T	c.740G>A; c.755G>A	p.R252Q; p.R247Q	ENST00000307000.7; ENST00000553106.5; NM_000277.2; NM_001354304.1	Germline	Het
SJNBL019394	SJ_CAYA	NBL	Pathogenic	TYR	Candidate	Druggable Genome	D	Other	Missense_Mutation	SNP	38	11	89178195	89178195	q14.3	C	C	T	c.242C>T	p.P81L	ENST00000263321.5; NM_000372.4	Germline	Het
SJNBL019398	SJ_CAYA	NBL	Pathogenic	TYR	Candidate	Druggable Genome	D	Other	Missense_Mutation	SNP	38	11	89178191	89178191	q14.3	T	T	C	c.238T>C	p.W80R	ENST00000263321.5; NM_000372.4	Germline	Het
SJNBL019404	SJ_CAYA	NBL	Likely Pathogenic	CASQ2	Candidate	Druggable Genome	A	Other	Missense_Mutation	SNP	38	1	115702950	115702950	p13.1	G	G	A	c.985C>T	p.P329S	ENST00000261448.5; NM_001232.3	Germline	Het
SJNBL019405	SJ_CAYA	NBL	Likely Pathogenic	F11	Candidate	Druggable Genome	B	Other	Missense_Mutation	SNP	38	4	186288589	186288589	q35.2	T	T	G	n.905A>C; n.844A>C; c.1691T>G; c.1853T>G	p.I564S; p.I618S	ENST00000505103.5; ENST00000403665.6; NM_000128.3; ENST00000264692.8; NR_033900.1	Germline	Het
SJNBL019409	SJ_CAYA	NBL	Pathogenic	CHRNE	Candidate	Druggable Genome	N	Other	Missense_Mutation	SNP	38	17	4902707	4902707	p13.2	A	A	G	c.103T>C; c.*2174A>G	p.Y35H	NM_001145536.1; ENST00000381365.3; ENST00000293780.4; NM_000080.3	Germline	Het
SJNBL019412	SJ_CAYA	NBL	Pathogenic	ITGA2B	Candidate	Druggable Genome	B	Other	Splice_Site	SNP	38	17	44385550	44385550	q21.31	C	C	T	c.574+1G>A		ENST00000262407.5; NM_000419.4	Germline	Het
SJNBL019414	SJ_CAYA	NBL	Pathogenic	ITGB3	Candidate	Druggable Genome	B	Other	Nonsense_Mutation	SNP	38	17	47307584	47307584	q21.32	C	C	T	n.227-3802G>A; n.363-3802G>A; c.2248C>T	p.R750*	ENST00000559488.5; ENST00000575039.1; NR_110880.1; NM_000212.2; NR_110881.1	Germline	Het
SJNBL019414	SJ_CAYA	NBL	Likely Pathogenic	PDE6G	Candidate	Druggable Genome	G	Other	Missense_Mutation	SNP	38	17	81653232	81653232	q25.3	T	T	C	c.74A>G; c.224A>G; n.86-1547A>G	p.K25R; p.K75R	NM_002602.3; ENST00000571224.5; ENST00000573076.5; ENST00000571004.1; ENST00000331056.9; NR_026872.1	Germline	Het
SJNBL019415	SJ_CAYA	NBL	Likely Pathogenic	NRXN1	Candidate	Druggable Genome	A	Other	Missense_Mutation	SNP	38	2	50497679	50497679	p16.3	G	G	A	c.2653C>T; c.2521C>T; c.2452C>T; c.2497C>T; c.2422C>T; c.2530C>T; c.2506C>T; c.2509C>T; c.2533C>T; c.2467C>T; c.2482C>T	p.H836Y; p.H844Y; p.H833Y; p.H845Y; p.H823Y; p.H885Y; p.H841Y; p.H808Y; p.H828Y; p.H818Y; p.H837Y	NM_004801.5; NM_001330085.1; ENST00000406316.6; NM_001135659.2; NM_001330086.1; NM_001330078.1; ENST00000630543.2; NM_001330077.1; NM_001330087.1; NM_001330093.1; ENST00000405472.7; NM_001330082.1; ENST00000404971.5; NM_001330084.1; ENST00000401669.6; NM_001330095.1; ENST00000625672.2; NM_001330088.1; NM_001330094.1; NM_001330096.1; NM_001330083.1	Germline	Het
SJNBL019418	SJ_CAYA	NBL	Likely Pathogenic	NRXN1	Candidate	Druggable Genome	A	Other	Missense_Mutation	SNP	38	2	50497679	50497679	p16.3	G	G	A	c.2653C>T; c.2521C>T; c.2452C>T; c.2497C>T; c.2422C>T; c.2530C>T; c.2506C>T; c.2509C>T; c.2533C>T; c.2467C>T; c.2482C>T	p.H836Y; p.H844Y; p.H833Y; p.H845Y; p.H823Y; p.H885Y; p.H841Y; p.H808Y; p.H828Y; p.H818Y; p.H837Y	NM_004801.5; NM_001330085.1; ENST00000406316.6; NM_001135659.2; NM_001330086.1; NM_001330078.1; ENST00000630543.2; NM_001330077.1; NM_001330087.1; NM_001330093.1; ENST00000405472.7; NM_001330082.1; ENST00000404971.5; NM_001330084.1; ENST00000401669.6; NM_001330095.1; ENST00000625672.2; NM_001330088.1; NM_001330094.1; NM_001330096.1; NM_001330083.1	Germline	Het
SJNBL019419	SJ_CAYA	NBL	Pathogenic	CTSF	Candidate	Druggable Genome	J	Other	Frame_Shift_Del	DEL	38	11	66565841	66565841	q13.2	G	G		c.954delC	p.S319fs*27	NM_003793.3; ENST00000310325.9	Germline	Het
SJNBL019419	SJ_CAYA	NBL	Likely Pathogenic	CASR	Candidate	Druggable Genome	H,A	Other	Missense_Mutation	SNP	38	3	122261648	122261648	q21.1	C	C	T	c.613C>T	p.R205C	NM_000388.3; NM_001178065.1; ENST00000498619.4; ENST00000639785.1; ENST00000638421.1; ENST00000490131.7	Germline	Het
SJNBL019427	SJ_CAYA	NBL	Likely Pathogenic	NR2E3	Candidate	Druggable Genome	J,C,A	Other	Missense_Mutation	SNP	38	15	71811591	71811591	q23	G	G	A	c.227G>A; c.-38G>A	p.R76Q	NM_016346.3; ENST00000621098.1; ENST00000621736.4; ENST00000617575.4; NM_014249.3	Germline	Het
SJNBL019427	SJ_CAYA	NBL	Pathogenic	TPO	Candidate	Druggable Genome	H,D,C	Other	Splice_Site	SNP	38	2	1456075	1456075	p25.3	G	G	A	c.613-1G>A		ENST00000382198.5; ENST00000329066.8; ENST00000346956.7; NM_001206744.1; NM_175719.3; NM_175721.3; ENST00000382201.7; NM_000547.5; ENST00000345913.8; NM_001206745.1; NM_175722.3	Germline	Het
SJNBL019429	SJ_CAYA	NBL	Pathogenic	SLC22A5	Candidate	Druggable Genome	A	Other	Missense_Mutation	SNP	38	5	132384155	132384155	q31.1	G	G	A	c.578G>A; c.506G>A	p.R193Q; p.R169Q	ENST00000435065.6; ENST00000245407.7; NM_003060.3; NM_001308122.1	Germline	Het
SJNBL019432	SJ_CAYA	NBL	Likely Pathogenic	CPS1	Candidate	Druggable Genome	A	Other	Missense_Mutation	SNP	38	2	210606897	210606897	q34	T	T	A	c.2148T>A; c.2166T>A; c.795T>A	p.N722K; p.N265K; p.N716K	NM_001122633.2; ENST00000430249.6; ENST00000451903.2; ENST00000233072.9; NM_001122634.3; NM_001875.4	Germline	Het
SJNBL019802	SJ_CAYA	NBL	Pathogenic	ALDH5A1	Candidate	Druggable Genome	N	Other	Nonsense_Mutation	SNP	38	6	24504871	24504871	p22.3	G	G	A	c.528G>A; c.612G>A	p.W176*; p.W204*	ENST00000491546.5; ENST00000357578.7; ENST00000348925.2; NM_001080.3; NM_170740.1	Germline	Het
SJNBL041601	SJ_CAYA	NBL	Pathogenic	CYP17A1	Candidate	Druggable Genome	D,A	Other	Missense_Mutation	SNP	38	10	102830982	102830982	q24.32	C	C	T	c.944G>A; c.1250G>A; c.1247G>A; n.-1739C>T; c.1160G>A; c.791G>A	p.R315H; p.R417H; p.R387H; p.R416H; p.R264H	ENST00000638190.1; ENST00000639393.1; ENST00000369887.3; ENST00000369884.4; NM_000102.3; ENST00000638971.1; ENST00000638272.1	Germline	Het
SJNBL041603	SJ_CAYA	NBL	Likely Pathogenic	GAA	Candidate	Druggable Genome	S,C,A,G,N	Other	Missense_Mutation	SNP	38	17	80108536	80108536	q25.3	C	C	T	c.1123C>T	p.R375C	ENST00000302262.7; ENST00000390015.7; NM_000152.4; NM_001079804.2; NM_001079803.2	Germline	Het
SJNBL041606	SJ_CAYA	NBL	Likely Pathogenic	ACE	Candidate	Druggable Genome	C	Other	Missense_Mutation	SNP	38	17	63493560	63493560	q23.3	G	G	A	c.1315G>A; c.3037G>A	p.G1013S; p.G439S	ENST00000290863.10; NM_000789.3; NM_152830.2; NM_001178057.1; ENST00000428043.5; ENST00000577647.2; ENST00000290866.9; ENST00000413513.7	Germline	Het
SJNBL042509	SJ_CAYA	NBL	Pathogenic	EPX	Candidate	Druggable Genome	N	Other	Nonsense_Mutation	SNP	38	17	58199551	58199551	q22	C	C	T	c.1294C>T	p.R432*	ENST00000225371.5; NM_000502.5	Germline	Het
SJNBL043459	SJ_CAYA	NBL	Pathogenic	GRIN3A	Candidate	Druggable Genome	N,M,A,C,D,R	Other	Nonsense_Mutation	SNP	38	9	101737301	101737301	q31.1	C	C	A	c.679G>T	p.E227*	ENST00000361820.3; NM_133445.2	Germline	Het
SJNBL043927	SJ_CAYA	NBL	Likely Pathogenic	INS	Candidate	Druggable Genome	A	Other	Missense_Mutation	SNP	38	11	2160956	2160956	p15.5	G	G	A	n.75C>T; c.16C>T	p.R6C	ENST00000512523.1; NM_001185098.1; ENST00000381330.4; NM_001042376.2; ENST00000397270.1; NR_003512.3; NM_000207.2; ENST00000250971.7; NM_001291897.1; ENST00000397262.5; NM_001185097.1	Germline	Het
SJNBL146	SJ_CAYA	NBL	Likely Pathogenic	PAH	Candidate	Druggable Genome	C,A	Other	Missense_Mutation	SNP	38	12	102894875	102894875	q23.2	C	C	T	c.212G>A; c.197G>A	p.R66H; p.R71H	ENST00000307000.7; ENST00000553106.5; NM_000277.2; NM_001354304.1	Germline	Het
SJNBL148	SJ_CAYA	NBL	Likely Pathogenic	BCHE	Candidate	Druggable Genome	N,C,S,A,M,P,V	Other	Missense_Mutation	SNP	38	3	165830358	165830358	q26.1	T	T	C	c.676A>G; n.159+6956A>G; n.843A>G	p.S226G	NR_137635.1; ENST00000264381.7; NR_137636.1; NM_000055.3	Germline	Het
SJNBL151	SJ_CAYA	NBL	Pathogenic	CHAT	Candidate	Druggable Genome	N	Other	Nonsense_Mutation	SNP	38	10	49655102	49655102	q11.23	C	C	T	c.1642C>T; c.505C>T; c.1288C>T; c.1396C>T	p.R548*; p.R430*; p.R169*; p.R466*	ENST00000339797.5; ENST00000640822.1; ENST00000351556.7; NM_020984.3; NM_001142933.1; ENST00000337653.6; NM_020985.3; ENST00000395562.2; NM_001142934.1; NM_020549.4; NM_020986.3; ENST00000395559.6; NM_001142929.1	Germline	Het
SJNBL151	SJ_CAYA	NBL	Likely Pathogenic	ENPP1	Candidate	Druggable Genome	V,J	Other	Missense_Mutation	SNP	38	6	131872926	131872926	q23.2	C	C	T	c.1441C>T	p.R481W	ENST00000360971.6; NM_006208.2	Germline	Het
SJNBL156	SJ_CAYA	NBL	Likely Pathogenic	F8	Candidate	Druggable Genome	B	Other	Missense_Mutation	SNP	38	X	154896132	154896132	q28	C	G	G	c.6374G>C	p.S2125T	ENST00000360256.8; NM_000132.3	Germline	Hom
SJNBL165	SJ_CAYA	NBL	Pathogenic	TYR	Candidate	Druggable Genome	D	Other	Missense_Mutation	SNP	38	11	89227904	89227904	q14.3	C	C	A	c.1118C>A	p.T373K	ENST00000263321.5; NM_000372.4	Germline	Het
SJNBL168	SJ_CAYA	NBL	Likely Pathogenic	CBS	Candidate	Druggable Genome	A	Other	Missense_Mutation	SNP	38	21	43065239	43065239	q22.3	C	T	T	c.700G>A; c.385G>A	p.D129N; p.D234N	ENST00000359624.7; NM_001178008.2; NM_001321072.1; NM_000071.2; NM_001320298.1; ENST00000352178.9; ENST00000398165.7; NM_001178009.2; ENST00000398158.5	Germline	Hom
SJNBL172	SJ_CAYA	NBL	Pathogenic	HSD3B2	Candidate	Druggable Genome	H	Other	Nonsense_Mutation	SNP	38	1	119422246	119422246	p12	C	C	T	c.745C>T	p.R249*	ENST00000369416.3; ENST00000543831.5; NM_001166120.1; NM_000198.3	Germline	Het
SJNBL175	SJ_CAYA	NBL	Pathogenic	ABCC8	Candidate	Druggable Genome	A	Other	Splice_Site	SNP	38	11	17404670	17404670	p15.1	C	C	T	c.3466-1G>A; c.3403-1G>A; c.3151-1G>A; c.3400-1G>A; c.3397-1G>A; n.3549-1G>A		NM_001351296.1; ENST00000643878.1; ENST00000302539.9; ENST00000646902.1; NM_001351295.1; ENST00000643260.1; ENST00000389817.7; ENST00000647015.1; ENST00000644772.1; ENST00000642271.1; NR_147094.1; NM_001287174.1; NM_001351297.1; NM_000352.4	Germline	Het
SJNBL183	SJ_CAYA	NBL	Likely Pathogenic	NRXN1	Candidate	Druggable Genome	A	Other	Missense_Mutation	SNP	38	2	50497679	50497679	p16.3	G	G	A	c.2653C>T; c.2521C>T; c.2452C>T; c.2497C>T; c.2422C>T; c.2530C>T; c.2506C>T; c.2509C>T; c.2533C>T; c.2467C>T; c.2482C>T	p.H836Y; p.H844Y; p.H833Y; p.H845Y; p.H823Y; p.H885Y; p.H841Y; p.H808Y; p.H828Y; p.H818Y; p.H837Y	NM_004801.5; NM_001330085.1; ENST00000406316.6; NM_001135659.2; NM_001330086.1; NM_001330078.1; ENST00000630543.2; NM_001330077.1; NM_001330087.1; NM_001330093.1; ENST00000405472.7; NM_001330082.1; ENST00000404971.5; NM_001330084.1; ENST00000401669.6; NM_001330095.1; ENST00000625672.2; NM_001330088.1; NM_001330094.1; NM_001330096.1; NM_001330083.1	Germline	Het
SJOS004903	SJ_CAYA	OS	Pathogenic	CPT2	Candidate	Druggable Genome	C,A	Other	Missense_Mutation	SNP	38	1	53197092	53197092	p32.3	C	C	A	c.149C>A	p.P50H	NM_000098.2; ENST00000371486.3; ENST00000636867.1; ENST00000636891.1; ENST00000636935.1; NM_001330589.1; ENST00000635862.1; ENST00000637252.1	Germline	Het
SJOS017935	SJ_CAYA	OS	Pathogenic	POMC	Candidate	Druggable Genome	A	Other	Nonsense_Mutation	SNP	38	2	25161386	25161386	p23.3	C	C	A	c.499G>T	p.E167*	NM_000939.3; ENST00000405623.5; ENST00000380794.5; NM_001319204.1; ENST00000264708.7; NM_001319205.1; ENST00000395826.6; NM_001035256.2	Germline	Het
SJOS018801	SJ_CAYA	OS	Pathogenic	SLC22A12	Candidate	Druggable Genome	M	Other	Missense_Mutation	SNP	38	11	64593524	64593524	q13.1	C	C	T	c.-2-111C>T; c.626C>T; c.559+67C>T; c.506+642C>T	p.A209V	NM_144585.3; ENST00000473690.5; ENST00000377572.5; NM_001276326.1; NM_153378.2; ENST00000377567.6; ENST00000336464.7; ENST00000377574.5; NM_001276327.1	Germline	Het
SJOS018803	SJ_CAYA	OS	Likely Pathogenic	SI	Candidate	Druggable Genome	A	Other	Missense_Mutation	SNP	38	3	165009359	165009359	q26.1	T	T	C	c.4099A>G	p.R1367G	NM_001041.3; ENST00000264382.7	Germline	Het
SJOS018804	SJ_CAYA	OS	Pathogenic	MCCC1	Candidate	Druggable Genome	A	Other	Missense_Mutation	SNP	38	3	183045522	183045522	q27.1	A	A	C	c.647T>G; c.623T>G; n.1641T>G; c.860T>G; c.974T>G; n.888T>G; c.524T>G	p.M208R; p.M287R; p.M325R; p.M216R; p.M175R	NM_001363880.1; ENST00000492597.5; NR_120640.1; NR_120639.1; ENST00000265594.8; NM_001293273.1; ENST00000629669.2; ENST00000610757.4; NM_020166.4	Germline	Het
SJOS018805	SJ_CAYA	OS	Pathogenic	RYR1	Candidate	Druggable Genome	N,C,M,P	Other	Missense_Mutation	SNP	38	19	38580403	38580403	q13.2	G	G	A	c.14530G>A; c.14545G>A	p.V4849I; p.V4844I	NM_001042723.1; NM_000540.2; ENST00000355481.8; ENST00000359596.7	Germline	Het
SJOS018813	SJ_CAYA	OS	Pathogenic	ALDH7A1	Candidate	Druggable Genome	A	Other	Missense_Mutation	SNP	38	5	126559274	126559274	q23.2	G	G	C	c.890C>G; c.854C>G; c.965C>G; c.974C>G; c.913+1809C>G; c.773C>G; c.1019C>G	p.T325R; p.T258R; p.T322R; p.T297R; p.T340R; p.T285R	ENST00000553117.5; NM_001202404.1; ENST00000637206.1; ENST00000637272.1; ENST00000409134.7; ENST00000636879.1; ENST00000637782.1; ENST00000636743.1; NM_001182.4; ENST00000636886.1; NM_001201377.1	Germline	Het
SJOS018823	SJ_CAYA	OS	Pathogenic	MPO	Candidate	Druggable Genome	A,H,N,M,J	Other	Nonsense_Mutation	SNP	38	17	58279371	58279371	q22	C	C	A	c.604G>T	p.E202*	ENST00000225275.3; NM_000250.1	Germline	Het
SJOS019508	SJ_CAYA	OS	Likely Pathogenic	FGA	Candidate	Druggable Genome	B,A	Other	Missense_Mutation	SNP	38	4	154588894	154588894	q31.3	A	A	T	c.263T>A	p.L88H	NM_021871.3; NM_000508.4; ENST00000302053.7; ENST00000403106.7; ENST00000622532.1	Germline	Het
SJOS019508	SJ_CAYA	OS	Pathogenic	ACAT1	Candidate	Druggable Genome	A	Other	Splice_Site	SNP	38	11	108134318	108134318	q22.3	T	T	A	c.334+2T>A		ENST00000299355.10; NM_000019.3; ENST00000265838.8	Germline	Het
SJOS019522	SJ_CAYA	OS	Pathogenic	FXN	Candidate	Druggable Genome	A	Other	Missense_Mutation	SNP	38	9	69064942	69064942	q21.11	G	G	T	c.164G>T; c.165+28995G>T; c.389G>T	p.G130V; p.G55V	ENST00000396366.6; NM_000144.4; ENST00000396364.7; ENST00000643639.1; ENST00000484259.2; ENST00000498653.5; NM_181425.2; ENST00000642889.1; ENST00000377270.8	Germline	Het
SJOS019524	SJ_CAYA	OS	Pathogenic	CHRNE	Candidate	Druggable Genome	N	Other	Missense_Mutation	SNP	38	17	4902707	4902707	p13.2	A	A	G	c.103T>C; c.*2174A>G	p.Y35H	NM_001145536.1; ENST00000381365.3; ENST00000293780.4; NM_000080.3	Germline	Het
SJOS019524	SJ_CAYA	OS	Likely Pathogenic	GRM6	Candidate	Druggable Genome	A	Other	Missense_Mutation	SNP	38	5	178986488	178986488	q35.3	G	G	A	n.305-3259G>A; c.1766C>T	p.P589L	ENST00000231188.9; ENST00000519491.1; NM_000843.4; ENST00000517717.1	Germline	Het
SJOS019525	SJ_CAYA	OS	Pathogenic	MUT	Candidate	Druggable Genome	B	Other	Missense_Mutation	SNP	38	6	49451690	49451690	p12.3	T	T	G	c.1108A>C	p.T370P	ENST00000274813.3; NM_000255.3	Germline	Het
SJOS019525	SJ_CAYA	OS	Pathogenic	LPL	Candidate	Druggable Genome	R	Other	Missense_Mutation	SNP	38	8	19956063	19956063	p21.3	G	G	A	c.998G>A	p.R333H	NM_000237.2; ENST00000311322.8	Germline	Het
SJOS019527	SJ_CAYA	OS	Likely Pathogenic	JUP	Candidate	Druggable Genome	A	Other	Missense_Mutation	SNP	38	17	41769201	41769201	q21.2	C	C	A	c.475G>T	p.V159L	ENST00000393930.5; NM_021991.3; ENST00000393931.7; NM_001352776.1; NM_001352777.1; ENST00000310706.9; NM_002230.3; NM_001352773.1; NM_001352774.1; NM_001352775.1	Germline	Het
SJOS019531	SJ_CAYA	OS	Pathogenic	ADK	Candidate	Druggable Genome	J	Other	Nonsense_Mutation	SNP	38	10	74151342	74151342	q22.2	A	A	T	c.-717T>A; c.-878T>A; c.64A>T; c.-1011T>A; c.-591T>A; n.-257T>A	p.R22*	ENST00000372745.1; NM_001320264.1; ENST00000355264.8; ENST00000539909.5; NM_001320265.1; NM_001202450.1; NM_207012.3; NM_006721.3; ENST00000286621.6; NR_135191.1; NM_001320263.1; NM_012095.5	Germline	Het
SJOS019533	SJ_CAYA	OS	Pathogenic	SLC22A12	Candidate	Druggable Genome	M	Other	Missense_Mutation	SNP	38	11	64599750	64599750	q13.1	A	A	T	c.821A>T; c.1043A>T; c.1145A>T; c.482A>T	p.Q382L; p.Q274L; p.Q161L; p.Q348L	NM_144585.3; ENST00000473690.5; ENST00000377572.5; NM_001276326.1; NM_153378.2; ENST00000377567.6; ENST00000336464.7; ENST00000377574.5; NM_001276327.1	Germline	Het
SJOS019542	SJ_CAYA	OS	Pathogenic	HSPG2	Candidate	Druggable Genome	V	Other	Nonsense_Mutation	SNP	38	1	21888061	21888061	p36.12	G	G	A	c.580C>T	p.Q194*	NM_001291860.1; NM_005529.6; ENST00000374695.7	Germline	Het
SJOS019547	SJ_CAYA	OS	Likely Pathogenic	PROC	Candidate	Druggable Genome	B,C	Other	Missense_Mutation	SNP	38	2	127428495	127428495	q14.3	C	C	T	c.1037C>T; c.935C>T	p.S346L; p.S312L	ENST00000234071.7; ENST00000409048.1; NM_000312.3	Germline	Het
SJOS019812	SJ_CAYA	OS	Likely Pathogenic	CFH	Candidate	Druggable Genome	A	Other	Missense_Mutation	SNP	38	1	196747245	196747245	q31.3	C	C	T	c.3628C>T	p.R1210C	NM_000186.3; ENST00000367429.8	Germline	Het
SJOS019813	SJ_CAYA	OS	Likely Pathogenic	NPC1	Candidate	Druggable Genome	C,A,P	Other	Missense_Mutation	SNP	38	18	23539950	23539950	q11.2	C	C	A	c.2656G>T	p.G886C	NM_000271.4; ENST00000269228.9	Germline	Het
SJOS041636	SJ_CAYA	OS	Pathogenic	MUT	Candidate	Druggable Genome	B	Other	Missense_Mutation	SNP	38	6	49440238	49440238	p12.3	C	C	G	c.1924G>C	p.G642R	ENST00000274813.3; NM_000255.3	Germline	Het
SJOS042098	SJ_CAYA	OS	Pathogenic	MMAB	Candidate	Druggable Genome	B	Other	Splice_Site	SNP	38	12	109565177	109565177	q24.11	C	C	T	c.291-1G>A; n.364-1G>A; c.135-1G>A		NR_038118.1; ENST00000540016.5; NM_052845.3; ENST00000545712.6	Germline	Het
SJOS042098	SJ_CAYA	OS	Pathogenic	MUT	Candidate	Druggable Genome	B	Other	Missense_Mutation	SNP	38	6	49451690	49451690	p12.3	T	T	G	c.1108A>C	p.T370P	ENST00000274813.3; NM_000255.3	Germline	Het
SJOS042103	SJ_CAYA	OS	Pathogenic	SLC22A5	Candidate	Druggable Genome	A	Other	Splice_Site	SNP	38	5	132390688	132390688	q31.1	A	A	C	c.1053-2A>C; c.1125-2A>C		ENST00000435065.6; ENST00000245407.7; NM_003060.3; NM_001308122.1	Germline	Het
SJOS042104	SJ_CAYA	OS	Pathogenic	RYR2	Candidate	Druggable Genome	C	Other	Nonsense_Mutation	SNP	38	1	237640910	237640910	q43	G	G	T	c.7129G>T	p.E2377*	NM_001035.2; ENST00000366574.6	Germline	Het
SJOS042106	SJ_CAYA	OS	Pathogenic	SLC10A2	Candidate	Druggable Genome	A	Other	Missense_Mutation	SNP	38	13	103049423	103049423	q33.1	G	G	A	c.785C>T	p.T262M	ENST00000245312.4; NM_000452.2	Germline	Het
SJOS042848	SJ_CAYA	OS	Likely Pathogenic	PDE6G	Candidate	Druggable Genome	G	Other	Missense_Mutation	SNP	38	17	81653232	81653232	q25.3	T	T	C	c.74A>G; c.224A>G; n.86-1547A>G	p.K25R; p.K75R	NM_002602.3; ENST00000571224.5; ENST00000573076.5; ENST00000571004.1; ENST00000331056.9; NR_026872.1	Germline	Het
SJOS042868	SJ_CAYA	OS	Likely Pathogenic	PDE6G	Candidate	Druggable Genome	G	Other	Missense_Mutation	SNP	38	17	81653232	81653232	q25.3	T	T	C	c.74A>G; c.224A>G; n.86-1547A>G	p.K25R; p.K75R	NM_002602.3; ENST00000571224.5; ENST00000573076.5; ENST00000571004.1; ENST00000331056.9; NR_026872.1	Germline	Het
SJRB005830	SJ_CAYA	RB	Pathogenic	ALDH7A1	Candidate	Druggable Genome	A	Other	Frame_Shift_Del	DEL	38	5	126595165	126595165	q23.2	C	C		c.34delG; c.-51delG	p.A12fs*31	ENST00000413020.6; ENST00000553117.5; ENST00000637206.1; NM_001202404.1; ENST00000637272.1; ENST00000409134.7; ENST00000636879.1; ENST00000637782.1; ENST00000636743.1; NM_001182.4; ENST00000636886.1; NM_001201377.1	Germline	Het
SJRB017936	SJ_CAYA	RB	Pathogenic	CUBN	Candidate	Druggable Genome	B	Other	Nonsense_Mutation	SNP	38	10	17068723	17068723	p13	G	G	T	c.2673C>A	p.C891*	NM_001081.3; ENST00000377833.8	Germline	Het
SJRB018825	SJ_CAYA	RB	Likely Pathogenic	MMACHC	Candidate	Druggable Genome	B	Other	Missense_Mutation	SNP	38	1	45507432	45507432	p34.1	T	T	C	c.-14T>C; c.158T>C	p.L53P	ENST00000401061.8; NM_015506.2; ENST00000616135.1; NM_001330540.1	Germline	Het
SJRB018827	SJ_CAYA	RB	Likely Pathogenic	TPO	Candidate	Druggable Genome	H,D,C	Other	Missense_Mutation	SNP	38	2	1484614	1484614	p25.3	T	T	G	c.838T>G; c.1357T>G	p.Y280D; p.Y453D	ENST00000382198.5; ENST00000329066.8; ENST00000346956.7; NM_001206744.1; NM_175719.3; NM_175721.3; ENST00000382201.7; NM_000547.5; ENST00000345913.8; NM_001206745.1; NM_175722.3	Germline	Het
SJRB018831	SJ_CAYA	RB	Likely Pathogenic	SERPINC1	Candidate	Druggable Genome	B	Other	Missense_Mutation	SNP	38	1	173914743	173914743	q25.1	G	G	A	c.218C>T	p.P73L	NM_000488.3; ENST00000617423.4; ENST00000367698.3	Germline	Het
SJRB019554	SJ_CAYA	RB	Likely Pathogenic	MPO	Candidate	Druggable Genome	A,H,N,M,J	Other	Missense_Mutation	SNP	38	17	58273503	58273503	q22	C	C	T	c.1532G>A	p.R511H	ENST00000225275.3; NM_000250.1	Germline	Het
SJRB019555	SJ_CAYA	RB	Likely Pathogenic	RYR2	Candidate	Druggable Genome	C	Other	Missense_Mutation	SNP	38	1	237566723	237566723	q43	C	C	A	c.3371C>A	p.P1124Q	NM_001035.2; ENST00000366574.6	Germline	Het
SJRB019556	SJ_CAYA	RB	Pathogenic	CHRNG	Candidate	Druggable Genome	N	Other	Nonsense_Mutation	SNP	38	2	232540387	232540387	q37.1	C	C	T	c.202C>T	p.R68*	ENST00000389494.7; NM_005199.4; ENST00000389492.3	Germline	Het
SJRB019560	SJ_CAYA	RB	Likely Pathogenic	VKORC1	Candidate	Druggable Genome	B	Other	Missense_Mutation	SNP	38	16	31093399	31093399	p11.2	C	C	T	c.173+1158G>A; c.290G>A; n.-328C>T; c.293G>A; c.196G>A; c.257G>A	p.V66M; p.G98D; p.G86D; p.G97D	ENST00000394975.2; ENST00000300851.10; ENST00000319788.11; ENST00000354895.4; ENST00000624508.1; ENST00000394971.7; NM_206824.2; NM_024006.5; NM_001311311.1; ENST00000498155.1	Germline	Het
SJRB019568	SJ_CAYA	RB	Likely Pathogenic	PDE6C	Candidate	Druggable Genome	N,G,C	Other	Missense_Mutation	SNP	38	10	93663126	93663126	q23.33	G	G	C	c.2466G>C	p.K822N	ENST00000371447.3; NM_006204.3	Germline	Het
SJRB019574	SJ_CAYA	RB	Pathogenic	PAH	Candidate	Druggable Genome	C,A	Other	Splice_Site	SNP	38	12	102877551	102877551	q23.2	C	C	T	c.338-1G>A; c.353-1G>A		ENST00000307000.7; ENST00000553106.5; NM_000277.2; NM_001354304.1	Germline	Het
SJRB019574	SJ_CAYA	RB	Likely Pathogenic	PDE6G	Candidate	Druggable Genome	G	Other	Startloss_Mutation	SNP	38	17	81653305	81653305	q25.3	T	T	C	n.86-1620A>G; c.151A>G; c.1A>G	p.M51V; p.M1V	NM_002602.3; ENST00000571224.5; ENST00000573076.5; ENST00000571004.1; ENST00000331056.9; NR_026872.1	Germline	Het
SJRB019816	SJ_CAYA	RB	Pathogenic	ACE	Candidate	Druggable Genome	C	Other	Frame_Shift_Ins	INS	38	17	63479030	63479031	q23.3			AGCTT	c.444_445insTTAGC	p.R149fs*54	NM_000789.3; ENST00000428043.5; ENST00000290866.9	Germline	Het
SJRB019817	SJ_CAYA	RB	Pathogenic	CHRNE	Candidate	Druggable Genome	N	Other	Missense_Mutation	SNP	38	17	4902707	4902707	p13.2	A	A	G	c.103T>C; c.*2174A>G	p.Y35H	NM_001145536.1; ENST00000381365.3; ENST00000293780.4; NM_000080.3	Germline	Het
SJRB019819	SJ_CAYA	RB	Pathogenic	ADK	Candidate	Druggable Genome	J	Other	Frame_Shift_Del	DEL	38	10	74525259	74525259	q22.2	T	T		c.459delT; c.513delT; c.564delT; n.259+2507delA; c.556-64018delT; n.290+2507delA	p.T173fs*8; p.T155fs*8; p.T190fs*8	ENST00000372734.3; ENST00000541550.5; ENST00000539909.5; NM_001202449.1; NM_001202450.1; NM_001123.3; ENST00000448214.7; NM_006721.3; ENST00000286621.6; NR_120673.1	Germline	Het
SJRB019824	SJ_CAYA	RB	Likely Pathogenic	GAA	Candidate	Druggable Genome	S,C,A,G,N	Other	Missense_Mutation	SNP	38	17	80108826	80108826	q25.3	G	G	A	c.1324G>A	p.V442M	ENST00000302262.7; ENST00000390015.7; NM_000152.4; NM_001079804.2; NM_001079803.2	Germline	Het
SJRB019828	SJ_CAYA	RB	Likely Pathogenic	GRM6	Candidate	Druggable Genome	A	Other	Missense_Mutation	SNP	38	5	178986548	178986548	q35.3	G	G	A	c.1706C>T; n.305-3199G>A	p.T569M	ENST00000231188.9; ENST00000519491.1; NM_000843.4; ENST00000517717.1	Germline	Het
SJRB019828	SJ_CAYA	RB	Pathogenic	IMPG2	Candidate	Druggable Genome	D	Other	Nonsense_Mutation	SNP	38	3	101242707	101242707	q12.3	G	G	T	c.3003C>A	p.Y1001*	NM_016247.3; ENST00000193391.7	Germline	Het
SJRB041653	SJ_CAYA	RB	Pathogenic	MC1R	Candidate	Druggable Genome	D	Other	Frame_Shift_Ins	INS	38	16	89919794	89919795	q24.3			C	c.537dupC	p.I180fs*59	ENST00000639847.1; NM_002386.3; ENST00000555427.1; ENST00000556922.1; ENST00000555147.1	Germline	Het
SJRB041654	SJ_CAYA	RB	Likely Pathogenic	GNMT	Candidate	Druggable Genome	B	Other	Missense_Mutation	SNP	38	6	42963089	42963089	p21.1	C	C	T	c.286C>T; n.465+211C>T; n.709+211C>T; c.269-91C>T; c.452-40C>T; c.271C>T; n.837+211C>T; n.806+211C>T; c.469C>T	p.R91W; p.R157W; p.R96W	NM_018960.5; NR_134892.1; NM_001318865.1; NR_134891.1; NM_001318858.1; NM_001318857.1; ENST00000372808.3; NR_134899.1; NR_134890.1; NM_001318856.1	Germline	Het
SJRB041664	SJ_CAYA	RB	Likely Pathogenic	F8	Candidate	Druggable Genome	B	Other	Missense_Mutation	SNP	38	X	154906500	154906500	q28	G	T	T	c.5293C>A	p.P1765T	ENST00000360256.8; NM_000132.3	Germline	Hom
SJRB041672	SJ_CAYA	RB	Pathogenic	TPO	Candidate	Druggable Genome	H,D,C	Other	Nonsense_Mutation	SNP	38	2	1433553	1433553	p25.3	C	C	T	c.295C>T	p.Q99*	ENST00000382198.5; ENST00000329066.8; ENST00000539820.5; ENST00000346956.7; NM_001206744.1; NM_175719.3; NM_175721.3; ENST00000382201.7; NM_000547.5; ENST00000382269.7; ENST00000345913.8; NM_001206745.1; NM_175722.3	Germline	Het
SJRB042541	SJ_CAYA	RB	Pathogenic	ABHD12	Candidate	Druggable Genome	A	Other	Nonsense_Mutation	SNP	38	20	25302313	25302313	p11.21	G	G	A	c.1063C>T	p.R355*	ENST00000376542.7; NM_015600.4; ENST00000339157.9; NM_001042472.2	Germline	Het
SJRB043124	SJ_CAYA	RB	Pathogenic	NCF4	Candidate	Druggable Genome	N	Other	Splice_Site	SNP	38	22	36864918	36864918	q12.3	G	G	A	n.351+5175C>T; n.349+5175C>T; c.118-1G>A		NR_147197.1; NM_013416.3; ENST00000397147.6; ENST00000248899.10; ENST00000619915.1; NM_000631.4	Germline	Het
SJRB043127	SJ_CAYA	RB	Likely Pathogenic	SCNN1G	Candidate	Druggable Genome	C	Other	Missense_Mutation	SNP	38	16	23192509	23192509	p12.2	C	C	A	c.776C>A	p.T259N	ENST00000300061.2; NM_001039.3	Germline	Het
SJRB043934	SJ_CAYA	RB	Pathogenic	TYR	Candidate	Druggable Genome	D	Other	Missense_Mutation	SNP	38	11	89284797	89284797	q14.3	G	G	T	c.1209G>T	p.R403S	ENST00000263321.5; NM_000372.4	Germline	Het
SJRB043940	SJ_CAYA	RB	Pathogenic	CACNB2	Candidate	Druggable Genome	C,A	Other	Splice_Site	SNP	38	10	18150882	18150882	p12.33	G	G	A	c.37-1G>A; c.121-1G>A		NM_201572.3; ENST00000377328.5; ENST00000282343.13; ENST00000645287.1; NM_201571.3; NM_201593.2; ENST00000352115.10; NM_001167945.1; NM_201597.2; ENST00000324631.12; NM_201596.2	Germline	Het
SJRB043947	SJ_CAYA	RB	Likely Pathogenic	ABCC8	Candidate	Druggable Genome	A	Other	Missense_Mutation	SNP	38	11	17396959	17396959	p15.1	G	G	A	c.4142C>T; c.3827C>T; n.4371C>T; c.4076C>T; c.4079C>T; c.4043C>T; c.4073C>T	p.P1359L; p.P1348L; p.P1358L; p.P1276L; p.P1360L; p.P1381L	NM_001351296.1; ENST00000643878.1; ENST00000302539.9; ENST00000646902.1; NM_001351295.1; ENST00000643260.1; ENST00000647015.1; ENST00000389817.7; ENST00000644772.1; ENST00000642271.1; NR_147094.1; NM_001287174.1; NM_001351297.1; NM_000352.4	Germline	Het
SJRHB003902	SJ_CAYA	RHB	Pathogenic	LPL	Candidate	Druggable Genome	R	Other	Missense_Mutation	SNP	38	8	19955894	19955894	p21.3	G	G	A	c.829G>A	p.D277N	NM_000237.2; ENST00000311322.8	Germline	Het
SJRHB003949	SJ_CAYA	RHB	Likely Pathogenic	SCN5A	Candidate	Druggable Genome	N,C,M,G,R	Other	Missense_Mutation	SNP	38	3	38550634	38550634	p22.2	C	C	T	c.5735G>A; c.5738G>A; c.5684G>A; c.5576G>A; c.5681G>A; c.5639G>A	p.R1859H; p.R1913H; p.R1912H; p.R1880H; p.R1895H; p.R1894H	NM_001099404.1; NM_198056.2; ENST00000455624.6; ENST00000425664.5; NM_001160161.1; NM_001099405.1; ENST00000414099.6; NM_001354701.1; NM_001160160.1; ENST00000333535.8; ENST00000413689.5; NM_000335.4; ENST00000451551.6; ENST00000423572.6; ENST00000449557.6; ENST00000450102.6	Germline	Het
SJRHB017944	SJ_CAYA	RHB	Pathogenic	PDE6A	Candidate	Druggable Genome	N,C	Other	Missense_Mutation	SNP	38	5	149895206	149895206	q32	G	G	T	c.1705C>A; c.1462C>A	p.Q488K; p.Q569K	ENST00000255266.9; NM_000440.2; ENST00000613228.1; ENST00000617647.4	Germline	Het
SJRHB018841	SJ_CAYA	RHB	Pathogenic	SLC22A12	Candidate	Druggable Genome	M	Other	Missense_Mutation	SNP	38	11	64599701	64599701	q13.1	G	G	C	c.994G>C; c.1096G>C; c.433G>C; c.772G>C	p.G332R; p.G366R; p.G145R; p.G258R	NM_144585.3; ENST00000473690.5; ENST00000377572.5; NM_001276326.1; NM_153378.2; ENST00000377567.6; ENST00000336464.7; ENST00000377574.5; NM_001276327.1	Germline	Het
SJRHB018845	SJ_CAYA	RHB	Pathogenic	HEXA	Candidate	Druggable Genome	P	Other	Splice_Site	SNP	38	15	72348047	72348047	q23	C	C	T	n.1577+1250C>T; n.1574+1G>A; c.1073+1G>A; c.1106+1G>A; c.413-1722G>A		ENST00000566304.5; ENST00000268097.9; ENST00000567159.5; ENST00000570175.1; NM_000520.5; ENST00000379915.4; NM_001318825.1; NR_134869.1	Germline	Het
SJRHB018849	SJ_CAYA	RHB	Pathogenic	CTSB	Candidate	Druggable Genome	J	Other	Nonsense_Mutation	SNP	38	8	11845769	11845769	p23.1	C	C	A	c.814G>T; c.442G>T	p.G148*; p.G272*	NM_147781.3; ENST00000534510.5; ENST00000453527.6; ENST00000530640.6; NM_147782.3; NM_001317237.1; ENST00000533455.5; NM_147783.3; ENST00000531089.5; NM_147780.3; ENST00000353047.10; ENST00000345125.7; NM_001908.4	Germline	Het
SJRHB019582	SJ_CAYA	RHB	Pathogenic	GAA	Candidate	Druggable Genome	S,C,A,G,N	Other	Frame_Shift_Del	DEL	38	17	80108384	80108384	q25.3	G	G		c.1051delG	p.V351fs*41	ENST00000302262.7; ENST00000390015.7; NM_000152.4; NM_001079804.2; NM_001079803.2	Germline	Het
SJRHB019583	SJ_CAYA	RHB	Likely Pathogenic	NR2E3	Candidate	Druggable Genome	J,C,A	Other	Missense_Mutation	SNP	38	15	71812465	71812465	q23	G	G	C	c.437G>C; c.701G>C	p.W146S; p.W234S	NM_016346.3; ENST00000621098.1; ENST00000621736.4; ENST00000617575.4; NM_014249.3	Germline	Het
SJRHB019586	SJ_CAYA	RHB	Pathogenic	HSD3B2	Candidate	Druggable Genome	H	Other	Frame_Shift_Del	DEL	38	1	119422368	119422368	p12	G	G		c.867delG	p.M290fs*10	ENST00000369416.3; ENST00000543831.5; NM_001166120.1; NM_000198.3	Germline	Het
SJRHB019589	SJ_CAYA	RHB	Likely Pathogenic	GHR	Candidate	Druggable Genome	H	Other	Missense_Mutation	SNP	38	5	42711306	42711306	p12	T	T	C	c.652T>C; c.739T>C; c.718T>C	p.Y240H; p.Y247H; p.Y218H	NM_001242403.2; NM_001242460.1; ENST00000612382.4; NM_001242401.3; ENST00000230882.8; NM_001242404.2; ENST00000618088.4; ENST00000620156.4; NM_001242399.2; ENST00000537449.5; NM_001242400.2; ENST00000612626.4; NM_001242405.2; NM_000163.4; NM_001242462.1; ENST00000622294.2; NM_001242406.2; ENST00000357703.6; NM_001242402.2; ENST00000615111.4	Germline	Het
SJRHB019597	SJ_CAYA	RHB	Pathogenic	SLC25A20	Candidate	Druggable Genome	A	Other	Nonsense_Mutation	SNP	38	3	48884022	48884022	p21.31	G	G	A	c.198+7958C>T; c.301C>T	p.Q101*	ENST00000319017.4; NM_000387.5; ENST00000430379.5	Germline	Het
SJRHB019598	SJ_CAYA	RHB	Likely Pathogenic	PAH	Candidate	Druggable Genome	C,A	Other	Missense_Mutation	SNP	38	12	102866599	102866599	q23.2	C	C	T	c.491G>A; c.506G>A	p.R164H; p.R169H	ENST00000307000.7; ENST00000553106.5; NM_000277.2; NM_001354304.1	Germline	Het
SJRHB019834	SJ_CAYA	RHB	Pathogenic	SLC12A6	Candidate	Druggable Genome	A	Other	Nonsense_Mutation	SNP	38	15	34236719	34236719	q14	G	G	A	c.2878C>T; c.2467C>T; c.3031C>T; c.3004C>T; c.2986C>T; c.2854C>T	p.R823*; p.R960*; p.R1002*; p.R1011*; p.R996*; p.R952*	NM_001042496.1; ENST00000560164.5; ENST00000558589.5; ENST00000560611.5; NM_001042497.1; NM_001042495.1; ENST00000558667.5; ENST00000354181.7; ENST00000290209.9; ENST00000458406.6; NM_005135.2; ENST00000397707.6; NM_001042494.1; NM_133647.1; ENST00000397702.6	Germline	Het
SJRHB022	SJ_CAYA	RHB	Pathogenic	GABRA1	Candidate	Druggable Genome	N,M,A,V,D,C	Other	Nonsense_Mutation	SNP	38	5	161854177	161854177	q34	C	C	T	c.94C>T; c.139C>T	p.Q32*; p.Q47*	NM_001127644.1; ENST00000428797.7; ENST00000638159.1; ENST00000437025.6; NM_001127648.1; ENST00000637827.1; NM_001127643.1; ENST00000635880.1; ENST00000638112.1; NM_000806.5; ENST00000393943.9; ENST00000636573.1; ENST00000023897.10; NM_001127645.1	Germline	Het
SJRHB040975	SJ_CAYA	RHB	Likely Pathogenic	FBN2	Candidate	Druggable Genome	A	Other	Missense_Mutation	SNP	38	5	128335509	128335509	q23.3	C	C	T	c.3793G>A; c.3790G>A; c.343G>A; c.3694G>A	p.E115K; p.E1265K; p.E1232K; p.E1264K	ENST00000262464.8; NM_001999.3; ENST00000508053.5; ENST00000508989.5; ENST00000507835.5; ENST00000619499.4	Germline	Het
SJRHB041015	SJ_CAYA	RHB	Pathogenic	C4B	Candidate	Druggable Genome	A	Other	Splice_Site	SNP	38	6	32029339	32029339	p21.33	G	A	A	c.3676+1G>A		ENST00000435363.6; ENST00000425700.3; NM_001002029.3	Germline	Hom
SJRHB041678	SJ_CAYA	RHB	Likely Pathogenic	MC1R	Candidate	Druggable Genome	D	Other	Missense_Mutation	SNP	38	16	89920119	89920119	q24.3	C	C	G	c.-2286C>G; n.693G>C; c.861C>G	p.I287M	NM_001197181.1; ENST00000639847.1; ENST00000554444.5; NM_002386.3; ENST00000555427.1; ENST00000554623.1; ENST00000556922.1; ENST00000555147.1	Germline	Het
SJRHB041687	SJ_CAYA	RHB	Likely Pathogenic	RYR2	Candidate	Druggable Genome	C	Other	Splice_Site	SNP	38	1	237831507	237831507	q43	T	T	A	c.14757-7T>A		NM_001035.2; ENST00000366574.6	Germline	Het
SJRHB041687	SJ_CAYA	RHB	Likely Pathogenic	RYR2	Candidate	Druggable Genome	C	Other	Splice_Site	SNP	38	1	237831508	237831508	q43	C	C	T	c.14757-6C>T		NM_001035.2; ENST00000366574.6	Germline	Het
SJRHB042	SJ_CAYA	RHB	Pathogenic	CLCNKB	Candidate	Druggable Genome	M	Other	Missense_Mutation	SNP	38	1	16048352	16048352	p36.13	G	G	A	c.508G>A; c.-620G>A	p.V170M	ENST00000619181.4; NM_001165945.2; ENST00000375667.7; ENST00000375679.8; NM_000085.4	Germline	Het
SJRHB042117	SJ_CAYA	RHB	Pathogenic	MMACHC	Candidate	Druggable Genome	B	Other	Nonsense_Mutation	SNP	38	1	45508847	45508847	p34.1	C	C	T	c.481C>T; c.310C>T	p.R161*; p.R104*	ENST00000401061.8; NM_015506.2; ENST00000616135.1; NM_001330540.1	Germline	Het
SJRHB042117	SJ_CAYA	RHB	Likely Pathogenic	GLDC	Candidate	Druggable Genome	B	Other	Missense_Mutation	SNP	38	9	6536224	6536224	p24.1	G	G	A	c.878C>T; c.782C>T; c.2678C>T; c.380C>T	p.P293L; p.P893L; p.P261L; p.P127L	NM_000170.2; ENST00000321612.7; ENST00000639639.1; ENST00000638661.1; ENST00000639318.1	Germline	Het
SJRHB042117	SJ_CAYA	RHB	Pathogenic	PDE6A	Candidate	Druggable Genome	N,C	Other	Splice_Site	SNP	38	5	149866254	149866254	q32	C	C	T	c.2275-1G>A; c.2032-1G>A		ENST00000255266.9; NM_000440.2; ENST00000613228.1; ENST00000617647.4	Germline	Het
SJRHB042123	SJ_CAYA	RHB	Pathogenic	TYR	Candidate	Druggable Genome	D	Other	Missense_Mutation	SNP	38	11	89178182	89178182	q14.3	C	C	T	c.229C>T	p.R77W	ENST00000263321.5; NM_000372.4	Germline	Het
SJRHB042124	SJ_CAYA	RHB	Pathogenic	PCCB	Candidate	Druggable Genome	A	Other	Frame_Shift_Ins	INS	38	3	136316958	136316959	q22.3			T	c.1050dupT; c.990dupT; c.819dupT; c.921dupT; c.933dupT; c.642dupT; c.885-17316dupT; c.1083dupT	p.E312*; p.E215*; p.E308*; p.E331*; p.E274*; p.E351*; p.E362*	ENST00000462637.5; ENST00000483687.5; ENST00000482086.5; ENST00000490504.5; ENST00000469217.5; ENST00000468777.5; NM_001178014.1; ENST00000478469.5; NM_000532.4; ENST00000466072.5; ENST00000471595.5; ENST00000251654.8	Germline	Het
SJRHB042481	SJ_CAYA	RHB	Pathogenic	CACNB2	Candidate	Druggable Genome	C,A	Other	Nonsense_Mutation	SNP	38	10	18514268	18514268	p12.31	G	G	T	c.541G>T; c.509-4068G>T; c.671-243G>T; c.538G>T; c.703G>T; c.559G>T; c.456+15791G>T; c.587-243G>T; c.291+15791G>T; c.35-24996G>T; c.619G>T; n.483-608C>A; c.506-712G>T; c.527-243G>T; c.506-243G>T; c.587-712G>T; c.671-712G>T	p.E235*; p.E180*; p.E207*; p.E181*; p.E187*	ENST00000612134.4; ENST00000615785.4; ENST00000612743.1; NM_201590.2; ENST00000377331.7; ENST00000377315.5; NM_201570.2; ENST00000377329.9; ENST00000396576.6; ENST00000377328.5; NM_201593.2; ENST00000352115.10; ENST00000645287.1; ENST00000282343.13; NM_001330060.1; ENST00000425669.1; ENST00000617363.4; NM_201572.3; NM_000724.3; NM_201571.3; ENST00000377319.8; NM_001167945.1; NM_201597.2; ENST0000…	Germline	Het
SJRHB042521	SJ_CAYA	RHB	Pathogenic	SI	Candidate	Druggable Genome	A	Other	Nonsense_Mutation	SNP	38	3	164992360	164992360	q26.1	G	G	A	c.4879C>T	p.Q1627*	NM_001041.3; ENST00000264382.7	Germline	Het
SJRHB042523	SJ_CAYA	RHB	Pathogenic	TYR	Candidate	Druggable Genome	D	Other	Missense_Mutation	SNP	38	11	89178195	89178195	q14.3	C	C	T	c.242C>T	p.P81L	ENST00000263321.5; NM_000372.4	Germline	Het
SJRHB042543	SJ_CAYA	RHB	Likely Pathogenic	MTRR	Candidate	Druggable Genome	B,V	Other	In_Frame_Del	DEL	38	5	7873401	7873403	p15.31	TTG	TTG		n.197-1850_197-1848delTGT; c.246_248delTGT; n.258_260delTGT; n.267-1850_267-1848delTGT; n.232_234delTGT; n.302_304delTGT; c.165_167delTGT; n.223-1850_223-1848delTGT	p.V57del; p.V84del	ENST00000264668.6; NM_002454.2; NR_134480.1; NM_001364440.1; NR_157177.1; NR_157174.1; NM_024010.3; NR_157172.1; NR_134481.1; NM_001364441.1; NR_157178.1; NR_157173.1; NR_157171.1; NR_157169.1; NR_157175.1; ENST00000440940.6; NM_001364442.1; NR_134482.1; NR_157168.1; NR_157170.1; NR_157176.1	Germline	Het
SJRHB042764	SJ_CAYA	RHB	Pathogenic	PAH	Candidate	Druggable Genome	C,A	Other	Missense_Mutation	SNP	38	12	102851701	102851701	q23.2	C	C	A	c.898G>T; c.883G>T	p.A295S; p.A300S	ENST00000307000.7; ENST00000553106.5; NM_000277.2; NM_001354304.1	Germline	Het
SJRHB045	SJ_CAYA	RHB	Likely Pathogenic	PC	Candidate	Druggable Genome	A	Other	Frame_Shift_Del	DEL	38	11	66849026	66849027	q13.2	AG	AG		c.3409_3410delCT; c.769_770delCT	p.L257fs*34; p.L1137fs*34	ENST00000393958.6; ENST00000529047.5; NM_022172.2; ENST00000393960.5; ENST00000393955.6; NM_000920.3; NM_001040716.1	Germline	Het
SJRHB049	SJ_CAYA	RHB	Likely Pathogenic	SCN5A	Candidate	Druggable Genome	N,C,M,G,R	Other	Missense_Mutation	SNP	38	3	38550634	38550634	p22.2	C	C	T	c.5735G>A; c.5738G>A; c.5684G>A; c.5576G>A; c.5681G>A; c.5639G>A	p.R1859H; p.R1913H; p.R1912H; p.R1880H; p.R1895H; p.R1894H	NM_001099404.1; NM_198056.2; ENST00000455624.6; ENST00000425664.5; NM_001160161.1; NM_001099405.1; ENST00000414099.6; NM_001354701.1; NM_001160160.1; ENST00000333535.8; ENST00000413689.5; NM_000335.4; ENST00000451551.6; ENST00000423572.6; ENST00000449557.6; ENST00000450102.6	Germline	Het
SJRHB060	SJ_CAYA	RHB	Likely Pathogenic	SI	Candidate	Druggable Genome	A	Other	Missense_Mutation	SNP	38	3	165009359	165009359	q26.1	T	T	C	c.4099A>G	p.R1367G	NM_001041.3; ENST00000264382.7	Germline	Het
SJST042112	SJ_CAYA	OST	Pathogenic	HSPG2	Candidate	Druggable Genome	V	Other	Nonsense_Mutation	SNP	38	1	21875913	21875913	p36.12	G	G	A	c.3136C>T; c.3133C>T	p.Q1045*; p.Q1046*	NM_001291860.1; NM_005529.6; ENST00000374695.7	Germline	Het
SJST043961	SJ_CAYA	OST	Pathogenic	CHRNE	Candidate	Druggable Genome	N	Other	Splice_Site	SNP	38	17	4900909	4900909	p13.2	T	T	C	c.*376T>C; c.803-2A>G		NM_001145536.1; ENST00000381365.3; ENST00000293780.4; NM_000080.3	Germline	Het
SJST044166	SJ_CAYA	OST	Likely Pathogenic	RDH12	Candidate	Druggable Genome	A	Other	Missense_Mutation	SNP	38	14	67733766	67733766	q24.1	T	T	G	n.-1429T>G; c.869T>G	p.V290G	ENST00000551171.5; ENST00000604500.1; NM_152443.2; ENST00000267502.3	Germline	Het
SJSTS017948	SJ_CAYA	STS	Likely Pathogenic	JUP	Candidate	Druggable Genome	A	Other	Missense_Mutation	SNP	38	17	41769201	41769201	q21.2	C	C	A	c.475G>T	p.V159L	ENST00000393930.5; NM_021991.3; ENST00000393931.7; NM_001352776.1; NM_001352777.1; ENST00000310706.9; NM_002230.3; NM_001352773.1; NM_001352774.1; NM_001352775.1	Germline	Het
SJSTS018858	SJ_CAYA	STS	Likely Pathogenic	NEU1	Candidate	Druggable Genome	J	Other	Missense_Mutation	SNP	38	6	31860260	31860260	p21.33	T	T	C	c.803A>G	p.Y268C	NM_000434.3; ENST00000375631.4	Germline	Het
SJSTS018859	SJ_CAYA	STS	Likely Pathogenic	VKORC1	Candidate	Druggable Genome	B	Other	Missense_Mutation	SNP	38	16	31094597	31094597	p11.2	C	C	T	c.-96G>A; c.133G>A; c.270+792G>A; n.871C>T	p.V45M	ENST00000394975.2; ENST00000300851.10; ENST00000319788.11; ENST00000354895.4; ENST00000624508.1; ENST00000394971.7; NM_206824.2; NM_024006.5; NM_001311311.1; ENST00000498155.1	Germline	Het
SJSTS018861	SJ_CAYA	STS	Pathogenic	MTR	Candidate	Druggable Genome	B,V	Other	In_Frame_Del	DEL	38	1	236880799	236880801	q43	TAA	TAA		c.2640_2642delAAT; c.2487_2489delAAT; c.1419_1421delAAT	p.I830del; p.I881del; p.I474del	NM_000254.2; NM_001291939.1; ENST00000366577.9; ENST00000535889.5; NM_001291940.1	Germline	Het
SJSTS018862	SJ_CAYA	STS	Pathogenic	TPO	Candidate	Druggable Genome	H,D,C	Other	Splice_Site	SNP	38	2	1456075	1456075	p25.3	G	G	A	c.613-1G>A		ENST00000382198.5; ENST00000329066.8; ENST00000346956.7; NM_001206744.1; NM_175719.3; NM_175721.3; ENST00000382201.7; NM_000547.5; ENST00000345913.8; NM_001206745.1; NM_175722.3	Germline	Het
SJSTS019601	SJ_CAYA	STS	Pathogenic	AMN	Candidate	Druggable Genome	B	Other	Missense_Mutation	SNP	38	14	102923789	102923789	q32.32	C	C	T	c.122C>T	p.T41I	ENST00000299155.9; NM_030943.3	Germline	Het
SJSTS019602	SJ_CAYA	STS	Pathogenic	MCCC2	Candidate	Druggable Genome	A	Other	Splice_Site	SNP	38	5	71650185	71650185	q13.2	T	T	A	c.1488+2T>A; c.1374+2T>A		NM_001363147.1; NM_022132.4; ENST00000340941.10	Germline	Het
SJSTS019605	SJ_CAYA	STS	Pathogenic	HLCS	Candidate	Druggable Genome	A	Other	Frame_Shift_Ins	INS	38	21	36765158	36765159	q22.13			A	c.1974dupT; n.1990dupT; n.2016dupT; c.1533dupT	p.V659fs*65; p.V512fs*65	NM_001352517.1; NM_001352518.1; ENST00000399120.5; NM_001352516.1; NM_001352515.1; NR_148020.1; NR_148021.1; NM_001242785.2; ENST00000612277.4; ENST00000336648.8; NM_001352514.1; NM_000411.7; NM_001242784.2	Germline	Het
SJSTS019606	SJ_CAYA	STS	Pathogenic	HEXA	Candidate	Druggable Genome	P	Other	Splice_Site	SNP	38	15	72348047	72348047	q23	C	C	T	n.1577+1250C>T; n.1574+1G>A; c.1073+1G>A; c.1106+1G>A; c.413-1722G>A		ENST00000566304.5; ENST00000268097.9; ENST00000567159.5; ENST00000570175.1; NM_000520.5; ENST00000379915.4; NM_001318825.1; NR_134869.1	Germline	Het
SJSTS019610	SJ_CAYA	STS	Likely Pathogenic	SLC12A3	Candidate	Druggable Genome	C	Other	Missense_Mutation	SNP	38	16	56884085	56884085	q13	C	C	T	c.1703C>T; c.1706C>T	p.A569V; p.A568V	ENST00000563236.5; NM_001126108.1; NM_001126107.1; ENST00000262502.5; NM_000339.2; ENST00000438926.6; ENST00000566786.5	Germline	Het
SJSTS019613	SJ_CAYA	STS	Pathogenic	LPL	Candidate	Druggable Genome	R	Other	Missense_Mutation	SNP	38	8	19951805	19951805	p21.3	G	G	C	c.286G>C	p.V96L	NM_000237.2; ENST00000311322.8	Germline	Het
SJSTS019615	SJ_CAYA	STS	Pathogenic	MUT	Candidate	Druggable Genome	B	Other	Nonsense_Mutation	SNP	38	6	49457762	49457762	p12.3	G	T	A	c.682C>T	p.R228*	ENST00000274813.3; NM_000255.3	Germline	Het
SJSTS019616	SJ_CAYA	STS	Pathogenic	RDH5	Candidate	Druggable Genome	A	Other	Missense_Mutation	SNP	38	12	55721287	55721287	q13.2	G	G	A	c.118-402G>A; c.-176-13G>A; c.103G>A; c.352-402G>A; n.370-402G>A	p.G35S	ENST00000257895.9; ENST00000548082.1; ENST00000549424.1; NM_001199771.1; NM_002905.3; ENST00000550412.5; ENST00000547072.5; NR_037658.1	Germline	Het
SJSTS019617	SJ_CAYA	STS	Pathogenic	CP	Candidate	Druggable Genome	B,A	Other	Nonsense_Mutation	SNP	38	3	149185295	149185295	q24	C	C	T	n.2269G>A; c.2229G>A	p.W743*	ENST00000264613.10; NM_000096.3; NR_046371.1	Germline	Het
SJSTS019619	SJ_CAYA	STS	Pathogenic	TYR	Candidate	Druggable Genome	D	Other	Missense_Mutation	SNP	38	11	89227904	89227904	q14.3	C	C	A	c.1118C>A	p.T373K	ENST00000263321.5; NM_000372.4	Germline	Het
SJSTS019620	SJ_CAYA	STS	Pathogenic	GLDC	Candidate	Druggable Genome	B	Other	Nonsense_Mutation	SNP	38	9	6610328	6610328	p24.1	C	C	A	c.499G>T	p.E167*	NM_000170.2; ENST00000321612.7	Germline	Het
SJSTS019838	SJ_CAYA	STS	Likely Pathogenic	MTNR1B	Candidate	Druggable Genome	C,N	Other	Missense_Mutation	SNP	38	11	92981635	92981635	q14.3	C	C	T	c.412C>T	p.R138C	NM_005959.3; ENST00000257068.2	Germline	Het
SJSTS041018	SJ_CAYA	STS	Pathogenic	MCCC1	Candidate	Druggable Genome	A	Other	Nonsense_Mutation	SNP	38	3	183041720	183041720	q27.1	G	G	A	c.787C>T; n.1028C>T; c.664C>T; n.1781C>T; c.1114C>T; c.1000C>T; c.763C>T	p.Q372*; p.Q263*; p.Q255*; p.Q222*; p.Q334*	NM_001363880.1; ENST00000492597.5; NR_120640.1; NR_120639.1; ENST00000265594.8; NM_001293273.1; ENST00000629669.2; ENST00000610757.4; NM_020166.4	Germline	Het
SJSTS041645	SJ_CAYA	STS	Likely Pathogenic	CASQ2	Candidate	Druggable Genome	A	Other	Missense_Mutation	SNP	38	1	115768384	115768384	p13.1	C	C	A	c.158G>T	p.C53F	ENST00000261448.5; NM_001232.3	Germline	Het
SJSTS042130	SJ_CAYA	STS	Pathogenic	DAO	Candidate	Druggable Genome	A,J	Other	Splice_Site	SNP	38	12	108898677	108898677	q24.11	A	A	C	c.498-2A>C; c.696-2A>C		ENST00000551281.5; NM_001917.4; ENST00000228476.7	Germline	Het
SJSTS042135	SJ_CAYA	STS	Pathogenic	ABCA1	Candidate	Druggable Genome	A,C	Other	Nonsense_Mutation	SNP	38	9	104788044	104788044	q31.1	C	C	T	c.6080G>A	p.W2027*	ENST00000374736.7; NM_005502.3	Germline	Het
SJSTS042870	SJ_CAYA	STS	Likely Pathogenic	RYR2	Candidate	Druggable Genome	C	Other	Missense_Mutation	SNP	38	1	237566672	237566672	q43	C	C	T	c.3320C>T	p.T1107M	NM_001035.2; ENST00000366574.6	Germline	Het
SJSTS043936	SJ_CAYA	STS	Likely Pathogenic	MC1R	Candidate	Druggable Genome	D	Other	Missense_Mutation	SNP	38	16	89919523	89919523	q24.3	G	G	A	c.265G>A	p.G89R	ENST00000639847.1; NM_002386.3; ENST00000555427.1; ENST00000556922.1; ENST00000555147.1	Germline	Het
SJSTS043936	SJ_CAYA	STS	Pathogenic	GPR17	Candidate	Druggable Genome	R,B	Other	Nonsense_Mutation	SNP	38	2	127650031	127650031	q14.3	G	G	A	c.-2092C>T; c.431+4393C>T; c.425+4393C>T; c.344+4393C>T; c.359+4393C>T; c.-20-685G>A; c.-98+392C>T; c.20G>A	p.W7*	NM_001161416.1; ENST00000409254.1; ENST00000409808.6; ENST00000410011.5; NM_005291.2; NM_001136037.2; NM_001161417.1; ENST00000393018.3; NM_001161403.1; ENST00000409455.5; ENST00000544369.5; ENST00000324938.9; ENST00000410038.5; NM_001161404.1; NM_001161415.1; NM_001256542.1; NM_017980.4; ENST00000272644.7; ENST00000545738.6; ENST00000355119.8	Germline	Het
SJWLM017960	SJ_CAYA	WLM	Pathogenic	ASL	Candidate	Druggable Genome	B	Other	Missense_Mutation	SNP	38	7	66086796	66086796	q11.21	C	C	T	c.577C>T; c.524+134C>T	p.R193W	ENST00000395331.3; ENST00000304874.13; NM_000048.3; NM_001024946.1; ENST00000395332.7; NM_001024943.1; ENST00000380839.8; NM_001024944.1	Germline	Het
SJWLM018874	SJ_CAYA	WLM	Pathogenic	CAT	Candidate	Druggable Genome	V	Other	Splice_Site	SNP	38	11	34453927	34453927	p13	G	G	T	c.711+1G>T		NM_001752.3; ENST00000241052.4	Germline	Het
SJWLM018875	SJ_CAYA	WLM	Likely Pathogenic	CPT2	Candidate	Druggable Genome	C,A	Other	Missense_Mutation	SNP	38	1	53210365	53210365	p32.3	C	C	T	c.691C>T; c.341-2899C>T	p.R231W	NM_000098.2; ENST00000371486.3; ENST00000636867.1; ENST00000636891.1; ENST00000636935.1; NM_001330589.1; ENST00000635862.1; ENST00000637252.1	Germline	Het
SJWLM018876	SJ_CAYA	WLM	Pathogenic	CTPS1	Candidate	Druggable Genome	A	Other	Startloss_Mutation	SNP	38	1	40983293	40983293	p34.2	G	G	T	c.3G>T; n.547G>T	p.M1I	NM_001905.4; ENST00000372621.8; ENST00000372616.1; NR_125440.1	Germline	Het
SJWLM018877	SJ_CAYA	WLM	Likely Pathogenic	PROS1	Candidate	Druggable Genome	B,C	Other	Missense_Mutation	SNP	38	3	93927336	93927336	q11.1	T	T	C	c.244A>G; c.-246A>G; c.148A>G	p.K50E; p.K82E	NM_000313.3; ENST00000394236.7; NM_001314077.1; ENST00000407433.5	Germline	Het
SJWLM018881	SJ_CAYA	WLM	Pathogenic	CPS1	Candidate	Druggable Genome	A	Other	Frame_Shift_Del	DEL	38	2	210605191	210605191	q34	C	C		c.573delC; c.1944delC; c.1926delC	p.D191fs*39; p.D642fs*39; p.D648fs*39	NM_001122633.2; ENST00000430249.6; ENST00000451903.2; ENST00000233072.9; NM_001122634.3; NM_001875.4	Germline	Het
SJWLM018883	SJ_CAYA	WLM	Likely Pathogenic	COL3A1	Candidate	Druggable Genome	M	Other	Missense_Mutation	SNP	38	2	188997734	188997734	q32.2	C	C	T	c.1904C>T	p.P635L	ENST00000317840.9; NM_000090.3; ENST00000304636.7	Germline	Het
SJWLM018886	SJ_CAYA	WLM	Likely Pathogenic	GSS	Candidate	Druggable Genome	V,B,R	Other	Missense_Mutation	SNP	38	20	34942606	34942606	q11.22	G	G	A	c.275+3347C>T; c.373C>T	p.R125C	ENST00000642498.1; ENST00000643188.1; ENST00000644793.1; NM_001322495.1; ENST00000216951.7; ENST00000646735.1; NM_001322494.1; ENST00000451957.2; NM_000178.4	Germline	Het
SJWLM018888	SJ_CAYA	WLM	Pathogenic	CHRNE	Candidate	Druggable Genome	N	Other	Frame_Shift_Del	DEL	38	17	4901172	4901178	p13.2	ATGGCCC	ATGGCCC		c.614_620delGGGCCAT; c.*640_*646delTGGCCCA	p.W205fs*7	NM_001145536.1; ENST00000381365.3; ENST00000293780.4; NM_000080.3	Germline	Het
SJWLM018889	SJ_CAYA	WLM	Pathogenic	SLC12A3	Candidate	Druggable Genome	C	Other	Missense_Mutation	SNP	38	16	56869762	56869762	q13	C	C	A	c.539C>A; c.536C>A	p.T179K; p.T180K	ENST00000563236.5; NM_001126108.1; NM_001126107.1; ENST00000262502.5; NM_000339.2; ENST00000438926.6; ENST00000566786.5	Germline	Het
SJWLM018889	SJ_CAYA	WLM	Likely Pathogenic	SLC5A1	Candidate	Druggable Genome	A	Other	Missense_Mutation	SNP	38	22	32068598	32068598	q12.3	T	T	C	c.94T>C; c.475T>C	p.S32P; p.S159P	ENST00000543737.2; NM_000343.3; NM_001256314.1; ENST00000266088.8	Germline	Het
SJWLM018894	SJ_CAYA	WLM	Likely Pathogenic	F11	Candidate	Druggable Genome	B	Other	Missense_Mutation	SNP	38	4	186285660	186285660	q35.2	C	C	T	c.1165C>T; c.1327C>T	p.R443C; p.R389C	ENST00000403665.6; NM_000128.3; ENST00000264692.8	Germline	Het
SJWLM018899	SJ_CAYA	WLM	Likely Pathogenic	MMACHC	Candidate	Druggable Genome	B	Other	Missense_Mutation	SNP	38	1	45507455	45507455	p34.1	C	C	T	c.181C>T; c.10C>T	p.R61W; p.R4W	ENST00000401061.8; NM_015506.2; NM_001330540.1; ENST00000616135.1	Germline	Het
SJWLM018908	SJ_CAYA	WLM	Pathogenic	CHRNE	Candidate	Druggable Genome	N	Other	Missense_Mutation	SNP	38	17	4902707	4902707	p13.2	A	A	G	c.103T>C; c.*2174A>G	p.Y35H	NM_001145536.1; ENST00000381365.3; ENST00000293780.4; NM_000080.3	Germline	Het
SJWLM018909	SJ_CAYA	WLM	Pathogenic	RYR1	Candidate	Druggable Genome	N,C,M,P	Other	Splice_Site	SNP	38	19	38577916	38577916	q13.2	A	A	G	c.14158-2A>G; c.14173-2A>G		NM_001042723.1; NM_000540.2; ENST00000355481.8; ENST00000359596.7	Germline	Het
SJWLM018913	SJ_CAYA	WLM	Pathogenic	TYR	Candidate	Druggable Genome	D	Other	Missense_Mutation	SNP	38	11	89178182	89178182	q14.3	C	C	T	c.229C>T	p.R77W	ENST00000263321.5; NM_000372.4	Germline	Het
SJWLM018913	SJ_CAYA	WLM	Pathogenic	CACNB2	Candidate	Druggable Genome	C,A	Other	Splice_Site	SNP	38	10	18150882	18150882	p12.33	G	G	A	c.37-1G>A; c.121-1G>A		NM_201572.3; ENST00000377328.5; ENST00000282343.13; ENST00000645287.1; NM_201571.3; NM_201593.2; ENST00000352115.10; NM_001167945.1; NM_201597.2; ENST00000324631.12; NM_201596.2	Germline	Het
SJWLM018920	SJ_CAYA	WLM	Pathogenic	PAH	Candidate	Druggable Genome	C,A	Other	Missense_Mutation	SNP	38	12	102840493	102840493	q23.2	G	G	A	c.1207C>T; c.1222C>T	p.R403W; p.R408W	ENST00000307000.7; ENST00000553106.5; NM_000277.2; NM_001354304.1	Germline	Het
SJWLM019628	SJ_CAYA	WLM	Pathogenic	NCF2	Candidate	Druggable Genome	N	Other	Nonsense_Mutation	SNP	38	1	183566965	183566965	q25.3	G	G	T	c.636C>A; c.744C>A; c.879C>A	p.Y248*; p.Y212*; p.Y293*	ENST00000367536.5; ENST00000418089.5; ENST00000413720.5; NM_001190789.1; NM_001127651.2; ENST00000367535.7; NM_001190794.1; NM_000433.3	Germline	Het
SJWLM019632	SJ_CAYA	WLM	Pathogenic	ALDH7A1	Candidate	Druggable Genome	A	Other	Missense_Mutation	SNP	38	5	126552059	126552059	q23.2	C	C	G	c.1324G>C; c.1087G>C; c.1099G>C; c.1270G>C; c.1078G>C; c.1279G>C; c.1159G>C; c.1195G>C	p.E427Q; p.E363Q; p.E360Q; p.E399Q; p.E367Q; p.E442Q; p.E387Q; p.E424Q	ENST00000553117.5; ENST00000637272.1; NM_001202404.1; ENST00000637206.1; ENST00000409134.7; ENST00000636879.1; ENST00000637782.1; ENST00000636743.1; NM_001182.4; ENST00000636886.1; NM_001201377.1	Germline	Het
SJWLM019634	SJ_CAYA	WLM	Pathogenic	GLDC	Candidate	Druggable Genome	B	Other	Frame_Shift_Del	DEL	38	9	6605199	6605199	p24.1	G	G		c.793delC	p.Q265fs*33	NM_000170.2; ENST00000321612.7	Germline	Het
SJWLM019636	SJ_CAYA	WLM	Pathogenic	TYR	Candidate	Druggable Genome	D	Other	Frame_Shift_Del	DEL	38	11	89178682	89178683	q14.3	GT	GT		c.732_733delTG	p.C244*	ENST00000263321.5; NM_000372.4	Germline	Het
SJWLM019642	SJ_CAYA	WLM	Pathogenic	CHRNE	Candidate	Druggable Genome	N	Other	Missense_Mutation	SNP	38	17	4902707	4902707	p13.2	A	A	G	c.103T>C; c.*2174A>G	p.Y35H	NM_001145536.1; ENST00000381365.3; ENST00000293780.4; NM_000080.3	Germline	Het
SJWLM019646	SJ_CAYA	WLM	Pathogenic	HBA2	Candidate	Druggable Genome	P,A,V,B	Other	Frame_Shift_Del	DEL	38	16	173589	173589	p13.3	A	A		c.324delA; c.420delA	p.K108fs?; p.K140fs?	NM_000517.5; ENST00000397806.1; ENST00000251595.11	Germline	Het
SJWLM019648	SJ_CAYA	WLM	Likely Pathogenic	SLC22A5	Candidate	Druggable Genome	A	Other	Missense_Mutation	SNP	38	5	132393687	132393687	q31.1	C	C	T	c.1462C>T; c.1534C>T	p.R512C; p.R488C	ENST00000435065.6; ENST00000245407.7; NM_003060.3; NM_001308122.1	Germline	Het
SJWLM019653	SJ_CAYA	WLM	Likely Pathogenic	HBA1	Candidate	Druggable Genome	P,A,V,B	Other	Frame_Shift_Del	DEL	38	16	177070	177070	p13.3	C	C		c.141delC; c.237delC; n.-1484delC	p.N79fs*6; p.N47fs*6	ENST00000397797.1; ENST00000384514.1; ENST00000320868.9; NM_000558.4	Germline	Het
SJWLM019653	SJ_CAYA	WLM	Pathogenic	CATSPER1	Candidate	Druggable Genome	G,C	Other	Splice_Site	SNP	38	11	66017175	66017175	q13.1	C	C	T	c.2202-1G>A		NM_053054.3; ENST00000312106.5	Germline	Het
SJWLM019656	SJ_CAYA	WLM	Pathogenic	SLCO2A1	Candidate	Druggable Genome	B	Other	Nonsense_Mutation	SNP	38	3	133973750	133973750	q22.1	C	C	A	c.310G>T	p.G104*	ENST00000310926.8; ENST00000493729.5; NM_005630.2	Germline	Het
SJWLM019664	SJ_CAYA	WLM	Likely Pathogenic	GLDC	Candidate	Druggable Genome	B	Other	Missense_Mutation	SNP	38	9	6550883	6550883	p24.1	G	G	A	c.191C>T; c.2489C>T; c.689C>T	p.T830M; p.T64M; p.T230M	NM_000170.2; ENST00000639639.1; ENST00000321612.7; ENST00000638661.1; ENST00000639318.1	Germline	Het
SJWLM019668	SJ_CAYA	WLM	Pathogenic	TYR	Candidate	Druggable Genome	D	Other	Frame_Shift_Ins	INS	38	11	89295242	89295243	q14.3			T	c.1467dupT; n.-997dupA	p.A490fs*20	ENST00000263321.5; NM_000372.4; ENST00000532876.1	Germline	Het
SJWLM019671	SJ_CAYA	WLM	Pathogenic	ITGA2B	Candidate	Druggable Genome	B	Other	Splice_Site	SNP	38	17	44385285	44385285	q21.31	C	C	T	c.624+1G>A		ENST00000262407.5; NM_000419.4	Germline	Het
SJWLM019675	SJ_CAYA	WLM	Pathogenic	HSD3B2	Candidate	Druggable Genome	H	Other	Missense_Mutation	SNP	38	1	119422277	119422277	p12	C	C	T	c.776C>T	p.T259M	ENST00000369416.3; ENST00000543831.5; NM_001166120.1; NM_000198.3	Germline	Het
SJWLM019678	SJ_CAYA	WLM	Likely Pathogenic	AGTR1	Candidate	Druggable Genome	N,C	Other	Missense_Mutation	SNP	38	3	148741312	148741312	q24	C	C	T	c.382C>T; c.277C>T; c.364C>T	p.R128C; p.R122C; p.R93C	ENST00000461609.1; ENST00000497524.5; ENST00000402260.1; NM_004835.4; NM_000685.4; NM_009585.3; ENST00000404754.2; ENST00000418473.6; ENST00000349243.7; NM_032049.3; NM_031850.3; ENST00000474935.5; ENST00000475347.5	Germline	Het
SJWLM019681	SJ_CAYA	WLM	Pathogenic	SMPD1	Candidate	Druggable Genome	N,C	Other	Frame_Shift_Del	DEL	38	11	6391602	6391603	p15.4	TT	TT		n.723_724delTT; c.-424_-423delTT; c.535_536delTT; c.538_539delTT; n.623+100_623+101delTT	p.L179fs*12; p.L180fs*12	NR_134502.1; ENST00000527275.5; NM_001318088.1; ENST00000342245.8; NM_001007593.2; NM_001318087.1; NR_027400.2; NM_000543.4	Germline	Het
SJWLM019686	SJ_CAYA	WLM	Pathogenic	TPO	Candidate	Druggable Genome	H,D,C	Other	Nonsense_Mutation	SNP	38	2	1540594	1540594	p25.3	G	G	A	c.2487G>A; c.2619G>A; c.2100G>A; c.2448G>A	p.W700*; p.W873*; p.W829*; p.W816*	ENST00000382198.5; ENST00000329066.8; ENST00000346956.7; NM_001206744.1; NM_175719.3; NM_175721.3; ENST00000382201.7; NM_000547.5; ENST00000345913.8; NM_001206745.1; NM_175722.3	Germline	Het
SJWLM019692	SJ_CAYA	WLM	Pathogenic	SLC12A3	Candidate	Druggable Genome	C	Other	Missense_Mutation	SNP	38	16	56872770	56872770	q13	T	T	C	c.1079T>C; c.1076T>C	p.I359T; p.I360T	ENST00000563236.5; NM_001126108.1; NM_001126107.1; ENST00000262502.5; NM_000339.2; ENST00000438926.6; ENST00000566786.5	Germline	Het
SJWLM019839	SJ_CAYA	WLM	Pathogenic	XDH	Candidate	Druggable Genome	M,A	Other	Splice_Site	DEL	38	2	31414624	31414624	p23.1	C	C		c.42+1delG		ENST00000379416.3; NM_000379.3	Germline	Het
SJWLM019840	SJ_CAYA	WLM	Pathogenic	GRM6	Candidate	Druggable Genome	A	Other	Frame_Shift_Ins	INS	38	5	178991553	178991554	q35.3			C	c.727dupG	p.V243fs*40	ENST00000231188.9; NM_000843.4; ENST00000517717.1	Germline	Het
SJWLM019848	SJ_CAYA	WLM	Likely Pathogenic	SCN2A	Candidate	Druggable Genome	N,C	Other	Missense_Mutation	SNP	38	2	165308751	165308751	q24.3	C	C	T	c.166C>T; c.562C>T	p.R188W; p.R56W	ENST00000636071.2; ENST00000631182.2; NM_021007.2; ENST00000375427.4; ENST00000637266.2; NM_001040142.1; NM_001040143.1; ENST00000283256.10; ENST00000636985.2; ENST00000375437.6	Germline	Het
SJWLM019850	SJ_CAYA	WLM	Pathogenic	GAA	Candidate	Druggable Genome	S,C,A,G,N	Other	Missense_Mutation	SNP	38	17	80112920	80112920	q25.3	G	G	A	c.1933G>A	p.D645N	ENST00000302262.7; ENST00000390015.7; NM_000152.4; NM_001079804.2; NM_001079803.2	Germline	Het
SJWLM040987	SJ_CAYA	WLM	Likely Pathogenic	SERPINC1	Candidate	Druggable Genome	B	Other	Missense_Mutation	SNP	38	1	173911974	173911974	q25.1	T	T	G	c.449A>C	p.Q150P	NM_000488.3; ENST00000617423.4; ENST00000367698.3	Germline	Het
SJWLM041025	SJ_CAYA	WLM	Likely Pathogenic	PDE6B	Candidate	Druggable Genome	N,C	Other	Missense_Mutation	SNP	38	4	662591	662591	p16.3	G	G	A	c.968G>A; c.1805G>A; n.-646C>T; c.650G>A	p.R602H; p.R323H; p.R217H	NM_001145291.1; ENST00000255622.10; ENST00000496514.5; ENST00000609172.1; NM_001145292.1; ENST00000429163.6; NM_001350154.1; NM_001350155.1; NM_000283.3	Germline	Het
SJWLM041699	SJ_CAYA	WLM	Pathogenic	ITGB3	Candidate	Druggable Genome	B	Other	Nonsense_Mutation	SNP	38	17	47274439	47274439	q21.32	C	C	T	c.100C>T	p.R34*	ENST00000559488.5; ENST00000571680.1; NM_000212.2	Germline	Het
SJWLM041700	SJ_CAYA	WLM	Pathogenic	CLCNKB	Candidate	Druggable Genome	M	Other	Frame_Shift_Del	DEL	38	1	16053708	16053708	p36.13	G	G		c.1293+19delG; c.1693delG; c.1186delG	p.E396fs*7; p.E565fs*7	ENST00000619181.4; NM_001165945.2; ENST00000375667.7; ENST00000375679.8; NM_000085.4	Germline	Het
SJWLM041702	SJ_CAYA	WLM	Pathogenic	CHRNE	Candidate	Druggable Genome	N	Other	Missense_Mutation	SNP	38	17	4899509	4899509	p13.2	G	G	A	c.-254G>A; c.991C>T	p.R331W	NM_001145536.1; ENST00000381365.3; ENST00000293780.4; ENST00000521575.1; NM_000080.3	Germline	Het
SJWLM041702	SJ_CAYA	WLM	Pathogenic	CHRNE	Candidate	Druggable Genome	N	Other	Missense_Mutation	SNP	38	17	4901944	4901944	p13.2	G	G	A	c.488C>T; c.*1411G>A	p.S163L	NM_001145536.1; ENST00000381365.3; ENST00000293780.4; NM_000080.3	Germline	Het
SJWLM041703	SJ_CAYA	WLM	Likely Pathogenic	LIPT1	Candidate	Druggable Genome	A	Other	Frame_Shift_Del	DEL	38	2	99162318	99162318	q11.2	A	A		c.368delA; n.853delA; c.-28+5899delA; n.529delA; c.63+11806delA	p.K123fs*8	NM_015929.3; NM_145197.2; NM_001204830.1; ENST00000410042.1; ENST00000393473.6; NM_145198.2; ENST00000393471.2; ENST00000424491.5; NM_145199.2; NR_037935.1; NR_037936.1	Germline	Het
SJWLM041711	SJ_CAYA	WLM	Likely Pathogenic	SLC12A6	Candidate	Druggable Genome	A	Other	Missense_Mutation	SNP	38	15	34245739	34245739	q14	C	C	T	c.1214G>A; c.1778G>A; c.1751G>A; c.1733G>A; c.1601G>A; c.1625G>A	p.R405K; p.R593K; p.R542K; p.R584K; p.R578K; p.R534K	NM_001042496.1; ENST00000560164.5; ENST00000558589.5; ENST00000560611.5; NM_001042497.1; NM_001042495.1; ENST00000354181.7; ENST00000558667.5; ENST00000290209.9; ENST00000458406.6; NM_005135.2; ENST00000397707.6; NM_001042494.1; NM_133647.1; ENST00000397702.6	Germline	Het
SJWLM041712	SJ_CAYA	WLM	Pathogenic	VKORC1	Candidate	Druggable Genome	B	Other	Missense_Mutation	SNP	38	16	31091334	31091334	p11.2	G	G	A	c.182C>T; c.376C>T; c.292C>T; c.389C>T; c.386C>T; c.374C>T; c.353C>T	p.A118V; p.A129V; p.R126W; p.A125V; p.A130V; p.R98W; p.A61V	ENST00000394975.2; ENST00000300851.10; ENST00000319788.11; ENST00000354895.4; ENST00000394971.7; NM_206824.2; NM_024006.5; NM_001311311.1; ENST00000498155.1	Germline	Het
SJWLM041719	SJ_CAYA	WLM	Likely Pathogenic	ALDH7A1	Candidate	Druggable Genome	A	Other	Missense_Mutation	SNP	38	5	126583961	126583961	q23.2	G	G	A	c.193-987C>T; c.364C>T; c.244C>T; c.280C>T	p.R82W; p.R94W; p.R122W	ENST00000553117.5; ENST00000637272.1; ENST00000413020.6; NM_001202404.1; ENST00000637206.1; ENST00000409134.7; ENST00000636879.1; ENST00000637782.1; ENST00000636743.1; NM_001182.4; ENST00000636886.1; NM_001201377.1	Germline	Het
SJWLM041720	SJ_CAYA	WLM	Likely Pathogenic	RYR1	Candidate	Druggable Genome	N,C,M,P	Other	Missense_Mutation	SNP	38	19	38433867	38433867	q13.2	T	T	G	c.38T>G	p.L13R	NM_001042723.1; NM_000540.2; ENST00000355481.8; ENST00000359596.7	Germline	Het
SJWLM042138	SJ_CAYA	WLM	Pathogenic	EPX	Candidate	Druggable Genome	N	Other	Nonsense_Mutation	SNP	38	17	58195027	58195027	q22	C	C	T	c.658C>T	p.R220*	ENST00000225371.5; NM_000502.5	Germline	Het
SJWLM042140	SJ_CAYA	WLM	Likely Pathogenic	MC1R	Candidate	Druggable Genome	D	Other	Missense_Mutation	SNP	38	16	89920175	89920175	q24.3	G	G	A	n.637C>T; c.-2230G>A; c.917G>A	p.R306H	NM_001197181.1; ENST00000639847.1; ENST00000554444.5; NM_002386.3; ENST00000555427.1; ENST00000554623.1; ENST00000556922.1; ENST00000555147.1	Germline	Het
SJWLM042768	SJ_CAYA	WLM	Pathogenic	SLC10A2	Candidate	Druggable Genome	A	Other	Missense_Mutation	SNP	38	13	103049423	103049423	q33.1	G	G	A	c.785C>T	p.T262M	ENST00000245312.4; NM_000452.2	Germline	Het
SJWLM042861	SJ_CAYA	WLM	Pathogenic	ALDH7A1	Candidate	Druggable Genome	A	Other	Frame_Shift_Del	DEL	38	5	126595165	126595165	q23.2	C	C		c.34delG; c.-51delG	p.A12fs*31	ENST00000413020.6; ENST00000553117.5; ENST00000637206.1; NM_001202404.1; ENST00000637272.1; ENST00000409134.7; ENST00000636879.1; ENST00000637782.1; ENST00000636743.1; NM_001182.4; ENST00000636886.1; NM_001201377.1	Germline	Het
SJWLM043919	SJ_CAYA	WLM	Pathogenic	CYBA	Candidate	Druggable Genome	N	Other	Missense_Mutation	SNP	38	16	88646774	88646774	q24.2	G	G	A	c.268C>T	p.R90W	ENST00000261623.7; ENST00000569359.5; NM_000101.3; ENST00000567174.5	Germline	Het
SJWLM043921	SJ_CAYA	WLM	Pathogenic	GAA	Candidate	Druggable Genome	S,C,A,G,N	Other	Missense_Mutation	SNP	38	17	80112966	80112966	q25.3	G	G	A	c.1979G>A	p.R660H	ENST00000302262.7; ENST00000390015.7; NM_000152.4; NM_001079804.2; NM_001079803.2	Germline	Het
SJWLM044164	SJ_CAYA	WLM	Pathogenic	FECH	Candidate	Druggable Genome	A	Other	Missense_Mutation	SNP	38	18	57550753	57550753	q21.31	A	A	C	c.1249T>G; c.1231T>G	p.C411G; p.C417G	ENST00000262093.9; NM_001012515.2; ENST00000382873.7; NM_000140.3	Germline	Het
